# Supplementary material for: Somatic point mutations are enriched in non-coding RNAs with possible regulatory function in breast cancer
Source: Commun Biol. 2022 Jun 7;5:556. doi: 10.1038/s42003-022-03528-0 (PMC9174258; doi:10.1038/s42003-022-03528-0)
Supplement: Supplementary file 4 — Supplementary Data 1-12 [file 42003_2022_3528_MOESM4_ESM.zip]

Archive with 12 entries (12 files):
- Supplementary data/Supplementary Data1.xlsx
- Supplementary data/Supplementary Data10.xlsx
- Supplementary data/Supplementary Data11.xlsx
- Supplementary data/Supplementary Data12.xlsx
- Supplementary data/Supplementary Data2.xlsx
- Supplementary data/Supplementary Data3.xlsx
- Supplementary data/Supplementary Data4.xlsx
- Supplementary data/Supplementary Data5.xlsx
- Supplementary data/Supplementary Data6.xlsx
- Supplementary data/Supplementary Data7.xlsx
- Supplementary data/Supplementary Data8.xlsx
- Supplementary data/Supplementary Data9.xlsx
