# Supplementary material for: Somatic point mutations are enriched in non-coding RNAs with possible regulatory function in breast cancer
Source: Commun Biol. 2022 Jun 7;5:556. doi: 10.1038/s42003-022-03528-0 (PMC9174258; doi:10.1038/s42003-022-03528-0)
Supplement: Supplementary file 4 — Supplementary Data 1-12 [file 42003_2022_3528_MOESM4_ESM.zip › Supplementary data/Supplementary Data1.xlsx]

## Sheet: Supplementary Data1
Supplementary Data1: Significantly mutated ncRNAs
Columns A-H: general metadata Columns I: P-value of significant ncRNA
geneID	chr	strand	gene_name	Source	start	end	gene_biotype	breast_pValue_against_other_cancer
ENSG00000240453	chr1	-	RP11-206L10.10	1_FANTOM	91421	762886	lncRNA_intergenic	0.00280274
CATG00000043510	chr1	-	CATG00000043510.1	1_FANTOM	1542005	1542641	lncRNA_intergenic	0.00596425
ENSG00000231789	chr1	-	RP11-558F24.4	1_FANTOM	9732460	9749476	lncRNA_divergent	0.00447051
ENSG00000271989	chr1	-	RP4-736L20.3	1_FANTOM	10489938	10490726	lncRNA_divergent	0.0216251
CATG00000052248	chr1	-	CATG00000052248.1	1_FANTOM	27112479	27114363	lncRNA_divergent	0.0100226
CATG00000082611	chr1	+	CATG00000082611.1	1_FANTOM	28884003	28884525	lncRNA_sense_intronic	0.0478197
ENSG00000270103	chr1	+	RNU11	1_FANTOM	28975112	28975245	short_ncRNA	0.0223124
CATG00000083407	chr1	+	CATG00000083407.1	1_FANTOM	29256381	29268519	lncRNA_sense_intronic	0.0141954
CATG00000099509	chr1	+	CATG00000099509.1	1_FANTOM	32966602	32968022	lncRNA_sense_intronic	0.0343531
CATG00000116214	chr1	+	CATG00000116214.1	1_FANTOM	39585571	39596783	lncRNA_sense_intronic	0.0343624
CATG00000117297	chr1	+	CATG00000117297.1	1_FANTOM	43390131	43391428	lncRNA_intergenic	0.0161225
ENSG00000235105	chr1	+	RP11-329A14.1	1_FANTOM	48901373	48902895	pseudogene	0.0326506
CATG00000000858	chr1	+	CATG00000000858.1	1_FANTOM	52344684	52346022	lncRNA_divergent	0.0227708
CATG00000003266	chr1	+	CATG00000003266.1	1_FANTOM	66459980	66460322	lncRNA_sense_intronic	0.0122618
ENSG00000232284	chr1	+	GNG12-AS1	1_FANTOM	68297986	68668670	lncRNA_divergent	0.0278021
CATG00000007935	chr1	+	CATG00000007935.1	1_FANTOM	92037858	92038596	lncRNA_intergenic	0.00224856
CATG00000070261	chr1	-	CATG00000070261.1	1_FANTOM	109572347	109583630	lncRNA_sense_intronic	0.0444872
ENSG00000270066	chr1	+	SCARNA2	1_FANTOM	109642821	109643241	lncRNA_intergenic	0.0343531
CATG00000070338	chr1	-	CATG00000070338.1	1_FANTOM	109781416	109782709	lncRNA_intergenic	0.0478197
CATG00000070521	chr1	-	CATG00000070521.1	1_FANTOM	110025565	110026372	lncRNA_divergent	0.0478197
CATG00000071908	chr1	-	CATG00000071908.1	1_FANTOM	112937558	112938643	lncRNA_divergent	0.0346464
ENSG00000196369	chr1	+	SRGAP2B	1_FANTOM	143913615	144095782	pseudogene	4.37591e-07
CATG00000015945	chr1	+	CATG00000015945.1	1_FANTOM	144572593	144581427	lncRNA_intergenic	0.0332012
CATG00000015962	chr1	+	CATG00000015962.1	1_FANTOM	144932252	144934475	lncRNA_divergent	0.00790178
CATG00000016338	chr1	+	CATG00000016338.1	1_FANTOM	145395683	145395852	short_ncRNA	0.00225817
CATG00000074857	chr1	-	CATG00000074857.1	1_FANTOM	147668143	148000794	uncertain_coding	0.00929272
ENSG00000212456	chr1	+	RNVU1-13	1_FANTOM	147994146	148242770	small_RNA	0.0054883
ENSG00000207501	chr1	+	RNVU1-14	1_FANTOM	148000799	148249396	small_RNA	6.44083e-06
CATG00000074883	chr1	-	CATG00000074883.1	1_FANTOM	148003316	148262284	lncRNA_intergenic	8.12165e-06
ENSG00000236140	chr1	-	RP11-89F3.2	1_FANTOM	148176222	148248105	lncRNA_sense_intronic	4.51695e-06
CATG00000017091	chr1	+	CATG00000017091.1	1_FANTOM	148529907	148555088	lncRNA_intergenic	7.36581e-05
ENSG00000212544	chr1	-	RNVU1-19	1_FANTOM	149193504	149514256	small_RNA	2.31355e-08
ENSG00000232721	chr1	+	RP11-403I13.5	1_FANTOM	149194570	149576050	lncRNA_intergenic	2.46979e-08
CATG00000017605	chr1	+	CATG00000017605.1	1_FANTOM	150340958	150440320	lncRNA_sense_intronic	0.013468
CATG00000017625	chr1	+	CATG00000017625.1	1_FANTOM	150601790	150623383	lncRNA_divergent	0.00741041
CATG00000017626	chr1	+	CATG00000017626.1	1_FANTOM	150602301	150614366	lncRNA_divergent	0.026912
CATG00000075649	chr1	-	CATG00000075649.1	1_FANTOM	151169759	151170865	lncRNA_divergent	0.0161225
ENSG00000201129	chr1	+	SNORA58	1_FANTOM	154232204	154232338	small_RNA	0.00341296
CATG00000077899	chr1	-	CATG00000077899.1	1_FANTOM	155333467	155334712	lncRNA_sense_intronic	0.0425374
ENSG00000235919	chr1	+	ASH1L-AS1	1_FANTOM	155531821	155591119	lncRNA_divergent	1.42267e-06
ENSG00000223503	chr1	-	RP11-29H23.6	1_FANTOM	155559963	155561109	pseudogene	0.00277264
ENSG00000246203	chr1	-	RP11-29H23.5	1_FANTOM	155583566	155735892	pseudogene	0.0164804
CATG00000078669	chr1	-	CATG00000078669.1	1_FANTOM	157180623	157249203	lncRNA_intergenic	0.0012945
CATG00000079518	chr1	-	CATG00000079518.1	1_FANTOM	160288784	160289703	lncRNA_sense_intronic	0.0216251
CATG00000080292	chr1	-	CATG00000080292.1	1_FANTOM	161499727	161500630	lncRNA_divergent	0.0108066
CATG00000023959	chr1	+	CATG00000023959.1	1_FANTOM	166136455	166138491	lncRNA_divergent	0.0420634
ENSG00000227722	chr1	+	RP5-1059H15.1	1_FANTOM	168324110	168530105	pseudogene	0.00515313
CATG00000082431	chr1	-	CATG00000082431.1	1_FANTOM	170629949	170630772	lncRNA_divergent	0.00472046
ENSG00000231424	chr1	-	RP1-45C12.1	1_FANTOM	170684079	171221008	lncRNA_antisense	0.0100426
CATG00000082579	chr1	-	CATG00000082579.1	1_FANTOM	171451714	171455140	lncRNA_divergent	0.0116
ENSG00000224228	chr1	+	RP1-15D23.2	1_FANTOM	172648780	173043198	lncRNA_intergenic	6.83783e-05
CATG00000083054	chr1	-	CATG00000083054.1	1_FANTOM	172776672	172926078	uncertain_coding	0.000316821
ENSG00000224000	chr1	+	RP3-471M13.2	1_FANTOM	172788339	172880344	lncRNA_sense_intronic	0.000537482
ENSG00000203739	chr1	-	RP11-296O14.3	1_FANTOM	173153842	173446279	lncRNA_divergent	1.1098e-05
CATG00000083194	chr1	-	CATG00000083194.1	1_FANTOM	173233608	173279860	lncRNA_intergenic	0.010404
ENSG00000236021	chr1	+	RP11-195C7.1	1_FANTOM	176175891	176318309	lncRNA_divergent	0.00478875
CATG00000026827	chr1	+	CATG00000026827.1	1_FANTOM	180139940	180141621	lncRNA_sense_intronic	0.0283054
ENSG00000179452	chr1	+	RP11-380B22.1	1_FANTOM	181110940	181209569	lncRNA_sense_intronic	0.0428983
ENSG00000273004	chr1	+	GS1-279B7.2	1_FANTOM	185285995	185347079	lncRNA_intergenic	0.0282585
CATG00000028030	chr1	+	CATG00000028030.1	1_FANTOM	185389030	185650105	lncRNA_intergenic	2.39149e-06
ENSG00000228309	chr1	-	GS1-204I12.1	1_FANTOM	185527502	185597625	lncRNA_intergenic	0.0195977
CATG00000028376	chr1	+	CATG00000028376.1	1_FANTOM	186704796	186713393	lncRNA_intergenic	0.036335
CATG00000087401	chr1	-	CATG00000087401.1	1_FANTOM	192383735	192924169	lncRNA_sense_intronic	0.000364144
CATG00000029438	chr1	+	CATG00000029438.1	1_FANTOM	193074653	193075631	lncRNA_divergent	0.0166153
ENSG00000227240	chr1	+	RP11-563D10.1	1_FANTOM	193426397	194208231	lncRNA_intergenic	9.93701e-09
CATG00000087682	chr1	-	CATG00000087682.1	1_FANTOM	194041232	194327157	uncertain_coding	0.00548622
CATG00000030474	chr1	+	CATG00000030474.1	1_FANTOM	200378988	200380109	lncRNA_divergent	0.0056878
ENSG00000235449	chr1	-	RP11-480I12.2	1_FANTOM	202736273	202736661	pseudogene	0.0478197
CATG00000032035	chr1	+	CATG00000032035.1	1_FANTOM	204475649	204477629	lncRNA_intergenic	0.0412989
CATG00000091736	chr1	-	CATG00000091736.1	1_FANTOM	207297513	207495474	uncertain_coding	0.00739909
ENSG00000237074	chr1	+	RP11-6J21.2	1_FANTOM	207413503	207484215	lncRNA_intergenic	0.0462435
CATG00000093379	chr1	-	CATG00000093379.1	1_FANTOM	212839887	212841283	lncRNA_intergenic	0.0154867
CATG00000094140	chr1	-	CATG00000094140.1	1_FANTOM	215739456	215741790	lncRNA_divergent	0.00277264
ENSG00000188460	chr1	-	ACTBP11	1_FANTOM	224051070	224052574	pseudogene	0.0358215
CATG00000097457	chr1	-	CATG00000097457.1	1_FANTOM	228904428	229085465	lncRNA_intergenic	0.035116
ENSG00000236975	chr1	-	RP5-1065P14.2	1_FANTOM	229222768	229320015	lncRNA_sense_intronic	0.000985966
CATG00000098840	chr1	-	CATG00000098840.1	1_FANTOM	234837603	234861221	lncRNA_intergenic	0.0486039
CATG00000039918	chr1	+	CATG00000039918.1	1_FANTOM	234891410	234892189	lncRNA_sense_intronic	0.0343531
ENSG00000238005	chr1	-	RP11-443B7.1	1_FANTOM	235087758	235108994	lncRNA_intergenic	0.0449385
CATG00000098967	chr1	-	CATG00000098967.1	1_FANTOM	235119025	235120282	lncRNA_intergenic	0.000645289
CATG00000040418	chr1	+	CATG00000040418.1	1_FANTOM	236055585	236137435	uncertain_coding	0.0389278
ENSG00000229291	chr1	-	RP4-580N22.2	1_FANTOM	236074379	236135811	lncRNA_intergenic	0.0498873
ENSG00000231877	chr1	+	RP11-177F15.1	1_FANTOM	238225737	238832828	lncRNA_intergenic	0.000382735
CATG00000100676	chr1	-	CATG00000100676.1	1_FANTOM	243992485	243999771	lncRNA_sense_intronic	0.0455206
CATG00000100876	chr1	-	CATG00000100876.1	1_FANTOM	244376742	244377670	lncRNA_intergenic	0.00140744
ENSG00000230184	chr1	-	SMYD3-IT1	1_FANTOM	246480365	246488699	lncRNA_sense_intronic	0.0210599
CATG00000101236	chr1	-	CATG00000101236.1	1_FANTOM	246862001	246862507	lncRNA_intergenic	0.0121117
CATG00000042297	chr1	+	CATG00000042297.1	1_FANTOM	247289726	247366421	uncertain_coding	0.0194722
CATG00000042606	chr1	+	CATG00000042606.1	1_FANTOM	248608943	248746576	uncertain_coding	0.00032162
ENSG00000229703	chr1	+	XX-CR54.1	1_FANTOM	248855053	249104688	lncRNA_intergenic	0.00102101
CATG00000101888	chr1	-	CATG00000101888.1	1_FANTOM	249199228	249200347	lncRNA_divergent	0.0010801
ENSG00000235078	chr2	+	AC142528.1	1_FANTOM	3523031	3528081	lncRNA_divergent	0.0019714
CATG00000047486	chr2	-	CATG00000047486.1	1_FANTOM	3526187	3528782	lncRNA_intergenic	0.0358215
CATG00000047802	chr2	-	CATG00000047802.1	1_FANTOM	19562668	19563888	uncertain_coding	0.0470649
CATG00000047868	chr2	-	CATG00000047868.1	1_FANTOM	20954594	20955086	lncRNA_sense_intronic	0.0343531
ENSG00000233005	chr2	+	AC067959.1	1_FANTOM	21444032	22203577	lncRNA_intergenic	0.0109464
ENSG00000232451	chr2	-	AC016768.1	1_FANTOM	23233796	23470341	lncRNA_intergenic	0.000155629
CATG00000047915	chr2	-	CATG00000047915.1	1_FANTOM	25437859	25438904	lncRNA_intergenic	0.00765965
CATG00000047931	chr2	-	CATG00000047931.1	1_FANTOM	26088345	26096410	lncRNA_sense_intronic	0.0007872
CATG00000047935	chr2	-	CATG00000047935.1	1_FANTOM	26255030	26256624	lncRNA_divergent	0.00603492
ENSG00000235267	chr2	+	AC074117.13	1_FANTOM	27677993	27678729	pseudogene	0.0478197
CATG00000048007	chr2	-	CATG00000048007.1	1_FANTOM	28836269	28837264	sense_overlap_RNA	0.0239185
CATG00000048129	chr2	-	CATG00000048129.1	1_FANTOM	37895643	37896824	lncRNA_sense_intronic	0.0346464
CATG00000048258	chr2	-	CATG00000048258.1	1_FANTOM	42513914	42537308	lncRNA_antisense	0.0343485
CATG00000048331	chr2	-	CATG00000048331.1	1_FANTOM	46852780	46884475	lncRNA_intergenic	0.0157929
CATG00000042708	chr2	+	CATG00000042708.1	1_FANTOM	47404041	47404626	lncRNA_divergent	0.00571502
ENSG00000230773	chr2	-	AC079807.4	1_FANTOM	48168835	48542815	lncRNA_divergent	0.0410663
CATG00000042823	chr2	+	CATG00000042823.1	1_FANTOM	54734955	54735759	lncRNA_sense_intronic	0.0478197
ENSG00000271955	chr2	-	RP11-444A22.1	1_FANTOM	59445815	60327363	lncRNA_intergenic	0.0185485
CATG00000048665	chr2	-	CATG00000048665.1	1_FANTOM	61402150	61404265	lncRNA_divergent	0.00813188
CATG00000043260	chr2	+	CATG00000043260.1	1_FANTOM	69614516	69615694	lncRNA_divergent	0.00472046
CATG00000049033	chr2	-	CATG00000049033.1	1_FANTOM	74344975	74347697	lncRNA_divergent	0.0140897
CATG00000043700	chr2	+	CATG00000043700.1	1_FANTOM	86090567	86093752	lncRNA_divergent	0.0426903
ENSG00000222041	chr2	+	LINC00152	1_FANTOM	87754241	88066908	lncRNA_intergenic	0.000153604
ENSG00000222724	chr2	-	RNU2-63P	1_FANTOM	88315873	88316066	small_RNA	0.0242669
ENSG00000253501	chr2	+	IGKV3D-34	1_FANTOM	89945536	90274234	pseudogene	0.00628291
ENSG00000224607	chr2	+	IGKV1D-27	1_FANTOM	90007652	90229509	pseudogene	0.00112071
CATG00000049317	chr2	-	CATG00000049317.1	1_FANTOM	96010938	96012153	lncRNA_divergent	0.0343531
CATG00000043859	chr2	+	CATG00000043859.1	1_FANTOM	97523976	97525188	lncRNA_divergent	0.0346464
ENSG00000201806	chr2	-	RNU4-8P	1_FANTOM	98281054	98281194	small_RNA	0.0226788
ENSG00000172965	chr2	-	MIR4435-1HG	1_FANTOM	111964779	112429070	lncRNA_intergenic	0.00363772
CATG00000049818	chr2	-	CATG00000049818.1	1_FANTOM	121009190	121010177	lncRNA_divergent	0.00472046
ENSG00000226674	chr2	+	TEX41	1_FANTOM	145425552	146029220	lncRNA_intergenic	0.0102399
CATG00000050245	chr2	-	CATG00000050245.1	1_FANTOM	146958713	147935069	lncRNA_intergenic	0.00340934
CATG00000045035	chr2	+	CATG00000045035.1	1_FANTOM	151385651	151386422	sense_overlap_RNA	0.00140744
ENSG00000224152	chr2	+	AC009506.1	1_FANTOM	160471817	160475539	lncRNA_divergent	0.0259294
ENSG00000213148	chr2	-	AC073465.1	1_FANTOM	174296077	174296505	pseudogene	0.0478197
ENSG00000236449	chr2	+	AC018890.6	1_FANTOM	175396517	175640331	lncRNA_antisense	0.0306724
ENSG00000235655	chr2	+	H3F3AP4	1_FANTOM	175584527	175585526	pseudogene	0.00141885
ENSG00000218175	chr2	-	AC016739.2	1_FANTOM	177065636	177066109	pseudogene	0.0323676
CATG00000045628	chr2	+	CATG00000045628.1	1_FANTOM	177065695	177066139	lncRNA_divergent	0.0323676
CATG00000051281	chr2	-	CATG00000051281.1	1_FANTOM	203493186	203499309	lncRNA_divergent	0.031022
CATG00000046273	chr2	+	CATG00000046273.1	1_FANTOM	204400269	204401604	lncRNA_divergent	0.0239185
ENSG00000231908	chr2	+	IDH1-AS1	1_FANTOM	209119953	209122775	lncRNA_divergent	0.0202342
CATG00000051748	chr2	-	CATG00000051748.1	1_FANTOM	227448955	227526727	lncRNA_intergenic	0.0443363
CATG00000047098	chr2	+	CATG00000047098.1	1_FANTOM	235244659	235246951	lncRNA_intergenic	0.00757312
CATG00000047266	chr2	+	CATG00000047266.1	1_FANTOM	239831986	239832320	lncRNA_intergenic	4.73481e-05
ENSG00000157152	chr3	+	SYN2	1_FANTOM	12045822	12299742	lncRNA_intergenic	0.0262982
CATG00000059260	chr3	+	CATG00000059260.1	1_FANTOM	15140793	15142271	lncRNA_divergent	0.0223124
ENSG00000263740	chr3	+	RN7SL4P	1_FANTOM	15780067	15780315	lncRNA_antisense	0.00341296
CATG00000059322	chr3	+	CATG00000059322.1	1_FANTOM	17902509	18383984	lncRNA_antisense	0.047586
CATG00000059466	chr3	+	CATG00000059466.1	1_FANTOM	23692105	23692571	sense_overlap_RNA	0.026892
ENSG00000225558	chr3	+	UBE2D3P2	1_FANTOM	37175933	37176630	pseudogene	0.0478197
CATG00000060056	chr3	+	CATG00000060056.1	1_FANTOM	48541737	48542627	lncRNA_divergent	0.0121117
CATG00000064587	chr3	-	CATG00000064587.1	1_FANTOM	49382542	49382608	short_ncRNA	0.0226788
ENSG00000242299	chr3	-	RP11-234A1.1	1_FANTOM	101295333	101295831	pseudogene	0.0242669
ENSG00000243396	chr3	-	RP11-454H13.1	1_FANTOM	101318087	101318506	pseudogene	0.0478197
CATG00000061104	chr3	+	CATG00000061104.1	1_FANTOM	101621293	101622339	lncRNA_intergenic	0.0292278
ENSG00000228980	chr3	+	RP11-702L6.4	1_FANTOM	109057408	109604985	lncRNA_divergent	1.08385e-08
CATG00000061279	chr3	+	CATG00000061279.1	1_FANTOM	109629882	110010018	lncRNA_intergenic	2.59036e-08
CATG00000061291	chr3	+	CATG00000061291.1	1_FANTOM	110223940	110372489	lncRNA_intergenic	0.00623905
ENSG00000242242	chr3	-	PVRL3-AS1	1_FANTOM	110612555	110791872	lncRNA_intergenic	0.00766378
CATG00000065618	chr3	-	CATG00000065618.1	1_FANTOM	111400879	111579691	lncRNA_divergent	0.0239364
CATG00000061421	chr3	+	CATG00000061421.1	1_FANTOM	115509859	116089066	uncertain_coding	0.00039515
CATG00000065792	chr3	-	CATG00000065792.1	1_FANTOM	118054996	118529646	lncRNA_intergenic	0.000106273
CATG00000065842	chr3	-	CATG00000065842.1	1_FANTOM	119576461	119578029	lncRNA_sense_intronic	0.00842856
CATG00000061929	chr3	+	CATG00000061929.1	1_FANTOM	136050879	136051465	lncRNA_sense_intronic	0.00596425
CATG00000066231	chr3	-	CATG00000066231.1	1_FANTOM	136976229	137432933	lncRNA_intergenic	0.0485016
CATG00000062386	chr3	+	CATG00000062386.1	1_FANTOM	156415229	156751150	lncRNA_sense_intronic	0.0302222
CATG00000062446	chr3	+	CATG00000062446.1	1_FANTOM	158422035	158426712	lncRNA_antisense	0.00696294
CATG00000062528	chr3	+	CATG00000062528.1	1_FANTOM	160472205	160472359	short_ncRNA	0.0121117
ENSG00000206120	chr3	+	EGFEM1P	1_FANTOM	167852911	168613290	pseudogene	0.00102767
CATG00000066957	chr3	-	CATG00000066957.1	1_FANTOM	177452132	177526033	lncRNA_intergenic	0.00576704
CATG00000063071	chr3	+	CATG00000063071.1	1_FANTOM	182698560	182704797	lncRNA_divergent	0.00758525
ENSG00000236489	chr3	+	RP11-537I16.2	1_FANTOM	185324257	185324661	pseudogene	0.00596425
CATG00000067196	chr3	-	CATG00000067196.1	1_FANTOM	188618237	188618536	lncRNA_intergenic	0.0121117
CATG00000063240	chr3	+	CATG00000063240.1	1_FANTOM	188632661	188633005	lncRNA_intergenic	0.026892
CATG00000067208	chr3	-	CATG00000067208.1	1_FANTOM	188849419	188850156	lncRNA_divergent	0.0343531
ENSG00000229334	chr3	+	AC046143.3	1_FANTOM	194353657	194366130	lncRNA_divergent	0.00467601
ENSG00000251271	chr4	+	ALG1L7P	1_FANTOM	3875478	4102429	pseudogene	0.0345975
CATG00000071777	chr4	-	CATG00000071777.1	1_FANTOM	9686696	9687749	lncRNA_sense_intronic	0.0116
ENSG00000242358	chr4	-	RPS21P4	1_FANTOM	16257931	16258220	pseudogene	0.00224856
CATG00000072356	chr4	-	CATG00000072356.1	1_FANTOM	39698680	39699636	lncRNA_divergent	0.0242669
CATG00000072594	chr4	-	CATG00000072594.1	1_FANTOM	56202676	56202998	lncRNA_intergenic	0.026892
CATG00000072820	chr4	-	CATG00000072820.1	1_FANTOM	75114439	75231058	uncertain_coding	0.041553
ENSG00000251331	chr4	-	RP11-689K5.3	1_FANTOM	82523837	82965630	lncRNA_sense_intronic	0.000130728
ENSG00000248180	chr4	+	GAPDHP60	1_FANTOM	88128256	88129238	pseudogene	0.00596425
CATG00000073085	chr4	-	CATG00000073085.1	1_FANTOM	89502634	89513459	lncRNA_divergent	0.0402433
CATG00000073563	chr4	-	CATG00000073563.1	1_FANTOM	120325080	120375760	uncertain_coding	0.000349292
ENSG00000245958	chr4	+	RP11-33B1.1	1_FANTOM	120375971	120479853	pseudogene	0.0252581
CATG00000073635	chr4	-	CATG00000073635.1	1_FANTOM	123685917	123686159	lncRNA_intergenic	0.00596425
CATG00000071377	chr4	+	CATG00000071377.1	1_FANTOM	186456458	186456643	short_ncRNA	0.0478197
ENSG00000199572	chr4	+	RNA5SP174	1_FANTOM	190936072	190945607	structural_RNA	0.0481022
CATG00000074965	chr5	+	CATG00000074965.1	1_FANTOM	1386109	1388100	lncRNA_intergenic	0.0420634
CATG00000079614	chr5	-	CATG00000079614.1	1_FANTOM	40512427	40679818	lncRNA_divergent	0.0178242
CATG00000079648	chr5	-	CATG00000079648.1	1_FANTOM	41903119	41904083	lncRNA_divergent	0.0346464
ENSG00000215068	chr5	+	AC025171.1	1_FANTOM	42813697	43408759	lncRNA_intergenic	0.00334539
CATG00000080245	chr5	-	CATG00000080245.1	1_FANTOM	75757366	75757448	short_ncRNA	0.0478197
ENSG00000213757	chr5	-	CTC-451P13.1	1_FANTOM	78579955	78580766	pseudogene	0.0343531
ENSG00000251552	chr5	-	COQ10BP2	1_FANTOM	82575740	82576472	pseudogene	0.0242669
CATG00000080370	chr5	-	CATG00000080370.1	1_FANTOM	83859912	83860235	lncRNA_intergenic	0.0478197
CATG00000080576	chr5	-	CATG00000080576.1	1_FANTOM	95995210	95997675	lncRNA_divergent	0.0242669
ENSG00000164621	chr5	-	SMAD5-AS1	1_FANTOM	135465215	135469453	lncRNA_divergent	0.0190083
CATG00000081558	chr5	-	CATG00000081558.1	1_FANTOM	146317190	146320073	short_ncRNA	0.0187257
CATG00000078059	chr5	+	CATG00000078059.1	1_FANTOM	150138768	150139232	lncRNA_divergent	0.0226788
ENSG00000241956	chr5	+	CTC-340A15.2	1_FANTOM	163723775	165510847	lncRNA_intergenic	0.001315
ENSG00000248596	chr5	-	RP11-844P9.2	1_FANTOM	175551033	175665322	lncRNA_intergenic	0.0426155
ENSG00000261730	chr6	-	RP4-668J24.2	1_FANTOM	958695	1391830	lncRNA_divergent	0.000188912
ENSG00000202351	chr6	+	RN7SKP204	1_FANTOM	13547935	13548245	lncRNA_intergenic	0.0478197
CATG00000082927	chr6	+	CATG00000082927.1	1_FANTOM	15211453	15212171	lncRNA_intergenic	0.00367193
CATG00000087905	chr6	-	CATG00000087905.1	1_FANTOM	27758990	27760611	lncRNA_divergent	0.00300616
ENSG00000272540	chr6	-	XXbac-BPG252P9.9	1_FANTOM	30690882	30691972	lncRNA_divergent	0.0198732
CATG00000087998	chr6	-	CATG00000087998.1	1_FANTOM	30719652	30720149	lncRNA_sense_intronic	0.026892
CATG00000088033	chr6	-	CATG00000088033.1	1_FANTOM	31587224	31588117	lncRNA_divergent	0.0473844
CATG00000083706	chr6	+	CATG00000083706.1	1_FANTOM	35304229	35305880	lncRNA_intergenic	0.0154867
CATG00000083922	chr6	+	CATG00000083922.1	1_FANTOM	44226572	44227155	lncRNA_antisense	0.0478197
CATG00000083943	chr6	+	CATG00000083943.1	1_FANTOM	45474721	45475169	sense_overlap_RNA	0.026892
CATG00000083982	chr6	+	CATG00000083982.1	1_FANTOM	46675826	46676074	lncRNA_antisense	0.0122618
ENSG00000215190	chr6	-	LINC00680	1_FANTOM	58236827	58287673	lncRNA_intergenic	3.65013e-05
CATG00000089122	chr6	-	CATG00000089122.1	1_FANTOM	85106026	85336532	lncRNA_intergenic	0.00786337
ENSG00000272008	chr6	-	RP11-393I2.4	1_FANTOM	87860796	87865661	lncRNA_divergent	0.00803355
ENSG00000234426	chr6	-	RP11-459O1.2	1_FANTOM	88776521	89227680	lncRNA_intergenic	0.0176238
CATG00000089225	chr6	-	CATG00000089225.1	1_FANTOM	90895178	90898478	lncRNA_sense_intronic	0.0420634
ENSG00000271860	chr6	+	RP11-436D23.1	1_FANTOM	97753484	98847748	lncRNA_intergenic	0.0448241
ENSG00000228506	chr6	+	RP11-98I9.4	1_FANTOM	99872795	99912474	lncRNA_divergent	0.0433886
ENSG00000219565	chr6	-	ZNF259P1	1_FANTOM	109103329	109107951	pseudogene	0.0443599
CATG00000085289	chr6	+	CATG00000085289.1	1_FANTOM	109302286	109302650	lncRNA_intergenic	0.0478197
ENSG00000213149	chr6	+	CNN2P9	1_FANTOM	111135824	111138817	pseudogene	0.0362359
ENSG00000240050	chr6	+	RP1-93H18.1	1_FANTOM	116579712	116691436	lncRNA_divergent	0.0478607
ENSG00000232362	chr6	-	ATP5LP2	1_FANTOM	123180823	123181092	pseudogene	0.0478197
CATG00000085786	chr6	+	CATG00000085786.1	1_FANTOM	126214754	126217019	sense_overlap_RNA	0.0425374
ENSG00000227220	chr6	+	RP11-69I8.3	1_FANTOM	132272114	132424558	lncRNA_divergent	0.0432656
ENSG00000236166	chr6	+	RP3-523C21.2	1_FANTOM	132272284	132424558	lncRNA_divergent	0.0420022
CATG00000086041	chr6	+	CATG00000086041.1	1_FANTOM	135044867	135045485	lncRNA_intergenic	0.026892
CATG00000086045	chr6	+	CATG00000086045.1	1_FANTOM	135226823	135227250	lncRNA_intergenic	0.0343531
CATG00000090176	chr6	-	CATG00000090176.1	1_FANTOM	138129463	138133113	lncRNA_intergenic	0.0361575
ENSG00000215878	chr6	-	MARCKSL1P2	1_FANTOM	138723722	138725261	pseudogene	0.0323676
ENSG00000233452	chr6	-	STXBP5-AS1	1_FANTOM	147162039	147527030	lncRNA_intergenic	0.0163003
ENSG00000227681	chr6	+	RP11-307P5.1	1_FANTOM	147829826	148275073	lncRNA_intergenic	0.00627729
ENSG00000271551	chr6	-	RP11-230C9.2	1_FANTOM	157097494	157098187	lncRNA_divergent	0.026892
CATG00000086741	chr6	+	CATG00000086741.1	1_FANTOM	159271206	159272933	lncRNA_intergenic	0.0154867
CATG00000095152	chr7	-	CATG00000095152.1	1_FANTOM	12754930	12755277	lncRNA_intergenic	0.0478197
CATG00000095444	chr7	-	CATG00000095444.1	1_FANTOM	24208165	24484879	lncRNA_intergenic	0.0001692
CATG00000091684	chr7	+	CATG00000091684.1	1_FANTOM	25361116	25578614	uncertain_coding	0.0326054
ENSG00000223561	chr7	-	AC003090.1	1_FANTOM	25616019	25901960	lncRNA_intergenic	0.00362524
CATG00000095631	chr7	-	CATG00000095631.1	1_FANTOM	36104656	36105442	lncRNA_intergenic	0.0425374
CATG00000092090	chr7	+	CATG00000092090.1	1_FANTOM	42928549	42929062	lncRNA_intergenic	0.0028985
ENSG00000214765	chr7	-	SEPT7P2	1_FANTOM	45763336	45808576	pseudogene	0.0173306
ENSG00000160828	chr7	-	STAG3L2	1_FANTOM	74112305	74306665	pseudogene	0.000209231
ENSG00000123965	chr7	+	PMS2P5	1_FANTOM	74306896	74367277	pseudogene	0.0386101
ENSG00000127957	chr7	-	PMS2P3	1_FANTOM	74950496	75157451	pseudogene	0.0161846
ENSG00000223705	chr7	+	NSUN5P1	1_FANTOM	75039645	75046227	pseudogene	0.0198732
CATG00000096149	chr7	-	CATG00000096149.1	1_FANTOM	75993353	75993828	lncRNA_intergenic	0.000513386
CATG00000096540	chr7	-	CATG00000096540.1	1_FANTOM	97911663	97912563	lncRNA_divergent	0.0343531
ENSG00000235333	chr7	+	PVRIG2P	1_FANTOM	99817572	99954737	pseudogene	0.0135542
ENSG00000272752	chr7	+	STAG3L5P-PVRIG2P-PILRB	1_FANTOM	99817897	99987525	lncRNA_intergenic	0.018472
CATG00000093323	chr7	+	CATG00000093323.1	1_FANTOM	101796303	101797277	lncRNA_sense_intronic	0.0473844
ENSG00000242154	chr7	+	RP4-778K6.3	1_FANTOM	104944729	104947089	lncRNA_antisense	0.0116
CATG00000096757	chr7	-	CATG00000096757.1	1_FANTOM	106005288	106005760	lncRNA_intergenic	0.0478197
ENSG00000199043	chr7	+	MIR335	1_FANTOM	130135636	130136045	small_RNA	0.0478197
ENSG00000232053	chr7	+	AC009784.3	1_FANTOM	135665695	136137082	lncRNA_intergenic	0.00710053
ENSG00000213188	chr7	+	YBX1P4	1_FANTOM	151825922	151830974	pseudogene	0.0402415
ENSG00000249188	chr8	+	ENPP7P1	1_FANTOM	7923078	8064400	pseudogene	0.000137087
ENSG00000253893	chr8	-	FAM85B	1_FANTOM	7943340	8085890	lncRNA_antisense	0.000199392
CATG00000097967	chr8	+	CATG00000097967.1	1_FANTOM	11725712	11726838	lncRNA_divergent	0.0478197
CATG00000101671	chr8	-	CATG00000101671.1	1_FANTOM	11742545	11743737	lncRNA_intergenic	0.0478197
CATG00000098072	chr8	+	CATG00000098072.1	1_FANTOM	18871083	18873215	lncRNA_divergent	0.0292278
ENSG00000254061	chr8	-	RP11-359B20.1	1_FANTOM	33293786	33294277	pseudogene	0.0122618
ENSG00000253161	chr8	-	RP11-150O12.1	1_FANTOM	37248789	37411701	lncRNA_intergenic	0.02344
CATG00000098612	chr8	+	CATG00000098612.1	1_FANTOM	38857470	38860685	lncRNA_sense_intronic	0.0362359
CATG00000098739	chr8	+	CATG00000098739.1	1_FANTOM	48923472	48924291	lncRNA_sense_intronic	0.0239185
CATG00000102464	chr8	-	CATG00000102464.1	1_FANTOM	55046900	55047712	lncRNA_divergent	0.0242669
CATG00000098934	chr8	+	CATG00000098934.1	1_FANTOM	56625908	57016036	lncRNA_intergenic	1.33244e-05
CATG00000102488	chr8	-	CATG00000102488.1	1_FANTOM	56770783	56793307	uncertain_coding	0.000170627
ENSG00000254325	chr8	+	RP11-318K15.2	1_FANTOM	56802649	56996936	lncRNA_sense_intronic	0.00818494
ENSG00000236814	chr8	-	RP11-446E9.1	1_FANTOM	56962234	56963777	pseudogene	0.0425374
CATG00000098999	chr8	+	CATG00000098999.1	1_FANTOM	60173727	60306843	lncRNA_intergenic	0.00147848
CATG00000099014	chr8	+	CATG00000099014.1	1_FANTOM	60441498	60603261	lncRNA_intergenic	0.0363006
ENSG00000253554	chr8	-	RP11-32K4.1	1_FANTOM	64596921	65282998	lncRNA_intergenic	0.00127339
ENSG00000254266	chr8	-	RP11-594N15.2	1_FANTOM	79079712	79578217	lncRNA_divergent	0.0086519
ENSG00000207359	chr8	-	RNU6-925P	1_FANTOM	90897719	90914634	small_RNA	0.0336493
ENSG00000253901	chr8	-	RP11-122C21.1	1_FANTOM	92555152	92919838	lncRNA_intergenic	0.0235598
ENSG00000246662	chr8	-	LINC00535	1_FANTOM	94224947	94712705	lncRNA_divergent	0.00345402
ENSG00000253773	chr8	+	KB-1047C11.2	1_FANTOM	96281063	96824711	lncRNA_divergent	0.00378987
CATG00000103306	chr8	-	CATG00000103306.1	1_FANTOM	97962146	98458489	lncRNA_intergenic	0.000120824
ENSG00000253666	chr8	+	KB-1615E4.2	1_FANTOM	101428168	101527240	lncRNA_intergenic	0.00754067
ENSG00000260368	chr8	-	RP11-521I2.3	1_FANTOM	101925475	101926724	lncRNA_intergenic	0.0120278
CATG00000103390	chr8	-	CATG00000103390.1	1_FANTOM	101993272	102015939	lncRNA_intergenic	0.0134501
ENSG00000202360	chr8	+	RN7SKP249	1_FANTOM	102150184	102150541	lncRNA_intergenic	0.0216251
CATG00000100023	chr8	+	CATG00000100023.1	1_FANTOM	103425176	103435383	lncRNA_divergent	0.0296022
CATG00000100041	chr8	+	CATG00000100041.1	1_FANTOM	103666656	103746553	uncertain_coding	0.0136704
CATG00000103484	chr8	-	CATG00000103484.1	1_FANTOM	104089186	104092158	lncRNA_intergenic	0.0426903
ENSG00000247081	chr8	-	RP11-318M2.2	1_FANTOM	104165747	104310954	lncRNA_divergent	1.0787e-05
ENSG00000251003	chr8	-	RP11-152P17.2	1_FANTOM	106792474	107072722	lncRNA_intergenic	0.0317116
ENSG00000253582	chr8	-	RP11-649G15.2	1_FANTOM	107532497	107670639	lncRNA_divergent	0.00145448
CATG00000100233	chr8	+	CATG00000100233.1	1_FANTOM	110987714	111654819	lncRNA_divergent	0.00515829
CATG00000103812	chr8	-	CATG00000103812.1	1_FANTOM	121809313	121813109	lncRNA_sense_intronic	0.030347
ENSG00000253819	chr8	-	RP11-973F15.1	1_FANTOM	123390793	123706345	lncRNA_intergenic	9.45924e-05
ENSG00000255364	chr8	-	RP11-94A24.1	1_FANTOM	123414624	123683824	lncRNA_intergenic	0.000276951
ENSG00000255325	chr8	-	RP11-96B2.1	1_FANTOM	123497779	123683824	lncRNA_intergenic	2.79266e-06
ENSG00000253336	chr8	+	RP11-468O2.1	1_FANTOM	124300850	124302743	pseudogene	0.0140897
CATG00000100699	chr8	+	CATG00000100699.1	1_FANTOM	125763970	125813858	lncRNA_intergenic	0.00114568
CATG00000103960	chr8	-	CATG00000103960.1	1_FANTOM	126370777	126398162	lncRNA_intergenic	0.0212681
ENSG00000253111	chr8	+	RP11-136O12.2	1_FANTOM	126479222	126651888	lncRNA_intergenic	0.00172985
ENSG00000253438	chr8	+	PCAT1	1_FANTOM	127857278	128203887	lncRNA_intergenic	0.0372806
ENSG00000249859	chr8	+	PVT1	1_FANTOM	128806787	129200457	lncRNA_intergenic	0.00301365
ENSG00000254275	chr8	-	RP11-89M16.1	1_FANTOM	129396957	129629490	lncRNA_intergenic	0.0117603
CATG00000104122	chr8	-	CATG00000104122.1	1_FANTOM	131032781	131054680	lncRNA_intergenic	0.0227425
CATG00000104126	chr8	-	CATG00000104126.1	1_FANTOM	131085396	131296774	lncRNA_sense_intronic	0.0372673
CATG00000104190	chr8	-	CATG00000104190.1	1_FANTOM	134315114	134315597	lncRNA_intergenic	0.0242669
ENSG00000251218	chr8	+	RP11-1057B8.2	1_FANTOM	135870441	136176559	lncRNA_intergenic	0.0151781
ENSG00000253716	chr8	-	RP13-582O9.5	1_FANTOM	144362331	144363846	lncRNA_divergent	0.00050554
CATG00000104450	chr8	-	CATG00000104450.1	1_FANTOM	145041564	145043463	lncRNA_sense_intronic	0.0374541
CATG00000101363	chr8	+	CATG00000101363.1	1_FANTOM	146017949	146021559	lncRNA_divergent	0.0260484
ENSG00000228166	chr9	+	MTND1P11	1_FANTOM	5094182	5095014	pseudogene	0.0161225
CATG00000104629	chr9	+	CATG00000104629.1	1_FANTOM	6446002	6447236	lncRNA_sense_intronic	0.011718
CATG00000104883	chr9	+	CATG00000104883.1	1_FANTOM	19021958	19022576	lncRNA_antisense	0.00270269
CATG00000107960	chr9	-	CATG00000107960.1	1_FANTOM	21801862	21802197	lncRNA_divergent	0.0121117
ENSG00000234840	chr9	+	RP11-399D6.2	1_FANTOM	22214311	22876945	lncRNA_intergenic	0.0015521
CATG00000105114	chr9	+	CATG00000105114.1	1_FANTOM	27665472	27844532	lncRNA_intergenic	0.0232675
CATG00000108270	chr9	-	CATG00000108270.1	1_FANTOM	34241071	34241555	lncRNA_antisense	0.0473844
CATG00000105380	chr9	+	CATG00000105380.1	1_FANTOM	37588863	37592630	uncertain_coding	0.0198732
ENSG00000215142	chr9	-	RP11-292B8.1	1_FANTOM	40491233	40633777	pseudogene	0.00143816
ENSG00000204794	chr9	-	PGM5P1	1_FANTOM	68738655	68810259	pseudogene	0.037951
ENSG00000227558	chr9	-	PGM5P2	1_FANTOM	69067128	69148206	pseudogene	0.046453
CATG00000105473	chr9	+	CATG00000105473.1	1_FANTOM	70089612	70164881	lncRNA_intergenic	0.00977177
CATG00000108638	chr9	-	CATG00000108638.1	1_FANTOM	77764161	77765982	lncRNA_intergenic	0.0473844
ENSG00000228216	chr9	-	RP11-367F23.1	1_FANTOM	93717075	93975328	lncRNA_intergenic	0.0419447
CATG00000109127	chr9	-	CATG00000109127.1	1_FANTOM	99210305	99212200	lncRNA_divergent	0.0404658
CATG00000106306	chr9	+	CATG00000106306.1	1_FANTOM	100311817	100312126	sense_overlap_RNA	0.0121117
CATG00000109251	chr9	-	CATG00000109251.1	1_FANTOM	103188223	103189399	lncRNA_divergent	0.0346464
CATG00000106616	chr9	+	CATG00000106616.1	1_FANTOM	111627240	111627776	lncRNA_intergenic	0.0478197
CATG00000109479	chr9	-	CATG00000109479.1	1_FANTOM	114423214	114423769	lncRNA_divergent	0.026892
CATG00000109829	chr9	-	CATG00000109829.1	1_FANTOM	130334889	130336524	lncRNA_sense_intronic	0.0323676
CATG00000107111	chr9	+	CATG00000107111.1	1_FANTOM	130693213	130693502	lncRNA_divergent	0.000513386
CATG00000109839	chr9	-	CATG00000109839.1	1_FANTOM	130711786	130713823	sense_overlap_RNA	0.017082
ENSG00000261334	chr9	-	RP11-65J3.14	1_FANTOM	132242884	132244833	lncRNA_intergenic	0.0473844
ENSG00000235138	chr9	+	RP11-374P20.4	1_FANTOM	136919390	136923927	lncRNA_divergent	0.0474552
CATG00000110129	chr9	-	CATG00000110129.1	1_FANTOM	139415833	139416138	lncRNA_sense_intronic	0.0478197
CATG00000103252	chr10	+	CATG00000103252.1	1_FANTOM	3893759	3899332	lncRNA_intergenic	0.012229
CATG00000117120	chr10	-	CATG00000117120.1	1_FANTOM	3984428	3984972	lncRNA_intergenic	0.00765965
ENSG00000272853	chr10	-	RP11-398C13.6	1_FANTOM	14907455	14920635	lncRNA_divergent	0.034639
CATG00000117436	chr10	-	CATG00000117436.1	1_FANTOM	16040901	16429057	lncRNA_intergenic	6.39576e-05
CATG00000117550	chr10	-	CATG00000117550.1	1_FANTOM	21822249	21822895	lncRNA_divergent	0.0346464
CATG00000117607	chr10	-	CATG00000117607.1	1_FANTOM	22724886	22725883	lncRNA_antisense	0.0122618
ENSG00000165874	chr10	+	FAM35BP	1_FANTOM	46913991	46938619	pseudogene	0.00256448
ENSG00000228566	chr10	+	RP11-170M17.1	1_FANTOM	65389449	66453581	lncRNA_intergenic	0.0200318
CATG00000115537	chr10	+	CATG00000115537.1	1_FANTOM	71993319	71997771	lncRNA_divergent	0.0187257
CATG00000000130	chr10	-	CATG00000000130.1	1_FANTOM	74346439	74347221	lncRNA_sense_intronic	0.0216251
ENSG00000272630	chr10	-	RP11-344N10.5	1_FANTOM	74857802	74861142	lncRNA_intergenic	0.0154867
CATG00000000161	chr10	-	CATG00000000161.1	1_FANTOM	75725630	75725934	lncRNA_intergenic	0.0226788
CATG00000115714	chr10	+	CATG00000115714.1	1_FANTOM	80015252	80015759	lncRNA_sense_intronic	0.00596425
CATG00000116057	chr10	+	CATG00000116057.1	1_FANTOM	95459796	95462286	lncRNA_divergent	0.0470649
CATG00000000566	chr10	-	CATG00000000566.1	1_FANTOM	99173424	99174704	lncRNA_intergenic	0.0239185
ENSG00000227560	chr10	+	RP11-139K1.2	1_FANTOM	114747195	114747624	pseudogene	0.0478197
CATG00000000975	chr10	-	CATG00000000975.1	1_FANTOM	118231663	118232604	lncRNA_antisense	0.0346464
CATG00000001046	chr10	-	CATG00000001046.1	1_FANTOM	121452323	121452985	sense_overlap_RNA	0.00571502
ENSG00000199038	chr11	-	MIR210	1_FANTOM	568089	568417	small_RNA	0.026892
ENSG00000230980	chr11	+	RPL36AP39	1_FANTOM	1813753	1814100	pseudogene	0.0226788
CATG00000004641	chr11	-	CATG00000004641.1	1_FANTOM	3769854	3770265	lncRNA_sense_intronic	0.0226788
CATG00000004765	chr11	-	CATG00000004765.1	1_FANTOM	9709842	9710405	lncRNA_antisense	0.00596425
CATG00000001638	chr11	+	CATG00000001638.1	1_FANTOM	15671886	15672963	lncRNA_intergenic	0.0473844
ENSG00000254560	chr11	-	RP11-1L12.3	1_FANTOM	27068542	27255711	lncRNA_intergenic	0.00277593
ENSG00000249867	chr11	+	RP11-115J23.1	1_FANTOM	28723914	29577899	lncRNA_intergenic	0.00593699
CATG00000001975	chr11	+	CATG00000001975.1	1_FANTOM	33722605	33732605	lncRNA_divergent	0.00190889
CATG00000002025	chr11	+	CATG00000002025.1	1_FANTOM	35099473	35099610	short_ncRNA	0.0121117
CATG00000005507	chr11	-	CATG00000005507.1	1_FANTOM	46063744	46065993	sense_overlap_RNA	0.00603492
ENSG00000254477	chr11	-	AP000640.10	1_FANTOM	59519939	59522744	lncRNA_divergent	0.0326506
CATG00000002575	chr11	+	CATG00000002575.1	1_FANTOM	63933710	63937194	lncRNA_divergent	0.029759
CATG00000005860	chr11	-	CATG00000005860.1	1_FANTOM	65263733	65264890	lncRNA_intergenic	0.00765965
ENSG00000260233	chr11	-	SSSCA1-AS1	1_FANTOM	65337131	65337770	lncRNA_divergent	0.026892
CATG00000005904	chr11	-	CATG00000005904.1	1_FANTOM	66398162	66405866	lncRNA_divergent	0.00474919
CATG00000002693	chr11	+	CATG00000002693.1	1_FANTOM	66445302	66452792	lncRNA_divergent	0.0290818
CATG00000005974	chr11	-	CATG00000005974.1	1_FANTOM	68226576	68228008	lncRNA_divergent	0.017082
CATG00000006007	chr11	-	CATG00000006007.1	1_FANTOM	69139802	69167714	lncRNA_antisense	0.019099
ENSG00000255319	chr11	+	ENPP7P8	1_FANTOM	71350482	71463707	pseudogene	0.000168133
CATG00000006051	chr11	-	CATG00000006051.1	1_FANTOM	71412244	71498360	lncRNA_divergent	0.0175332
ENSG00000228915	chr11	+	OR7E128P	1_FANTOM	71598488	71618582	pseudogene	0.0300153
ENSG00000227615	chr11	-	RP11-864N7.2	1_FANTOM	74456711	74457231	pseudogene	0.00603492
CATG00000006515	chr11	-	CATG00000006515.1	1_FANTOM	86711303	86711440	short_ncRNA	0.0226788
ENSG00000213368	chr11	+	ST13P11	1_FANTOM	94646128	94646931	pseudogene	0.026892
CATG00000006874	chr11	-	CATG00000006874.1	1_FANTOM	107878811	107879999	lncRNA_divergent	0.0161225
CATG00000006977	chr11	-	CATG00000006977.1	1_FANTOM	111414686	111414894	lncRNA_divergent	0.0473844
CATG00000004068	chr11	+	CATG00000004068.1	1_FANTOM	120220082	120221226	sense_overlap_RNA	0.00596425
ENSG00000239002	chr12	+	SCARNA10	1_FANTOM	6619389	6619717	lncRNA_sense_intronic	0.0216251
CATG00000008137	chr12	+	CATG00000008137.1	1_FANTOM	15841468	15846980	lncRNA_antisense	0.0412989
CATG00000011504	chr12	-	CATG00000011504.1	1_FANTOM	25103253	25104991	lncRNA_intergenic	0.0404658
CATG00000011656	chr12	-	CATG00000011656.1	1_FANTOM	31899282	31899808	sense_overlap_RNA	0.0216251
CATG00000011917	chr12	-	CATG00000011917.1	1_FANTOM	50563746	50564062	lncRNA_intergenic	0.0226788
CATG00000008994	chr12	+	CATG00000008994.1	1_FANTOM	53264576	53266494	lncRNA_intergenic	0.0116
CATG00000009038	chr12	+	CATG00000009038.1	1_FANTOM	54070219	54071995	lncRNA_divergent	0.0470649
CATG00000009109	chr12	+	CATG00000009109.1	1_FANTOM	56583510	56589752	lncRNA_divergent	0.0193608
CATG00000009143	chr12	+	CATG00000009143.1	1_FANTOM	57030234	57030562	lncRNA_divergent	0.0226788
ENSG00000257953	chr12	+	RP11-620J15.1	1_FANTOM	58230874	58236528	lncRNA_antisense	0.0307117
CATG00000009577	chr12	+	CATG00000009577.1	1_FANTOM	76020862	76074851	lncRNA_intergenic	0.0491691
ENSG00000257839	chr12	+	RP11-290L1.2	1_FANTOM	76418920	76443632	lncRNA_divergent	0.0427977
CATG00000009606	chr12	+	CATG00000009606.1	1_FANTOM	77459576	77461179	lncRNA_divergent	0.0166153
CATG00000012845	chr12	-	CATG00000012845.1	1_FANTOM	92564816	92566649	lncRNA_intergenic	0.00572002
ENSG00000258136	chr12	+	RP11-864J10.4	1_FANTOM	108130372	108153745	lncRNA_antisense	0.0343
CATG00000013586	chr12	-	CATG00000013586.1	1_FANTOM	121122123	121124740	lncRNA_divergent	0.0473844
CATG00000013691	chr12	-	CATG00000013691.1	1_FANTOM	125016463	125017121	sense_overlap_RNA	0.0122618
ENSG00000265345	chr12	+	MIR5188	1_FANTOM	125395153	125407743	small_RNA	0.0254571
CATG00000013755	chr12	-	CATG00000013755.1	1_FANTOM	128241041	128467922	lncRNA_intergenic	0.0218499
CATG00000013834	chr12	-	CATG00000013834.1	1_FANTOM	132567032	132568600	lncRNA_divergent	0.0425374
ENSG00000232888	chr12	+	RPS11P5	1_FANTOM	133402274	133402772	pseudogene	0.00571502
ENSG00000246394	chr12	-	RP11-386I8.6	1_FANTOM	133606071	133613808	lncRNA_divergent	8.04664e-08
CATG00000016656	chr13	-	CATG00000016656.1	1_FANTOM	30497290	30498231	lncRNA_intergenic	0.0100226
CATG00000016918	chr13	-	CATG00000016918.1	1_FANTOM	42424665	42425542	sense_overlap_RNA	0.0216251
CATG00000016944	chr13	-	CATG00000016944.1	1_FANTOM	43405940	43406561	lncRNA_intergenic	0.00571502
ENSG00000266325	chr13	-	MIR3665	1_FANTOM	78272147	78272180	small_RNA	0.0226788
CATG00000017909	chr13	-	CATG00000017909.1	1_FANTOM	103244805	103249152	lncRNA_divergent	0.0244591
ENSG00000225210	chr14	+	AL589743.1	1_FANTOM	19650021	19718563	lncRNA_intergenic	0.0356021
ENSG00000258458	chr14	-	CTD-2555K7.2	1_FANTOM	23171170	23235765	lncRNA_divergent	0.0158979
ENSG00000215256	chr14	-	DHRS4-AS1	1_FANTOM	24403257	24521734	lncRNA_divergent	0.00415643
ENSG00000225766	chr14	+	RP11-468E2.9	1_FANTOM	24458108	24520889	pseudogene	0.0378872
CATG00000020511	chr14	-	CATG00000020511.1	1_FANTOM	24834553	24838553	lncRNA_divergent	0.0426456
ENSG00000258655	chr14	-	ARHGAP5-AS1	1_FANTOM	32541731	32545872	lncRNA_divergent	0.0326506
CATG00000020751	chr14	-	CATG00000020751.1	1_FANTOM	37666615	37667040	lncRNA_divergent	0.00225817
ENSG00000258568	chr14	+	RHOQP1	1_FANTOM	50065703	50067290	pseudogene	0.0239185
ENSG00000266037	chr14	-	RN7SL3	1_FANTOM	50320336	50320652	lncRNA_intergenic	0.0226788
CATG00000019375	chr14	+	CATG00000019375.1	1_FANTOM	67792978	67796824	lncRNA_sense_intronic	0.0494304
ENSG00000176043	chr14	-	RP1-146I3.1	1_FANTOM	73396320	73396671	pseudogene	0.00596425
CATG00000021605	chr14	-	CATG00000021605.1	1_FANTOM	75904601	75928225	lncRNA_antisense	0.0279069
CATG00000021961	chr14	-	CATG00000021961.1	1_FANTOM	96670791	96671087	lncRNA_divergent	0.0012411
CATG00000022217	chr14	-	CATG00000022217.1	1_FANTOM	105929688	105929863	short_ncRNA	0.0226788
CATG00000022293	chr15	+	CATG00000022293.1	1_FANTOM	23378454	23682859	lncRNA_divergent	0.0040459
ENSG00000261621	chr15	+	RP11-580I1.2	1_FANTOM	24334803	24782667	lncRNA_intergenic	0.0185917
ENSG00000259644	chr15	-	RP11-680F8.4	1_FANTOM	30020390	30021762	sense_overlap_RNA	0.0346464
ENSG00000225930	chr15	+	AC026150.5	1_FANTOM	30487930	30657745	lncRNA_intergenic	0.000182998
CATG00000024680	chr15	-	CATG00000024680.1	1_FANTOM	40648562	40650336	lncRNA_divergent	0.0473844
CATG00000022736	chr15	+	CATG00000022736.1	1_FANTOM	41581964	41612934	lncRNA_sense_intronic	0.0197341
CATG00000025601	chr15	-	CATG00000025601.1	1_FANTOM	77223269	77223853	lncRNA_divergent	0.00140744
CATG00000024272	chr15	+	CATG00000024272.1	1_FANTOM	99922921	99923124	short_ncRNA	0.0226788
CATG00000024312	chr15	+	CATG00000024312.1	1_FANTOM	101792321	101794667	lncRNA_divergent	0.0154867
CATG00000024325	chr15	+	CATG00000024325.1	1_FANTOM	102347649	102455771	lncRNA_intergenic	0.0286946
ENSG00000236829	chr16	+	Z97634.3	1_FANTOM	432118	450804	pseudogene	0.0201938
CATG00000028529	chr16	-	CATG00000028529.1	1_FANTOM	3308170	3308886	lncRNA_intergenic	0.0346464
CATG00000028531	chr16	-	CATG00000028531.1	1_FANTOM	3313374	3314425	lncRNA_divergent	0.0010801
ENSG00000262686	chr16	-	AC005356.1	1_FANTOM	4367549	4378343	lncRNA_antisense	0.040065
ENSG00000256599	chr16	-	AC020663.1	1_FANTOM	4853207	4854781	pseudogene	0.0326506
ENSG00000260411	chr16	+	RP11-420N3.2	1_FANTOM	5956755	6828910	lncRNA_sense_intronic	5.58231e-06
ENSG00000260071	chr16	+	RP11-418I22.2	1_FANTOM	9277976	9712664	lncRNA_sense_intronic	0.040109
ENSG00000250251	chr16	-	PKD1P6	1_FANTOM	15198158	15351012	pseudogene	0.000495781
CATG00000026752	chr16	+	CATG00000026752.1	1_FANTOM	16593393	16832798	lncRNA_intergenic	4.31807e-05
ENSG00000189149	chr16	+	CRYM-AS1	1_FANTOM	21312205	21413259	lncRNA_intergenic	0.0229717
ENSG00000248124	chr16	-	RRN3P1	1_FANTOM	21805414	21831923	pseudogene	0.00332362
CATG00000027047	chr16	+	CATG00000027047.1	1_FANTOM	28870640	28871097	sense_overlap_RNA	0.026892
ENSG00000260517	chr16	+	RP11-426C22.5	1_FANTOM	29127302	29229181	lncRNA_intergenic	3.6547e-05
ENSG00000198106	chr16	+	SNX29P2	1_FANTOM	29159892	29519817	lncRNA_intergenic	0.00022731
CATG00000029035	chr16	-	CATG00000029035.1	1_FANTOM	30074213	30076621	lncRNA_divergent	0.00151423
ENSG00000183604	chr16	-	RP11-347C12.2	1_FANTOM	30250886	30346748	pseudogene	0.00092089
ENSG00000261840	chr16	-	RP11-146F11.1	1_FANTOM	30707657	30710323	lncRNA_divergent	0.0283054
CATG00000027101	chr16	+	CATG00000027101.1	1_FANTOM	30712974	30713870	lncRNA_sense_intronic	0.0478197
CATG00000029055	chr16	-	CATG00000029055.1	1_FANTOM	30785532	30787316	lncRNA_antisense	0.0100226
ENSG00000255986	chr16	+	MT1JP	1_FANTOM	56669624	56670998	pseudogene	0.0292278
CATG00000029367	chr16	-	CATG00000029367.1	1_FANTOM	57277648	57278893	lncRNA_divergent	0.00842856
CATG00000029691	chr16	-	CATG00000029691.1	1_FANTOM	68835548	68835775	lncRNA_divergent	0.011718
CATG00000029692	chr16	-	CATG00000029692.1	1_FANTOM	68844100	68844216	short_ncRNA	0.00307969
ENSG00000260798	chr16	-	RP11-354M1.2	1_FANTOM	68846489	68857429	lncRNA_divergent	0.0137567
ENSG00000260459	chr16	+	FTLP14	1_FANTOM	68856093	68856973	pseudogene	0.0223124
ENSG00000196696	chr16	-	PDXDC2P	1_FANTOM	70009981	70100188	lncRNA_intergenic	0.000660072
CATG00000030623	chr17	+	CATG00000030623.1	1_FANTOM	8060167	8060784	lncRNA_divergent	0.0226788
ENSG00000234324	chr17	+	RPL9P2	1_FANTOM	15346925	15347505	pseudogene	0.0473844
CATG00000030819	chr17	+	CATG00000030819.1	1_FANTOM	16234436	16235648	sense_overlap_RNA	0.0343531
ENSG00000215030	chr17	-	RPL13P12	1_FANTOM	17286625	17287377	pseudogene	0.0470649
ENSG00000154874	chr17	-	CCDC144B	1_FANTOM	18414388	18528920	pseudogene	0.0184344
ENSG00000264940	chr17	-	SNORD3C	1_FANTOM	18965243	19093451	lncRNA_intergenic	0.0471777
ENSG00000265840	chr17	-	AC010761.10	1_FANTOM	27076331	27077095	lncRNA_antisense	0.0120278
CATG00000033295	chr17	-	CATG00000033295.1	1_FANTOM	27274077	27274904	sense_overlap_RNA	0.0100226
ENSG00000263719	chr17	+	MIR4523	1_FANTOM	27717381	27717748	small_RNA	0.0216251
CATG00000033335	chr17	-	CATG00000033335.1	1_FANTOM	28964398	29014279	lncRNA_intergenic	0.0415599
CATG00000033362	chr17	-	CATG00000033362.1	1_FANTOM	29923069	29923866	lncRNA_intergenic	0.026892
CATG00000033539	chr17	-	CATG00000033539.1	1_FANTOM	35845976	35849789	lncRNA_divergent	0.0140897
CATG00000033558	chr17	-	CATG00000033558.1	1_FANTOM	36908719	36908856	short_ncRNA	0.000513386
CATG00000033585	chr17	-	CATG00000033585.1	1_FANTOM	37783001	37783657	lncRNA_divergent	0.0122618
CATG00000033617	chr17	-	CATG00000033617.1	1_FANTOM	38263804	38279594	uncertain_coding	0.00767043
CATG00000033632	chr17	-	CATG00000033632.1	1_FANTOM	38512955	38513629	short_ncRNA	0.0343531
CATG00000031321	chr17	+	CATG00000031321.1	1_FANTOM	38544780	38545903	lncRNA_antisense	0.0239185
ENSG00000262837	chr17	+	RP11-304F15.7	1_FANTOM	47910858	47913816	lncRNA_intergenic	0.0374541
ENSG00000250976	chr17	-	RP11-94C24.11	1_FANTOM	48640564	48641657	lncRNA_antisense	0.0292278
ENSG00000229980	chr17	+	TOB1-AS1	1_FANTOM	48943897	49015434	lncRNA_divergent	0.0305632
ENSG00000251665	chr17	+	RP11-700H6.2	1_FANTOM	49021466	49028730	lncRNA_intergenic	0.0218539
CATG00000031741	chr17	+	CATG00000031741.1	1_FANTOM	49198344	49200270	lncRNA_divergent	0.0425374
CATG00000034058	chr17	-	CATG00000034058.1	1_FANTOM	54994662	54995432	lncRNA_intergenic	0.0343531
CATG00000034081	chr17	-	CATG00000034081.1	1_FANTOM	56117842	56138115	lncRNA_intergenic	0.0159271
CATG00000031980	chr17	+	CATG00000031980.1	1_FANTOM	57584469	57584927	lncRNA_intergenic	0.026892
CATG00000031989	chr17	+	CATG00000031989.1	1_FANTOM	57934792	57937159	lncRNA_divergent	0.0347185
ENSG00000267416	chr17	+	CTD-2319I12.2	1_FANTOM	58156072	58177336	lncRNA_divergent	0.0158791
CATG00000032015	chr17	+	CATG00000032015.1	1_FANTOM	59329855	59330739	lncRNA_sense_intronic	0.0343531
CATG00000032115	chr17	+	CATG00000032115.1	1_FANTOM	62833463	62835520	lncRNA_divergent	0.0292278
CATG00000032122	chr17	+	CATG00000032122.1	1_FANTOM	62982236	62983532	lncRNA_intergenic	0.00472046
CATG00000034319	chr17	-	CATG00000034319.1	1_FANTOM	64606036	64646361	lncRNA_antisense	0.0246487
ENSG00000267731	chr17	+	RP11-147L13.8	1_FANTOM	66173489	66197606	lncRNA_sense_intronic	0.0353382
CATG00000034362	chr17	-	CATG00000034362.1	1_FANTOM	66367462	66377077	lncRNA_antisense	0.0363796
ENSG00000207561	chr17	-	MIR635	1_FANTOM	66420592	66420744	small_RNA	0.026892
ENSG00000267203	chr17	+	SNRPGP4	1_FANTOM	67323413	67324283	pseudogene	0.0166153
ENSG00000227517	chr17	+	AC003051.1	1_FANTOM	67586128	67916533	lncRNA_intergenic	0.0119715
ENSG00000260785	chr17	-	CASC17	1_FANTOM	68608010	69739611	lncRNA_intergenic	0.00118069
ENSG00000266501	chr17	-	RP11-766H1.1	1_FANTOM	71064009	71064441	pseudogene	0.0121117
CATG00000032406	chr17	+	CATG00000032406.1	1_FANTOM	73131347	73143752	uncertain_coding	0.0132696
CATG00000032438	chr17	+	CATG00000032438.1	1_FANTOM	73901299	73901958	lncRNA_divergent	0.026892
ENSG00000163597	chr17	+	SNHG16	1_FANTOM	74533417	74788448	lncRNA_divergent	0.0294838
CATG00000032467	chr17	+	CATG00000032467.1	1_FANTOM	74712512	74713698	lncRNA_antisense	0.0473844
CATG00000032530	chr17	+	CATG00000032530.1	1_FANTOM	76320900	76322603	lncRNA_sense_intronic	0.0223124
CATG00000032548	chr17	+	CATG00000032548.1	1_FANTOM	76837117	76844787	lncRNA_divergent	0.000812451
CATG00000034914	chr17	-	CATG00000034914.1	1_FANTOM	81141289	81150938	lncRNA_intergenic	9.49863e-05
CATG00000037053	chr18	-	CATG00000037053.1	1_FANTOM	21158105	21159553	lncRNA_sense_intronic	0.0120278
CATG00000035610	chr18	+	CATG00000035610.1	1_FANTOM	34387859	34388359	lncRNA_divergent	0.0478197
CATG00000035830	chr18	+	CATG00000035830.1	1_FANTOM	43547474	43548465	lncRNA_divergent	0.0100226
CATG00000039976	chr19	-	CATG00000039976.1	1_FANTOM	1179744	1180523	lncRNA_intergenic	0.0473844
CATG00000039989	chr19	-	CATG00000039989.1	1_FANTOM	1271610	1275378	lncRNA_divergent	0.0086732
ENSG00000267759	chr19	+	CTB-25B13.13	1_FANTOM	1413728	1414734	lncRNA_sense_intronic	0.0478197
CATG00000038204	chr19	+	CATG00000038204.1	1_FANTOM	1864312	1871950	uncertain_coding	0.0332012
ENSG00000264166	chr19	-	RN7SL115P	1_FANTOM	7967148	7968399	lncRNA_divergent	0.0343531
CATG00000038494	chr19	+	CATG00000038494.1	1_FANTOM	10207040	10208058	lncRNA_divergent	0.00571502
CATG00000038578	chr19	+	CATG00000038578.1	1_FANTOM	11850067	11850421	lncRNA_divergent	0.0478197
CATG00000038599	chr19	+	CATG00000038599.1	1_FANTOM	12807504	12808162	lncRNA_divergent	0.0216251
ENSG00000256210	chr19	+	AC005255.3	1_FANTOM	14898217	14905995	pseudogene	0.0210599
CATG00000040436	chr19	-	CATG00000040436.1	1_FANTOM	16296508	16308554	lncRNA_divergent	0.0359726
CATG00000038762	chr19	+	CATG00000038762.1	1_FANTOM	16739305	16741601	lncRNA_divergent	0.0202342
CATG00000038776	chr19	+	CATG00000038776.1	1_FANTOM	17200973	17203532	lncRNA_sense_intronic	0.0292278
ENSG00000254503	chr19	-	CTD-2521M24.4	1_FANTOM	17527840	17529121	pseudogene	0.0470649
CATG00000038859	chr19	+	CATG00000038859.1	1_FANTOM	19488841	19490060	lncRNA_intergenic	0.00571502
CATG00000038958	chr19	+	CATG00000038958.1	1_FANTOM	24184105	24184209	short_ncRNA	0.0478197
ENSG00000267243	chr19	-	AC005307.3	1_FANTOM	28901759	29218578	lncRNA_intergenic	0.0104267
CATG00000040921	chr19	-	CATG00000040921.1	1_FANTOM	38863982	38865049	lncRNA_divergent	0.0473844
CATG00000041105	chr19	-	CATG00000041105.1	1_FANTOM	44066789	44067086	lncRNA_sense_intronic	0.0121117
CATG00000041128	chr19	-	CATG00000041128.1	1_FANTOM	44666687	44669108	uncertain_coding	0.0404658
CATG00000039507	chr19	+	CATG00000039507.1	1_FANTOM	46149609	46149764	short_ncRNA	0.0012411
ENSG00000267898	chr19	+	CTD-2639E6.9	1_FANTOM	49467253	49468415	lncRNA_intergenic	0.0161225
ENSG00000215765	chr19	+	CTB-61M7.1	1_FANTOM	55235944	55309738	lncRNA_sense_intronic	0.00121367
ENSG00000234684	chr20	+	SDCBP2-AS1	1_FANTOM	1306063	1367594	lncRNA_divergent	0.0184082
ENSG00000229539	chr20	-	RP11-119B16.2	1_FANTOM	3849207	3869820	lncRNA_divergent	0.0307999
CATG00000054118	chr20	-	CATG00000054118.1	1_FANTOM	4004301	4022524	uncertain_coding	0.00538666
CATG00000052335	chr20	+	CATG00000052335.1	1_FANTOM	4242235	4505765	lncRNA_intergenic	0.0439109
ENSG00000251833	chr20	+	snoR26	1_FANTOM	6817690	7134993	small_RNA	0.0114521
ENSG00000270792	chr20	+	RP11-103J8.1	1_FANTOM	10653520	10982941	lncRNA_divergent	0.00504877
CATG00000054532	chr20	-	CATG00000054532.1	1_FANTOM	25218453	25218513	short_ncRNA	0.0226788
CATG00000053094	chr20	+	CATG00000053094.1	1_FANTOM	33681012	33681178	short_ncRNA	0.0226788
CATG00000053380	chr20	+	CATG00000053380.1	1_FANTOM	44993170	44994654	lncRNA_divergent	0.026892
CATG00000053407	chr20	+	CATG00000053407.1	1_FANTOM	45985631	45990193	lncRNA_divergent	0.00925795
ENSG00000234698	chr20	+	RP11-112L6.2	1_FANTOM	48782866	48786270	lncRNA_intergenic	0.0210948
CATG00000053561	chr20	+	CATG00000053561.1	1_FANTOM	49055806	49058610	lncRNA_intergenic	0.0347185
ENSG00000271774	chr20	-	RP4-678D15.1	1_FANTOM	51872518	52103810	lncRNA_antisense	0.0018493
CATG00000055197	chr20	-	CATG00000055197.1	1_FANTOM	52343582	52391276	lncRNA_intergenic	0.0469394
CATG00000055229	chr20	-	CATG00000055229.1	1_FANTOM	52748513	52749221	lncRNA_intergenic	0.0239185
CATG00000055254	chr20	-	CATG00000055254.1	1_FANTOM	54134161	54320087	lncRNA_intergenic	0.000610591
CATG00000056332	chr21	-	CATG00000056332.1	1_FANTOM	9434493	9540725	lncRNA_intergenic	5.2171e-21
ENSG00000188681	chr21	-	TEKT4P2	1_FANTOM	9907190	9968575	pseudogene	0.00430446
CATG00000055495	chr21	+	CATG00000055495.1	1_FANTOM	9999389	10103474	lncRNA_intergenic	1.43176e-05
CATG00000055499	chr21	+	CATG00000055499.1	1_FANTOM	10163862	10209374	uncertain_coding	0.0493677
ENSG00000232623	chr21	-	AP000266.7	1_FANTOM	33678775	33681019	lncRNA_antisense	0.0202342
CATG00000056762	chr21	-	CATG00000056762.1	1_FANTOM	34771951	34775571	lncRNA_divergent	0.0244591
ENSG00000238141	chr21	+	BRWD1-AS1	1_FANTOM	40685833	40702088	lncRNA_divergent	0.0443882
CATG00000056952	chr21	-	CATG00000056952.1	1_FANTOM	44788649	44790210	lncRNA_intergenic	0.00765965
CATG00000057040	chr21	-	CATG00000057040.1	1_FANTOM	47728260	47730395	sense_overlap_RNA	0.0473844
CATG00000057048	chr21	-	CATG00000057048.1	1_FANTOM	48079241	48081644	lncRNA_antisense	0.0404658
ENSG00000225335	chr22	-	XXbac-B476C20.9	1_FANTOM	18558762	18561650	lncRNA_divergent	0.00441008
CATG00000058135	chr22	-	CATG00000058135.1	1_FANTOM	18685605	18878641	lncRNA_intergenic	0.000103352
CATG00000057268	chr22	+	CATG00000057268.1	1_FANTOM	24781218	24781872	lncRNA_sense_intronic	0.0478197
ENSG00000232346	chr22	+	SC22CB-1E7.1	1_FANTOM	32435452	32435883	pseudogene	0.00765965
CATG00000058591	chr22	-	CATG00000058591.1	1_FANTOM	37997266	37997691	lncRNA_intergenic	0.0216251
CATG00000057793	chr22	+	CATG00000057793.1	1_FANTOM	41842949	41845899	lncRNA_divergent	0.000153455
CATG00000057978	chr22	+	CATG00000057978.1	1_FANTOM	48042891	48043573	lncRNA_sense_intronic	0.0346464
ENSG00000205663	chrX	-	RP11-706O15.5	1_FANTOM	3746597	3838808	lncRNA_intergenic	2.18822e-05
CATG00000112999	chrX	-	CATG00000112999.1	1_FANTOM	6623869	6850553	lncRNA_intergenic	2.03662e-15
CATG00000113023	chrX	-	CATG00000113023.1	1_FANTOM	8857303	8955803	lncRNA_intergenic	6.98268e-06
CATG00000110375	chrX	+	CATG00000110375.1	1_FANTOM	9590090	9592500	lncRNA_sense_intronic	0.00842856
ENSG00000215319	chrX	-	RP11-98L4.1	1_FANTOM	9786279	9787455	pseudogene	0.00140744
CATG00000110385	chrX	+	CATG00000110385.1	1_FANTOM	9786351	9787725	lncRNA_sense_intronic	0.00270269
CATG00000113039	chrX	-	CATG00000113039.1	1_FANTOM	9797266	9817316	lncRNA_antisense	1.12563e-05
ENSG00000225076	chrX	-	WWC3-AS1	1_FANTOM	10007592	10013816	lncRNA_antisense	0.0187598
ENSG00000234129	chrX	-	RP11-120D5.1	1_FANTOM	10865626	11129331	lncRNA_divergent	1.85125e-17
CATG00000110420	chrX	+	CATG00000110420.1	1_FANTOM	11840558	11896044	lncRNA_intergenic	0.0211799
ENSG00000261030	chrX	+	RP11-791M20.1	1_FANTOM	13003296	13161965	lncRNA_intergenic	3.31177e-11
CATG00000110467	chrX	+	CATG00000110467.1	1_FANTOM	13170214	13182969	lncRNA_intergenic	0.0347173
ENSG00000231216	chrX	+	GS1-600G8.3	1_FANTOM	13309426	13403306	lncRNA_intergenic	0.00747767
ENSG00000226434	chrX	+	RP11-1L9.1	1_FANTOM	13390477	13421288	lncRNA_intergenic	0.0316904
ENSG00000197582	chrX	-	GPX1P1	1_FANTOM	13393735	13448373	pseudogene	2.27143e-05
CATG00000113187	chrX	-	CATG00000113187.1	1_FANTOM	15154663	15176894	lncRNA_intergenic	0.0247579
CATG00000110507	chrX	+	CATG00000110507.1	1_FANTOM	15316529	15395534	lncRNA_intergenic	0.0200775
ENSG00000186312	chrX	+	CA5BP1	1_FANTOM	15693027	15778846	pseudogene	0.00444703
CATG00000113223	chrX	-	CATG00000113223.1	1_FANTOM	16800584	16804412	lncRNA_divergent	0.0347185
ENSG00000235834	chrX	+	RP1-60N8.1	1_FANTOM	17546517	17605281	lncRNA_sense_intronic	0.000883632
CATG00000113234	chrX	-	CATG00000113234.1	1_FANTOM	17653632	17755200	lncRNA_divergent	0.000306526
CATG00000113240	chrX	-	CATG00000113240.1	1_FANTOM	17912875	18014051	lncRNA_intergenic	0.000337725
ENSG00000237836	chrX	+	PHKA2-AS1	1_FANTOM	18889510	18920632	lncRNA_antisense	3.45665e-05
CATG00000110580	chrX	+	CATG00000110580.1	1_FANTOM	19002312	19101259	lncRNA_divergent	6.16133e-09
CATG00000110607	chrX	+	CATG00000110607.1	1_FANTOM	20491773	20501012	lncRNA_intergenic	0.0199889
CATG00000113275	chrX	-	CATG00000113275.1	1_FANTOM	21100956	21392256	lncRNA_divergent	8.51165e-10
ENSG00000233067	chrX	-	RP11-40F8.2	1_FANTOM	22277914	23351522	lncRNA_divergent	1.56777e-10
ENSG00000237019	chrX	+	GS1-433O24.1	1_FANTOM	22716523	22787083	lncRNA_intergenic	0.0334944
CATG00000113356	chrX	-	CATG00000113356.1	1_FANTOM	23476204	23710346	lncRNA_intergenic	2.39158e-06
CATG00000113361	chrX	-	CATG00000113361.1	1_FANTOM	23511148	23514499	lncRNA_sense_intronic	0.026227
CATG00000113368	chrX	-	CATG00000113368.1	1_FANTOM	23683568	23685464	lncRNA_divergent	0.00842856
CATG00000113380	chrX	-	CATG00000113380.1	1_FANTOM	24071603	24072646	lncRNA_divergent	0.0216251
CATG00000113383	chrX	-	CATG00000113383.1	1_FANTOM	24218644	24315534	lncRNA_intergenic	0.000357048
CATG00000113386	chrX	-	CATG00000113386.1	1_FANTOM	24274609	24279932	lncRNA_sense_intronic	0.0305328
CATG00000110696	chrX	+	CATG00000110696.1	1_FANTOM	25540407	25922852	lncRNA_intergenic	2.00954e-10
ENSG00000228933	chrX	-	RP11-268G12.1	1_FANTOM	27029732	27417107	lncRNA_intergenic	2.75269e-07
ENSG00000233243	chrX	+	RP11-12D5.5	1_FANTOM	27881970	28185345	pseudogene	1.14684e-07
CATG00000113429	chrX	-	CATG00000113429.1	1_FANTOM	29613036	29678169	lncRNA_divergent	0.0321809
CATG00000110840	chrX	+	CATG00000110840.1	1_FANTOM	30670091	30670378	lncRNA_intergenic	0.0161225
CATG00000110849	chrX	+	CATG00000110849.1	1_FANTOM	30928467	30961191	lncRNA_intergenic	1.80015e-05
CATG00000110857	chrX	+	CATG00000110857.1	1_FANTOM	31582143	31624465	lncRNA_antisense	0.000460732
CATG00000110860	chrX	+	CATG00000110860.1	1_FANTOM	31949537	32145064	lncRNA_antisense	4.98696e-06
ENSG00000233928	chrX	+	RP11-305F18.1	1_FANTOM	33744165	34364660	lncRNA_divergent	0.00310977
ENSG00000231069	chrX	-	BX842568.4	1_FANTOM	36858722	37004376	pseudogene	0.000803226
CATG00000113490	chrX	-	CATG00000113490.1	1_FANTOM	38712084	38730064	lncRNA_divergent	0.00702599
ENSG00000224610	chrX	-	RP11-265P11.1	1_FANTOM	38991143	39159040	lncRNA_intergenic	1.96287e-06
ENSG00000235304	chrX	-	RP11-265P11.2	1_FANTOM	39121598	39186677	lncRNA_intergenic	0.00012205
ENSG00000234191	chrX	-	RP11-157D23.2	1_FANTOM	39256175	39294091	lncRNA_intergenic	0.0186627
CATG00000110937	chrX	+	CATG00000110937.1	1_FANTOM	39512506	39537913	lncRNA_intergenic	0.00173619
CATG00000113515	chrX	-	CATG00000113515.1	1_FANTOM	39584712	39737288	lncRNA_intergenic	7.40838e-06
CATG00000113528	chrX	-	CATG00000113528.1	1_FANTOM	39774330	39814171	uncertain_coding	0.0433886
CATG00000110953	chrX	+	CATG00000110953.1	1_FANTOM	39788206	39818818	lncRNA_intergenic	0.04198
ENSG00000223486	chrX	+	AC092198.1	1_FANTOM	39865616	39908750	lncRNA_intergenic	0.0044418
CATG00000110959	chrX	+	CATG00000110959.1	1_FANTOM	39965872	39986538	uncertain_coding	0.0286234
ENSG00000236393	chrX	+	RP11-320G24.1	1_FANTOM	40121798	40194099	lncRNA_intergenic	0.0243432
CATG00000113555	chrX	-	CATG00000113555.1	1_FANTOM	40672658	40704603	lncRNA_intergenic	0.0331564
ENSG00000238222	chrX	+	MKRN4P	1_FANTOM	40693730	40753979	pseudogene	0.0139348
CATG00000113566	chrX	-	CATG00000113566.1	1_FANTOM	41097481	41097958	lncRNA_intergenic	0.0226788
CATG00000113567	chrX	-	CATG00000113567.1	1_FANTOM	41125351	41194282	lncRNA_divergent	0.00154846
CATG00000111000	chrX	+	CATG00000111000.1	1_FANTOM	41480594	41518080	lncRNA_antisense	0.000496786
ENSG00000231772	chrX	+	RP1-154K9.2	1_FANTOM	41887650	42571499	lncRNA_intergenic	3.70317e-15
CATG00000113577	chrX	-	CATG00000113577.1	1_FANTOM	42540546	42615236	lncRNA_intergenic	0.00411077
CATG00000113581	chrX	-	CATG00000113581.1	1_FANTOM	42744097	42806266	lncRNA_intergenic	0.029131
ENSG00000224294	chrX	+	RP3-326I13.1	1_FANTOM	43036247	43126265	lncRNA_intergenic	0.011311
CATG00000111037	chrX	+	CATG00000111037.1	1_FANTOM	43138801	43297934	lncRNA_divergent	0.000446004
CATG00000111067	chrX	+	CATG00000111067.1	1_FANTOM	44782809	44787311	lncRNA_sense_intronic	0.00886696
ENSG00000229563	chrX	+	RP11-245M24.1	1_FANTOM	45336245	45466301	lncRNA_intergenic	3.73985e-07
ENSG00000270069	chrX	-	RP6-99M1.2	1_FANTOM	45448386	45710962	lncRNA_intergenic	1.82228e-14
CATG00000111084	chrX	+	CATG00000111084.1	1_FANTOM	45570078	45610003	lncRNA_intergenic	0.0160483
ENSG00000231566	chrX	-	RP5-1158E12.3	1_FANTOM	45623927	45710962	lncRNA_intergenic	2.05328e-07
CATG00000111093	chrX	+	CATG00000111093.1	1_FANTOM	45666274	45686737	lncRNA_intergenic	0.0093862
CATG00000113607	chrX	-	CATG00000113607.1	1_FANTOM	45969284	46061162	lncRNA_intergenic	0.00219181
ENSG00000201659	chrX	+	RNU12-2P	1_FANTOM	46988752	47000842	small_RNA	0.000738983
CATG00000113633	chrX	-	CATG00000113633.1	1_FANTOM	47090560	47092321	lncRNA_divergent	0.00224856
ENSG00000267064	chrX	+	RP1-212G6.7	1_FANTOM	47509678	47524558	lncRNA_divergent	0.0190642
ENSG00000187893	chrX	+	CXXC1P1	1_FANTOM	47566720	47612855	pseudogene	0.00858179
CATG00000111179	chrX	+	CATG00000111179.1	1_FANTOM	48349162	48361063	lncRNA_intergenic	0.0312843
ENSG00000232828	chrX	-	AF196970.3	1_FANTOM	48463508	48600372	lncRNA_intergenic	0.000158366
CATG00000111192	chrX	+	CATG00000111192.1	1_FANTOM	48504354	48522072	lncRNA_intergenic	0.000133826
CATG00000111201	chrX	+	CATG00000111201.1	1_FANTOM	48768992	48770000	lncRNA_divergent	0.00571502
CATG00000113667	chrX	-	CATG00000113667.1	1_FANTOM	48983975	49012615	uncertain_coding	0.0353623
ENSG00000237341	chrX	+	SYP-AS1	1_FANTOM	49047889	49060651	lncRNA_antisense	0.000586121
ENSG00000204466	chrX	-	DGKK	1_FANTOM	50108402	50213824	lncRNA_intergenic	0.000685324
CATG00000113680	chrX	-	CATG00000113680.1	1_FANTOM	50838642	50844799	lncRNA_intergenic	0.0275742
ENSG00000229151	chrX	-	RP11-348F1.3	1_FANTOM	50912652	51139590	lncRNA_intergenic	4.10282e-05
ENSG00000226530	chrX	+	RP11-348F1.2	1_FANTOM	51138777	51385001	lncRNA_intergenic	9.10388e-12
CATG00000113693	chrX	-	CATG00000113693.1	1_FANTOM	51940600	52009058	lncRNA_intergenic	0.0449883
CATG00000111254	chrX	+	CATG00000111254.1	1_FANTOM	52950157	52960964	lncRNA_intergenic	0.00112962
CATG00000113697	chrX	-	CATG00000113697.1	1_FANTOM	52955223	52964310	lncRNA_intergenic	0.0134633
ENSG00000232593	chrX	+	RP11-258C19.5	1_FANTOM	53123333	53201138	lncRNA_intergenic	0.0191707
CATG00000111269	chrX	+	CATG00000111269.1	1_FANTOM	53296087	53314840	uncertain_coding	0.0313675
ENSG00000233250	chrX	-	RP3-339A18.6	1_FANTOM	53459670	53460718	sense_overlap_RNA	0.017082
CATG00000111355	chrX	+	CATG00000111355.1	1_FANTOM	55306502	55381743	uncertain_coding	0.0349245
CATG00000113732	chrX	-	CATG00000113732.1	1_FANTOM	55884503	55934490	lncRNA_intergenic	0.0248754
ENSG00000227486	chrX	+	RP13-188A5.1	1_FANTOM	55934643	56296641	lncRNA_intergenic	1.37212e-08
CATG00000111376	chrX	+	CATG00000111376.1	1_FANTOM	56412022	56561051	lncRNA_intergenic	0.000131851
CATG00000113734	chrX	-	CATG00000113734.1	1_FANTOM	56505735	56590820	lncRNA_divergent	0.000637425
ENSG00000204272	chrX	+	RP11-622K12.1	1_FANTOM	56755698	56847196	lncRNA_intergenic	0.000261532
ENSG00000226310	chrX	+	RP3-323P24.3	1_FANTOM	57147720	57279928	lncRNA_divergent	2.69112e-06
ENSG00000235437	chrX	-	RP11-357C3.3	1_FANTOM	62557153	62780937	lncRNA_intergenic	2.5773e-07
CATG00000111430	chrX	+	CATG00000111430.1	1_FANTOM	63424449	63525873	lncRNA_divergent	7.54848e-05
CATG00000111460	chrX	+	CATG00000111460.1	1_FANTOM	64754898	64756491	lncRNA_divergent	0.0323676
ENSG00000207939	chrX	+	MIR223	1_FANTOM	64992908	65254575	small_RNA	3.38704e-11
ENSG00000237311	chrX	+	RP6-159A1.3	1_FANTOM	65141420	65226447	lncRNA_intergenic	0.00429637
ENSG00000228328	chrX	-	RP11-516A11.1	1_FANTOM	67290160	67291516	pseudogene	0.017082
ENSG00000212434	chrX	+	U3	1_FANTOM	68912797	68912998	small_RNA	0.0122618
CATG00000111542	chrX	+	CATG00000111542.1	1_FANTOM	69568660	69592189	lncRNA_sense_intronic	0.0191268
ENSG00000228427	chrX	-	RP5-1091N2.9	1_FANTOM	70403150	70418043	lncRNA_intergenic	0.0398522
CATG00000113869	chrX	-	CATG00000113869.1	1_FANTOM	70584737	70585764	lncRNA_divergent	0.0100226
CATG00000113874	chrX	-	CATG00000113874.1	1_FANTOM	70751769	70752820	lncRNA_divergent	0.0343531
CATG00000111573	chrX	+	CATG00000111573.1	1_FANTOM	70836841	70837473	lncRNA_antisense	0.0140897
CATG00000113905	chrX	-	CATG00000113905.1	1_FANTOM	71633145	71635915	sense_overlap_RNA	0.0242669
ENSG00000225470	chrX	+	JPX	1_FANTOM	73164161	73290243	lncRNA_intergenic	0.0289713
ENSG00000230590	chrX	-	FTX	1_FANTOM	73183790	73513365	lncRNA_intergenic	5.66534e-10
ENSG00000271430	chrX	-	RP3-368A4.5	1_FANTOM	73315504	73469655	lncRNA_sense_intronic	1.09223e-06
CATG00000111634	chrX	+	CATG00000111634.1	1_FANTOM	74743010	75011621	lncRNA_divergent	2.63901e-05
ENSG00000235447	chrX	-	RP1-279N11.1	1_FANTOM	75873936	76267040	pseudogene	2.10837e-08
ENSG00000248503	chrX	+	RP5-1000K24.2	1_FANTOM	77166190	77220387	pseudogene	0.000631437
CATG00000111715	chrX	+	CATG00000111715.1	1_FANTOM	78887130	79129598	lncRNA_intergenic	0.00126721
CATG00000113983	chrX	-	CATG00000113983.1	1_FANTOM	79483760	79590836	uncertain_coding	0.0213475
CATG00000114008	chrX	-	CATG00000114008.1	1_FANTOM	84397777	84499197	lncRNA_divergent	0.0242473
CATG00000114029	chrX	-	CATG00000114029.1	1_FANTOM	87550992	87868498	lncRNA_intergenic	5.2972e-08
CATG00000114031	chrX	-	CATG00000114031.1	1_FANTOM	88754595	88794324	lncRNA_intergenic	0.00234003
CATG00000111790	chrX	+	CATG00000111790.1	1_FANTOM	89011989	89134206	lncRNA_intergenic	8.08468e-05
CATG00000111791	chrX	+	CATG00000111791.1	1_FANTOM	89462100	89567127	lncRNA_intergenic	0.0102482
CATG00000114038	chrX	-	CATG00000114038.1	1_FANTOM	90854581	91008292	lncRNA_intergenic	0.00138075
ENSG00000236256	chrX	-	DIAPH2-AS1	1_FANTOM	96685652	96872303	lncRNA_antisense	0.000106092
CATG00000111920	chrX	+	CATG00000111920.1	1_FANTOM	97828838	98155082	lncRNA_intergenic	0.0309619
ENSG00000271147	chrX	+	RP4-769N13.6	1_FANTOM	101854134	102008558	lncRNA_intergenic	0.0189442
ENSG00000270050	chrX	-	RP4-769N13.7	1_FANTOM	101854585	101914794	lncRNA_divergent	0.0330912
ENSG00000223546	chrX	+	LINC00630	1_FANTOM	101914911	102438767	lncRNA_intergenic	5.77863e-11
ENSG00000224031	chrX	-	TCEAL3-AS1	1_FANTOM	102806128	102884566	lncRNA_divergent	0.0380776
CATG00000114180	chrX	-	CATG00000114180.1	1_FANTOM	103409569	103410932	lncRNA_divergent	0.00270269
CATG00000112068	chrX	+	CATG00000112068.1	1_FANTOM	106954532	106960296	uncertain_coding	0.0474552
CATG00000112074	chrX	+	CATG00000112074.1	1_FANTOM	107373123	107373662	lncRNA_sense_intronic	0.0161225
CATG00000112107	chrX	+	CATG00000112107.1	1_FANTOM	109084090	109086435	lncRNA_intergenic	0.0154867
CATG00000112154	chrX	+	CATG00000112154.1	1_FANTOM	110831893	111593601	lncRNA_intergenic	1.93538e-08
CATG00000112173	chrX	+	CATG00000112173.1	1_FANTOM	112084958	112593679	lncRNA_divergent	1.58679e-06
ENSG00000201674	chrX	-	U3	1_FANTOM	112926162	113302304	small_RNA	0.0460304
CATG00000112233	chrX	+	CATG00000112233.1	1_FANTOM	114580216	114608721	lncRNA_intergenic	0.0451898
ENSG00000271826	chrX	-	RP1-93I3.1	1_FANTOM	114682038	114797030	lncRNA_intergenic	1.10101e-05
CATG00000112278	chrX	+	CATG00000112278.1	1_FANTOM	118113276	118115301	sense_overlap_RNA	0.00842856
CATG00000112281	chrX	+	CATG00000112281.1	1_FANTOM	118164431	118165333	lncRNA_intergenic	0.00416351
CATG00000114328	chrX	-	CATG00000114328.1	1_FANTOM	118377145	118378427	lncRNA_antisense	0.0242669
ENSG00000230392	chrX	+	RP5-1139I1.1	1_FANTOM	118425475	118474390	lncRNA_intergenic	8.81247e-06
ENSG00000224281	chrX	-	SLC25A5-AS1	1_FANTOM	118578002	118603055	lncRNA_divergent	0.000708262
CATG00000112288	chrX	+	CATG00000112288.1	1_FANTOM	118608765	118676617	lncRNA_intergenic	0.000216463
CATG00000114332	chrX	-	CATG00000114332.1	1_FANTOM	118620092	118621023	lncRNA_intergenic	0.00765965
ENSG00000234493	chrX	-	GS1-421I3.2	1_FANTOM	119110810	119149697	lncRNA_intergenic	0.037731
ENSG00000258545	chrX	+	RP4-755D9.1	1_FANTOM	119170137	119281045	lncRNA_intergenic	0.0174592
ENSG00000233382	chrX	-	NKAPP1	1_FANTOM	119254863	119379122	pseudogene	1.95947e-06
CATG00000112318	chrX	+	CATG00000112318.1	1_FANTOM	119378695	119379041	lncRNA_divergent	0.0226788
CATG00000112323	chrX	+	CATG00000112323.1	1_FANTOM	119619732	119620428	lncRNA_intergenic	0.00225817
CATG00000114363	chrX	-	CATG00000114363.1	1_FANTOM	121476422	121759048	lncRNA_intergenic	4.49823e-05
CATG00000114373	chrX	-	CATG00000114373.1	1_FANTOM	122006055	122648381	lncRNA_divergent	7.17855e-11
ENSG00000232412	chrX	-	RP1-315G1.3	1_FANTOM	123092640	123095392	lncRNA_divergent	0.0210948
CATG00000112420	chrX	+	CATG00000112420.1	1_FANTOM	124748525	124996644	lncRNA_intergenic	5.97995e-07
CATG00000112447	chrX	+	CATG00000112447.1	1_FANTOM	128225245	128457901	lncRNA_divergent	6.8977e-14
CATG00000112453	chrX	+	CATG00000112453.1	1_FANTOM	128657617	128660454	lncRNA_divergent	0.0011065
ENSG00000235189	chrX	-	RP4-537K23.4	1_FANTOM	129000083	129091552	lncRNA_intergenic	0.000805913
ENSG00000213468	chrX	-	RP11-453F18__B.1	1_FANTOM	130823861	130964632	lncRNA_intergenic	0.0235981
CATG00000112505	chrX	+	CATG00000112505.1	1_FANTOM	131295801	131424566	lncRNA_sense_intronic	1.27575e-05
ENSG00000232160	chrX	+	RAP2C-AS1	1_FANTOM	131351035	131569487	lncRNA_divergent	1.63783e-08
CATG00000112534	chrX	+	CATG00000112534.1	1_FANTOM	132588894	132589622	lncRNA_intergenic	0.017082
ENSG00000235813	chrX	+	RP11-308B5.2	1_FANTOM	133733459	133831665	lncRNA_antisense	0.00163712
ENSG00000234062	chrX	+	RP11-308D16.4	1_FANTOM	135991602	136104299	lncRNA_intergenic	2.55002e-10
CATG00000112610	chrX	+	CATG00000112610.1	1_FANTOM	136829614	137081167	lncRNA_intergenic	0.000552647
CATG00000114598	chrX	-	CATG00000114598.1	1_FANTOM	138444442	138637611	lncRNA_intergenic	0.0261019
CATG00000112624	chrX	+	CATG00000112624.1	1_FANTOM	139169873	139536880	lncRNA_intergenic	7.11996e-05
CATG00000112664	chrX	+	CATG00000112664.1	1_FANTOM	141022273	141828367	uncertain_coding	0.00330897
ENSG00000225970	chrX	+	RP3-526F5.2	1_FANTOM	142832706	142983013	lncRNA_intergenic	0.0326799
CATG00000114629	chrX	-	CATG00000114629.1	1_FANTOM	143437540	143814254	lncRNA_intergenic	0.00119907
CATG00000114643	chrX	-	CATG00000114643.1	1_FANTOM	144782623	144902612	lncRNA_divergent	0.000884054
CATG00000112709	chrX	+	CATG00000112709.1	1_FANTOM	145936085	146353682	uncertain_coding	1.68123e-06
CATG00000114660	chrX	-	CATG00000114660.1	1_FANTOM	146446210	146839451	lncRNA_intergenic	2.70206e-05
CATG00000112744	chrX	+	CATG00000112744.1	1_FANTOM	147210569	147409515	lncRNA_intergenic	1.03973e-06
CATG00000112772	chrX	+	CATG00000112772.1	1_FANTOM	148281061	148371206	lncRNA_intergenic	0.00330062
ENSG00000241769	chrX	-	LINC00893	1_FANTOM	148607918	148622462	lncRNA_divergent	0.0110253
ENSG00000235703	chrX	+	LINC00894	1_FANTOM	149106835	149392815	lncRNA_divergent	1.85824e-12
CATG00000114680	chrX	-	CATG00000114680.1	1_FANTOM	149528097	149531441	lncRNA_divergent	0.0283054
CATG00000114681	chrX	-	CATG00000114681.1	1_FANTOM	149583469	149584809	lncRNA_antisense	0.0010801
CATG00000114688	chrX	-	CATG00000114688.1	1_FANTOM	149856475	149861765	lncRNA_divergent	0.0134631
ENSG00000230153	chrX	+	AF003626.1	1_FANTOM	150067384	150090912	lncRNA_divergent	0.0151527
CATG00000114696	chrX	-	CATG00000114696.1	1_FANTOM	150472173	150565538	lncRNA_divergent	0.0130745
CATG00000114702	chrX	-	CATG00000114702.1	1_FANTOM	150627278	150730644	lncRNA_intergenic	0.000252865
CATG00000112807	chrX	+	CATG00000112807.1	1_FANTOM	151143262	151301822	lncRNA_divergent	0.000545283
CATG00000114750	chrX	-	CATG00000114750.1	1_FANTOM	153106561	153110689	lncRNA_intergenic	0.0159484
CATG00000112868	chrX	+	CATG00000112868.1	1_FANTOM	153297905	153357693	short_ncRNA	0.0118094
ENSG00000251705	chrY	+	RNA5-8SP6	1_FANTOM	10037764	10037915	structural_RNA	2.48471e-16
ENSG00000206888	chr1	+	RNU6-48P	2_ensembl	27651710	27651816	snRNA	0.0226788
ENSG00000264582	chr1	+	RN7SL326P	2_ensembl	41270518	41270811	misc_RNA	0.00596425
ENSG00000233114	chr1	+	RP4-533D7.3	2_ensembl	46570622	46570847	pseudogene	0.0216251
ENSG00000203276	chr1	-	AL353898.2	2_ensembl	54498816	54500553	pseudogene	0.0323676
ENSG00000225183	chr1	+	RP4-758J24.4	2_ensembl	54555529	54555766	pseudogene	0.026892
ENSG00000216037	chr1	-	AL356479.1	2_ensembl	95970532	95970619	miRNA	0.0226788
ENSG00000200536	chr1	+	SNORA25	2_ensembl	110815106	110815229	snoRNA	0.00341296
ENSG00000227193	chr1	-	RP11-439A17.4	2_ensembl	120876495	120905159	lincRNA	0.00855639
ENSG00000226637	chr1	-	RP6-206I17.3	2_ensembl	143719663	143721171	lincRNA	0.0121117
ENSG00000240007	chr1	+	RP6-206I17.4	2_ensembl	143719704	143721519	pseudogene	0.0121117
ENSG00000224363	chr1	-	RP11-289H16.1	2_ensembl	144089214	144091946	lincRNA	5.12682e-08
ENSG00000227733	chr1	-	RP4-565E6.1	2_ensembl	146093234	146159103	sense_intronic	1.94546e-05
ENSG00000239475	chr1	+	HYDIN2	2_ensembl	146310555	146349531	pseudogene	3.70992e-08
ENSG00000226335	chr1	-	XXyac-YX155B6.6	2_ensembl	147635066	147700929	lincRNA	0.017082
ENSG00000230186	chr1	+	RP5-998N21.7	2_ensembl	149400063	149429348	antisense	8.43076e-05
ENSG00000232519	chr1	-	RP11-29H23.4	2_ensembl	155579567	155580171	antisense	0.0425374
ENSG00000238843	chr1	+	snoU13	2_ensembl	156499122	156499221	snoRNA	0.0226788
ENSG00000237131	chr1	+	RP1-69E11.3	2_ensembl	168184643	168184890	pseudogene	0.0478197
ENSG00000236535	chr1	-	RC3H1-IT1	2_ensembl	173978405	173985344	sense_intronic	0.0443599
ENSG00000270994	chr1	-	RP11-293B7.1	2_ensembl	183678440	183679375	pseudogene	0.0122618
ENSG00000233217	chr1	+	MROH3P	2_ensembl	200890122	200935658	pseudogene	0.013637
ENSG00000224671	chr1	-	RP11-335O13.8	2_ensembl	203113092	203122028	antisense	0.0313675
ENSG00000271588	chr1	-	RP11-435P24.3	2_ensembl	203369394	203369709	pseudogene	0.0478197
ENSG00000261065	chr1	+	RP11-74C13.4	2_ensembl	204100190	204101094	antisense	0.011718
ENSG00000234219	chr1	+	RP11-454L1.2	2_ensembl	207935929	207936608	pseudogene	0.0343531
ENSG00000234915	chr1	-	RP11-384C4.7	2_ensembl	212472837	212505055	antisense	0.0320867
ENSG00000221571	chr1	+	RNU6ATAC35P	2_ensembl	220998962	220999389	lincRNA	0.0242669
ENSG00000243000	chr1	+	RP11-504P24.3	2_ensembl	224183597	224191356	pseudogene	0.0258178
ENSG00000238856	chr1	+	snoU13	2_ensembl	224524493	224524591	snoRNA	0.0226788
ENSG00000230019	chr1	-	YWHAQP9	2_ensembl	238271036	238271867	pseudogene	0.012229
ENSG00000231440	chr1	-	RP11-467I20.6	2_ensembl	240751822	240754048	sense_intronic	0.0102111
ENSG00000231200	chr2	-	AC068490.2	2_ensembl	22156208	22753977	lincRNA	0.00103469
ENSG00000271014	chr2	-	RP11-717A5.1	2_ensembl	85587921	85588048	pseudogene	0.00341296
ENSG00000270798	chr2	-	RP11-416H1.1	2_ensembl	122501055	122503497	pseudogene	0.0494304
ENSG00000200664	chr2	-	Y_RNA	2_ensembl	136567739	136567849	misc_RNA	0.00596425
ENSG00000213201	chr2	+	FABP5P10	2_ensembl	152042702	152043109	pseudogene	0.0478197
ENSG00000234415	chr2	-	RPL5P7	2_ensembl	174736381	174737193	pseudogene	0.0478197
ENSG00000222832	chr2	-	RNA5SP120	2_ensembl	217658212	217658323	rRNA	0.0226788
ENSG00000266621	chr2	-	AC104841.1	2_ensembl	242184617	242184714	miRNA	0.0226788
ENSG00000232746	chr3	-	RP11-767C1.1	2_ensembl	12919021	12926710	lincRNA	0.0264356
ENSG00000227309	chr3	+	AC140076.1	2_ensembl	17506642	17507002	pseudogene	0.0478197
ENSG00000212608	chr3	-	SNORA26	2_ensembl	53421740	53421863	snoRNA	0.0478197
ENSG00000271916	chr3	-	RP11-884K10.6	2_ensembl	53831791	53832046	antisense	0.0226788
ENSG00000250750	chr3	+	OR5BM1P	2_ensembl	97772218	97772583	pseudogene	0.0242669
ENSG00000242029	chr3	+	RP11-457K10.1	2_ensembl	109366954	109529708	lincRNA	0.000258642
ENSG00000243276	chr3	-	RP11-384F7.1	2_ensembl	117723666	118276515	lincRNA	0.0184633
ENSG00000244139	chr3	+	RN7SL397P	2_ensembl	119840756	119841051	misc_RNA	0.0346464
ENSG00000211483	chr3	+	AC018450.1	2_ensembl	142884490	142884579	miRNA	0.0226788
ENSG00000241307	chr3	+	RP11-674E16.1	2_ensembl	155478406	155479006	pseudogene	0.0122618
ENSG00000241120	chr3	-	HMGN1P8	2_ensembl	167412143	167412430	pseudogene	0.0226788
ENSG00000242036	chr3	-	RP11-603B13.1	2_ensembl	167674099	167674404	pseudogene	0.00596425
ENSG00000272700	chr3	-	RP11-245C23.3	2_ensembl	178954479	178955163	antisense	0.00596425
ENSG00000203632	chr3	+	AC007690.1	2_ensembl	186650337	186652182	pseudogene	0.00842856
ENSG00000224769	chr3	+	AC069213.1	2_ensembl	195341818	195347104	pseudogene	0.01513
ENSG00000250471	chr4	+	GMPSP1	2_ensembl	8176148	8176726	pseudogene	0.0216251
ENSG00000248133	chr4	-	RP11-302F12.7	2_ensembl	25721377	25721652	pseudogene	0.0121117
ENSG00000202374	chr4	+	SNORA62	2_ensembl	68612954	68613104	snoRNA	0.0226788
ENSG00000272859	chr4	-	RP11-352E8.2	2_ensembl	73918079	73918634	lincRNA	0.0226788
ENSG00000252183	chr4	-	RNU6-948P	2_ensembl	122113952	122114058	snRNA	0.0226788
ENSG00000250764	chr5	-	CTD-2152M20.2	2_ensembl	32103551	32122047	antisense	0.0137077
ENSG00000251306	chr5	+	NDUFB4P2	2_ensembl	58824687	58825077	pseudogene	0.0478197
ENSG00000196302	chr5	-	RP11-497H16.5	2_ensembl	69812214	69851093	pseudogene	0.0118121
ENSG00000251634	chr5	-	RP11-1280N14.3	2_ensembl	70398725	70424580	pseudogene	0.0308062
ENSG00000250721	chr5	+	HMGB1P22	2_ensembl	124601221	124601344	pseudogene	0.0226788
ENSG00000271986	chr6	-	Metazoa_SRP	2_ensembl	74197315	74197600	misc_RNA	0.026892
ENSG00000227072	chr6	+	RP3-466I7.1	2_ensembl	108708716	108709284	pseudogene	0.026892
ENSG00000270314	chr7	-	GS1-165B14.2	2_ensembl	7775374	7776482	pseudogene	0.0346464
ENSG00000224573	chr7	+	AC083863.5	2_ensembl	32991038	32991268	pseudogene	0.0226788
ENSG00000228554	chr7	-	AC004837.5	2_ensembl	39739940	39742895	antisense	0.00886696
ENSG00000230160	chr7	+	AC004854.5	2_ensembl	44959268	44959928	pseudogene	0.0122618
ENSG00000252857	chr7	+	RNU6-389P	2_ensembl	55753670	55753774	snRNA	0.0226788
ENSG00000265024	chr7	-	AC073089.1	2_ensembl	66604058	66604157	miRNA	0.0226788
ENSG00000106133	chr7	-	NSUN5P2	2_ensembl	72418120	72425329	pseudogene	0.0219944
ENSG00000250614	chr7	-	AC007078.4	2_ensembl	76103904	76108173	antisense	2.87253e-07
ENSG00000186645	chr7	-	SPDYE9P	2_ensembl	76651635	76661674	pseudogene	0.0115842
ENSG00000249889	chr8	+	ALG1L11P	2_ensembl	12036206	12040228	pseudogene	0.0349824
ENSG00000255549	chr8	-	ENPP7P6	2_ensembl	12305522	12368787	pseudogene	0.0334663
ENSG00000273484	chr8	+	OR6R2P	2_ensembl	21654972	21655271	pseudogene	0.00341296
ENSG00000254034	chr8	+	RP11-662B19.2	2_ensembl	28655659	28656986	antisense	0.00270269
ENSG00000264965	chr8	-	AC144573.1	2_ensembl	37807254	37807349	miRNA	0.0226788
ENSG00000254432	chr8	-	RP11-33I11.2	2_ensembl	61721294	61722165	antisense	0.00224856
ENSG00000253383	chr8	+	RP11-116B19.2	2_ensembl	74502809	74503118	pseudogene	0.026892
ENSG00000200525	chr8	+	RNU6-1209P	2_ensembl	96067442	96067548	snRNA	0.0226788
ENSG00000253263	chr8	+	KB-1507C5.3	2_ensembl	103904104	103905836	sense_intronic	0.0242669
ENSG00000253663	chr8	+	NPM1P52	2_ensembl	104028972	104029817	pseudogene	0.00177244
ENSG00000199678	chr8	+	RNY4P5	2_ensembl	124056957	124057052	misc_RNA	0.000513386
ENSG00000237586	chr8	+	RP11-383J24.2	2_ensembl	125313556	125314045	pseudogene	0.0216251
ENSG00000255681	chr8	+	AC084125.1	2_ensembl	145774891	145775057	pseudogene	0.0478197
ENSG00000266732	chr9	-	AL359922.1	2_ensembl	21808057	21808123	miRNA	0.0226788
ENSG00000244213	chr9	+	ZFAND6P1	2_ensembl	35449745	35450349	pseudogene	0.0473844
ENSG00000243136	chr9	+	RN7SL22P	2_ensembl	35671773	35672039	misc_RNA	0.0478197
ENSG00000223379	chr9	+	RP11-374M1.4	2_ensembl	45004879	45023236	lincRNA	0.00558404
ENSG00000236825	chr9	-	RP11-211N8.5	2_ensembl	46918098	46919049	pseudogene	0.00842856
ENSG00000237191	chr9	-	RP11-120E5.2	2_ensembl	65978720	65979683	pseudogene	0.0028985
ENSG00000228375	chr9	+	RPS20P25	2_ensembl	84025194	84025545	pseudogene	0.0478197
ENSG00000227321	chr9	+	MTND4P15	2_ensembl	94873147	94874179	pseudogene	0.0216251
ENSG00000207617	chr9	-	MIR3074	2_ensembl	97848296	97848376	miRNA	0.0226788
ENSG00000271384	chr9	-	RP11-435O5.7	2_ensembl	98169272	98169944	lincRNA	0.0239185
ENSG00000227350	chr9	-	RP11-438P9.2	2_ensembl	110305432	110305897	pseudogene	0.026892
ENSG00000272960	chr9	-	RP11-339B21.15	2_ensembl	131067440	131067794	lincRNA	0.0226788
ENSG00000238406	chr9	+	RNU7-171P	2_ensembl	131306195	131306256	snRNA	0.0226788
ENSG00000263628	chr10	+	MIR3155A	2_ensembl	6194159	6194240	miRNA	0.0226788
ENSG00000235763	chr10	-	SNRPGP5	2_ensembl	13146574	13146793	pseudogene	0.026892
ENSG00000272516	chr10	+	RP11-573G6.9	2_ensembl	22621333	22621916	lincRNA	0.0216251
ENSG00000230240	chr10	+	RP11-241I20.1	2_ensembl	32272813	32273482	pseudogene	0.0478197
ENSG00000272430	chr10	-	RP11-38L15.8	2_ensembl	46914145	46917230	lincRNA	0.0374541
ENSG00000252730	chr10	+	RN7SKP84	2_ensembl	87318481	87318829	misc_RNA	0.00341296
ENSG00000213543	chr10	-	RARRES2P2	2_ensembl	135450912	135451396	pseudogene	1.21089e-05
ENSG00000254736	chr11	+	RP11-867G23.9	2_ensembl	66157080	66157639	pseudogene	0.0425374
ENSG00000255255	chr11	-	PPP1R1AP1	2_ensembl	75622248	75622672	pseudogene	0.0478197
ENSG00000264838	chr11	+	AP003305.1	2_ensembl	83940603	83940692	miRNA	0.0226788
ENSG00000255055	chr11	+	MTND1P35	2_ensembl	89641708	89642215	pseudogene	0.00341296
ENSG00000233737	chr11	-	RP11-573M3.4	2_ensembl	92954652	92954796	pseudogene	0.026892
ENSG00000270578	chr11	+	RP11-712B9.5	2_ensembl	94878601	94879168	pseudogene	0.0216251
ENSG00000255825	chr12	+	RP5-1154L15.1	2_ensembl	699799	700435	antisense	0.0121117
ENSG00000241828	chr12	+	RP11-277J24.1	2_ensembl	8013033	8013360	pseudogene	0.00571502
ENSG00000244131	chr12	+	RPSAP51	2_ensembl	8895024	8895668	pseudogene	0.0122618
ENSG00000256226	chr12	-	RP11-582E3.2	2_ensembl	27258084	27314326	lincRNA	0.037951
ENSG00000266482	chr12	+	AC023157.1	2_ensembl	31866684	31866782	miRNA	0.0226788
ENSG00000271142	chr12	+	YWHAQP7	2_ensembl	77013166	77013823	pseudogene	0.0122618
ENSG00000221807	chr12	-	AC069227.1	2_ensembl	103320292	103320383	miRNA	0.0226788
ENSG00000257279	chr12	-	RP11-231I16.1	2_ensembl	117415247	117425142	antisense	0.0294874
ENSG00000261827	chr12	+	RP11-340F14.5	2_ensembl	121625359	121625835	sense_overlapping	0.00765965
ENSG00000236076	chr13	+	LINC01072	2_ensembl	20676840	20677369	lincRNA	0.0478197
ENSG00000238893	chr13	+	snoU13	2_ensembl	21543457	21543555	snoRNA	0.0226788
ENSG00000234535	chr13	+	RP11-37L2.1	2_ensembl	34185104	34185659	lincRNA	0.0226788
ENSG00000242893	chr13	-	RN7SL413P	2_ensembl	52168057	52168351	misc_RNA	0.0226788
ENSG00000201793	chr13	+	RN7SKP9	2_ensembl	99857962	99858260	misc_RNA	0.0226788
ENSG00000228757	chr14	-	AB019438.66	2_ensembl	106892325	106892465	pseudogene	0.0226788
ENSG00000261747	chr15	-	RP11-932O9.3	2_ensembl	30446113	30446313	pseudogene	0.0226788
ENSG00000260128	chr15	+	ULK4P2	2_ensembl	30864941	30892918	pseudogene	0.0165724
ENSG00000261279	chr15	-	ULK4P1	2_ensembl	32698798	32727193	pseudogene	0.00187679
ENSG00000252714	chr15	-	RNA5SP392	2_ensembl	40623738	40623849	rRNA	0.026892
ENSG00000256122	chr15	-	AC093334.1	2_ensembl	67263384	67263457	pseudogene	0.0226788
ENSG00000242276	chr15	-	RPL5P3	2_ensembl	71355440	71356328	pseudogene	0.0202342
ENSG00000259694	chr15	-	RP13-262C2.3	2_ensembl	84839930	84841946	lincRNA	0.0346464
ENSG00000225151	chr15	-	GOLGA2P7	2_ensembl	84867600	84898888	pseudogene	0.0399967
ENSG00000206178	chr16	+	HBZP1	2_ensembl	213121	215155	pseudogene	0.0239185
ENSG00000260242	chr16	-	CTA-481E9.3	2_ensembl	18096663	18266920	lincRNA	0.000801568
ENSG00000261357	chr16	+	RP11-626G11.1	2_ensembl	19077313	19078016	lincRNA	0.0122618
ENSG00000201541	chr16	-	SNORA1	2_ensembl	24344736	24344868	snoRNA	0.0343531
ENSG00000260280	chr16	+	SLX1B-SULT1A4	2_ensembl	29466412	29476283	sense_overlapping	0.00050554
ENSG00000199263	chr16	-	Y_RNA	2_ensembl	68508456	68508567	misc_RNA	0.0226788
ENSG00000226232	chr16	-	RP11-419C5.2	2_ensembl	70010291	70030091	pseudogene	0.0191605
ENSG00000252305	chr17	+	SNORA74	2_ensembl	14080448	14080627	snoRNA	0.00225817
ENSG00000233327	chr17	-	USP32P2	2_ensembl	18414576	18429244	pseudogene	0.00835798
ENSG00000270091	chr17	-	RP11-78O7.2	2_ensembl	19799903	19800600	lincRNA	0.026892
ENSG00000253064	chr17	-	RNU6-711P	2_ensembl	27751780	27751885	snRNA	0.0121117
ENSG00000222494	chr17	+	AC091178.1	2_ensembl	37237318	37237440	miRNA	0.00596425
ENSG00000131484	chr17	+	RP11-798G7.5	2_ensembl	43580626	43612076	antisense	0.0197168
ENSG00000251550	chr17	+	RP11-501C14.7	2_ensembl	47114484	47114791	pseudogene	0.0226788
ENSG00000186244	chr17	-	RP11-1079K10.1	2_ensembl	47477791	47478162	pseudogene	0.00596425
ENSG00000252212	chr17	-	RNU2-58P	2_ensembl	57206637	57206819	snRNA	0.0226788
ENSG00000266701	chr17	-	AC005702.4	2_ensembl	58119907	58119988	miRNA	0.0226788
ENSG00000264546	chr17	+	RP11-464D20.6	2_ensembl	60627087	60629482	sense_intronic	0.0108066
ENSG00000228979	chr17	+	CTD-2501B8.5	2_ensembl	61548965	61549456	pseudogene	0.0473844
ENSG00000264840	chr17	-	RN7SL404P	2_ensembl	62867622	62867902	misc_RNA	0.0216251
ENSG00000207943	chr17	+	MIR634	2_ensembl	64783190	64783286	miRNA	0.026892
ENSG00000265052	chr17	+	RN7SL622P	2_ensembl	65973814	65974084	misc_RNA	0.0478197
ENSG00000267355	chr17	-	RPL9P29	2_ensembl	76842035	76842950	pseudogene	0.0242669
ENSG00000238403	chr17	+	snoU13	2_ensembl	80540381	80540476	snoRNA	0.0226788
ENSG00000232938	chr17	+	AC139099.3	2_ensembl	81174666	81188573	pseudogene	0.00582236
ENSG00000265204	chr18	-	RP11-403A21.3	2_ensembl	21656758	21679284	antisense	0.0312362
ENSG00000265229	chr18	+	RN7SL112P	2_ensembl	56470253	56470561	misc_RNA	0.0226788
ENSG00000268670	chr19	-	CTD-2622I13.3	2_ensembl	4061613	4062747	sense_intronic	0.0473844
ENSG00000223201	chr19	+	AC004699.1	2_ensembl	15163741	15163885	miRNA	0.0478197
ENSG00000268731	chr19	-	CTD-2561J22.1	2_ensembl	21564022	21564723	pseudogene	0.0292278
ENSG00000206674	chr19	-	RNU6-945P	2_ensembl	40805385	40805491	snRNA	0.0226788
ENSG00000235681	chr19	+	AC008746.5	2_ensembl	54958008	54958225	pseudogene	0.0121117
ENSG00000269600	chr19	-	AC016629.3	2_ensembl	59105263	59110722	antisense	0.0112077
ENSG00000221417	chr20	-	MIR1257	2_ensembl	60528602	60528718	miRNA	0.0121117
ENSG00000227874	chr21	-	GRAMD4P1	2_ensembl	15038189	15039867	pseudogene	0.0478197
ENSG00000230471	chr22	+	LA16c-2F2.8	2_ensembl	16373081	16377055	lincRNA	0.00724569
ENSG00000241717	chr22	-	VWFP1	2_ensembl	17170993	17185367	pseudogene	0.0298237
ENSG00000197421	chr22	-	GGT3P	2_ensembl	18761178	18830912	pseudogene	5.32908e-06
ENSG00000254308	chr22	+	IGLVIV-59	2_ensembl	22533618	22533867	IG_V_pseudogene	0.026892
ENSG00000226595	chr22	+	KB-288A10.19	2_ensembl	22819996	22820323	pseudogene	0.0216251
ENSG00000272942	chr22	-	CTA-246H3.12	2_ensembl	25830291	25831037	lincRNA	0.00603492
ENSG00000266503	chr22	-	RN7SL162P	2_ensembl	29038969	29039258	misc_RNA	0.0226788
ENSG00000234449	chrX	-	RP11-706O15.3	2_ensembl	3771051	3800358	lincRNA	0.000860201
ENSG00000231217	chrX	-	RP11-1M18.1	2_ensembl	6585906	6639585	lincRNA	4.62345e-05
ENSG00000227042	chrX	+	RP6-1O2.1	2_ensembl	10210379	10333363	lincRNA	2.27175e-08
ENSG00000226985	chrX	+	RP11-142G7.2	2_ensembl	13353360	13391753	lincRNA	0.0175236
ENSG00000233535	chrX	+	RP1-122K4.2	2_ensembl	13973512	13982023	lincRNA	0.0199889
ENSG00000235929	chrX	-	TPT1P14	2_ensembl	14996081	14996585	pseudogene	0.00270269
ENSG00000225882	chrX	-	RP3-410B11.1	2_ensembl	17988317	18122764	lincRNA	6.36278e-05
ENSG00000225037	chrX	+	EIF1AX-AS1	2_ensembl	20158086	20158562	antisense	0.0226788
ENSG00000233571	chrX	-	RP11-545D19.1	2_ensembl	34224842	34433654	lincRNA	0.0428614
ENSG00000214047	chrX	+	RPS11P7	2_ensembl	39724678	39725142	pseudogene	0.0343531
ENSG00000238426	chrX	+	Y_RNA	2_ensembl	41175741	41175842	misc_RNA	0.0226788
ENSG00000229491	chrX	+	RP11-342D14.1	2_ensembl	45042496	45193162	antisense	0.000893378
ENSG00000213997	chrX	-	PGAM1P7	2_ensembl	46506029	46506765	pseudogene	0.0478197
ENSG00000237351	chrX	-	CTD-2522E6.4	2_ensembl	47016037	47017598	pseudogene	0.0292278
ENSG00000230241	chrX	-	RP11-38O23.3	2_ensembl	47995036	47995537	pseudogene	0.0343531
ENSG00000235350	chrX	+	AF196972.3	2_ensembl	48291580	48299998	pseudogene	0.026912
ENSG00000230317	chrX	-	RP11-104D21.3	2_ensembl	50838690	50914232	lincRNA	0.00388416
ENSG00000225508	chrX	+	SSXP5	2_ensembl	52701768	52706101	pseudogene	0.026892
ENSG00000270497	chrX	-	RP1-290F12.3	2_ensembl	53094235	53094730	pseudogene	0.026892
ENSG00000227329	chrX	-	RP11-258C19.4	2_ensembl	53193573	53193739	pseudogene	0.0226788
ENSG00000244006	chrX	+	RN7SL799P	2_ensembl	63430570	63430866	misc_RNA	0.0226788
ENSG00000231944	chrX	+	PHKA1-AS1	2_ensembl	71908800	71932190	antisense	0.0195845
ENSG00000234969	chrX	+	RP13-33H18.1	2_ensembl	73289111	73290667	pseudogene	0.0404658
ENSG00000234557	chrX	-	RP1-164F3.8	2_ensembl	100698695	100699091	pseudogene	0.0122618
ENSG00000227649	chrX	-	RP11-522L3.9	2_ensembl	102061092	102061574	pseudogene	0.026892
ENSG00000200662	chrX	-	Y_RNA	2_ensembl	102411048	102411139	misc_RNA	0.0226788
ENSG00000225381	chrX	+	RPS5P7	2_ensembl	109096541	109097148	pseudogene	0.026892
ENSG00000224142	chrX	-	AMMECR1-IT1	2_ensembl	109548648	109550449	sense_intronic	0.00416351
ENSG00000241743	chrX	-	RP5-964N17.1	2_ensembl	112859587	113181506	lincRNA	0.0205271
ENSG00000227881	chrX	+	ASS1P5	2_ensembl	114899215	114900453	pseudogene	0.00599162
ENSG00000250995	chrX	+	RP13-128O4.3	2_ensembl	117903759	117904820	pseudogene	0.0404658
ENSG00000225689	chrX	-	RP1-30E17.2	2_ensembl	127457598	127734446	lincRNA	1.48766e-08
ENSG00000228372	chrX	+	RP11-85L21.4	2_ensembl	134193715	134257880	lincRNA	0.0414562
ENSG00000241150	chrX	+	RP11-308D16.2	2_ensembl	136041042	136103638	pseudogene	5.7787e-06
ENSG00000224533	chrX	+	TMLHE-AS1	2_ensembl	154695631	154841277	antisense	8.68212e-05
MSTRG.356.1	chr1	-		RNA_ATLAS	7830659	7831186	lncRNA_rnaAtlas	0.0478197
MSTRG.1314.1	chr1	-		RNA_ATLAS	27111340	27114386	lncRNA_rnaAtlas	0.011718
ENST00000623024	chr1	-		RNA_ATLAS	153744846	153746555	lncRNA_rnaAtlas	0.0218494
MSTRG.6797.1	chr1	+		RNA_ATLAS	169472735	169479004	lncRNA_rnaAtlas	0.0255429
MSTRG.7765.1	chr1	+		RNA_ATLAS	202298498	202300240	lncRNA_rnaAtlas	0.0084815
MSTRG.7864.1	chr1	-		RNA_ATLAS	204041828	204042053	lncRNA_rnaAtlas	0.026892
MSTRG.7884.1	chr1	-		RNA_ATLAS	204665978	204667395	lncRNA_rnaAtlas	0.0116
MSTRG.7921.1	chr1	-		RNA_ATLAS	205256762	205257476	lncRNA_rnaAtlas	0.0478197
MSTRG.8431.1	chr1	-		RNA_ATLAS	220221196	220221502	lncRNA_rnaAtlas	0.0478197
MSTRG.8594.1	chr1	+		RNA_ATLAS	224390460	224392819	lncRNA_rnaAtlas	0.0244591
MSTRG.9817.1	chr10	+		RNA_ATLAS	3916180	3918273	lncRNA_rnaAtlas	0.0347185
MSTRG.10032.1	chr10	-		RNA_ATLAS	11407174	11407396	lncRNA_rnaAtlas	0.000405134
MSTRG.16433.1	chr11	-		RNA_ATLAS	57362519	57362767	lncRNA_rnaAtlas	0.026892
MSTRG.17620.1	chr11	-		RNA_ATLAS	77721707	77722770	lncRNA_rnaAtlas	0.0473844
MSTRG.19551.1	chr12	-		RNA_ATLAS	6874143	6875067	lncRNA_rnaAtlas	0.026892
MSTRG.20766.1	chr12	-		RNA_ATLAS	47996114	47996352	lncRNA_rnaAtlas	0.0226788
MSTRG.20923.1	chr12	-		RNA_ATLAS	50171514	50173543	lncRNA_rnaAtlas	0.00603492
MSTRG.21090.1	chr12	-		RNA_ATLAS	52457691	52457897	lncRNA_rnaAtlas	0.026892
MSTRG.22276.1	chr12	-		RNA_ATLAS	92276818	92278193	lncRNA_rnaAtlas	0.0473844
MSTRG.24651.1	chr13	-		RNA_ATLAS	31769041	31769328	lncRNA_rnaAtlas	0.0226788
MSTRG.25510.1	chr13	-		RNA_ATLAS	52490781	52491017	lncRNA_rnaAtlas	0.026892
MSTRG.29111.1	chr14	+		RNA_ATLAS	75801055	75801554	lncRNA_rnaAtlas	0.0121117
MSTRG.29138.1	chr14	-		RNA_ATLAS	77442364	77442593	lncRNA_rnaAtlas	0.026892
MSTRG.30868.1	chr15	-		RNA_ATLAS	35329030	35329665	lncRNA_rnaAtlas	0.0343531
MSTRG.31877.1	chr15	-		RNA_ATLAS	65022435	65022899	lncRNA_rnaAtlas	0.0478197
MSTRG.33242.1	chr15	-		RNA_ATLAS	100372828	100436662	lncRNA_rnaAtlas	0.033917
MSTRG.33600.1	chr16	+		RNA_ATLAS	2772150	2772386	lncRNA_rnaAtlas	0.0226788
MSTRG.34438.1	chr16	-		RNA_ATLAS	23677284	23681193	lncRNA_rnaAtlas	0.00265569
MSTRG.37334.1	chr17	+		RNA_ATLAS	8075661	8076628	lncRNA_rnaAtlas	0.0216251
MSTRG.38684.1	chr17	+		RNA_ATLAS	37023904	37024650	lncRNA_rnaAtlas	0.00596425
MSTRG.38709.1	chr17	+		RNA_ATLAS	37732254	37733269	lncRNA_rnaAtlas	0.0425374
MSTRG.39726.1	chr17	+		RNA_ATLAS	55801787	55802489	lncRNA_rnaAtlas	0.00842856
MSTRG.40435.1	chr17	+		RNA_ATLAS	72492305	72492818	lncRNA_rnaAtlas	0.0100226
MSTRG.40864.7	chr17	-		RNA_ATLAS	78727431	78738085	lncRNA_rnaAtlas	0.0329683
MSTRG.46690.1	chr19	-		RNA_ATLAS	41948325	41948734	lncRNA_rnaAtlas	0.0478197
MSTRG.49292.1	chr2	+		RNA_ATLAS	39015841	39016073	lncRNA_rnaAtlas	0.0216251
MSTRG.49534.1	chr2	+		RNA_ATLAS	47403035	47405216	lncRNA_rnaAtlas	0.00441008
MSTRG.50123.1	chr2	+		RNA_ATLAS	68267359	68267824	lncRNA_rnaAtlas	0.0121117
MSTRG.50422.1	chr2	+		RNA_ATLAS	75017403	75017604	lncRNA_rnaAtlas	0.026892
MSTRG.51469.1	chr2	-		RNA_ATLAS	99373565	99375329	lncRNA_rnaAtlas	0.0374541
MSTRG.51739.1	chr2	+		RNA_ATLAS	108514033	108515262	lncRNA_rnaAtlas	0.0254992
MSTRG.54198.1	chr2	-		RNA_ATLAS	203494944	203499759	lncRNA_rnaAtlas	0.0261269
MSTRG.55757.1	chr20	+		RNA_ATLAS	4014316	4016734	lncRNA_rnaAtlas	0.0013564
MSTRG.57392.1	chr20	-		RNA_ATLAS	43986810	43987200	lncRNA_rnaAtlas	0.0226788
MSTRG.60701.1	chr22	+		RNA_ATLAS	24181324	24181565	lncRNA_rnaAtlas	0.0478197
MSTRG.60936.1	chr22	+		RNA_ATLAS	29188263	29188953	lncRNA_rnaAtlas	0.0121117
MSTRG.61519.1	chr22	-		RNA_ATLAS	41122561	41123283	lncRNA_rnaAtlas	0.0478197
MSTRG.64188.1	chr3	+		RNA_ATLAS	72208106	72208322	lncRNA_rnaAtlas	0.0100226
MSTRG.72821.1	chr5	-		RNA_ATLAS	1007225	1007454	lncRNA_rnaAtlas	0.0478197
MSTRG.73980.1	chr5	-		RNA_ATLAS	41903537	41903949	lncRNA_rnaAtlas	0.0216251
MSTRG.75139.1	chr5	-		RNA_ATLAS	52626820	52627404	lncRNA_rnaAtlas	0.0216251
MSTRG.83233.1	chr6	-		RNA_ATLAS	108528274	108529530	lncRNA_rnaAtlas	0.026892
MSTRG.84541.1	chr6	+		RNA_ATLAS	152959005	152959289	lncRNA_rnaAtlas	0.0242669
MSTRG.85833.1	chr7	+		RNA_ATLAS	22881890	22882317	lncRNA_rnaAtlas	0.026892
MSTRG.92387.1	chr8	+		RNA_ATLAS	76280751	76280982	lncRNA_rnaAtlas	0.0478197
MSTRG.92786.1	chr8	-		RNA_ATLAS	90870548	90870926	lncRNA_rnaAtlas	0.026892
MSTRG.94149.1	chr8	-		RNA_ATLAS	141663702	141664205	lncRNA_rnaAtlas	0.026892
MSTRG.94507.1	chr9	+		RNA_ATLAS	2227329	2227672	lncRNA_rnaAtlas	0.0478197
MSTRG.96518.1	chr9	+		RNA_ATLAS	84439892	84440352	lncRNA_rnaAtlas	0.0216251
MSTRG.96784.1	chr9	-		RNA_ATLAS	92692019	92692422	lncRNA_rnaAtlas	0.0478197
MSTRG.97904.11	chr9	-		RNA_ATLAS	127434062	127460517	lncRNA_rnaAtlas	0.0251148
MSTRG.98024.1	chr9	+		RNA_ATLAS	130497858	130498691	lncRNA_rnaAtlas	0.0239185
MSTRG.99107.1	chrX	-		RNA_ATLAS	18692612	18695165	lncRNA_rnaAtlas	0.000115286
MSTRG.99377.1	chrX	-		RNA_ATLAS	30637768	30639423	lncRNA_rnaAtlas	0.0244591
MSTRG.99385.1	chrX	-		RNA_ATLAS	30669726	30670156	lncRNA_rnaAtlas	0.0121117
MSTRG.100198.1	chrX	-		RNA_ATLAS	56514158	56590628	lncRNA_rnaAtlas	0.0148242
MSTRG.100235.1	chrX	+		RNA_ATLAS	57129305	57139783	lncRNA_rnaAtlas	0.012873
MSTRG.100216.1	chrX	-		RNA_ATLAS	57615310	57623978	lncRNA_rnaAtlas	0.0373861
MSTRG.100551.1	chrX	-		RNA_ATLAS	70569343	70572838	lncRNA_rnaAtlas	0.0473844
MSTRG.101425.1	chrX	-		RNA_ATLAS	109083204	109083862	lncRNA_rnaAtlas	0.00571502
MSTRG.101725.1	chrX	-		RNA_ATLAS	119383715	119384470	lncRNA_rnaAtlas	0.026892
MSTRG.102074.1	chrX	-		RNA_ATLAS	132584535	132590486	lncRNA_rnaAtlas	0.00337412
MSTRG.102132.1	chrX	-		RNA_ATLAS	134069263	134069867	lncRNA_rnaAtlas	0.0473844
