# Supplementary material for: Somatic point mutations are enriched in non-coding RNAs with possible regulatory function in breast cancer
Source: Commun Biol. 2022 Jun 7;5:556. doi: 10.1038/s42003-022-03528-0 (PMC9174258; doi:10.1038/s42003-022-03528-0)
Supplement: Supplementary file 4 — Supplementary Data 1-12 [file 42003_2022_3528_MOESM4_ESM.zip › Supplementary data/Supplementary Data10.xlsx]

## Sheet: Supplement Data10_Hi-C_rep1
Supplementary Data10: Annotation of ncRNAs with HMEC related Hi-C interactions (first library; SRR165868)
Columns A-E: detail of first fragment of interactions and interaction ID Columns F-G: name of ncRNA and coding gene in first fragment of interactions Columns H-K: detail of second fragment of interactions Columns L-M: name of ncRNA and coding gene in first fragment of interactions
HiC_interaction_ID	F1_ID	F1_chr	F1_start	F1_end	F1_overlapping_ncRNA_IDs	F1_overlapping_coding_gene_IDs	F2_ID	F2_chr	F2_start	F2_end	F2_overlapping_ncRNA_IDs	F2_overlapping_coding_gene_IDs
152-175	152	chr1	755000	760000	ENSG00000240453		175	chr1	870000	875000		ENSG00000187634
1567-1591	1567	chr1	7830000	7835000	MSTRG.356.1	ENSG00000171735,ENSG00000049245	1591	chr1	7950000	7955000		ENSG00000049247
1567-1592	1567	chr1	7830000	7835000	MSTRG.356.1	ENSG00000171735,ENSG00000049245	1592	chr1	7955000	7960000		ENSG00000049247
1947-1952	1947	chr1	9730000	9735000	ENSG00000231789	ENSG00000188807,ENSG00000171608	1952	chr1	9755000	9760000		ENSG00000171608
1947-1984	1947	chr1	9730000	9735000	ENSG00000231789	ENSG00000188807,ENSG00000171608	1984	chr1	9915000	9920000		ENSG00000162441,ENSG00000178585
1950-1990	1950	chr1	9745000	9750000	ENSG00000231789	ENSG00000188807,ENSG00000171608	1990	chr1	9945000	9950000		ENSG00000162441,ENSG00000178585
2087-2099	2087	chr1	10430000	10435000		ENSG00000054523	2099	chr1	10490000	10495000	ENSG00000271989	ENSG00000175279,ENSG00000251503
2088-2098	2088	chr1	10435000	10440000		ENSG00000054523	2098	chr1	10485000	10490000	ENSG00000271989
2089-2098	2089	chr1	10440000	10445000		ENSG00000054523	2098	chr1	10485000	10490000	ENSG00000271989
2092-2098	2092	chr1	10455000	10460000		ENSG00000054523,ENSG00000142657	2098	chr1	10485000	10490000	ENSG00000271989
2092-2099	2092	chr1	10455000	10460000		ENSG00000054523,ENSG00000142657	2099	chr1	10490000	10495000	ENSG00000271989	ENSG00000175279,ENSG00000251503
2098-2109	2098	chr1	10485000	10490000	ENSG00000271989		2109	chr1	10540000	10545000		ENSG00000142655
2098-2111	2098	chr1	10485000	10490000	ENSG00000271989		2111	chr1	10550000	10555000		ENSG00000142655
2098-2112	2098	chr1	10485000	10490000	ENSG00000271989		2112	chr1	10555000	10560000		ENSG00000142655
2098-2114	2098	chr1	10485000	10490000	ENSG00000271989		2114	chr1	10565000	10570000		ENSG00000142655
2099-2102	2099	chr1	10490000	10495000	ENSG00000271989	ENSG00000175279,ENSG00000251503	2102	chr1	10505000	10510000		ENSG00000175279,ENSG00000251503
2099-2108	2099	chr1	10490000	10495000	ENSG00000271989	ENSG00000175279,ENSG00000251503	2108	chr1	10535000	10540000		ENSG00000142655
2099-2109	2099	chr1	10490000	10495000	ENSG00000271989	ENSG00000175279,ENSG00000251503	2109	chr1	10540000	10545000		ENSG00000142655
2099-2111	2099	chr1	10490000	10495000	ENSG00000271989	ENSG00000175279,ENSG00000251503	2111	chr1	10550000	10555000		ENSG00000142655
2099-2112	2099	chr1	10490000	10495000	ENSG00000271989	ENSG00000175279,ENSG00000251503	2112	chr1	10555000	10560000		ENSG00000142655
2099-2114	2099	chr1	10490000	10495000	ENSG00000271989	ENSG00000175279,ENSG00000251503	2114	chr1	10565000	10570000		ENSG00000142655
5382-5423	5382	chr1	26905000	26910000			5423	chr1	27110000	27115000	MSTRG.1314.1,CATG00000052248	ENSG00000117713,ENSG00000060642
5390-5423	5390	chr1	26945000	26950000			5423	chr1	27110000	27115000	MSTRG.1314.1,CATG00000052248	ENSG00000117713,ENSG00000060642
5404-5423	5404	chr1	27015000	27020000		ENSG00000117713	5423	chr1	27110000	27115000	MSTRG.1314.1,CATG00000052248	ENSG00000117713,ENSG00000060642
5405-5423	5405	chr1	27020000	27025000		ENSG00000117713	5423	chr1	27110000	27115000	MSTRG.1314.1,CATG00000052248	ENSG00000117713,ENSG00000060642
5531-5533	5531	chr1	27650000	27655000	ENSG00000206888	ENSG00000186501	5533	chr1	27660000	27665000		ENSG00000186501
5531-5534	5531	chr1	27650000	27655000	ENSG00000206888	ENSG00000186501	5534	chr1	27665000	27670000		ENSG00000186501,ENSG00000142765
5531-5535	5531	chr1	27650000	27655000	ENSG00000206888	ENSG00000186501	5535	chr1	27670000	27675000		ENSG00000142765
5531-5536	5531	chr1	27650000	27655000	ENSG00000206888	ENSG00000186501	5536	chr1	27675000	27680000		ENSG00000142765
5531-5538	5531	chr1	27650000	27655000	ENSG00000206888	ENSG00000186501	5538	chr1	27685000	27690000		ENSG00000142765,ENSG00000142733
5531-5539	5531	chr1	27650000	27655000	ENSG00000206888	ENSG00000186501	5539	chr1	27690000	27695000		ENSG00000142765,ENSG00000142733
5531-5540	5531	chr1	27650000	27655000	ENSG00000206888	ENSG00000186501	5540	chr1	27695000	27700000		ENSG00000142765,ENSG00000142748
5531-5541	5531	chr1	27650000	27655000	ENSG00000206888	ENSG00000186501	5541	chr1	27700000	27705000		ENSG00000142765,ENSG00000142748
5531-5543	5531	chr1	27650000	27655000	ENSG00000206888	ENSG00000186501	5543	chr1	27710000	27715000		ENSG00000142765
5531-5544	5531	chr1	27650000	27655000	ENSG00000206888	ENSG00000186501	5544	chr1	27715000	27720000		ENSG00000142765,ENSG00000158195,ENSG00000181773
5769-5777	5769	chr1	28840000	28845000		ENSG00000180198	5777	chr1	28880000	28885000	CATG00000082611	ENSG00000180098
5777-5782	5777	chr1	28880000	28885000	CATG00000082611	ENSG00000180098	5782	chr1	28905000	28910000		ENSG00000180098
5777-5786	5777	chr1	28880000	28885000	CATG00000082611	ENSG00000180098	5786	chr1	28925000	28930000		ENSG00000120656
5796-5809	5796	chr1	28975000	28980000	ENSG00000270103		5809	chr1	29040000	29045000		ENSG00000162419
5796-5813	5796	chr1	28975000	28980000	ENSG00000270103		5813	chr1	29060000	29065000		ENSG00000162419,ENSG00000198492
5796-5815	5796	chr1	28975000	28980000	ENSG00000270103		5815	chr1	29070000	29075000		ENSG00000162419,ENSG00000198492
5796-5816	5796	chr1	28975000	28980000	ENSG00000270103		5816	chr1	29075000	29080000		ENSG00000162419,ENSG00000198492
5796-5837	5796	chr1	28975000	28980000	ENSG00000270103		5837	chr1	29180000	29185000		ENSG00000162419,ENSG00000116329
5796-5839	5796	chr1	28975000	28980000	ENSG00000270103		5839	chr1	29190000	29195000		ENSG00000162419,ENSG00000116329
5796-5840	5796	chr1	28975000	28980000	ENSG00000270103		5840	chr1	29195000	29200000		ENSG00000162419,ENSG00000116329
5796-5841	5796	chr1	28975000	28980000	ENSG00000270103		5841	chr1	29200000	29205000		ENSG00000162419
5796-5842	5796	chr1	28975000	28980000	ENSG00000270103		5842	chr1	29205000	29210000		ENSG00000162419
6594-6614	6594	chr1	32965000	32970000	CATG00000099509	ENSG00000254553	6614	chr1	33065000	33070000		ENSG00000254553,ENSG00000160062,ENSG00000176261
6594-6617	6594	chr1	32965000	32970000	CATG00000099509	ENSG00000254553	6617	chr1	33080000	33085000		ENSG00000176261
7920-8008	7920	chr1	39595000	39600000	CATG00000116214	ENSG00000127603	8008	chr1	40035000	40040000		ENSG00000090621
10469-10500	10469	chr1	52340000	52345000	CATG00000000858	ENSG00000078618	10500	chr1	52495000	52500000		ENSG00000117862,ENSG00000198841
10469-10501	10469	chr1	52340000	52345000	CATG00000000858	ENSG00000078618	10501	chr1	52500000	52505000		ENSG00000117862
10470-10477	10470	chr1	52345000	52350000	CATG00000000858		10477	chr1	52380000	52385000		ENSG00000169213
10470-10478	10470	chr1	52345000	52350000	CATG00000000858		10478	chr1	52385000	52390000		ENSG00000169213
10470-10500	10470	chr1	52345000	52350000	CATG00000000858		10500	chr1	52495000	52500000		ENSG00000117862,ENSG00000198841
13600-13715	13600	chr1	67995000	68000000			13715	chr1	68570000	68575000	ENSG00000232284	ENSG00000116729
13649-13715	13649	chr1	68240000	68245000		ENSG00000172380	13715	chr1	68570000	68575000	ENSG00000232284	ENSG00000116729
13661-13740	13661	chr1	68300000	68305000	ENSG00000232284		13740	chr1	68695000	68700000		ENSG00000116729
13661-13793	13661	chr1	68300000	68305000	ENSG00000232284		13793	chr1	68960000	68965000		ENSG00000024526
13707-13780	13707	chr1	68530000	68535000	ENSG00000232284		13780	chr1	68895000	68900000		ENSG00000116745
13717-13779	13717	chr1	68580000	68585000	ENSG00000232284	ENSG00000116729	13779	chr1	68890000	68895000		ENSG00000116745
13717-13780	13717	chr1	68580000	68585000	ENSG00000232284	ENSG00000116729	13780	chr1	68895000	68900000		ENSG00000116745
13717-13789	13717	chr1	68580000	68585000	ENSG00000232284	ENSG00000116729	13789	chr1	68940000	68945000		ENSG00000024526
13718-13781	13718	chr1	68585000	68590000	ENSG00000232284	ENSG00000116729	13781	chr1	68900000	68905000		ENSG00000116745
13718-13782	13718	chr1	68585000	68590000	ENSG00000232284	ENSG00000116729	13782	chr1	68905000	68910000		ENSG00000116745
13718-13783	13718	chr1	68585000	68590000	ENSG00000232284	ENSG00000116729	13783	chr1	68910000	68915000		ENSG00000116745
13719-13782	13719	chr1	68590000	68595000	ENSG00000232284	ENSG00000116729	13782	chr1	68905000	68910000		ENSG00000116745
13719-13783	13719	chr1	68590000	68595000	ENSG00000232284	ENSG00000116729	13783	chr1	68910000	68915000		ENSG00000116745
13721-13780	13721	chr1	68600000	68605000	ENSG00000232284	ENSG00000116729	13780	chr1	68895000	68900000		ENSG00000116745
13724-13793	13724	chr1	68615000	68620000	ENSG00000232284	ENSG00000116729	13793	chr1	68960000	68965000		ENSG00000024526
13729-13779	13729	chr1	68640000	68645000	ENSG00000232284	ENSG00000116729	13779	chr1	68890000	68895000		ENSG00000116745
18408-18440	18408	chr1	92035000	92040000	CATG00000007935		18440	chr1	92195000	92200000		ENSG00000069702
18408-18446	18408	chr1	92035000	92040000	CATG00000007935		18446	chr1	92225000	92230000		ENSG00000069702
18408-18455	18408	chr1	92035000	92040000	CATG00000007935		18455	chr1	92270000	92275000		ENSG00000069702
18408-18459	18408	chr1	92035000	92040000	CATG00000007935		18459	chr1	92290000	92295000		ENSG00000069702
18408-18462	18408	chr1	92035000	92040000	CATG00000007935		18462	chr1	92305000	92310000		ENSG00000069702
18408-18466	18408	chr1	92035000	92040000	CATG00000007935		18466	chr1	92325000	92330000		ENSG00000069702
18408-18470	18408	chr1	92035000	92040000	CATG00000007935		18470	chr1	92345000	92350000		ENSG00000069702
18408-18471	18408	chr1	92035000	92040000	CATG00000007935		18471	chr1	92350000	92355000		ENSG00000069702
18408-18472	18408	chr1	92035000	92040000	CATG00000007935		18472	chr1	92355000	92360000		ENSG00000069702
18408-18474	18408	chr1	92035000	92040000	CATG00000007935		18474	chr1	92365000	92370000		ENSG00000069702
21917-21921	21917	chr1	109580000	109585000	CATG00000070261	ENSG00000085433,CATG00000012032	21921	chr1	109600000	109605000
21927-21929	21927	chr1	109630000	109635000		ENSG00000197780,ENSG00000215717	21929	chr1	109640000	109645000	ENSG00000270066	ENSG00000179902
21929-21948	21929	chr1	109640000	109645000	ENSG00000270066	ENSG00000179902	21948	chr1	109735000	109740000		ENSG00000116299
21929-21949	21929	chr1	109640000	109645000	ENSG00000270066	ENSG00000179902	21949	chr1	109740000	109745000		ENSG00000116299
21929-21960	21929	chr1	109640000	109645000	ENSG00000270066	ENSG00000179902	21960	chr1	109795000	109800000		ENSG00000143126
21929-21962	21929	chr1	109640000	109645000	ENSG00000270066	ENSG00000179902	21962	chr1	109805000	109810000		ENSG00000143126
21952-21957	21952	chr1	109755000	109760000		ENSG00000031698	21957	chr1	109780000	109785000	CATG00000070338	ENSG00000031698
21957-21989	21957	chr1	109780000	109785000	CATG00000070338	ENSG00000031698	21989	chr1	109940000	109945000		ENSG00000134243,ENSG00000143106
21957-21992	21957	chr1	109780000	109785000	CATG00000070338	ENSG00000031698	21992	chr1	109955000	109960000		ENSG00000143106
22006-22008	22006	chr1	110025000	110030000	CATG00000070521	ENSG00000143028,ENSG00000162650	22008	chr1	110035000	110040000		ENSG00000162650,ENSG00000174151
22006-22032	22006	chr1	110025000	110030000	CATG00000070521	ENSG00000143028,ENSG00000162650	22032	chr1	110155000	110160000		ENSG00000065135,ENSG00000134183,ENSG00000116337
22580-22588	22580	chr1	112895000	112900000			22588	chr1	112935000	112940000	CATG00000071908	ENSG00000143079
22588-22602	22588	chr1	112935000	112940000	CATG00000071908	ENSG00000143079	22602	chr1	113005000	113010000		ENSG00000143079,ENSG00000134245
22588-22609	22588	chr1	112935000	112940000	CATG00000071908	ENSG00000143079	22609	chr1	113040000	113045000		ENSG00000134245
22588-22629	22588	chr1	112935000	112940000	CATG00000071908	ENSG00000143079	22629	chr1	113140000	113145000		ENSG00000007341
22588-22631	22588	chr1	112935000	112940000	CATG00000071908	ENSG00000143079	22631	chr1	113150000	113155000		ENSG00000007341
22588-22632	22588	chr1	112935000	112940000	CATG00000071908	ENSG00000143079	22632	chr1	113155000	113160000		ENSG00000007341
22588-22633	22588	chr1	112935000	112940000	CATG00000071908	ENSG00000143079	22633	chr1	113160000	113165000		ENSG00000007341,ENSG00000116489
22588-22642	22588	chr1	112935000	112940000	CATG00000071908	ENSG00000143079	22642	chr1	113205000	113210000		ENSG00000116489
22588-22645	22588	chr1	112935000	112940000	CATG00000071908	ENSG00000143079	22645	chr1	113220000	113225000		ENSG00000155363
22588-22647	22588	chr1	112935000	112940000	CATG00000071908	ENSG00000143079	22647	chr1	113230000	113235000		ENSG00000155363
22588-22650	22588	chr1	112935000	112940000	CATG00000071908	ENSG00000143079	22650	chr1	113245000	113250000		ENSG00000155363,ENSG00000155366,ENSG00000271810
22588-22653	22588	chr1	112935000	112940000	CATG00000071908	ENSG00000143079	22653	chr1	113260000	113265000		ENSG00000155363,ENSG00000184599
22588-22667	22588	chr1	112935000	112940000	CATG00000071908	ENSG00000143079	22667	chr1	113330000	113335000		ENSG00000155363
24124-28987	24124	chr1	120615000	120620000			28987	chr1	144930000	144935000	CATG00000015962	ENSG00000178104
28802-41318	28802	chr1	144005000	144010000	ENSG00000196369		41318	chr1	206585000	206590000		ENSG00000163486
28802-41319	28802	chr1	144005000	144010000	ENSG00000196369		41319	chr1	206590000	206595000		ENSG00000163486
28802-41321	28802	chr1	144005000	144010000	ENSG00000196369		41321	chr1	206600000	206605000		ENSG00000163486
28803-41314	28803	chr1	144010000	144015000	ENSG00000196369		41314	chr1	206565000	206570000		ENSG00000163486
28803-41321	28803	chr1	144010000	144015000	ENSG00000196369		41321	chr1	206600000	206605000		ENSG00000163486
28803-41322	28803	chr1	144010000	144015000	ENSG00000196369		41322	chr1	206605000	206610000		ENSG00000163486
28803-41330	28803	chr1	144010000	144015000	ENSG00000196369		41330	chr1	206645000	206650000		ENSG00000143466
28804-41314	28804	chr1	144015000	144020000	ENSG00000196369		41314	chr1	206565000	206570000		ENSG00000163486
28804-41317	28804	chr1	144015000	144020000	ENSG00000196369		41317	chr1	206580000	206585000		ENSG00000163486
28907-29710	28907	chr1	144530000	144535000		CATG00000015899	29710	chr1	148545000	148550000	CATG00000017091	CATG00000074944
28907-29712	28907	chr1	144530000	144535000		CATG00000015899	29712	chr1	148555000	148560000	CATG00000017091	CATG00000074944,ENSG00000243452
28908-28987	28908	chr1	144535000	144540000			28987	chr1	144930000	144935000	CATG00000015962	ENSG00000178104
28908-29080	28908	chr1	144535000	144540000			29080	chr1	145395000	145400000	CATG00000016338	ENSG00000255168
28908-29547	28908	chr1	144535000	144540000			29547	chr1	147730000	147735000	CATG00000074857
28908-29709	28908	chr1	144535000	144540000			29709	chr1	148540000	148545000	CATG00000017091
28908-29710	28908	chr1	144535000	144540000			29710	chr1	148545000	148550000	CATG00000017091	CATG00000074944
28908-29711	28908	chr1	144535000	144540000			29711	chr1	148550000	148555000	CATG00000017091	CATG00000074944
28908-29712	28908	chr1	144535000	144540000			29712	chr1	148555000	148560000	CATG00000017091	CATG00000074944,ENSG00000243452
28915-29009	28915	chr1	144570000	144575000	CATG00000015945		29009	chr1	145040000	145045000		ENSG00000178104
28915-29014	28915	chr1	144570000	144575000	CATG00000015945		29014	chr1	145065000	145070000		ENSG00000178104
28917-29709	28917	chr1	144580000	144585000	CATG00000015945		29709	chr1	148540000	148545000	CATG00000017091
28917-29710	28917	chr1	144580000	144585000	CATG00000015945		29710	chr1	148545000	148550000	CATG00000017091	CATG00000074944
28919-29711	28919	chr1	144590000	144595000			29711	chr1	148550000	148555000	CATG00000017091	CATG00000074944
28919-29712	28919	chr1	144590000	144595000			29712	chr1	148555000	148560000	CATG00000017091	CATG00000074944,ENSG00000243452
28920-29712	28920	chr1	144595000	144600000			29712	chr1	148555000	148560000	CATG00000017091	CATG00000074944,ENSG00000243452
28938-28987	28938	chr1	144685000	144690000			28987	chr1	144930000	144935000	CATG00000015962	ENSG00000178104
28942-28987	28942	chr1	144705000	144710000			28987	chr1	144930000	144935000	CATG00000015962	ENSG00000178104
28986-29712	28986	chr1	144925000	144930000		ENSG00000178104	29712	chr1	148555000	148560000	CATG00000017091	CATG00000074944,ENSG00000243452
28987-28997	28987	chr1	144930000	144935000	CATG00000015962	ENSG00000178104	28997	chr1	144980000	144985000		ENSG00000178104
28987-28998	28987	chr1	144930000	144935000	CATG00000015962	ENSG00000178104	28998	chr1	144985000	144990000		ENSG00000178104,ENSG00000268172
28987-28999	28987	chr1	144930000	144935000	CATG00000015962	ENSG00000178104	28999	chr1	144990000	144995000		ENSG00000178104,ENSG00000268172
28987-29059	28987	chr1	144930000	144935000	CATG00000015962	ENSG00000178104	29059	chr1	145290000	145295000		ENSG00000255168,ENSG00000213240,ENSG00000163386
29080-29088	29080	chr1	145395000	145400000	CATG00000016338	ENSG00000255168	29088	chr1	145435000	145440000		ENSG00000117289
29080-29092	29080	chr1	145395000	145400000	CATG00000016338	ENSG00000255168	29092	chr1	145455000	145460000		ENSG00000121851
29080-29095	29080	chr1	145395000	145400000	CATG00000016338	ENSG00000255168	29095	chr1	145470000	145475000		ENSG00000121851,ENSG00000181039
29080-29102	29080	chr1	145395000	145400000	CATG00000016338	ENSG00000255168	29102	chr1	145505000	145510000		ENSG00000131795
29080-29109	29080	chr1	145395000	145400000	CATG00000016338	ENSG00000255168	29109	chr1	145540000	145545000		ENSG00000131779,ENSG00000143127
29080-29110	29080	chr1	145395000	145400000	CATG00000016338	ENSG00000255168	29110	chr1	145545000	145550000		ENSG00000131779,ENSG00000143127,ENSG00000198483
29080-29113	29080	chr1	145395000	145400000	CATG00000016338	ENSG00000255168	29113	chr1	145560000	145565000		ENSG00000131779,ENSG00000198483
29080-29116	29080	chr1	145395000	145400000	CATG00000016338	ENSG00000255168	29116	chr1	145575000	145580000		ENSG00000131779,ENSG00000131788
29080-29118	29080	chr1	145395000	145400000	CATG00000016338	ENSG00000255168	29118	chr1	145585000	145590000		ENSG00000131779,ENSG00000131788,ENSG00000186364
29316-29709	29316	chr1	146575000	146580000			29709	chr1	148540000	148545000	CATG00000017091
29446-29548	29446	chr1	147225000	147230000		ENSG00000143140	29548	chr1	147735000	147740000	CATG00000074857	CATG00000074859
29545-29711	29545	chr1	147720000	147725000	CATG00000074857		29711	chr1	148550000	148555000	CATG00000017091	CATG00000074944
29546-29710	29546	chr1	147725000	147730000	CATG00000074857		29710	chr1	148545000	148550000	CATG00000017091	CATG00000074944
29546-29711	29546	chr1	147725000	147730000	CATG00000074857		29711	chr1	148550000	148555000	CATG00000017091	CATG00000074944
29546-29712	29546	chr1	147725000	147730000	CATG00000074857		29712	chr1	148555000	148560000	CATG00000017091	CATG00000074944,ENSG00000243452
29544-29547	29544	chr1	147715000	147720000	CATG00000074857		29547	chr1	147730000	147735000	CATG00000074857
29650-29720	29650	chr1	148245000	148250000	ENSG00000207501,CATG00000074883,ENSG00000236140		29720	chr1	148595000	148600000		ENSG00000243452
29848-29956	29848	chr1	149235000	149240000	ENSG00000212544,ENSG00000232721		29956	chr1	149775000	149780000		ENSG00000203814,ENSG00000150337,ENSG00000184678
29858-29935	29858	chr1	149285000	149290000	ENSG00000212544,ENSG00000232721		29935	chr1	149670000	149675000
29858-29939	29858	chr1	149285000	149290000	ENSG00000212544,ENSG00000232721		29939	chr1	149690000	149695000		ENSG00000203814
29859-29936	29859	chr1	149290000	149295000	ENSG00000212544,ENSG00000232721		29936	chr1	149675000	149680000		ENSG00000203815,ENSG00000203814
29860-29936	29860	chr1	149295000	149300000	ENSG00000212544,ENSG00000232721		29936	chr1	149675000	149680000		ENSG00000203815,ENSG00000203814
29860-29937	29860	chr1	149295000	149300000	ENSG00000212544,ENSG00000232721		29937	chr1	149680000	149685000		ENSG00000203814
29860-29938	29860	chr1	149295000	149300000	ENSG00000212544,ENSG00000232721		29938	chr1	149685000	149690000		ENSG00000203814
29860-29939	29860	chr1	149295000	149300000	ENSG00000212544,ENSG00000232721		29939	chr1	149690000	149695000		ENSG00000203814
29861-29937	29861	chr1	149300000	149305000	ENSG00000212544,ENSG00000232721		29937	chr1	149680000	149685000		ENSG00000203814
29861-29938	29861	chr1	149300000	149305000	ENSG00000212544,ENSG00000232721		29938	chr1	149685000	149690000		ENSG00000203814
29861-29939	29861	chr1	149300000	149305000	ENSG00000212544,ENSG00000232721		29939	chr1	149690000	149695000		ENSG00000203814
29861-29940	29861	chr1	149300000	149305000	ENSG00000212544,ENSG00000232721		29940	chr1	149695000	149700000		ENSG00000203814
29862-29937	29862	chr1	149305000	149310000	ENSG00000212544,ENSG00000232721		29937	chr1	149680000	149685000		ENSG00000203814
29862-29939	29862	chr1	149305000	149310000	ENSG00000212544,ENSG00000232721		29939	chr1	149690000	149695000		ENSG00000203814
29862-29940	29862	chr1	149305000	149310000	ENSG00000212544,ENSG00000232721		29940	chr1	149695000	149700000		ENSG00000203814
29863-29938	29863	chr1	149310000	149315000	ENSG00000212544,ENSG00000232721		29938	chr1	149685000	149690000		ENSG00000203814
29863-29939	29863	chr1	149310000	149315000	ENSG00000212544,ENSG00000232721		29939	chr1	149690000	149695000		ENSG00000203814
29863-29940	29863	chr1	149310000	149315000	ENSG00000212544,ENSG00000232721		29940	chr1	149695000	149700000		ENSG00000203814
29863-29941	29863	chr1	149310000	149315000	ENSG00000212544,ENSG00000232721		29941	chr1	149700000	149705000		ENSG00000203814
29864-29940	29864	chr1	149315000	149320000	ENSG00000212544,ENSG00000232721		29940	chr1	149695000	149700000		ENSG00000203814
29864-29941	29864	chr1	149315000	149320000	ENSG00000212544,ENSG00000232721		29941	chr1	149700000	149705000		ENSG00000203814
29864-29942	29864	chr1	149315000	149320000	ENSG00000212544,ENSG00000232721		29942	chr1	149705000	149710000		ENSG00000203814
29864-29943	29864	chr1	149315000	149320000	ENSG00000212544,ENSG00000232721		29943	chr1	149710000	149715000		ENSG00000203814
29866-29941	29866	chr1	149325000	149330000	ENSG00000212544,ENSG00000232721		29941	chr1	149700000	149705000		ENSG00000203814
29866-29943	29866	chr1	149325000	149330000	ENSG00000212544,ENSG00000232721		29943	chr1	149710000	149715000		ENSG00000203814
29868-29945	29868	chr1	149335000	149340000	ENSG00000212544,ENSG00000232721		29945	chr1	149720000	149725000		ENSG00000203814
29869-29946	29869	chr1	149340000	149345000	ENSG00000212544,ENSG00000232721		29946	chr1	149725000	149730000		ENSG00000203814
29870-29947	29870	chr1	149345000	149350000	ENSG00000212544,ENSG00000232721		29947	chr1	149730000	149735000		ENSG00000203814
29871-29948	29871	chr1	149350000	149355000	ENSG00000212544,ENSG00000232721		29948	chr1	149735000	149740000		ENSG00000203814
29872-29949	29872	chr1	149355000	149360000	ENSG00000212544,ENSG00000232721		29949	chr1	149740000	149745000		ENSG00000203814
29873-29950	29873	chr1	149360000	149365000	ENSG00000212544,ENSG00000232721		29950	chr1	149745000	149750000		ENSG00000203814
30078-30184	30078	chr1	150385000	150390000	CATG00000017605	ENSG00000117360,ENSG00000163125	30184	chr1	150915000	150920000		ENSG00000143409,ENSG00000143379
30079-30102	30079	chr1	150390000	150395000	CATG00000017605	ENSG00000117360,ENSG00000163125	30102	chr1	150505000	150510000		CATG00000075456
30083-30105	30083	chr1	150410000	150415000	CATG00000017605	ENSG00000163125	30105	chr1	150520000	150525000		ENSG00000143382,ENSG00000225996
30085-30098	30085	chr1	150420000	150425000	CATG00000017605	ENSG00000163125	30098	chr1	150485000	150490000		ENSG00000143369
30085-30190	30085	chr1	150420000	150425000	CATG00000017605	ENSG00000163125	30190	chr1	150945000	150950000		ENSG00000143409,ENSG00000143379,ENSG00000143418
30086-30098	30086	chr1	150425000	150430000	CATG00000017605	ENSG00000163125	30098	chr1	150485000	150490000		ENSG00000143369
30086-30102	30086	chr1	150425000	150430000	CATG00000017605	ENSG00000163125	30102	chr1	150505000	150510000		CATG00000075456
30086-30105	30086	chr1	150425000	150430000	CATG00000017605	ENSG00000163125	30105	chr1	150520000	150525000		ENSG00000143382,ENSG00000225996
30087-30103	30087	chr1	150430000	150435000	CATG00000017605	ENSG00000163125	30103	chr1	150510000	150515000		CATG00000075456
30087-30162	30087	chr1	150430000	150435000	CATG00000017605	ENSG00000163125	30162	chr1	150805000	150810000		ENSG00000143437
30088-30098	30088	chr1	150435000	150440000	CATG00000017605	ENSG00000163125	30098	chr1	150485000	150490000		ENSG00000143369
30088-30101	30088	chr1	150435000	150440000	CATG00000017605	ENSG00000163125	30101	chr1	150500000	150505000		CATG00000075456
30088-30102	30088	chr1	150435000	150440000	CATG00000017605	ENSG00000163125	30102	chr1	150505000	150510000		CATG00000075456
30088-30103	30088	chr1	150435000	150440000	CATG00000017605	ENSG00000163125	30103	chr1	150510000	150515000		CATG00000075456
30088-30105	30088	chr1	150435000	150440000	CATG00000017605	ENSG00000163125	30105	chr1	150520000	150525000		ENSG00000143382,ENSG00000225996
30088-30106	30088	chr1	150435000	150440000	CATG00000017605	ENSG00000163125	30106	chr1	150525000	150530000		ENSG00000143382
30088-30107	30088	chr1	150435000	150440000	CATG00000017605	ENSG00000163125	30107	chr1	150530000	150535000		ENSG00000143382,ENSG00000143384,ENSG00000203804
30089-30097	30089	chr1	150440000	150445000	CATG00000017605	ENSG00000163125	30097	chr1	150480000	150485000		ENSG00000143374,ENSG00000143369
30089-30098	30089	chr1	150440000	150445000	CATG00000017605	ENSG00000163125	30098	chr1	150485000	150490000		ENSG00000143369
30089-30100	30089	chr1	150440000	150445000	CATG00000017605	ENSG00000163125	30100	chr1	150495000	150500000		CATG00000075456
30089-30101	30089	chr1	150440000	150445000	CATG00000017605	ENSG00000163125	30101	chr1	150500000	150505000		CATG00000075456
30089-30102	30089	chr1	150440000	150445000	CATG00000017605	ENSG00000163125	30102	chr1	150505000	150510000		CATG00000075456
30089-30105	30089	chr1	150440000	150445000	CATG00000017605	ENSG00000163125	30105	chr1	150520000	150525000		ENSG00000143382,ENSG00000225996
30089-30106	30089	chr1	150440000	150445000	CATG00000017605	ENSG00000163125	30106	chr1	150525000	150530000		ENSG00000143382
30089-30107	30089	chr1	150440000	150445000	CATG00000017605	ENSG00000163125	30107	chr1	150530000	150535000		ENSG00000143382,ENSG00000143384,ENSG00000203804
30089-30108	30089	chr1	150440000	150445000	CATG00000017605	ENSG00000163125	30108	chr1	150535000	150540000		ENSG00000143382,ENSG00000143384
30107-30121	30107	chr1	150530000	150535000		ENSG00000143382,ENSG00000143384,ENSG00000203804	30121	chr1	150600000	150605000	CATG00000017625,CATG00000017626	ENSG00000143420
30108-30121	30108	chr1	150535000	150540000		ENSG00000143382,ENSG00000143384	30121	chr1	150600000	150605000	CATG00000017625,CATG00000017626	ENSG00000143420
30109-30121	30109	chr1	150540000	150545000		ENSG00000143382,ENSG00000143384	30121	chr1	150600000	150605000	CATG00000017625,CATG00000017626	ENSG00000143420
30121-30134	30121	chr1	150600000	150605000	CATG00000017625,CATG00000017626	ENSG00000143420	30134	chr1	150665000	150670000		ENSG00000143457
30121-30154	30121	chr1	150600000	150605000	CATG00000017625,CATG00000017626	ENSG00000143420	30154	chr1	150765000	150770000		ENSG00000143387
30121-30157	30121	chr1	150600000	150605000	CATG00000017625,CATG00000017626	ENSG00000143420	30157	chr1	150780000	150785000		ENSG00000143387,ENSG00000143437
30121-30158	30121	chr1	150600000	150605000	CATG00000017625,CATG00000017626	ENSG00000143420	30158	chr1	150785000	150790000		ENSG00000143437
30122-30157	30122	chr1	150605000	150610000	CATG00000017625,CATG00000017626		30157	chr1	150780000	150785000		ENSG00000143387,ENSG00000143437
30122-30159	30122	chr1	150605000	150610000	CATG00000017625,CATG00000017626		30159	chr1	150790000	150795000		ENSG00000143437
30124-30134	30124	chr1	150615000	150620000	CATG00000017625	ENSG00000143457	30134	chr1	150665000	150670000		ENSG00000143457
30124-30155	30124	chr1	150615000	150620000	CATG00000017625	ENSG00000143457	30155	chr1	150770000	150775000		ENSG00000143387
30124-30161	30124	chr1	150615000	150620000	CATG00000017625	ENSG00000143457	30161	chr1	150800000	150805000		ENSG00000143437
30124-30178	30124	chr1	150615000	150620000	CATG00000017625	ENSG00000143457	30178	chr1	150885000	150890000		ENSG00000143409
30121-30124	30121	chr1	150600000	150605000	CATG00000017625,CATG00000017626	ENSG00000143420	30124	chr1	150615000	150620000	CATG00000017625	ENSG00000143457
30234-30247	30234	chr1	151165000	151170000	CATG00000075649	ENSG00000163159,ENSG00000143398	30247	chr1	151230000	151235000		ENSG00000159352
30234-30264	30234	chr1	151165000	151170000	CATG00000075649	ENSG00000163159,ENSG00000143398	30264	chr1	151315000	151320000		ENSG00000143390
30234-30275	30234	chr1	151165000	151170000	CATG00000075649	ENSG00000163159,ENSG00000143398	30275	chr1	151370000	151375000		ENSG00000159377,ENSG00000143442
30235-30245	30235	chr1	151170000	151175000	CATG00000075649	ENSG00000143398	30245	chr1	151220000	151225000		ENSG00000143398
30708-30750	30708	chr1	153535000	153540000		ENSG00000196754	30750	chr1	153745000	153750000	ENST00000623024	ENSG00000143624,ENSG00000143554
30720-30750	30720	chr1	153595000	153600000		ENSG00000160678,ENSG00000189171	30750	chr1	153745000	153750000	ENST00000623024	ENSG00000143624,ENSG00000143554
30729-30750	30729	chr1	153640000	153645000		ENSG00000143621	30750	chr1	153745000	153750000	ENST00000623024	ENSG00000143624,ENSG00000143554
30741-30749	30741	chr1	153700000	153705000		ENSG00000143624	30749	chr1	153740000	153745000	ENST00000623024	ENSG00000143624
30749-30789	30749	chr1	153740000	153745000	ENST00000623024	ENSG00000143624	30789	chr1	153940000	153945000		ENSG00000143570,ENSG00000143578,ENSG00000143543
30749-30791	30749	chr1	153740000	153745000	ENST00000623024	ENSG00000143624	30791	chr1	153950000	153955000		ENSG00000143543,ENSG00000143545
31034-31116	31034	chr1	155165000	155170000		ENSG00000169231	31116	chr1	155575000	155580000	ENSG00000235919,ENSG00000232519	ENSG00000125459
31035-31125	31035	chr1	155170000	155175000		ENSG00000169231	31125	chr1	155620000	155625000	ENSG00000246203	ENSG00000125459,ENSG00000116580
31036-31107	31036	chr1	155175000	155180000		ENSG00000169231,ENSG00000173171	31107	chr1	155530000	155535000	ENSG00000235919	ENSG00000116539
31036-31116	31036	chr1	155175000	155180000		ENSG00000169231,ENSG00000173171	31116	chr1	155575000	155580000	ENSG00000235919,ENSG00000232519	ENSG00000125459
31036-31122	31036	chr1	155175000	155180000		ENSG00000169231,ENSG00000173171	31122	chr1	155605000	155610000	ENSG00000246203	ENSG00000125459,ENSG00000116580
31042-31116	31042	chr1	155205000	155210000		ENSG00000173171,ENSG00000177628	31116	chr1	155575000	155580000	ENSG00000235919,ENSG00000232519	ENSG00000125459
31042-31126	31042	chr1	155205000	155210000		ENSG00000173171,ENSG00000177628	31126	chr1	155625000	155630000	ENSG00000246203	ENSG00000125459,ENSG00000116580,ENSG00000163374
31046-31107	31046	chr1	155225000	155230000		ENSG00000160767,ENSG00000116521	31107	chr1	155530000	155535000	ENSG00000235919	ENSG00000116539
31046-31116	31046	chr1	155225000	155230000		ENSG00000160767,ENSG00000116521	31116	chr1	155575000	155580000	ENSG00000235919,ENSG00000232519	ENSG00000125459
31046-31130	31046	chr1	155225000	155230000		ENSG00000160767,ENSG00000116521	31130	chr1	155645000	155650000	ENSG00000246203	ENSG00000125459,ENSG00000116580,ENSG00000163374
31046-31132	31046	chr1	155225000	155230000		ENSG00000160767,ENSG00000116521	31132	chr1	155655000	155660000	ENSG00000246203	ENSG00000125459,ENSG00000116580,ENSG00000163374,ENSG00000132676
31049-31116	31049	chr1	155240000	155245000		ENSG00000176444	31116	chr1	155575000	155580000	ENSG00000235919,ENSG00000232519	ENSG00000125459
31058-31107	31058	chr1	155285000	155290000		ENSG00000160752	31107	chr1	155530000	155535000	ENSG00000235919	ENSG00000116539
31059-31107	31059	chr1	155290000	155295000		ENSG00000160752,ENSG00000160753	31107	chr1	155530000	155535000	ENSG00000235919	ENSG00000116539
31059-31116	31059	chr1	155290000	155295000		ENSG00000160752,ENSG00000160753	31116	chr1	155575000	155580000	ENSG00000235919,ENSG00000232519	ENSG00000125459
31060-31116	31060	chr1	155295000	155300000		ENSG00000160753	31116	chr1	155575000	155580000	ENSG00000235919,ENSG00000232519	ENSG00000125459
31060-31117	31060	chr1	155295000	155300000		ENSG00000160753	31117	chr1	155580000	155585000	ENSG00000235919,ENSG00000232519,ENSG00000246203	ENSG00000125459
31060-31125	31060	chr1	155295000	155300000		ENSG00000160753	31125	chr1	155620000	155625000	ENSG00000246203	ENSG00000125459,ENSG00000116580
31061-31116	31061	chr1	155300000	155305000		ENSG00000160753,ENSG00000116539	31116	chr1	155575000	155580000	ENSG00000235919,ENSG00000232519	ENSG00000125459
31066-31129	31066	chr1	155325000	155330000		ENSG00000116539	31129	chr1	155640000	155645000	ENSG00000246203	ENSG00000125459,ENSG00000116580,ENSG00000163374
31066-31140	31066	chr1	155325000	155330000		ENSG00000116539	31140	chr1	155695000	155700000	ENSG00000246203	ENSG00000125459,ENSG00000116580,ENSG00000132676
31111-31127	31111	chr1	155550000	155555000	ENSG00000235919		31127	chr1	155630000	155635000	ENSG00000246203	ENSG00000125459,ENSG00000116580,ENSG00000163374
31115-31125	31115	chr1	155570000	155575000	ENSG00000235919		31125	chr1	155620000	155625000	ENSG00000246203	ENSG00000125459,ENSG00000116580
31116-31132	31116	chr1	155575000	155580000	ENSG00000235919,ENSG00000232519	ENSG00000125459	31132	chr1	155655000	155660000	ENSG00000246203	ENSG00000125459,ENSG00000116580,ENSG00000163374,ENSG00000132676
31118-31123	31118	chr1	155585000	155590000	ENSG00000235919,ENSG00000246203	ENSG00000125459	31123	chr1	155610000	155615000	ENSG00000246203	ENSG00000125459,ENSG00000116580
31113-31116	31113	chr1	155560000	155565000	ENSG00000235919,ENSG00000223503		31116	chr1	155575000	155580000	ENSG00000235919,ENSG00000232519	ENSG00000125459
31132-31167	31132	chr1	155655000	155660000	ENSG00000246203	ENSG00000125459,ENSG00000116580,ENSG00000163374,ENSG00000132676	31167	chr1	155830000	155835000		ENSG00000116580,ENSG00000132718
31141-31192	31141	chr1	155700000	155705000	ENSG00000246203	ENSG00000125459,ENSG00000116580,ENSG00000132676	31192	chr1	155955000	155960000		ENSG00000116584
31142-31192	31142	chr1	155705000	155710000	ENSG00000246203	ENSG00000125459,ENSG00000116580,ENSG00000132676	31192	chr1	155955000	155960000		ENSG00000116584
31144-31181	31144	chr1	155715000	155720000	ENSG00000246203	ENSG00000125459,ENSG00000116580	31181	chr1	155900000	155905000		ENSG00000132680
31147-31171	31147	chr1	155730000	155735000	ENSG00000246203	ENSG00000116580	31171	chr1	155850000	155855000		ENSG00000116580,ENSG00000132718
31147-31181	31147	chr1	155730000	155735000	ENSG00000246203	ENSG00000116580	31181	chr1	155900000	155905000		ENSG00000132680
31128-31131	31128	chr1	155635000	155640000	ENSG00000246203	ENSG00000125459,ENSG00000116580,ENSG00000163374	31131	chr1	155650000	155655000	ENSG00000246203	ENSG00000125459,ENSG00000116580,ENSG00000163374
31128-31132	31128	chr1	155635000	155640000	ENSG00000246203	ENSG00000125459,ENSG00000116580,ENSG00000163374	31132	chr1	155655000	155660000	ENSG00000246203	ENSG00000125459,ENSG00000116580,ENSG00000163374,ENSG00000132676
31290-31300	31290	chr1	156445000	156450000		ENSG00000116604	31300	chr1	156495000	156500000	ENSG00000238843	ENSG00000183856
31447-31502	31447	chr1	157230000	157235000	CATG00000078669		31502	chr1	157505000	157510000		ENSG00000143297
32058-32063	32058	chr1	160285000	160290000	CATG00000079518	ENSG00000122218	32063	chr1	160310000	160315000		ENSG00000122218,ENSG00000162736
32300-32316	32300	chr1	161495000	161500000	CATG00000080292	ENSG00000143226,ENSG00000273112,ENSG00000173110	32316	chr1	161575000	161580000		ENSG00000143226,ENSG00000173110,ENSG00000203747,ENSG00000072694
32300-32317	32300	chr1	161495000	161500000	CATG00000080292	ENSG00000143226,ENSG00000273112,ENSG00000173110	32317	chr1	161580000	161585000		ENSG00000143226,ENSG00000203747,ENSG00000072694
32300-32343	32300	chr1	161495000	161500000	CATG00000080292	ENSG00000143226,ENSG00000273112,ENSG00000173110	32343	chr1	161710000	161715000
32301-32317	32301	chr1	161500000	161505000	CATG00000080292	ENSG00000143226,ENSG00000273112,ENSG00000173110	32317	chr1	161580000	161585000		ENSG00000143226,ENSG00000203747,ENSG00000072694
32301-32344	32301	chr1	161500000	161505000	CATG00000080292	ENSG00000143226,ENSG00000273112,ENSG00000173110	32344	chr1	161715000	161720000		ENSG00000081721
32301-32347	32301	chr1	161500000	161505000	CATG00000080292	ENSG00000143226,ENSG00000273112,ENSG00000173110	32347	chr1	161730000	161735000		ENSG00000081721
33637-33658	33637	chr1	168180000	168185000	ENSG00000237131		33658	chr1	168285000	168290000		ENSG00000213064,ENSG00000143178
33681-33844	33681	chr1	168400000	168405000	ENSG00000227722	ENSG00000143184	33844	chr1	169215000	169220000		ENSG00000143156
33682-33819	33682	chr1	168405000	168410000	ENSG00000227722	ENSG00000143184	33819	chr1	169090000	169095000		ENSG00000143153
33682-33822	33682	chr1	168405000	168410000	ENSG00000227722	ENSG00000143184	33822	chr1	169105000	169110000		ENSG00000143153,ENSG00000143156
33682-33825	33682	chr1	168405000	168410000	ENSG00000227722	ENSG00000143184	33825	chr1	169120000	169125000		ENSG00000143156
33688-33816	33688	chr1	168435000	168440000	ENSG00000227722	ENSG00000143184	33816	chr1	169075000	169080000		ENSG00000143153
33679-33702	33679	chr1	168390000	168395000	ENSG00000227722	ENSG00000143184	33702	chr1	168505000	168510000	ENSG00000227722	ENSG00000143184
33683-33703	33683	chr1	168410000	168415000	ENSG00000227722	ENSG00000143184	33703	chr1	168510000	168515000	ENSG00000227722	ENSG00000143184,ENSG00000143185
33689-33703	33689	chr1	168440000	168445000	ENSG00000227722	ENSG00000143184	33703	chr1	168510000	168515000	ENSG00000227722	ENSG00000143184,ENSG00000143185
33891-33895	33891	chr1	169450000	169455000		ENSG00000117479	33895	chr1	169470000	169475000	MSTRG.6797.1	ENSG00000198734
33973-34179	33973	chr1	169860000	169865000		ENSG00000000457	34179	chr1	170890000	170895000	ENSG00000231424
34039-34141	34039	chr1	170190000	170195000			34141	chr1	170700000	170705000	ENSG00000231424	ENSG00000116132
34101-34126	34101	chr1	170500000	170505000		ENSG00000120370	34126	chr1	170625000	170630000	CATG00000082431
34101-34127	34101	chr1	170500000	170505000		ENSG00000120370	34127	chr1	170630000	170635000	CATG00000082431	ENSG00000116132
34102-34184	34102	chr1	170505000	170510000		ENSG00000120370	34184	chr1	170915000	170920000	ENSG00000231424	ENSG00000117501
34210-34257	34210	chr1	171045000	171050000	ENSG00000231424		34257	chr1	171280000	171285000		ENSG00000076258
34212-34256	34212	chr1	171055000	171060000	ENSG00000231424		34256	chr1	171275000	171280000
34213-34257	34213	chr1	171060000	171065000	ENSG00000231424	ENSG00000007933	34257	chr1	171280000	171285000		ENSG00000076258
34232-34296	34232	chr1	171155000	171160000	ENSG00000231424	ENSG00000094963	34296	chr1	171475000	171480000		ENSG00000117523
34232-34351	34232	chr1	171155000	171160000	ENSG00000231424	ENSG00000094963	34351	chr1	171750000	171755000		ENSG00000010165
34233-34257	34233	chr1	171160000	171165000	ENSG00000231424	ENSG00000094963	34257	chr1	171280000	171285000		ENSG00000076258
34241-34256	34241	chr1	171200000	171205000	ENSG00000231424		34256	chr1	171275000	171280000
34241-34257	34241	chr1	171200000	171205000	ENSG00000231424		34257	chr1	171280000	171285000		ENSG00000076258
34243-34256	34243	chr1	171210000	171215000	ENSG00000231424		34256	chr1	171275000	171280000
34243-34257	34243	chr1	171210000	171215000	ENSG00000231424		34257	chr1	171280000	171285000		ENSG00000076258
34244-34257	34244	chr1	171215000	171220000	ENSG00000231424	ENSG00000010932	34257	chr1	171280000	171285000		ENSG00000076258
34245-34256	34245	chr1	171220000	171225000	ENSG00000231424	ENSG00000010932	34256	chr1	171275000	171280000
34245-34257	34245	chr1	171220000	171225000	ENSG00000231424	ENSG00000010932	34257	chr1	171280000	171285000		ENSG00000076258
34245-34291	34245	chr1	171220000	171225000	ENSG00000231424	ENSG00000010932	34291	chr1	171450000	171455000	CATG00000082579	ENSG00000117523
34211-34232	34211	chr1	171050000	171055000	ENSG00000231424		34232	chr1	171155000	171160000	ENSG00000231424	ENSG00000094963
34211-34233	34211	chr1	171050000	171055000	ENSG00000231424		34233	chr1	171160000	171165000	ENSG00000231424	ENSG00000094963
34211-34236	34211	chr1	171050000	171055000	ENSG00000231424		34236	chr1	171175000	171180000	ENSG00000231424	ENSG00000094963
34268-34292	34268	chr1	171335000	171340000			34292	chr1	171455000	171460000	CATG00000082579	ENSG00000117523
34530-34759	34530	chr1	172645000	172650000	ENSG00000224228		34759	chr1	173790000	173795000		ENSG00000120334,ENSG00000117593
34539-34648	34539	chr1	172690000	172695000	ENSG00000224228		34648	chr1	173235000	173240000	ENSG00000203739,CATG00000083194	ENSG00000117586
34540-34635	34540	chr1	172695000	172700000	ENSG00000224228		34635	chr1	173170000	173175000	ENSG00000203739	ENSG00000117586
34540-34745	34540	chr1	172695000	172700000	ENSG00000224228		34745	chr1	173720000	173725000		ENSG00000076321
34541-34639	34541	chr1	172700000	172705000	ENSG00000224228		34639	chr1	173190000	173195000	ENSG00000203739	ENSG00000117586
34542-34635	34542	chr1	172705000	172710000	ENSG00000224228		34635	chr1	173170000	173175000	ENSG00000203739	ENSG00000117586
34542-34636	34542	chr1	172705000	172710000	ENSG00000224228		34636	chr1	173175000	173180000	ENSG00000203739	ENSG00000117586
34542-34645	34542	chr1	172705000	172710000	ENSG00000224228		34645	chr1	173220000	173225000	ENSG00000203739	ENSG00000117586
34543-34632	34543	chr1	172710000	172715000	ENSG00000224228		34632	chr1	173155000	173160000	ENSG00000203739	ENSG00000117586
34543-34633	34543	chr1	172710000	172715000	ENSG00000224228		34633	chr1	173160000	173165000	ENSG00000203739	ENSG00000117586
34543-34634	34543	chr1	172710000	172715000	ENSG00000224228		34634	chr1	173165000	173170000	ENSG00000203739	ENSG00000117586
34543-34635	34543	chr1	172710000	172715000	ENSG00000224228		34635	chr1	173170000	173175000	ENSG00000203739	ENSG00000117586
34543-34637	34543	chr1	172710000	172715000	ENSG00000224228		34637	chr1	173180000	173185000	ENSG00000203739	ENSG00000117586
34543-34638	34543	chr1	172710000	172715000	ENSG00000224228		34638	chr1	173185000	173190000	ENSG00000203739	ENSG00000117586
34543-34639	34543	chr1	172710000	172715000	ENSG00000224228		34639	chr1	173190000	173195000	ENSG00000203739	ENSG00000117586
34543-34648	34543	chr1	172710000	172715000	ENSG00000224228		34648	chr1	173235000	173240000	ENSG00000203739,CATG00000083194	ENSG00000117586
34543-34650	34543	chr1	172710000	172715000	ENSG00000224228		34650	chr1	173245000	173250000	ENSG00000203739,CATG00000083194	ENSG00000117586
34543-34666	34543	chr1	172710000	172715000	ENSG00000224228		34666	chr1	173325000	173330000	ENSG00000203739	ENSG00000117586
34543-34670	34543	chr1	172710000	172715000	ENSG00000224228		34670	chr1	173345000	173350000	ENSG00000203739	ENSG00000117586
34543-34673	34543	chr1	172710000	172715000	ENSG00000224228		34673	chr1	173360000	173365000	ENSG00000203739	ENSG00000117586
34543-34674	34543	chr1	172710000	172715000	ENSG00000224228		34674	chr1	173365000	173370000	ENSG00000203739	ENSG00000117586
34543-34678	34543	chr1	172710000	172715000	ENSG00000224228		34678	chr1	173385000	173390000	ENSG00000203739	ENSG00000117586
34543-34682	34543	chr1	172710000	172715000	ENSG00000224228		34682	chr1	173405000	173410000	ENSG00000203739	ENSG00000117586
34543-34690	34543	chr1	172710000	172715000	ENSG00000224228		34690	chr1	173445000	173450000	ENSG00000203739	ENSG00000117586,ENSG00000117592
34543-34736	34543	chr1	172710000	172715000	ENSG00000224228		34736	chr1	173675000	173680000
34543-34741	34543	chr1	172710000	172715000	ENSG00000224228		34741	chr1	173700000	173705000		ENSG00000076321
34543-34759	34543	chr1	172710000	172715000	ENSG00000224228		34759	chr1	173790000	173795000		ENSG00000120334,ENSG00000117593
34543-34761	34543	chr1	172710000	172715000	ENSG00000224228		34761	chr1	173800000	173805000		ENSG00000117593
34543-34778	34543	chr1	172710000	172715000	ENSG00000224228		34778	chr1	173885000	173890000		ENSG00000117601
34544-34628	34544	chr1	172715000	172720000	ENSG00000224228		34628	chr1	173135000	173140000
34544-34633	34544	chr1	172715000	172720000	ENSG00000224228		34633	chr1	173160000	173165000	ENSG00000203739	ENSG00000117586
34544-34634	34544	chr1	172715000	172720000	ENSG00000224228		34634	chr1	173165000	173170000	ENSG00000203739	ENSG00000117586
34544-34635	34544	chr1	172715000	172720000	ENSG00000224228		34635	chr1	173170000	173175000	ENSG00000203739	ENSG00000117586
34544-34636	34544	chr1	172715000	172720000	ENSG00000224228		34636	chr1	173175000	173180000	ENSG00000203739	ENSG00000117586
34544-34674	34544	chr1	172715000	172720000	ENSG00000224228		34674	chr1	173365000	173370000	ENSG00000203739	ENSG00000117586
34544-34676	34544	chr1	172715000	172720000	ENSG00000224228		34676	chr1	173375000	173380000	ENSG00000203739	ENSG00000117586
34544-34677	34544	chr1	172715000	172720000	ENSG00000224228		34677	chr1	173380000	173385000	ENSG00000203739	ENSG00000117586
34544-34678	34544	chr1	172715000	172720000	ENSG00000224228		34678	chr1	173385000	173390000	ENSG00000203739	ENSG00000117586
34544-34681	34544	chr1	172715000	172720000	ENSG00000224228		34681	chr1	173400000	173405000	ENSG00000203739	ENSG00000117586
34544-34686	34544	chr1	172715000	172720000	ENSG00000224228		34686	chr1	173425000	173430000	ENSG00000203739	ENSG00000117586
34544-34766	34544	chr1	172715000	172720000	ENSG00000224228		34766	chr1	173825000	173830000		ENSG00000117593
34545-34634	34545	chr1	172720000	172725000	ENSG00000224228		34634	chr1	173165000	173170000	ENSG00000203739	ENSG00000117586
34545-34663	34545	chr1	172720000	172725000	ENSG00000224228		34663	chr1	173310000	173315000	ENSG00000203739	ENSG00000117586
34545-34676	34545	chr1	172720000	172725000	ENSG00000224228		34676	chr1	173375000	173380000	ENSG00000203739	ENSG00000117586
34545-34719	34545	chr1	172720000	172725000	ENSG00000224228		34719	chr1	173590000	173595000		ENSG00000183831
34546-34636	34546	chr1	172725000	172730000	ENSG00000224228		34636	chr1	173175000	173180000	ENSG00000203739	ENSG00000117586
34546-34638	34546	chr1	172725000	172730000	ENSG00000224228		34638	chr1	173185000	173190000	ENSG00000203739	ENSG00000117586
34546-34639	34546	chr1	172725000	172730000	ENSG00000224228		34639	chr1	173190000	173195000	ENSG00000203739	ENSG00000117586
34546-34669	34546	chr1	172725000	172730000	ENSG00000224228		34669	chr1	173340000	173345000	ENSG00000203739	ENSG00000117586
34546-34755	34546	chr1	172725000	172730000	ENSG00000224228		34755	chr1	173770000	173775000		ENSG00000120334
34547-34633	34547	chr1	172730000	172735000	ENSG00000224228		34633	chr1	173160000	173165000	ENSG00000203739	ENSG00000117586
34547-34634	34547	chr1	172730000	172735000	ENSG00000224228		34634	chr1	173165000	173170000	ENSG00000203739	ENSG00000117586
34547-34635	34547	chr1	172730000	172735000	ENSG00000224228		34635	chr1	173170000	173175000	ENSG00000203739	ENSG00000117586
34547-34638	34547	chr1	172730000	172735000	ENSG00000224228		34638	chr1	173185000	173190000	ENSG00000203739	ENSG00000117586
34547-34639	34547	chr1	172730000	172735000	ENSG00000224228		34639	chr1	173190000	173195000	ENSG00000203739	ENSG00000117586
34547-34650	34547	chr1	172730000	172735000	ENSG00000224228		34650	chr1	173245000	173250000	ENSG00000203739,CATG00000083194	ENSG00000117586
34547-34666	34547	chr1	172730000	172735000	ENSG00000224228		34666	chr1	173325000	173330000	ENSG00000203739	ENSG00000117586
34547-34669	34547	chr1	172730000	172735000	ENSG00000224228		34669	chr1	173340000	173345000	ENSG00000203739	ENSG00000117586
34547-34670	34547	chr1	172730000	172735000	ENSG00000224228		34670	chr1	173345000	173350000	ENSG00000203739	ENSG00000117586
34547-34678	34547	chr1	172730000	172735000	ENSG00000224228		34678	chr1	173385000	173390000	ENSG00000203739	ENSG00000117586
34548-34640	34548	chr1	172735000	172740000	ENSG00000224228		34640	chr1	173195000	173200000	ENSG00000203739	ENSG00000117586
34548-34663	34548	chr1	172735000	172740000	ENSG00000224228		34663	chr1	173310000	173315000	ENSG00000203739	ENSG00000117586
34549-34631	34549	chr1	172740000	172745000	ENSG00000224228		34631	chr1	173150000	173155000	ENSG00000203739	ENSG00000117586
34549-34632	34549	chr1	172740000	172745000	ENSG00000224228		34632	chr1	173155000	173160000	ENSG00000203739	ENSG00000117586
34549-34633	34549	chr1	172740000	172745000	ENSG00000224228		34633	chr1	173160000	173165000	ENSG00000203739	ENSG00000117586
34549-34635	34549	chr1	172740000	172745000	ENSG00000224228		34635	chr1	173170000	173175000	ENSG00000203739	ENSG00000117586
34549-34667	34549	chr1	172740000	172745000	ENSG00000224228		34667	chr1	173330000	173335000	ENSG00000203739	ENSG00000117586
34549-34669	34549	chr1	172740000	172745000	ENSG00000224228		34669	chr1	173340000	173345000	ENSG00000203739	ENSG00000117586
34549-34685	34549	chr1	172740000	172745000	ENSG00000224228		34685	chr1	173420000	173425000	ENSG00000203739	ENSG00000117586
34549-34687	34549	chr1	172740000	172745000	ENSG00000224228		34687	chr1	173430000	173435000	ENSG00000203739	ENSG00000117586
34550-34633	34550	chr1	172745000	172750000	ENSG00000224228		34633	chr1	173160000	173165000	ENSG00000203739	ENSG00000117586
34550-34635	34550	chr1	172745000	172750000	ENSG00000224228		34635	chr1	173170000	173175000	ENSG00000203739	ENSG00000117586
34550-34648	34550	chr1	172745000	172750000	ENSG00000224228		34648	chr1	173235000	173240000	ENSG00000203739,CATG00000083194	ENSG00000117586
34550-34675	34550	chr1	172745000	172750000	ENSG00000224228		34675	chr1	173370000	173375000	ENSG00000203739	ENSG00000117586
34551-34648	34551	chr1	172750000	172755000	ENSG00000224228		34648	chr1	173235000	173240000	ENSG00000203739,CATG00000083194	ENSG00000117586
34552-34634	34552	chr1	172755000	172760000	ENSG00000224228		34634	chr1	173165000	173170000	ENSG00000203739	ENSG00000117586
34552-34637	34552	chr1	172755000	172760000	ENSG00000224228		34637	chr1	173180000	173185000	ENSG00000203739	ENSG00000117586
34552-34639	34552	chr1	172755000	172760000	ENSG00000224228		34639	chr1	173190000	173195000	ENSG00000203739	ENSG00000117586
34552-34666	34552	chr1	172755000	172760000	ENSG00000224228		34666	chr1	173325000	173330000	ENSG00000203739	ENSG00000117586
34552-34695	34552	chr1	172755000	172760000	ENSG00000224228		34695	chr1	173470000	173475000		ENSG00000162753
34553-34633	34553	chr1	172760000	172765000	ENSG00000224228		34633	chr1	173160000	173165000	ENSG00000203739	ENSG00000117586
34553-34643	34553	chr1	172760000	172765000	ENSG00000224228		34643	chr1	173210000	173215000	ENSG00000203739	ENSG00000117586
34553-34646	34553	chr1	172760000	172765000	ENSG00000224228		34646	chr1	173225000	173230000	ENSG00000203739	ENSG00000117586
34553-34674	34553	chr1	172760000	172765000	ENSG00000224228		34674	chr1	173365000	173370000	ENSG00000203739	ENSG00000117586
34554-34637	34554	chr1	172765000	172770000	ENSG00000224228		34637	chr1	173180000	173185000	ENSG00000203739	ENSG00000117586
34554-34638	34554	chr1	172765000	172770000	ENSG00000224228		34638	chr1	173185000	173190000	ENSG00000203739	ENSG00000117586
34554-34650	34554	chr1	172765000	172770000	ENSG00000224228		34650	chr1	173245000	173250000	ENSG00000203739,CATG00000083194	ENSG00000117586
34554-34661	34554	chr1	172765000	172770000	ENSG00000224228		34661	chr1	173300000	173305000	ENSG00000203739	ENSG00000117586
34554-34662	34554	chr1	172765000	172770000	ENSG00000224228		34662	chr1	173305000	173310000	ENSG00000203739	ENSG00000117586
34555-34629	34555	chr1	172770000	172775000	ENSG00000224228		34629	chr1	173140000	173145000		ENSG00000117586
34555-34635	34555	chr1	172770000	172775000	ENSG00000224228		34635	chr1	173170000	173175000	ENSG00000203739	ENSG00000117586
34556-34632	34556	chr1	172775000	172780000	ENSG00000224228,CATG00000083054		34632	chr1	173155000	173160000	ENSG00000203739	ENSG00000117586
34556-34645	34556	chr1	172775000	172780000	ENSG00000224228,CATG00000083054		34645	chr1	173220000	173225000	ENSG00000203739	ENSG00000117586
34556-34649	34556	chr1	172775000	172780000	ENSG00000224228,CATG00000083054		34649	chr1	173240000	173245000	ENSG00000203739,CATG00000083194	ENSG00000117586
34557-34634	34557	chr1	172780000	172785000	ENSG00000224228,CATG00000083054		34634	chr1	173165000	173170000	ENSG00000203739	ENSG00000117586
34557-34635	34557	chr1	172780000	172785000	ENSG00000224228,CATG00000083054		34635	chr1	173170000	173175000	ENSG00000203739	ENSG00000117586
34557-34637	34557	chr1	172780000	172785000	ENSG00000224228,CATG00000083054		34637	chr1	173180000	173185000	ENSG00000203739	ENSG00000117586
34557-34676	34557	chr1	172780000	172785000	ENSG00000224228,CATG00000083054		34676	chr1	173375000	173380000	ENSG00000203739	ENSG00000117586
34558-34631	34558	chr1	172785000	172790000	ENSG00000224228,CATG00000083054,ENSG00000224000		34631	chr1	173150000	173155000	ENSG00000203739	ENSG00000117586
34558-34632	34558	chr1	172785000	172790000	ENSG00000224228,CATG00000083054,ENSG00000224000		34632	chr1	173155000	173160000	ENSG00000203739	ENSG00000117586
34558-34635	34558	chr1	172785000	172790000	ENSG00000224228,CATG00000083054,ENSG00000224000		34635	chr1	173170000	173175000	ENSG00000203739	ENSG00000117586
34558-34637	34558	chr1	172785000	172790000	ENSG00000224228,CATG00000083054,ENSG00000224000		34637	chr1	173180000	173185000	ENSG00000203739	ENSG00000117586
34558-34638	34558	chr1	172785000	172790000	ENSG00000224228,CATG00000083054,ENSG00000224000		34638	chr1	173185000	173190000	ENSG00000203739	ENSG00000117586
34558-34674	34558	chr1	172785000	172790000	ENSG00000224228,CATG00000083054,ENSG00000224000		34674	chr1	173365000	173370000	ENSG00000203739	ENSG00000117586
34559-34632	34559	chr1	172790000	172795000	ENSG00000224228,CATG00000083054,ENSG00000224000		34632	chr1	173155000	173160000	ENSG00000203739	ENSG00000117586
34559-34633	34559	chr1	172790000	172795000	ENSG00000224228,CATG00000083054,ENSG00000224000		34633	chr1	173160000	173165000	ENSG00000203739	ENSG00000117586
34559-34634	34559	chr1	172790000	172795000	ENSG00000224228,CATG00000083054,ENSG00000224000		34634	chr1	173165000	173170000	ENSG00000203739	ENSG00000117586
34559-34635	34559	chr1	172790000	172795000	ENSG00000224228,CATG00000083054,ENSG00000224000		34635	chr1	173170000	173175000	ENSG00000203739	ENSG00000117586
34559-34636	34559	chr1	172790000	172795000	ENSG00000224228,CATG00000083054,ENSG00000224000		34636	chr1	173175000	173180000	ENSG00000203739	ENSG00000117586
34559-34637	34559	chr1	172790000	172795000	ENSG00000224228,CATG00000083054,ENSG00000224000		34637	chr1	173180000	173185000	ENSG00000203739	ENSG00000117586
34559-34642	34559	chr1	172790000	172795000	ENSG00000224228,CATG00000083054,ENSG00000224000		34642	chr1	173205000	173210000	ENSG00000203739	ENSG00000117586
34559-34644	34559	chr1	172790000	172795000	ENSG00000224228,CATG00000083054,ENSG00000224000		34644	chr1	173215000	173220000	ENSG00000203739	ENSG00000117586
34559-34645	34559	chr1	172790000	172795000	ENSG00000224228,CATG00000083054,ENSG00000224000		34645	chr1	173220000	173225000	ENSG00000203739	ENSG00000117586
34559-34648	34559	chr1	172790000	172795000	ENSG00000224228,CATG00000083054,ENSG00000224000		34648	chr1	173235000	173240000	ENSG00000203739,CATG00000083194	ENSG00000117586
34559-34676	34559	chr1	172790000	172795000	ENSG00000224228,CATG00000083054,ENSG00000224000		34676	chr1	173375000	173380000	ENSG00000203739	ENSG00000117586
34560-34631	34560	chr1	172795000	172800000	ENSG00000224228,CATG00000083054,ENSG00000224000		34631	chr1	173150000	173155000	ENSG00000203739	ENSG00000117586
34560-34633	34560	chr1	172795000	172800000	ENSG00000224228,CATG00000083054,ENSG00000224000		34633	chr1	173160000	173165000	ENSG00000203739	ENSG00000117586
34560-34634	34560	chr1	172795000	172800000	ENSG00000224228,CATG00000083054,ENSG00000224000		34634	chr1	173165000	173170000	ENSG00000203739	ENSG00000117586
34560-34635	34560	chr1	172795000	172800000	ENSG00000224228,CATG00000083054,ENSG00000224000		34635	chr1	173170000	173175000	ENSG00000203739	ENSG00000117586
34560-34676	34560	chr1	172795000	172800000	ENSG00000224228,CATG00000083054,ENSG00000224000		34676	chr1	173375000	173380000	ENSG00000203739	ENSG00000117586
34561-34630	34561	chr1	172800000	172805000	ENSG00000224228,CATG00000083054,ENSG00000224000		34630	chr1	173145000	173150000		ENSG00000117586
34561-34632	34561	chr1	172800000	172805000	ENSG00000224228,CATG00000083054,ENSG00000224000		34632	chr1	173155000	173160000	ENSG00000203739	ENSG00000117586
34561-34633	34561	chr1	172800000	172805000	ENSG00000224228,CATG00000083054,ENSG00000224000		34633	chr1	173160000	173165000	ENSG00000203739	ENSG00000117586
34561-34634	34561	chr1	172800000	172805000	ENSG00000224228,CATG00000083054,ENSG00000224000		34634	chr1	173165000	173170000	ENSG00000203739	ENSG00000117586
34561-34635	34561	chr1	172800000	172805000	ENSG00000224228,CATG00000083054,ENSG00000224000		34635	chr1	173170000	173175000	ENSG00000203739	ENSG00000117586
34561-34639	34561	chr1	172800000	172805000	ENSG00000224228,CATG00000083054,ENSG00000224000		34639	chr1	173190000	173195000	ENSG00000203739	ENSG00000117586
34561-34677	34561	chr1	172800000	172805000	ENSG00000224228,CATG00000083054,ENSG00000224000		34677	chr1	173380000	173385000	ENSG00000203739	ENSG00000117586
34562-34630	34562	chr1	172805000	172810000	ENSG00000224228,CATG00000083054,ENSG00000224000		34630	chr1	173145000	173150000		ENSG00000117586
34562-34631	34562	chr1	172805000	172810000	ENSG00000224228,CATG00000083054,ENSG00000224000		34631	chr1	173150000	173155000	ENSG00000203739	ENSG00000117586
34562-34633	34562	chr1	172805000	172810000	ENSG00000224228,CATG00000083054,ENSG00000224000		34633	chr1	173160000	173165000	ENSG00000203739	ENSG00000117586
34562-34634	34562	chr1	172805000	172810000	ENSG00000224228,CATG00000083054,ENSG00000224000		34634	chr1	173165000	173170000	ENSG00000203739	ENSG00000117586
34562-34638	34562	chr1	172805000	172810000	ENSG00000224228,CATG00000083054,ENSG00000224000		34638	chr1	173185000	173190000	ENSG00000203739	ENSG00000117586
34562-34640	34562	chr1	172805000	172810000	ENSG00000224228,CATG00000083054,ENSG00000224000		34640	chr1	173195000	173200000	ENSG00000203739	ENSG00000117586
34562-34661	34562	chr1	172805000	172810000	ENSG00000224228,CATG00000083054,ENSG00000224000		34661	chr1	173300000	173305000	ENSG00000203739	ENSG00000117586
34564-34645	34564	chr1	172815000	172820000	ENSG00000224228,CATG00000083054,ENSG00000224000		34645	chr1	173220000	173225000	ENSG00000203739	ENSG00000117586
34565-34633	34565	chr1	172820000	172825000	ENSG00000224228,CATG00000083054,ENSG00000224000		34633	chr1	173160000	173165000	ENSG00000203739	ENSG00000117586
34566-34633	34566	chr1	172825000	172830000	ENSG00000224228,CATG00000083054,ENSG00000224000		34633	chr1	173160000	173165000	ENSG00000203739	ENSG00000117586
34567-34633	34567	chr1	172830000	172835000	ENSG00000224228,CATG00000083054,ENSG00000224000		34633	chr1	173160000	173165000	ENSG00000203739	ENSG00000117586
34571-34633	34571	chr1	172850000	172855000	ENSG00000224228,CATG00000083054,ENSG00000224000		34633	chr1	173160000	173165000	ENSG00000203739	ENSG00000117586
34571-34635	34571	chr1	172850000	172855000	ENSG00000224228,CATG00000083054,ENSG00000224000		34635	chr1	173170000	173175000	ENSG00000203739	ENSG00000117586
34571-34638	34571	chr1	172850000	172855000	ENSG00000224228,CATG00000083054,ENSG00000224000		34638	chr1	173185000	173190000	ENSG00000203739	ENSG00000117586
34571-34639	34571	chr1	172850000	172855000	ENSG00000224228,CATG00000083054,ENSG00000224000		34639	chr1	173190000	173195000	ENSG00000203739	ENSG00000117586
34571-34658	34571	chr1	172850000	172855000	ENSG00000224228,CATG00000083054,ENSG00000224000		34658	chr1	173285000	173290000	ENSG00000203739	ENSG00000117586
34575-34635	34575	chr1	172870000	172875000	ENSG00000224228,CATG00000083054,ENSG00000224000		34635	chr1	173170000	173175000	ENSG00000203739	ENSG00000117586
34580-34632	34580	chr1	172895000	172900000	ENSG00000224228,CATG00000083054		34632	chr1	173155000	173160000	ENSG00000203739	ENSG00000117586
34580-34633	34580	chr1	172895000	172900000	ENSG00000224228,CATG00000083054		34633	chr1	173160000	173165000	ENSG00000203739	ENSG00000117586
34580-34634	34580	chr1	172895000	172900000	ENSG00000224228,CATG00000083054		34634	chr1	173165000	173170000	ENSG00000203739	ENSG00000117586
34580-34635	34580	chr1	172895000	172900000	ENSG00000224228,CATG00000083054		34635	chr1	173170000	173175000	ENSG00000203739	ENSG00000117586
34580-34638	34580	chr1	172895000	172900000	ENSG00000224228,CATG00000083054		34638	chr1	173185000	173190000	ENSG00000203739	ENSG00000117586
34581-34634	34581	chr1	172900000	172905000	ENSG00000224228,CATG00000083054		34634	chr1	173165000	173170000	ENSG00000203739	ENSG00000117586
34583-34633	34583	chr1	172910000	172915000	ENSG00000224228,CATG00000083054		34633	chr1	173160000	173165000	ENSG00000203739	ENSG00000117586
34585-34629	34585	chr1	172920000	172925000	ENSG00000224228,CATG00000083054		34629	chr1	173140000	173145000		ENSG00000117586
34588-34633	34588	chr1	172935000	172940000	ENSG00000224228		34633	chr1	173160000	173165000	ENSG00000203739	ENSG00000117586
34594-34634	34594	chr1	172965000	172970000	ENSG00000224228		34634	chr1	173165000	173170000	ENSG00000203739	ENSG00000117586
34595-34632	34595	chr1	172970000	172975000	ENSG00000224228		34632	chr1	173155000	173160000	ENSG00000203739	ENSG00000117586
34595-34633	34595	chr1	172970000	172975000	ENSG00000224228		34633	chr1	173160000	173165000	ENSG00000203739	ENSG00000117586
34604-34634	34604	chr1	173015000	173020000	ENSG00000224228	ENSG00000120337	34634	chr1	173165000	173170000	ENSG00000203739	ENSG00000117586
34606-34631	34606	chr1	173025000	173030000	ENSG00000224228		34631	chr1	173150000	173155000	ENSG00000203739	ENSG00000117586
34606-34635	34606	chr1	173025000	173030000	ENSG00000224228		34635	chr1	173170000	173175000	ENSG00000203739	ENSG00000117586
34607-34634	34607	chr1	173030000	173035000	ENSG00000224228		34634	chr1	173165000	173170000	ENSG00000203739	ENSG00000117586
34559-34602	34559	chr1	172790000	172795000	ENSG00000224228,CATG00000083054,ENSG00000224000		34602	chr1	173005000	173010000	ENSG00000224228	ENSG00000120337
34560-34602	34560	chr1	172795000	172800000	ENSG00000224228,CATG00000083054,ENSG00000224000		34602	chr1	173005000	173010000	ENSG00000224228	ENSG00000120337
34561-34603	34561	chr1	172800000	172805000	ENSG00000224228,CATG00000083054,ENSG00000224000		34603	chr1	173010000	173015000	ENSG00000224228	ENSG00000120337
34562-34604	34562	chr1	172805000	172810000	ENSG00000224228,CATG00000083054,ENSG00000224000		34604	chr1	173015000	173020000	ENSG00000224228	ENSG00000120337
34563-34605	34563	chr1	172810000	172815000	ENSG00000224228,CATG00000083054,ENSG00000224000		34605	chr1	173020000	173025000	ENSG00000224228	ENSG00000120337
34644-34762	34644	chr1	173215000	173220000	ENSG00000203739	ENSG00000117586	34762	chr1	173805000	173810000		ENSG00000117593
34645-34759	34645	chr1	173220000	173225000	ENSG00000203739	ENSG00000117586	34759	chr1	173790000	173795000		ENSG00000120334,ENSG00000117593
34651-34743	34651	chr1	173250000	173255000	ENSG00000203739,CATG00000083194	ENSG00000117586	34743	chr1	173710000	173715000		ENSG00000076321
34666-34754	34666	chr1	173325000	173330000	ENSG00000203739	ENSG00000117586	34754	chr1	173765000	173770000		ENSG00000120334
34674-34759	34674	chr1	173365000	173370000	ENSG00000203739	ENSG00000117586	34759	chr1	173790000	173795000		ENSG00000120334,ENSG00000117593
34675-34758	34675	chr1	173370000	173375000	ENSG00000203739	ENSG00000117586	34758	chr1	173785000	173790000		ENSG00000120334
34675-34759	34675	chr1	173370000	173375000	ENSG00000203739	ENSG00000117586	34759	chr1	173790000	173795000		ENSG00000120334,ENSG00000117593
34676-34753	34676	chr1	173375000	173380000	ENSG00000203739	ENSG00000117586	34753	chr1	173760000	173765000		ENSG00000120334
34676-34759	34676	chr1	173375000	173380000	ENSG00000203739	ENSG00000117586	34759	chr1	173790000	173795000		ENSG00000120334,ENSG00000117593
34676-34784	34676	chr1	173375000	173380000	ENSG00000203739	ENSG00000117586	34784	chr1	173915000	173920000		ENSG00000135870
34677-34759	34677	chr1	173380000	173385000	ENSG00000203739	ENSG00000117586	34759	chr1	173790000	173795000		ENSG00000120334,ENSG00000117593
34678-34759	34678	chr1	173385000	173390000	ENSG00000203739	ENSG00000117586	34759	chr1	173790000	173795000		ENSG00000120334,ENSG00000117593
34678-34765	34678	chr1	173385000	173390000	ENSG00000203739	ENSG00000117586	34765	chr1	173820000	173825000		ENSG00000117593
34679-34737	34679	chr1	173390000	173395000	ENSG00000203739	ENSG00000117586	34737	chr1	173680000	173685000		ENSG00000076321
34679-34752	34679	chr1	173390000	173395000	ENSG00000203739	ENSG00000117586	34752	chr1	173755000	173760000		ENSG00000076321
34679-34758	34679	chr1	173390000	173395000	ENSG00000203739	ENSG00000117586	34758	chr1	173785000	173790000		ENSG00000120334
34679-34759	34679	chr1	173390000	173395000	ENSG00000203739	ENSG00000117586	34759	chr1	173790000	173795000		ENSG00000120334,ENSG00000117593
34679-34760	34679	chr1	173390000	173395000	ENSG00000203739	ENSG00000117586	34760	chr1	173795000	173800000		ENSG00000117593
34679-34846	34679	chr1	173390000	173395000	ENSG00000203739	ENSG00000117586	34846	chr1	174225000	174230000		ENSG00000152061
34680-34737	34680	chr1	173395000	173400000	ENSG00000203739	ENSG00000117586	34737	chr1	173680000	173685000		ENSG00000076321
34680-34759	34680	chr1	173395000	173400000	ENSG00000203739	ENSG00000117586	34759	chr1	173790000	173795000		ENSG00000120334,ENSG00000117593
34681-34738	34681	chr1	173400000	173405000	ENSG00000203739	ENSG00000117586	34738	chr1	173685000	173690000		ENSG00000076321
34681-34742	34681	chr1	173400000	173405000	ENSG00000203739	ENSG00000117586	34742	chr1	173705000	173710000		ENSG00000076321
34681-34744	34681	chr1	173400000	173405000	ENSG00000203739	ENSG00000117586	34744	chr1	173715000	173720000		ENSG00000076321
34681-34749	34681	chr1	173400000	173405000	ENSG00000203739	ENSG00000117586	34749	chr1	173740000	173745000		ENSG00000076321
34681-34750	34681	chr1	173400000	173405000	ENSG00000203739	ENSG00000117586	34750	chr1	173745000	173750000		ENSG00000076321
34681-34752	34681	chr1	173400000	173405000	ENSG00000203739	ENSG00000117586	34752	chr1	173755000	173760000		ENSG00000076321
34681-34758	34681	chr1	173400000	173405000	ENSG00000203739	ENSG00000117586	34758	chr1	173785000	173790000		ENSG00000120334
34681-34759	34681	chr1	173400000	173405000	ENSG00000203739	ENSG00000117586	34759	chr1	173790000	173795000		ENSG00000120334,ENSG00000117593
34681-34760	34681	chr1	173400000	173405000	ENSG00000203739	ENSG00000117586	34760	chr1	173795000	173800000		ENSG00000117593
34681-34761	34681	chr1	173400000	173405000	ENSG00000203739	ENSG00000117586	34761	chr1	173800000	173805000		ENSG00000117593
34681-34762	34681	chr1	173400000	173405000	ENSG00000203739	ENSG00000117586	34762	chr1	173805000	173810000		ENSG00000117593
34681-34763	34681	chr1	173400000	173405000	ENSG00000203739	ENSG00000117586	34763	chr1	173810000	173815000		ENSG00000117593
34681-34764	34681	chr1	173400000	173405000	ENSG00000203739	ENSG00000117586	34764	chr1	173815000	173820000		ENSG00000117593
34681-34768	34681	chr1	173400000	173405000	ENSG00000203739	ENSG00000117586	34768	chr1	173835000	173840000		ENSG00000185278
34682-34726	34682	chr1	173405000	173410000	ENSG00000203739	ENSG00000117586	34726	chr1	173625000	173630000		ENSG00000183831
34682-34738	34682	chr1	173405000	173410000	ENSG00000203739	ENSG00000117586	34738	chr1	173685000	173690000		ENSG00000076321
34682-34742	34682	chr1	173405000	173410000	ENSG00000203739	ENSG00000117586	34742	chr1	173705000	173710000		ENSG00000076321
34682-34746	34682	chr1	173405000	173410000	ENSG00000203739	ENSG00000117586	34746	chr1	173725000	173730000		ENSG00000076321
34682-34750	34682	chr1	173405000	173410000	ENSG00000203739	ENSG00000117586	34750	chr1	173745000	173750000		ENSG00000076321
34682-34752	34682	chr1	173405000	173410000	ENSG00000203739	ENSG00000117586	34752	chr1	173755000	173760000		ENSG00000076321
34682-34756	34682	chr1	173405000	173410000	ENSG00000203739	ENSG00000117586	34756	chr1	173775000	173780000		ENSG00000120334
34682-34758	34682	chr1	173405000	173410000	ENSG00000203739	ENSG00000117586	34758	chr1	173785000	173790000		ENSG00000120334
34682-34759	34682	chr1	173405000	173410000	ENSG00000203739	ENSG00000117586	34759	chr1	173790000	173795000		ENSG00000120334,ENSG00000117593
34683-34739	34683	chr1	173410000	173415000	ENSG00000203739	ENSG00000117586	34739	chr1	173690000	173695000		ENSG00000076321
34683-34746	34683	chr1	173410000	173415000	ENSG00000203739	ENSG00000117586	34746	chr1	173725000	173730000		ENSG00000076321
34683-34759	34683	chr1	173410000	173415000	ENSG00000203739	ENSG00000117586	34759	chr1	173790000	173795000		ENSG00000120334,ENSG00000117593
34685-34738	34685	chr1	173420000	173425000	ENSG00000203739	ENSG00000117586	34738	chr1	173685000	173690000		ENSG00000076321
34685-34755	34685	chr1	173420000	173425000	ENSG00000203739	ENSG00000117586	34755	chr1	173770000	173775000		ENSG00000120334
34685-34759	34685	chr1	173420000	173425000	ENSG00000203739	ENSG00000117586	34759	chr1	173790000	173795000		ENSG00000120334,ENSG00000117593
34686-34737	34686	chr1	173425000	173430000	ENSG00000203739	ENSG00000117586	34737	chr1	173680000	173685000		ENSG00000076321
34686-34755	34686	chr1	173425000	173430000	ENSG00000203739	ENSG00000117586	34755	chr1	173770000	173775000		ENSG00000120334
34686-34759	34686	chr1	173425000	173430000	ENSG00000203739	ENSG00000117586	34759	chr1	173790000	173795000		ENSG00000120334,ENSG00000117593
34687-34720	34687	chr1	173430000	173435000	ENSG00000203739	ENSG00000117586	34720	chr1	173595000	173600000		ENSG00000183831
34687-34722	34687	chr1	173430000	173435000	ENSG00000203739	ENSG00000117586	34722	chr1	173605000	173610000		ENSG00000183831
34687-34746	34687	chr1	173430000	173435000	ENSG00000203739	ENSG00000117586	34746	chr1	173725000	173730000		ENSG00000076321
34687-34749	34687	chr1	173430000	173435000	ENSG00000203739	ENSG00000117586	34749	chr1	173740000	173745000		ENSG00000076321
34688-34777	34688	chr1	173435000	173440000	ENSG00000203739	ENSG00000117586	34777	chr1	173880000	173885000		ENSG00000117601
34689-34759	34689	chr1	173440000	173445000	ENSG00000203739	ENSG00000117586	34759	chr1	173790000	173795000		ENSG00000120334,ENSG00000117593
34689-34760	34689	chr1	173440000	173445000	ENSG00000203739	ENSG00000117586	34760	chr1	173795000	173800000		ENSG00000117593
34689-34785	34689	chr1	173440000	173445000	ENSG00000203739	ENSG00000117586	34785	chr1	173920000	173925000		ENSG00000135870
34690-34696	34690	chr1	173445000	173450000	ENSG00000203739	ENSG00000117586,ENSG00000117592	34696	chr1	173475000	173480000		ENSG00000162753
34690-34740	34690	chr1	173445000	173450000	ENSG00000203739	ENSG00000117586,ENSG00000117592	34740	chr1	173695000	173700000		ENSG00000076321
34690-34752	34690	chr1	173445000	173450000	ENSG00000203739	ENSG00000117586,ENSG00000117592	34752	chr1	173755000	173760000		ENSG00000076321
34690-34756	34690	chr1	173445000	173450000	ENSG00000203739	ENSG00000117586,ENSG00000117592	34756	chr1	173775000	173780000		ENSG00000120334
34690-34759	34690	chr1	173445000	173450000	ENSG00000203739	ENSG00000117586,ENSG00000117592	34759	chr1	173790000	173795000		ENSG00000120334,ENSG00000117593
35173-35251	35173	chr1	175860000	175865000			35251	chr1	176250000	176255000	ENSG00000236021	ENSG00000116183
36019-36029	36019	chr1	180090000	180095000			36029	chr1	180140000	180145000	CATG00000026827	ENSG00000116260
36029-36090	36029	chr1	180140000	180145000	CATG00000026827	ENSG00000116260	36090	chr1	180445000	180450000		ENSG00000135847
36228-36288	36228	chr1	181135000	181140000	ENSG00000179452		36288	chr1	181435000	181440000		ENSG00000198216
36229-36279	36229	chr1	181140000	181145000	ENSG00000179452		36279	chr1	181390000	181395000		ENSG00000198216
36229-36283	36229	chr1	181140000	181145000	ENSG00000179452		36283	chr1	181410000	181415000		ENSG00000198216
36230-36277	36230	chr1	181145000	181150000	ENSG00000179452		36277	chr1	181380000	181385000		ENSG00000198216
36230-36278	36230	chr1	181145000	181150000	ENSG00000179452		36278	chr1	181385000	181390000		ENSG00000198216
36230-36279	36230	chr1	181145000	181150000	ENSG00000179452		36279	chr1	181390000	181395000		ENSG00000198216
36230-36280	36230	chr1	181145000	181150000	ENSG00000179452		36280	chr1	181395000	181400000		ENSG00000198216
36230-36281	36230	chr1	181145000	181150000	ENSG00000179452		36281	chr1	181400000	181405000		ENSG00000198216
36231-36273	36231	chr1	181150000	181155000	ENSG00000179452		36273	chr1	181360000	181365000		ENSG00000198216
36231-36276	36231	chr1	181150000	181155000	ENSG00000179452		36276	chr1	181375000	181380000		ENSG00000198216
36231-36279	36231	chr1	181150000	181155000	ENSG00000179452		36279	chr1	181390000	181395000		ENSG00000198216
36231-36280	36231	chr1	181150000	181155000	ENSG00000179452		36280	chr1	181395000	181400000		ENSG00000198216
36231-36282	36231	chr1	181150000	181155000	ENSG00000179452		36282	chr1	181405000	181410000		ENSG00000198216
36231-36284	36231	chr1	181150000	181155000	ENSG00000179452		36284	chr1	181415000	181420000		ENSG00000198216
36232-36263	36232	chr1	181155000	181160000	ENSG00000179452		36263	chr1	181310000	181315000		ENSG00000198216
36232-36278	36232	chr1	181155000	181160000	ENSG00000179452		36278	chr1	181385000	181390000		ENSG00000198216
36232-36279	36232	chr1	181155000	181160000	ENSG00000179452		36279	chr1	181390000	181395000		ENSG00000198216
36232-36280	36232	chr1	181155000	181160000	ENSG00000179452		36280	chr1	181395000	181400000		ENSG00000198216
36232-36281	36232	chr1	181155000	181160000	ENSG00000179452		36281	chr1	181400000	181405000		ENSG00000198216
36232-36285	36232	chr1	181155000	181160000	ENSG00000179452		36285	chr1	181420000	181425000		ENSG00000198216
36233-36260	36233	chr1	181160000	181165000	ENSG00000179452		36260	chr1	181295000	181300000		ENSG00000198216
36233-36273	36233	chr1	181160000	181165000	ENSG00000179452		36273	chr1	181360000	181365000		ENSG00000198216
36233-36275	36233	chr1	181160000	181165000	ENSG00000179452		36275	chr1	181370000	181375000		ENSG00000198216
36233-36276	36233	chr1	181160000	181165000	ENSG00000179452		36276	chr1	181375000	181380000		ENSG00000198216
36233-36278	36233	chr1	181160000	181165000	ENSG00000179452		36278	chr1	181385000	181390000		ENSG00000198216
36233-36279	36233	chr1	181160000	181165000	ENSG00000179452		36279	chr1	181390000	181395000		ENSG00000198216
36233-36280	36233	chr1	181160000	181165000	ENSG00000179452		36280	chr1	181395000	181400000		ENSG00000198216
36233-36281	36233	chr1	181160000	181165000	ENSG00000179452		36281	chr1	181400000	181405000		ENSG00000198216
36233-36282	36233	chr1	181160000	181165000	ENSG00000179452		36282	chr1	181405000	181410000		ENSG00000198216
36233-36286	36233	chr1	181160000	181165000	ENSG00000179452		36286	chr1	181425000	181430000		ENSG00000198216
36234-36269	36234	chr1	181165000	181170000	ENSG00000179452		36269	chr1	181340000	181345000		ENSG00000198216
36234-36270	36234	chr1	181165000	181170000	ENSG00000179452		36270	chr1	181345000	181350000		ENSG00000198216
36234-36275	36234	chr1	181165000	181170000	ENSG00000179452		36275	chr1	181370000	181375000		ENSG00000198216
36234-36276	36234	chr1	181165000	181170000	ENSG00000179452		36276	chr1	181375000	181380000		ENSG00000198216
36234-36278	36234	chr1	181165000	181170000	ENSG00000179452		36278	chr1	181385000	181390000		ENSG00000198216
36234-36279	36234	chr1	181165000	181170000	ENSG00000179452		36279	chr1	181390000	181395000		ENSG00000198216
36234-36281	36234	chr1	181165000	181170000	ENSG00000179452		36281	chr1	181400000	181405000		ENSG00000198216
36235-36266	36235	chr1	181170000	181175000	ENSG00000179452		36266	chr1	181325000	181330000		ENSG00000198216
36235-36272	36235	chr1	181170000	181175000	ENSG00000179452		36272	chr1	181355000	181360000		ENSG00000198216
36235-36276	36235	chr1	181170000	181175000	ENSG00000179452		36276	chr1	181375000	181380000		ENSG00000198216
36235-36277	36235	chr1	181170000	181175000	ENSG00000179452		36277	chr1	181380000	181385000		ENSG00000198216
36235-36278	36235	chr1	181170000	181175000	ENSG00000179452		36278	chr1	181385000	181390000		ENSG00000198216
36235-36279	36235	chr1	181170000	181175000	ENSG00000179452		36279	chr1	181390000	181395000		ENSG00000198216
36235-36281	36235	chr1	181170000	181175000	ENSG00000179452		36281	chr1	181400000	181405000		ENSG00000198216
36236-36261	36236	chr1	181175000	181180000	ENSG00000179452		36261	chr1	181300000	181305000		ENSG00000198216
36236-36275	36236	chr1	181175000	181180000	ENSG00000179452		36275	chr1	181370000	181375000		ENSG00000198216
36236-36279	36236	chr1	181175000	181180000	ENSG00000179452		36279	chr1	181390000	181395000		ENSG00000198216
36236-36281	36236	chr1	181175000	181180000	ENSG00000179452		36281	chr1	181400000	181405000		ENSG00000198216
36237-36257	36237	chr1	181180000	181185000	ENSG00000179452		36257	chr1	181280000	181285000
36237-36272	36237	chr1	181180000	181185000	ENSG00000179452		36272	chr1	181355000	181360000		ENSG00000198216
36237-36275	36237	chr1	181180000	181185000	ENSG00000179452		36275	chr1	181370000	181375000		ENSG00000198216
36237-36276	36237	chr1	181180000	181185000	ENSG00000179452		36276	chr1	181375000	181380000		ENSG00000198216
36237-36277	36237	chr1	181180000	181185000	ENSG00000179452		36277	chr1	181380000	181385000		ENSG00000198216
36237-36279	36237	chr1	181180000	181185000	ENSG00000179452		36279	chr1	181390000	181395000		ENSG00000198216
36237-36287	36237	chr1	181180000	181185000	ENSG00000179452		36287	chr1	181430000	181435000		ENSG00000198216
36238-36278	36238	chr1	181185000	181190000	ENSG00000179452		36278	chr1	181385000	181390000		ENSG00000198216
36238-36279	36238	chr1	181185000	181190000	ENSG00000179452		36279	chr1	181390000	181395000		ENSG00000198216
36239-36277	36239	chr1	181190000	181195000	ENSG00000179452		36277	chr1	181380000	181385000		ENSG00000198216
36239-36279	36239	chr1	181190000	181195000	ENSG00000179452		36279	chr1	181390000	181395000		ENSG00000198216
36240-36274	36240	chr1	181195000	181200000	ENSG00000179452		36274	chr1	181365000	181370000		ENSG00000198216
36240-36279	36240	chr1	181195000	181200000	ENSG00000179452		36279	chr1	181390000	181395000		ENSG00000198216
36240-36281	36240	chr1	181195000	181200000	ENSG00000179452		36281	chr1	181400000	181405000		ENSG00000198216
36241-36264	36241	chr1	181200000	181205000	ENSG00000179452		36264	chr1	181315000	181320000		ENSG00000198216
36241-36265	36241	chr1	181200000	181205000	ENSG00000179452		36265	chr1	181320000	181325000		ENSG00000198216
36241-36278	36241	chr1	181200000	181205000	ENSG00000179452		36278	chr1	181385000	181390000		ENSG00000198216
36241-36279	36241	chr1	181200000	181205000	ENSG00000179452		36279	chr1	181390000	181395000		ENSG00000198216
36242-36261	36242	chr1	181205000	181210000	ENSG00000179452		36261	chr1	181300000	181305000		ENSG00000198216
37341-37360	37341	chr1	186700000	186705000	CATG00000028376		37360	chr1	186795000	186800000		ENSG00000116711
37341-37371	37341	chr1	186700000	186705000	CATG00000028376		37371	chr1	186850000	186855000		ENSG00000116711
37341-37379	37341	chr1	186700000	186705000	CATG00000028376		37379	chr1	186890000	186895000		ENSG00000116711
37341-37384	37341	chr1	186700000	186705000	CATG00000028376		37384	chr1	186915000	186920000		ENSG00000116711
37341-37391	37341	chr1	186700000	186705000	CATG00000028376		37391	chr1	186950000	186955000		ENSG00000116711
38488-38603	38488	chr1	192435000	192440000	CATG00000087401		38603	chr1	193010000	193015000		ENSG00000116750
38489-38598	38489	chr1	192440000	192445000	CATG00000087401		38598	chr1	192985000	192990000		ENSG00000116750
38519-38606	38519	chr1	192590000	192595000	CATG00000087401	ENSG00000127074	38606	chr1	193025000	193030000		ENSG00000116750,ENSG00000116747
38535-38606	38535	chr1	192670000	192675000	CATG00000087401		38606	chr1	193025000	193030000		ENSG00000116750,ENSG00000116747
38536-38601	38536	chr1	192675000	192680000	CATG00000087401		38601	chr1	193000000	193005000		ENSG00000116750
38549-38597	38549	chr1	192740000	192745000	CATG00000087401		38597	chr1	192980000	192985000		ENSG00000116750
38549-38598	38549	chr1	192740000	192745000	CATG00000087401		38598	chr1	192985000	192990000		ENSG00000116750
38551-38591	38551	chr1	192750000	192755000	CATG00000087401		38591	chr1	192950000	192955000
38551-38594	38551	chr1	192750000	192755000	CATG00000087401		38594	chr1	192965000	192970000		ENSG00000116750
38551-38595	38551	chr1	192750000	192755000	CATG00000087401		38595	chr1	192970000	192975000		ENSG00000116750
38553-38596	38553	chr1	192760000	192765000	CATG00000087401		38596	chr1	192975000	192980000		ENSG00000116750
38554-38594	38554	chr1	192765000	192770000	CATG00000087401		38594	chr1	192965000	192970000		ENSG00000116750
38554-38598	38554	chr1	192765000	192770000	CATG00000087401		38598	chr1	192985000	192990000		ENSG00000116750
38554-38599	38554	chr1	192765000	192770000	CATG00000087401		38599	chr1	192990000	192995000		ENSG00000116750
38554-38600	38554	chr1	192765000	192770000	CATG00000087401		38600	chr1	192995000	193000000		ENSG00000116750
38554-38601	38554	chr1	192765000	192770000	CATG00000087401		38601	chr1	193000000	193005000		ENSG00000116750
38555-38595	38555	chr1	192770000	192775000	CATG00000087401		38595	chr1	192970000	192975000		ENSG00000116750
38555-38596	38555	chr1	192770000	192775000	CATG00000087401		38596	chr1	192975000	192980000		ENSG00000116750
38555-38597	38555	chr1	192770000	192775000	CATG00000087401		38597	chr1	192980000	192985000		ENSG00000116750
38555-38598	38555	chr1	192770000	192775000	CATG00000087401		38598	chr1	192985000	192990000		ENSG00000116750
38556-38591	38556	chr1	192775000	192780000	CATG00000087401	ENSG00000116741	38591	chr1	192950000	192955000
38556-38596	38556	chr1	192775000	192780000	CATG00000087401	ENSG00000116741	38596	chr1	192975000	192980000		ENSG00000116750
38556-38597	38556	chr1	192775000	192780000	CATG00000087401	ENSG00000116741	38597	chr1	192980000	192985000		ENSG00000116750
38556-38598	38556	chr1	192775000	192780000	CATG00000087401	ENSG00000116741	38598	chr1	192985000	192990000		ENSG00000116750
38556-38601	38556	chr1	192775000	192780000	CATG00000087401	ENSG00000116741	38601	chr1	193000000	193005000		ENSG00000116750
38556-38606	38556	chr1	192775000	192780000	CATG00000087401	ENSG00000116741	38606	chr1	193025000	193030000		ENSG00000116750,ENSG00000116747
38557-38591	38557	chr1	192780000	192785000	CATG00000087401	ENSG00000116741	38591	chr1	192950000	192955000
38557-38592	38557	chr1	192780000	192785000	CATG00000087401	ENSG00000116741	38592	chr1	192955000	192960000		ENSG00000116750
38557-38593	38557	chr1	192780000	192785000	CATG00000087401	ENSG00000116741	38593	chr1	192960000	192965000		ENSG00000116750
38557-38594	38557	chr1	192780000	192785000	CATG00000087401	ENSG00000116741	38594	chr1	192965000	192970000		ENSG00000116750
38557-38595	38557	chr1	192780000	192785000	CATG00000087401	ENSG00000116741	38595	chr1	192970000	192975000		ENSG00000116750
38557-38597	38557	chr1	192780000	192785000	CATG00000087401	ENSG00000116741	38597	chr1	192980000	192985000		ENSG00000116750
38557-38598	38557	chr1	192780000	192785000	CATG00000087401	ENSG00000116741	38598	chr1	192985000	192990000		ENSG00000116750
38557-38606	38557	chr1	192780000	192785000	CATG00000087401	ENSG00000116741	38606	chr1	193025000	193030000		ENSG00000116750,ENSG00000116747
38560-38592	38560	chr1	192795000	192800000	CATG00000087401		38592	chr1	192955000	192960000		ENSG00000116750
38560-38597	38560	chr1	192795000	192800000	CATG00000087401		38597	chr1	192980000	192985000		ENSG00000116750
38561-38592	38561	chr1	192800000	192805000	CATG00000087401		38592	chr1	192955000	192960000		ENSG00000116750
38561-38598	38561	chr1	192800000	192805000	CATG00000087401		38598	chr1	192985000	192990000		ENSG00000116750
38566-38592	38566	chr1	192825000	192830000	CATG00000087401		38592	chr1	192955000	192960000		ENSG00000116750
38568-38606	38568	chr1	192835000	192840000	CATG00000087401		38606	chr1	193025000	193030000		ENSG00000116750,ENSG00000116747
38570-38596	38570	chr1	192845000	192850000	CATG00000087401		38596	chr1	192975000	192980000		ENSG00000116750
38576-38591	38576	chr1	192875000	192880000	CATG00000087401		38591	chr1	192950000	192955000
40050-40076	40050	chr1	200245000	200250000			40076	chr1	200375000	200380000	CATG00000030474	ENSG00000162702
40060-40076	40060	chr1	200295000	200300000			40076	chr1	200375000	200380000	CATG00000030474	ENSG00000162702
40063-40076	40063	chr1	200310000	200315000			40076	chr1	200375000	200380000	CATG00000030474	ENSG00000162702
40065-40076	40065	chr1	200320000	200325000			40076	chr1	200375000	200380000	CATG00000030474	ENSG00000162702
40066-40076	40066	chr1	200325000	200330000			40076	chr1	200375000	200380000	CATG00000030474	ENSG00000162702
40067-40076	40067	chr1	200330000	200335000			40076	chr1	200375000	200380000	CATG00000030474	ENSG00000162702
40070-40076	40070	chr1	200345000	200350000			40076	chr1	200375000	200380000	CATG00000030474	ENSG00000162702
40071-40076	40071	chr1	200350000	200355000			40076	chr1	200375000	200380000	CATG00000030474	ENSG00000162702
40071-40077	40071	chr1	200350000	200355000			40077	chr1	200380000	200385000	CATG00000030474	ENSG00000162702
40073-40076	40073	chr1	200360000	200365000			40076	chr1	200375000	200380000	CATG00000030474	ENSG00000162702
40171-40186	40171	chr1	200850000	200855000			40186	chr1	200925000	200930000	ENSG00000233217	ENSG00000163362
40173-40187	40173	chr1	200860000	200865000		ENSG00000163362	40187	chr1	200930000	200935000	ENSG00000233217	ENSG00000163362,ENSG00000116852
40173-40188	40173	chr1	200860000	200865000		ENSG00000163362	40188	chr1	200935000	200940000	ENSG00000233217	ENSG00000163362,ENSG00000116852
40432-40460	40432	chr1	202155000	202160000			40460	chr1	202295000	202300000	MSTRG.7765.1
40432-40461	40432	chr1	202155000	202160000			40461	chr1	202300000	202305000	MSTRG.7765.1	ENSG00000077152
40442-40460	40442	chr1	202205000	202210000		ENSG00000133067	40460	chr1	202295000	202300000	MSTRG.7765.1
40442-40461	40442	chr1	202205000	202210000		ENSG00000133067	40461	chr1	202300000	202305000	MSTRG.7765.1	ENSG00000077152
40461-40488	40461	chr1	202300000	202305000	MSTRG.7765.1	ENSG00000077152	40488	chr1	202435000	202440000		ENSG00000077157,CATG00000089634
40461-40517	40461	chr1	202300000	202305000	MSTRG.7765.1	ENSG00000077152	40517	chr1	202580000	202585000		ENSG00000143858
40548-40577	40548	chr1	202735000	202740000	ENSG00000235449	ENSG00000117139	40577	chr1	202880000	202885000		ENSG00000117153
40762-40821	40762	chr1	203805000	203810000		ENSG00000058673	40821	chr1	204100000	204105000	ENSG00000261065	ENSG00000143842,ENSG00000143845
40794-40809	40794	chr1	203965000	203970000			40809	chr1	204040000	204045000	MSTRG.7864.1	ENSG00000143842
40809-40819	40809	chr1	204040000	204045000	MSTRG.7864.1	ENSG00000143842	40819	chr1	204090000	204095000		ENSG00000143842
40809-40820	40809	chr1	204040000	204045000	MSTRG.7864.1	ENSG00000143842	40820	chr1	204095000	204100000		ENSG00000143842,ENSG00000143845
40896-40898	40896	chr1	204475000	204480000	CATG00000032035		40898	chr1	204485000	204490000		ENSG00000198625
41052-41055	41052	chr1	205255000	205260000	MSTRG.7921.1		41055	chr1	205270000	205275000		ENSG00000163545
41052-41056	41052	chr1	205255000	205260000	MSTRG.7921.1		41056	chr1	205275000	205280000		ENSG00000163545
41052-41058	41052	chr1	205255000	205260000	MSTRG.7921.1		41058	chr1	205285000	205290000		ENSG00000163545
41052-41059	41052	chr1	205255000	205260000	MSTRG.7921.1		41059	chr1	205290000	205295000		ENSG00000163545
41460-41535	41460	chr1	207295000	207300000	CATG00000091736	ENSG00000123836,ENSG00000123838	41535	chr1	207670000	207675000		ENSG00000203710
41460-41537	41460	chr1	207295000	207300000	CATG00000091736	ENSG00000123836,ENSG00000123838	41537	chr1	207680000	207685000		ENSG00000203710
41461-41533	41461	chr1	207300000	207305000	CATG00000091736	ENSG00000123836,ENSG00000123838	41533	chr1	207660000	207665000		ENSG00000117322
41463-41531	41463	chr1	207310000	207315000	CATG00000091736	ENSG00000123836,ENSG00000123838	41531	chr1	207650000	207655000		ENSG00000117322
41464-41539	41464	chr1	207315000	207320000	CATG00000091736	ENSG00000123836,ENSG00000123838	41539	chr1	207690000	207695000		ENSG00000203710
41468-41527	41468	chr1	207335000	207340000	CATG00000091736	ENSG00000123836,ENSG00000123838	41527	chr1	207630000	207635000		ENSG00000117322
41468-41535	41468	chr1	207335000	207340000	CATG00000091736	ENSG00000123836,ENSG00000123838	41535	chr1	207670000	207675000		ENSG00000203710
41468-41559	41468	chr1	207335000	207340000	CATG00000091736	ENSG00000123836,ENSG00000123838	41559	chr1	207790000	207795000		ENSG00000203710
41469-41505	41469	chr1	207340000	207345000	CATG00000091736	ENSG00000123836,ENSG00000123838	41505	chr1	207520000	207525000		ENSG00000196352
41469-41535	41469	chr1	207340000	207345000	CATG00000091736	ENSG00000123836,ENSG00000123838	41535	chr1	207670000	207675000		ENSG00000203710
41469-41551	41469	chr1	207340000	207345000	CATG00000091736	ENSG00000123836,ENSG00000123838	41551	chr1	207750000	207755000		ENSG00000203710
41470-41504	41470	chr1	207345000	207350000	CATG00000091736	ENSG00000123836,ENSG00000123838	41504	chr1	207515000	207520000		ENSG00000196352
41470-41535	41470	chr1	207345000	207350000	CATG00000091736	ENSG00000123836,ENSG00000123838	41535	chr1	207670000	207675000		ENSG00000203710
41470-41552	41470	chr1	207345000	207350000	CATG00000091736	ENSG00000123836,ENSG00000123838	41552	chr1	207755000	207760000		ENSG00000203710
41470-41569	41470	chr1	207345000	207350000	CATG00000091736	ENSG00000123836,ENSG00000123838	41569	chr1	207840000	207845000		ENSG00000197721
41471-41501	41471	chr1	207350000	207355000	CATG00000091736	ENSG00000123836,ENSG00000123838	41501	chr1	207500000	207505000		ENSG00000196352
41471-41527	41471	chr1	207350000	207355000	CATG00000091736	ENSG00000123836,ENSG00000123838	41527	chr1	207630000	207635000		ENSG00000117322
41471-41533	41471	chr1	207350000	207355000	CATG00000091736	ENSG00000123836,ENSG00000123838	41533	chr1	207660000	207665000		ENSG00000117322
41471-41535	41471	chr1	207350000	207355000	CATG00000091736	ENSG00000123836,ENSG00000123838	41535	chr1	207670000	207675000		ENSG00000203710
41472-41540	41472	chr1	207355000	207360000	CATG00000091736	ENSG00000123836,ENSG00000123838	41540	chr1	207695000	207700000		ENSG00000203710
41473-41501	41473	chr1	207360000	207365000	CATG00000091736		41501	chr1	207500000	207505000		ENSG00000196352
41473-41527	41473	chr1	207360000	207365000	CATG00000091736		41527	chr1	207630000	207635000		ENSG00000117322
41473-41528	41473	chr1	207360000	207365000	CATG00000091736		41528	chr1	207635000	207640000		ENSG00000117322
41473-41535	41473	chr1	207360000	207365000	CATG00000091736		41535	chr1	207670000	207675000		ENSG00000203710
41474-41525	41474	chr1	207365000	207370000	CATG00000091736		41525	chr1	207620000	207625000
41475-41540	41475	chr1	207370000	207375000	CATG00000091736		41540	chr1	207695000	207700000		ENSG00000203710
41479-41502	41479	chr1	207390000	207395000	CATG00000091736		41502	chr1	207505000	207510000		ENSG00000196352
41483-41501	41483	chr1	207410000	207415000	CATG00000091736,ENSG00000237074		41501	chr1	207500000	207505000		ENSG00000196352
41483-41502	41483	chr1	207410000	207415000	CATG00000091736,ENSG00000237074		41502	chr1	207505000	207510000		ENSG00000196352
41498-41535	41498	chr1	207485000	207490000	CATG00000091736		41535	chr1	207670000	207675000		ENSG00000203710
41468-41498	41468	chr1	207335000	207340000	CATG00000091736	ENSG00000123836,ENSG00000123838	41498	chr1	207485000	207490000	CATG00000091736
41472-41499	41472	chr1	207355000	207360000	CATG00000091736	ENSG00000123836,ENSG00000123838	41499	chr1	207490000	207495000	CATG00000091736	ENSG00000196352
41483-41498	41483	chr1	207410000	207415000	CATG00000091736,ENSG00000237074		41498	chr1	207485000	207490000	CATG00000091736
41483-41499	41483	chr1	207410000	207415000	CATG00000091736,ENSG00000237074		41499	chr1	207490000	207495000	CATG00000091736	ENSG00000196352
41486-41498	41486	chr1	207425000	207430000	CATG00000091736,ENSG00000237074		41498	chr1	207485000	207490000	CATG00000091736
41487-41498	41487	chr1	207430000	207435000	CATG00000091736,ENSG00000237074		41498	chr1	207485000	207490000	CATG00000091736
41490-41498	41490	chr1	207445000	207450000	CATG00000091736,ENSG00000237074		41498	chr1	207485000	207490000	CATG00000091736
41495-41498	41495	chr1	207470000	207475000	CATG00000091736,ENSG00000237074		41498	chr1	207485000	207490000	CATG00000091736
41497-41498	41497	chr1	207480000	207485000	CATG00000091736,ENSG00000237074		41498	chr1	207485000	207490000	CATG00000091736
41575-41588	41575	chr1	207870000	207875000		ENSG00000197721	41588	chr1	207935000	207940000	ENSG00000234219	ENSG00000117335
42373-42499	42373	chr1	211860000	211865000			42499	chr1	212490000	212495000	ENSG00000234915	ENSG00000066027
42445-42495	42445	chr1	212220000	212225000		ENSG00000143476	42495	chr1	212470000	212475000	ENSG00000234915	ENSG00000066027
42445-42497	42445	chr1	212220000	212225000		ENSG00000143476	42497	chr1	212480000	212485000	ENSG00000234915	ENSG00000066027
42446-42496	42446	chr1	212225000	212230000		ENSG00000143476	42496	chr1	212475000	212480000	ENSG00000234915	ENSG00000066027
42446-42502	42446	chr1	212225000	212230000		ENSG00000143476	42502	chr1	212505000	212510000	ENSG00000234915	ENSG00000066027
42451-42499	42451	chr1	212250000	212255000		ENSG00000143476	42499	chr1	212490000	212495000	ENSG00000234915	ENSG00000066027
42451-42501	42451	chr1	212250000	212255000		ENSG00000143476	42501	chr1	212500000	212505000	ENSG00000234915	ENSG00000066027
42462-42502	42462	chr1	212305000	212310000		ENSG00000143476	42502	chr1	212505000	212510000	ENSG00000234915	ENSG00000066027
42463-42496	42463	chr1	212310000	212315000		ENSG00000143476	42496	chr1	212475000	212480000	ENSG00000234915	ENSG00000066027
42497-42510	42497	chr1	212480000	212485000	ENSG00000234915	ENSG00000066027	42510	chr1	212545000	212550000		ENSG00000066027,ENSG00000065600
42497-42517	42497	chr1	212480000	212485000	ENSG00000234915	ENSG00000066027	42517	chr1	212580000	212585000		ENSG00000065600
42568-42587	42568	chr1	212835000	212840000	CATG00000093379		42587	chr1	212930000	212935000		ENSG00000117697
42569-42572	42569	chr1	212840000	212845000	CATG00000093379		42572	chr1	212855000	212860000		ENSG00000123685
42569-42573	42569	chr1	212840000	212845000	CATG00000093379		42573	chr1	212860000	212865000		ENSG00000123685
42569-42575	42569	chr1	212840000	212845000	CATG00000093379		42575	chr1	212870000	212875000		ENSG00000123685
42569-42578	42569	chr1	212840000	212845000	CATG00000093379		42578	chr1	212885000	212890000
42569-42580	42569	chr1	212840000	212845000	CATG00000093379		42580	chr1	212895000	212900000		ENSG00000117697
42569-42587	42569	chr1	212840000	212845000	CATG00000093379		42587	chr1	212930000	212935000		ENSG00000117697
42569-42590	42569	chr1	212840000	212845000	CATG00000093379		42590	chr1	212945000	212950000		ENSG00000117697
42569-42629	42569	chr1	212840000	212845000	CATG00000093379		42629	chr1	213140000	213145000		ENSG00000143494
42569-42634	42569	chr1	212840000	212845000	CATG00000093379		42634	chr1	213165000	213170000		ENSG00000143494,ENSG00000174606
42569-42636	42569	chr1	212840000	212845000	CATG00000093379		42636	chr1	213175000	213180000		ENSG00000174606
42569-42637	42569	chr1	212840000	212845000	CATG00000093379		42637	chr1	213180000	213185000		ENSG00000174606
44838-44849	44838	chr1	224185000	224190000	ENSG00000243000		44849	chr1	224240000	224245000		CATG00000095946
44838-44854	44838	chr1	224185000	224190000	ENSG00000243000		44854	chr1	224265000	224270000		CATG00000095946
44879-44883	44879	chr1	224390000	224395000	MSTRG.8594.1		44883	chr1	224410000	224415000		ENSG00000143748
45781-45832	45781	chr1	228900000	228905000	CATG00000097457		45832	chr1	229155000	229160000		CATG00000097473
45781-45857	45781	chr1	228900000	228905000	CATG00000097457		45857	chr1	229280000	229285000	ENSG00000236975	CATG00000097473
45781-45872	45781	chr1	228900000	228905000	CATG00000097457		45872	chr1	229355000	229360000		CATG00000097473
45784-45831	45784	chr1	228915000	228920000	CATG00000097457		45831	chr1	229150000	229155000
45784-45832	45784	chr1	228915000	228920000	CATG00000097457		45832	chr1	229155000	229160000		CATG00000097473
45784-45834	45784	chr1	228915000	228920000	CATG00000097457		45834	chr1	229165000	229170000		CATG00000097473
45784-45849	45784	chr1	228915000	228920000	CATG00000097457		45849	chr1	229240000	229245000	ENSG00000236975	CATG00000097473
45784-45851	45784	chr1	228915000	228920000	CATG00000097457		45851	chr1	229250000	229255000	ENSG00000236975	CATG00000097473
45784-45864	45784	chr1	228915000	228920000	CATG00000097457		45864	chr1	229315000	229320000	ENSG00000236975	CATG00000097473
45795-45855	45795	chr1	228970000	228975000	CATG00000097457		45855	chr1	229270000	229275000	ENSG00000236975	CATG00000097473
45799-45861	45799	chr1	228990000	228995000	CATG00000097457		45861	chr1	229300000	229305000	ENSG00000236975	CATG00000097473
45800-45853	45800	chr1	228995000	229000000	CATG00000097457		45853	chr1	229260000	229265000	ENSG00000236975	CATG00000097473
45800-45854	45800	chr1	228995000	229000000	CATG00000097457		45854	chr1	229265000	229270000	ENSG00000236975	CATG00000097473
45802-45853	45802	chr1	229005000	229010000	CATG00000097457		45853	chr1	229260000	229265000	ENSG00000236975	CATG00000097473
45806-45840	45806	chr1	229025000	229030000	CATG00000097457		45840	chr1	229195000	229200000		CATG00000097473
45808-45848	45808	chr1	229035000	229040000	CATG00000097457		45848	chr1	229235000	229240000	ENSG00000236975	CATG00000097473
45811-45860	45811	chr1	229050000	229055000	CATG00000097457		45860	chr1	229295000	229300000	ENSG00000236975	CATG00000097473
45816-45834	45816	chr1	229075000	229080000	CATG00000097457		45834	chr1	229165000	229170000		CATG00000097473
46971-47052	46971	chr1	234850000	234855000	CATG00000098840		47052	chr1	235255000	235260000
47022-47037	47022	chr1	235105000	235110000	ENSG00000238005		47037	chr1	235180000	235185000
47022-47054	47022	chr1	235105000	235110000	ENSG00000238005		47054	chr1	235265000	235270000		ENSG00000173726
47206-47227	47206	chr1	236025000	236030000		ENSG00000143669	47227	chr1	236130000	236135000	CATG00000040418,ENSG00000229291
47206-47228	47206	chr1	236025000	236030000		ENSG00000143669	47228	chr1	236135000	236140000	CATG00000040418,ENSG00000229291	ENSG00000116962
47217-47238	47217	chr1	236080000	236085000	CATG00000040418,ENSG00000229291		47238	chr1	236185000	236190000		ENSG00000116962
47220-47230	47220	chr1	236095000	236100000	CATG00000040418,ENSG00000229291		47230	chr1	236145000	236150000		ENSG00000116962
47222-47236	47222	chr1	236105000	236110000	CATG00000040418,ENSG00000229291		47236	chr1	236175000	236180000		ENSG00000116962
47217-47227	47217	chr1	236080000	236085000	CATG00000040418,ENSG00000229291		47227	chr1	236130000	236135000	CATG00000040418,ENSG00000229291
47217-47228	47217	chr1	236080000	236085000	CATG00000040418,ENSG00000229291		47228	chr1	236135000	236140000	CATG00000040418,ENSG00000229291	ENSG00000116962
47224-47227	47224	chr1	236115000	236120000	CATG00000040418,ENSG00000229291		47227	chr1	236130000	236135000	CATG00000040418,ENSG00000229291
49420-49472	49420	chr1	247095000	247100000		ENSG00000153207	49472	chr1	247355000	247360000	CATG00000042297	ENSG00000135747
49825-49841	49825	chr1	249120000	249125000		ENSG00000175137	49841	chr1	249200000	249205000	CATG00000101888	ENSG00000185220
50547-50556	50547	chr2	3475000	3480000		ENSG00000171853	50556	chr2	3520000	3525000	ENSG00000235078	ENSG00000182551
50556-50568	50556	chr2	3520000	3525000	ENSG00000235078	ENSG00000182551	50568	chr2	3580000	3585000		ENSG00000182551,ENSG00000255767
50556-50571	50556	chr2	3520000	3525000	ENSG00000235078	ENSG00000182551	50571	chr2	3595000	3600000		ENSG00000182551,ENSG00000255767,ENSG00000171865
50556-50572	50556	chr2	3520000	3525000	ENSG00000235078	ENSG00000182551	50572	chr2	3600000	3605000		ENSG00000171865
50556-50573	50556	chr2	3520000	3525000	ENSG00000235078	ENSG00000182551	50573	chr2	3605000	3610000		ENSG00000171865
50556-50575	50556	chr2	3520000	3525000	ENSG00000235078	ENSG00000182551	50575	chr2	3615000	3620000
50556-50586	50556	chr2	3520000	3525000	ENSG00000235078	ENSG00000182551	50586	chr2	3670000	3675000		ENSG00000171863,ENSG00000118004
50557-50568	50557	chr2	3525000	3530000	ENSG00000235078,CATG00000047486	ENSG00000182551	50568	chr2	3580000	3585000		ENSG00000182551,ENSG00000255767
50557-50569	50557	chr2	3525000	3530000	ENSG00000235078,CATG00000047486	ENSG00000182551	50569	chr2	3585000	3590000		ENSG00000182551,ENSG00000255767,ENSG00000171865
50557-50573	50557	chr2	3525000	3530000	ENSG00000235078,CATG00000047486	ENSG00000182551	50573	chr2	3605000	3610000		ENSG00000171865
50557-50586	50557	chr2	3525000	3530000	ENSG00000235078,CATG00000047486	ENSG00000182551	50586	chr2	3670000	3675000		ENSG00000171863,ENSG00000118004
53764-53799	53764	chr2	19560000	19565000	CATG00000047802		53799	chr2	19735000	19740000		ENSG00000183891
53764-53800	53764	chr2	19560000	19565000	CATG00000047802		53800	chr2	19740000	19745000		ENSG00000183891
53764-53816	53764	chr2	19560000	19565000	CATG00000047802		53816	chr2	19820000	19825000		ENSG00000183891
53764-53822	53764	chr2	19560000	19565000	CATG00000047802		53822	chr2	19850000	19855000		ENSG00000183891
53764-53824	53764	chr2	19560000	19565000	CATG00000047802		53824	chr2	19860000	19865000		ENSG00000183891
53764-53825	53764	chr2	19560000	19565000	CATG00000047802		53825	chr2	19865000	19870000		ENSG00000183891
53764-53826	53764	chr2	19560000	19565000	CATG00000047802		53826	chr2	19870000	19875000		ENSG00000183891
53764-53827	53764	chr2	19560000	19565000	CATG00000047802		53827	chr2	19875000	19880000		ENSG00000183891
53764-53828	53764	chr2	19560000	19565000	CATG00000047802		53828	chr2	19880000	19885000		ENSG00000183891
53764-53829	53764	chr2	19560000	19565000	CATG00000047802		53829	chr2	19885000	19890000		ENSG00000183891
53764-53832	53764	chr2	19560000	19565000	CATG00000047802		53832	chr2	19900000	19905000		ENSG00000183891
53764-53834	53764	chr2	19560000	19565000	CATG00000047802		53834	chr2	19910000	19915000		ENSG00000183891
53764-53851	53764	chr2	19560000	19565000	CATG00000047802		53851	chr2	19995000	20000000		ENSG00000183891
53764-53863	53764	chr2	19560000	19565000	CATG00000047802		53863	chr2	20055000	20060000		ENSG00000183891
53764-53864	53764	chr2	19560000	19565000	CATG00000047802		53864	chr2	20060000	20065000		ENSG00000183891
53764-53865	53764	chr2	19560000	19565000	CATG00000047802		53865	chr2	20065000	20070000		ENSG00000183891
53764-53868	53764	chr2	19560000	19565000	CATG00000047802		53868	chr2	20080000	20085000		ENSG00000183891
53764-53872	53764	chr2	19560000	19565000	CATG00000047802		53872	chr2	20100000	20105000		ENSG00000183891
54024-54043	54024	chr2	20860000	20865000			54043	chr2	20955000	20960000	CATG00000047868	ENSG00000118961
54042-54093	54042	chr2	20950000	20955000	CATG00000047868	ENSG00000118961	54093	chr2	21205000	21210000		ENSG00000218819
54534-54588	54534	chr2	23410000	23415000	ENSG00000232451		54588	chr2	23680000	23685000		ENSG00000119771
54534-54610	54534	chr2	23410000	23415000	ENSG00000232451		54610	chr2	23790000	23795000		ENSG00000119771
55094-55103	55094	chr2	26210000	26215000			55103	chr2	26255000	26260000	CATG00000047935	ENSG00000084733
55095-55103	55095	chr2	26215000	26220000			55103	chr2	26255000	26260000	CATG00000047935	ENSG00000084733
55096-55103	55096	chr2	26220000	26225000			55103	chr2	26255000	26260000	CATG00000047935	ENSG00000084733
55097-55103	55097	chr2	26225000	26230000			55103	chr2	26255000	26260000	CATG00000047935	ENSG00000084733
55103-55145	55103	chr2	26255000	26260000	CATG00000047935	ENSG00000084733	55145	chr2	26465000	26470000		ENSG00000084754,ENSG00000138029
55382-55387	55382	chr2	27650000	27655000		ENSG00000115216	55387	chr2	27675000	27680000	ENSG00000235267	ENSG00000138002
55387-55393	55387	chr2	27675000	27680000	ENSG00000235267	ENSG00000138002	55393	chr2	27705000	27710000		ENSG00000138002
55387-55394	55387	chr2	27675000	27680000	ENSG00000235267	ENSG00000138002	55394	chr2	27710000	27715000		ENSG00000138002,ENSG00000115226
55387-55395	55387	chr2	27675000	27680000	ENSG00000235267	ENSG00000138002	55395	chr2	27715000	27720000		ENSG00000115226,ENSG00000084734,ENSG00000233438
55387-55410	55387	chr2	27675000	27680000	ENSG00000235267	ENSG00000138002	55410	chr2	27790000	27795000		ENSG00000233438
55387-55419	55387	chr2	27675000	27680000	ENSG00000235267	ENSG00000138002	55419	chr2	27835000	27840000		ENSG00000233438,ENSG00000243943
55387-55422	55387	chr2	27675000	27680000	ENSG00000235267	ENSG00000138002	55422	chr2	27850000	27855000		ENSG00000243943,ENSG00000176714,ENSG00000198522
55619-55645	55619	chr2	28835000	28840000	CATG00000048007	ENSG00000163803	55645	chr2	28965000	28970000
55619-55646	55619	chr2	28835000	28840000	CATG00000048007	ENSG00000163803	55646	chr2	28970000	28975000		ENSG00000213639
55619-55647	55619	chr2	28835000	28840000	CATG00000048007	ENSG00000163803	55647	chr2	28975000	28980000		ENSG00000213639
55619-55648	55619	chr2	28835000	28840000	CATG00000048007	ENSG00000163803	55648	chr2	28980000	28985000		ENSG00000213639
55619-55652	55619	chr2	28835000	28840000	CATG00000048007	ENSG00000163803	55652	chr2	29000000	29005000		ENSG00000213639,ENSG00000163806
55619-55657	55619	chr2	28835000	28840000	CATG00000048007	ENSG00000163803	55657	chr2	29025000	29030000		ENSG00000213639,ENSG00000163806
55619-55658	55619	chr2	28835000	28840000	CATG00000048007	ENSG00000163803	55658	chr2	29030000	29035000		ENSG00000213639,ENSG00000163806
57362-57431	57362	chr2	37550000	37555000		ENSG00000115825	57431	chr2	37895000	37900000	CATG00000048129	ENSG00000163171
57414-57431	57414	chr2	37810000	37815000			57431	chr2	37895000	37900000	CATG00000048129	ENSG00000163171
58316-58355	58316	chr2	42320000	42325000			58355	chr2	42515000	42520000	CATG00000048258	ENSG00000143924
58316-58357	58316	chr2	42320000	42325000			58357	chr2	42525000	42530000	CATG00000048258	ENSG00000143924
58317-58359	58317	chr2	42325000	42330000			58359	chr2	42535000	42540000	CATG00000048258	ENSG00000143924
59157-59225	59157	chr2	46525000	46530000		ENSG00000116016	59225	chr2	46865000	46870000	CATG00000048331	ENSG00000119878
59179-59223	59179	chr2	46635000	46640000			59223	chr2	46855000	46860000	CATG00000048331	ENSG00000119878
59179-59227	59179	chr2	46635000	46640000			59227	chr2	46875000	46880000	CATG00000048331	ENSG00000119878
59187-59224	59187	chr2	46675000	46680000		ENSG00000187600	59224	chr2	46860000	46865000	CATG00000048331	ENSG00000119878
59187-59225	59187	chr2	46675000	46680000		ENSG00000187600	59225	chr2	46865000	46870000	CATG00000048331	ENSG00000119878
59187-59226	59187	chr2	46675000	46680000		ENSG00000187600	59226	chr2	46870000	46875000	CATG00000048331	ENSG00000119878
59189-59223	59189	chr2	46685000	46690000		ENSG00000187600,ENSG00000250565	59223	chr2	46855000	46860000	CATG00000048331	ENSG00000119878
59189-59225	59189	chr2	46685000	46690000		ENSG00000187600,ENSG00000250565	59225	chr2	46865000	46870000	CATG00000048331	ENSG00000119878
59189-59226	59189	chr2	46685000	46690000		ENSG00000187600,ENSG00000250565	59226	chr2	46870000	46875000	CATG00000048331	ENSG00000119878
59189-59227	59189	chr2	46685000	46690000		ENSG00000187600,ENSG00000250565	59227	chr2	46875000	46880000	CATG00000048331	ENSG00000119878
59189-59228	59189	chr2	46685000	46690000		ENSG00000187600,ENSG00000250565	59228	chr2	46880000	46885000	CATG00000048331	ENSG00000119878
59190-59223	59190	chr2	46690000	46695000		ENSG00000187600,ENSG00000250565	59223	chr2	46855000	46860000	CATG00000048331	ENSG00000119878
59190-59224	59190	chr2	46690000	46695000		ENSG00000187600,ENSG00000250565	59224	chr2	46860000	46865000	CATG00000048331	ENSG00000119878
59190-59226	59190	chr2	46690000	46695000		ENSG00000187600,ENSG00000250565	59226	chr2	46870000	46875000	CATG00000048331	ENSG00000119878
59190-59227	59190	chr2	46690000	46695000		ENSG00000187600,ENSG00000250565	59227	chr2	46875000	46880000	CATG00000048331	ENSG00000119878
59190-59228	59190	chr2	46690000	46695000		ENSG00000187600,ENSG00000250565	59228	chr2	46880000	46885000	CATG00000048331	ENSG00000119878
59191-59223	59191	chr2	46695000	46700000		ENSG00000187600,ENSG00000250565	59223	chr2	46855000	46860000	CATG00000048331	ENSG00000119878
59191-59227	59191	chr2	46695000	46700000		ENSG00000187600,ENSG00000250565	59227	chr2	46875000	46880000	CATG00000048331	ENSG00000119878
59191-59228	59191	chr2	46695000	46700000		ENSG00000187600,ENSG00000250565	59228	chr2	46880000	46885000	CATG00000048331	ENSG00000119878
59192-59223	59192	chr2	46700000	46705000		ENSG00000187600,ENSG00000250565	59223	chr2	46855000	46860000	CATG00000048331	ENSG00000119878
59192-59224	59192	chr2	46700000	46705000		ENSG00000187600,ENSG00000250565	59224	chr2	46860000	46865000	CATG00000048331	ENSG00000119878
59192-59227	59192	chr2	46700000	46705000		ENSG00000187600,ENSG00000250565	59227	chr2	46875000	46880000	CATG00000048331	ENSG00000119878
59193-59227	59193	chr2	46705000	46710000		ENSG00000187600,ENSG00000250565	59227	chr2	46875000	46880000	CATG00000048331	ENSG00000119878
59194-59224	59194	chr2	46710000	46715000		ENSG00000187600,ENSG00000250565	59224	chr2	46860000	46865000	CATG00000048331	ENSG00000119878
59194-59226	59194	chr2	46710000	46715000		ENSG00000187600,ENSG00000250565	59226	chr2	46870000	46875000	CATG00000048331	ENSG00000119878
59194-59228	59194	chr2	46710000	46715000		ENSG00000187600,ENSG00000250565	59228	chr2	46880000	46885000	CATG00000048331	ENSG00000119878
59222-59272	59222	chr2	46850000	46855000	CATG00000048331	ENSG00000119878	59272	chr2	47100000	47105000		CATG00000042690
59222-59276	59222	chr2	46850000	46855000	CATG00000048331	ENSG00000119878	59276	chr2	47120000	47125000
59223-59271	59223	chr2	46855000	46860000	CATG00000048331	ENSG00000119878	59271	chr2	47095000	47100000
59223-59272	59223	chr2	46855000	46860000	CATG00000048331	ENSG00000119878	59272	chr2	47100000	47105000		CATG00000042690
59223-59273	59223	chr2	46855000	46860000	CATG00000048331	ENSG00000119878	59273	chr2	47105000	47110000		CATG00000042690
59223-59276	59223	chr2	46855000	46860000	CATG00000048331	ENSG00000119878	59276	chr2	47120000	47125000
59223-59277	59223	chr2	46855000	46860000	CATG00000048331	ENSG00000119878	59277	chr2	47125000	47130000		ENSG00000180398
59223-59278	59223	chr2	46855000	46860000	CATG00000048331	ENSG00000119878	59278	chr2	47130000	47135000		ENSG00000180398
59223-59279	59223	chr2	46855000	46860000	CATG00000048331	ENSG00000119878	59279	chr2	47135000	47140000		ENSG00000180398
59223-59290	59223	chr2	46855000	46860000	CATG00000048331	ENSG00000119878	59290	chr2	47190000	47195000		ENSG00000068724
59224-59272	59224	chr2	46860000	46865000	CATG00000048331	ENSG00000119878	59272	chr2	47100000	47105000		CATG00000042690
59224-59273	59224	chr2	46860000	46865000	CATG00000048331	ENSG00000119878	59273	chr2	47105000	47110000		CATG00000042690
59224-59279	59224	chr2	46860000	46865000	CATG00000048331	ENSG00000119878	59279	chr2	47135000	47140000		ENSG00000180398
59225-59242	59225	chr2	46865000	46870000	CATG00000048331	ENSG00000119878	59242	chr2	46950000	46955000		ENSG00000171150
59225-59271	59225	chr2	46865000	46870000	CATG00000048331	ENSG00000119878	59271	chr2	47095000	47100000
59225-59272	59225	chr2	46865000	46870000	CATG00000048331	ENSG00000119878	59272	chr2	47100000	47105000		CATG00000042690
59225-59273	59225	chr2	46865000	46870000	CATG00000048331	ENSG00000119878	59273	chr2	47105000	47110000		CATG00000042690
59225-59276	59225	chr2	46865000	46870000	CATG00000048331	ENSG00000119878	59276	chr2	47120000	47125000
59225-59277	59225	chr2	46865000	46870000	CATG00000048331	ENSG00000119878	59277	chr2	47125000	47130000		ENSG00000180398
59226-59253	59226	chr2	46870000	46875000	CATG00000048331	ENSG00000119878	59253	chr2	47005000	47010000		ENSG00000171150
59226-59271	59226	chr2	46870000	46875000	CATG00000048331	ENSG00000119878	59271	chr2	47095000	47100000
59226-59272	59226	chr2	46870000	46875000	CATG00000048331	ENSG00000119878	59272	chr2	47100000	47105000		CATG00000042690
59226-59273	59226	chr2	46870000	46875000	CATG00000048331	ENSG00000119878	59273	chr2	47105000	47110000		CATG00000042690
59226-59278	59226	chr2	46870000	46875000	CATG00000048331	ENSG00000119878	59278	chr2	47130000	47135000		ENSG00000180398
59227-59251	59227	chr2	46875000	46880000	CATG00000048331	ENSG00000119878	59251	chr2	46995000	47000000		ENSG00000171150
59227-59252	59227	chr2	46875000	46880000	CATG00000048331	ENSG00000119878	59252	chr2	47000000	47005000		ENSG00000171150
59227-59267	59227	chr2	46875000	46880000	CATG00000048331	ENSG00000119878	59267	chr2	47075000	47080000		ENSG00000239332
59227-59268	59227	chr2	46875000	46880000	CATG00000048331	ENSG00000119878	59268	chr2	47080000	47085000		ENSG00000239332
59227-59271	59227	chr2	46875000	46880000	CATG00000048331	ENSG00000119878	59271	chr2	47095000	47100000
59227-59272	59227	chr2	46875000	46880000	CATG00000048331	ENSG00000119878	59272	chr2	47100000	47105000		CATG00000042690
59227-59273	59227	chr2	46875000	46880000	CATG00000048331	ENSG00000119878	59273	chr2	47105000	47110000		CATG00000042690
59227-59276	59227	chr2	46875000	46880000	CATG00000048331	ENSG00000119878	59276	chr2	47120000	47125000
59227-59277	59227	chr2	46875000	46880000	CATG00000048331	ENSG00000119878	59277	chr2	47125000	47130000		ENSG00000180398
59227-59278	59227	chr2	46875000	46880000	CATG00000048331	ENSG00000119878	59278	chr2	47130000	47135000		ENSG00000180398
59227-59279	59227	chr2	46875000	46880000	CATG00000048331	ENSG00000119878	59279	chr2	47135000	47140000		ENSG00000180398
59227-59280	59227	chr2	46875000	46880000	CATG00000048331	ENSG00000119878	59280	chr2	47140000	47145000		ENSG00000180398,ENSG00000068724
59228-59242	59228	chr2	46880000	46885000	CATG00000048331	ENSG00000119878	59242	chr2	46950000	46955000		ENSG00000171150
59228-59245	59228	chr2	46880000	46885000	CATG00000048331	ENSG00000119878	59245	chr2	46965000	46970000		ENSG00000171150
59228-59251	59228	chr2	46880000	46885000	CATG00000048331	ENSG00000119878	59251	chr2	46995000	47000000		ENSG00000171150
59228-59253	59228	chr2	46880000	46885000	CATG00000048331	ENSG00000119878	59253	chr2	47005000	47010000		ENSG00000171150
59228-59268	59228	chr2	46880000	46885000	CATG00000048331	ENSG00000119878	59268	chr2	47080000	47085000		ENSG00000239332
59228-59271	59228	chr2	46880000	46885000	CATG00000048331	ENSG00000119878	59271	chr2	47095000	47100000
59228-59272	59228	chr2	46880000	46885000	CATG00000048331	ENSG00000119878	59272	chr2	47100000	47105000		CATG00000042690
59228-59273	59228	chr2	46880000	46885000	CATG00000048331	ENSG00000119878	59273	chr2	47105000	47110000		CATG00000042690
59228-59276	59228	chr2	46880000	46885000	CATG00000048331	ENSG00000119878	59276	chr2	47120000	47125000
59228-59277	59228	chr2	46880000	46885000	CATG00000048331	ENSG00000119878	59277	chr2	47125000	47130000		ENSG00000180398
59228-59278	59228	chr2	46880000	46885000	CATG00000048331	ENSG00000119878	59278	chr2	47130000	47135000		ENSG00000180398
59228-59279	59228	chr2	46880000	46885000	CATG00000048331	ENSG00000119878	59279	chr2	47135000	47140000		ENSG00000180398
59279-59332	59279	chr2	47135000	47140000		ENSG00000180398	59332	chr2	47400000	47405000	MSTRG.49534.1,CATG00000042708	ENSG00000273269,ENSG00000143933
59280-59332	59280	chr2	47140000	47145000		ENSG00000180398,ENSG00000068724	59332	chr2	47400000	47405000	MSTRG.49534.1,CATG00000042708	ENSG00000273269,ENSG00000143933
59290-59332	59290	chr2	47190000	47195000		ENSG00000068724	59332	chr2	47400000	47405000	MSTRG.49534.1,CATG00000042708	ENSG00000273269,ENSG00000143933
59291-59332	59291	chr2	47195000	47200000		ENSG00000068724	59332	chr2	47400000	47405000	MSTRG.49534.1,CATG00000042708	ENSG00000273269,ENSG00000143933
59516-59591	59516	chr2	48320000	48325000	ENSG00000230773		59591	chr2	48695000	48700000		ENSG00000162869
59518-59585	59518	chr2	48330000	48335000	ENSG00000230773		59585	chr2	48665000	48670000		ENSG00000162869
59519-59561	59519	chr2	48335000	48340000	ENSG00000230773		59561	chr2	48545000	48550000		ENSG00000170802
59519-59564	59519	chr2	48335000	48340000	ENSG00000230773		59564	chr2	48560000	48565000		ENSG00000170802
59519-59574	59519	chr2	48335000	48340000	ENSG00000230773		59574	chr2	48610000	48615000		ENSG00000170802
59519-59584	59519	chr2	48335000	48340000	ENSG00000230773		59584	chr2	48660000	48665000
59519-59585	59519	chr2	48335000	48340000	ENSG00000230773		59585	chr2	48665000	48670000		ENSG00000162869
59519-59586	59519	chr2	48335000	48340000	ENSG00000230773		59586	chr2	48670000	48675000		ENSG00000162869
59519-59588	59519	chr2	48335000	48340000	ENSG00000230773		59588	chr2	48680000	48685000		ENSG00000162869
59519-59589	59519	chr2	48335000	48340000	ENSG00000230773		59589	chr2	48685000	48690000		ENSG00000162869
59519-59592	59519	chr2	48335000	48340000	ENSG00000230773		59592	chr2	48700000	48705000		ENSG00000162869
59519-59594	59519	chr2	48335000	48340000	ENSG00000230773		59594	chr2	48710000	48715000		ENSG00000162869
59520-59563	59520	chr2	48340000	48345000	ENSG00000230773		59563	chr2	48555000	48560000		ENSG00000170802
59520-59564	59520	chr2	48340000	48345000	ENSG00000230773		59564	chr2	48560000	48565000		ENSG00000170802
59520-59567	59520	chr2	48340000	48345000	ENSG00000230773		59567	chr2	48575000	48580000		ENSG00000170802
59520-59574	59520	chr2	48340000	48345000	ENSG00000230773		59574	chr2	48610000	48615000		ENSG00000170802
59520-59595	59520	chr2	48340000	48345000	ENSG00000230773		59595	chr2	48715000	48720000		ENSG00000162869
59521-59561	59521	chr2	48345000	48350000	ENSG00000230773		59561	chr2	48545000	48550000		ENSG00000170802
59521-59584	59521	chr2	48345000	48350000	ENSG00000230773		59584	chr2	48660000	48665000
59522-59584	59522	chr2	48350000	48355000	ENSG00000230773		59584	chr2	48660000	48665000
59541-59569	59541	chr2	48445000	48450000	ENSG00000230773		59569	chr2	48585000	48590000		ENSG00000170802
59558-59586	59558	chr2	48530000	48535000	ENSG00000230773		59586	chr2	48670000	48675000		ENSG00000162869
59541-59559	59541	chr2	48445000	48450000	ENSG00000230773		59559	chr2	48535000	48540000	ENSG00000230773
59541-59560	59541	chr2	48445000	48450000	ENSG00000230773		59560	chr2	48540000	48545000	ENSG00000230773	ENSG00000170802
59552-59559	59552	chr2	48500000	48505000	ENSG00000230773		59559	chr2	48535000	48540000	ENSG00000230773
60720-60798	60720	chr2	54340000	54345000		ENSG00000170634	60798	chr2	54730000	54735000	CATG00000042823	ENSG00000115306
60722-60799	60722	chr2	54350000	54355000		ENSG00000170634	60799	chr2	54735000	54740000	CATG00000042823	ENSG00000115306
61743-61997	61743	chr2	59455000	59460000	ENSG00000271955		61997	chr2	60725000	60730000		ENSG00000119866
61757-62007	61757	chr2	59525000	59530000	ENSG00000271955		62007	chr2	60775000	60780000		ENSG00000119866
61777-62007	61777	chr2	59625000	59630000	ENSG00000271955		62007	chr2	60775000	60780000		ENSG00000119866
61875-62007	61875	chr2	60115000	60120000	ENSG00000271955		62007	chr2	60775000	60780000		ENSG00000119866
62125-62132	62125	chr2	61365000	61370000		ENSG00000162929	62132	chr2	61400000	61405000	CATG00000048665	ENSG00000237651,ENSG00000173209
62126-62132	62126	chr2	61370000	61375000		ENSG00000162929,ENSG00000237651	62132	chr2	61400000	61405000	CATG00000048665	ENSG00000237651,ENSG00000173209
62128-62132	62128	chr2	61380000	61385000		ENSG00000162929,ENSG00000237651	62132	chr2	61400000	61405000	CATG00000048665	ENSG00000237651,ENSG00000173209
62132-62274	62132	chr2	61400000	61405000	CATG00000048665	ENSG00000237651,ENSG00000173209	62274	chr2	62110000	62115000		ENSG00000115484
63401-63505	63401	chr2	67745000	67750000			63505	chr2	68265000	68270000	MSTRG.50123.1	ENSG00000197223
63471-63505	63471	chr2	68095000	68100000			63505	chr2	68265000	68270000	MSTRG.50123.1	ENSG00000197223
64661-64721	64661	chr2	74045000	74050000			64721	chr2	74345000	74350000	CATG00000049033	ENSG00000187605
64662-64721	64662	chr2	74050000	74055000			64721	chr2	74345000	74350000	CATG00000049033	ENSG00000187605
64691-64721	64691	chr2	74195000	74200000		ENSG00000114956	64721	chr2	74345000	74350000	CATG00000049033	ENSG00000187605
67070-67105	67070	chr2	86090000	86095000	CATG00000043700	ENSG00000115525	67105	chr2	86265000	86270000		ENSG00000068654
67070-67107	67070	chr2	86090000	86095000	CATG00000043700	ENSG00000115525	67107	chr2	86275000	86280000		ENSG00000068654
67070-67110	67070	chr2	86090000	86095000	CATG00000043700	ENSG00000115525	67110	chr2	86290000	86295000		ENSG00000068654
67070-67115	67070	chr2	86090000	86095000	CATG00000043700	ENSG00000115525	67115	chr2	86315000	86320000		ENSG00000068654
67070-67118	67070	chr2	86090000	86095000	CATG00000043700	ENSG00000115525	67118	chr2	86330000	86335000		ENSG00000068654,ENSG00000132300
67515-67549	67515	chr2	88315000	88320000	ENSG00000222724		67549	chr2	88485000	88490000		ENSG00000144115
67734-67877	67734	chr2	89410000	89415000		ENSG00000239951	67877	chr2	90125000	90130000	ENSG00000253501,ENSG00000224607	ENSG00000239975,ENSG00000225523,ENSG00000240834,ENSG00000242766
69197-69508	69197	chr2	96725000	96730000			69508	chr2	98280000	98285000	ENSG00000201806	ENSG00000115073
69198-69508	69198	chr2	96730000	96735000			69508	chr2	98280000	98285000	ENSG00000201806	ENSG00000115073
69291-69356	69291	chr2	97195000	97200000			69356	chr2	97520000	97525000	CATG00000043859	ENSG00000163126,ENSG00000168754,ENSG00000213337
69348-69356	69348	chr2	97480000	97485000		ENSG00000168763	69356	chr2	97520000	97525000	CATG00000043859	ENSG00000163126,ENSG00000168754,ENSG00000213337
69356-69407	69356	chr2	97520000	97525000	CATG00000043859	ENSG00000163126,ENSG00000168754,ENSG00000213337	69407	chr2	97775000	97780000		ENSG00000135976
69508-69610	69508	chr2	98280000	98285000	ENSG00000201806	ENSG00000115073	69610	chr2	98790000	98795000		ENSG00000168658
69508-69640	69508	chr2	98280000	98285000	ENSG00000201806	ENSG00000115073	69640	chr2	98940000	98945000		ENSG00000222000
69508-69646	69508	chr2	98280000	98285000	ENSG00000201806	ENSG00000115073	69646	chr2	98970000	98975000		ENSG00000144191
69727-69736	69727	chr2	99375000	99380000	MSTRG.51469.1		69736	chr2	99420000	99425000		ENSG00000196872
72296-72339	72296	chr2	112220000	112225000	ENSG00000172965		72339	chr2	112435000	112440000		CATG00000049641
72297-72340	72297	chr2	112225000	112230000	ENSG00000172965		72340	chr2	112440000	112445000		CATG00000049641
72297-72343	72297	chr2	112225000	112230000	ENSG00000172965		72343	chr2	112455000	112460000		CATG00000049641
72297-72344	72297	chr2	112225000	112230000	ENSG00000172965		72344	chr2	112460000	112465000		CATG00000049641
72298-72343	72298	chr2	112230000	112235000	ENSG00000172965		72343	chr2	112455000	112460000		CATG00000049641
72298-72344	72298	chr2	112230000	112235000	ENSG00000172965		72344	chr2	112460000	112465000		CATG00000049641
72299-72343	72299	chr2	112235000	112240000	ENSG00000172965		72343	chr2	112455000	112460000		CATG00000049641
72300-72338	72300	chr2	112240000	112245000	ENSG00000172965		72338	chr2	112430000	112435000		CATG00000049641
72300-72343	72300	chr2	112240000	112245000	ENSG00000172965		72343	chr2	112455000	112460000		CATG00000049641
72300-72344	72300	chr2	112240000	112245000	ENSG00000172965		72344	chr2	112460000	112465000		CATG00000049641
72302-72344	72302	chr2	112250000	112255000	ENSG00000172965		72344	chr2	112460000	112465000		CATG00000049641
72305-72343	72305	chr2	112265000	112270000	ENSG00000172965		72343	chr2	112455000	112460000		CATG00000049641
72308-72342	72308	chr2	112280000	112285000	ENSG00000172965		72342	chr2	112450000	112455000		CATG00000049641
72327-72340	72327	chr2	112375000	112380000	ENSG00000172965		72340	chr2	112440000	112445000		CATG00000049641
72335-72343	72335	chr2	112415000	112420000	ENSG00000172965		72343	chr2	112455000	112460000		CATG00000049641
72336-72342	72336	chr2	112420000	112425000	ENSG00000172965		72342	chr2	112450000	112455000		CATG00000049641
72336-72343	72336	chr2	112420000	112425000	ENSG00000172965		72343	chr2	112455000	112460000		CATG00000049641
72298-72337	72298	chr2	112230000	112235000	ENSG00000172965		72337	chr2	112425000	112430000	ENSG00000172965
72301-72337	72301	chr2	112245000	112250000	ENSG00000172965		72337	chr2	112425000	112430000	ENSG00000172965
73955-74053	73955	chr2	120515000	120520000		ENSG00000088179	74053	chr2	121005000	121010000	CATG00000049818	ENSG00000144118
74047-74053	74047	chr2	120975000	120980000		ENSG00000226479	74053	chr2	121005000	121010000	CATG00000049818	ENSG00000144118
74047-74054	74047	chr2	120975000	120980000		ENSG00000226479	74054	chr2	121010000	121015000	CATG00000049818	ENSG00000144118
74048-74053	74048	chr2	120980000	120985000		ENSG00000226479,CATG00000044385	74053	chr2	121005000	121010000	CATG00000049818	ENSG00000144118
74049-74053	74049	chr2	120985000	120990000		CATG00000044385	74053	chr2	121005000	121010000	CATG00000049818	ENSG00000144118
74049-74054	74049	chr2	120985000	120990000		CATG00000044385	74054	chr2	121010000	121015000	CATG00000049818	ENSG00000144118
74054-74067	74054	chr2	121010000	121015000	CATG00000049818	ENSG00000144118	74067	chr2	121075000	121080000		CATG00000049821
74309-74352	74309	chr2	122285000	122290000		ENSG00000074054	74352	chr2	122500000	122505000	ENSG00000270798	ENSG00000211460
79344-79586	79344	chr2	147460000	147465000	CATG00000050245		79586	chr2	148670000	148675000		ENSG00000121989
79348-79585	79348	chr2	147480000	147485000	CATG00000050245		79585	chr2	148665000	148670000		ENSG00000121989
79353-79585	79353	chr2	147505000	147510000	CATG00000050245		79585	chr2	148665000	148670000		ENSG00000121989
79354-79586	79354	chr2	147510000	147515000	CATG00000050245		79586	chr2	148670000	148675000		ENSG00000121989
79356-79585	79356	chr2	147520000	147525000	CATG00000050245		79585	chr2	148665000	148670000		ENSG00000121989
79365-79588	79365	chr2	147565000	147570000	CATG00000050245		79588	chr2	148680000	148685000		ENSG00000121989
79375-79586	79375	chr2	147615000	147620000	CATG00000050245		79586	chr2	148670000	148675000		ENSG00000121989
79388-79585	79388	chr2	147680000	147685000	CATG00000050245		79585	chr2	148665000	148670000		ENSG00000121989
79391-79585	79391	chr2	147695000	147700000	CATG00000050245		79585	chr2	148665000	148670000		ENSG00000121989
79392-79585	79392	chr2	147700000	147705000	CATG00000050245		79585	chr2	148665000	148670000		ENSG00000121989
79400-79575	79400	chr2	147740000	147745000	CATG00000050245		79575	chr2	148615000	148620000		ENSG00000121989
79400-79576	79400	chr2	147740000	147745000	CATG00000050245		79576	chr2	148620000	148625000		ENSG00000121989
79400-79586	79400	chr2	147740000	147745000	CATG00000050245		79586	chr2	148670000	148675000		ENSG00000121989
79403-79575	79403	chr2	147755000	147760000	CATG00000050245		79575	chr2	148615000	148620000		ENSG00000121989
79403-79585	79403	chr2	147755000	147760000	CATG00000050245		79585	chr2	148665000	148670000		ENSG00000121989
79406-79585	79406	chr2	147770000	147775000	CATG00000050245		79585	chr2	148665000	148670000		ENSG00000121989
79409-79585	79409	chr2	147785000	147790000	CATG00000050245		79585	chr2	148665000	148670000		ENSG00000121989
79411-79572	79411	chr2	147795000	147800000	CATG00000050245		79572	chr2	148600000	148605000		ENSG00000121989
79412-79585	79412	chr2	147800000	147805000	CATG00000050245		79585	chr2	148665000	148670000		ENSG00000121989
79412-79586	79412	chr2	147800000	147805000	CATG00000050245		79586	chr2	148670000	148675000		ENSG00000121989
79413-79573	79413	chr2	147805000	147810000	CATG00000050245		79573	chr2	148605000	148610000		ENSG00000121989
79413-79586	79413	chr2	147805000	147810000	CATG00000050245		79586	chr2	148670000	148675000		ENSG00000121989
79414-79585	79414	chr2	147810000	147815000	CATG00000050245		79585	chr2	148665000	148670000		ENSG00000121989
79415-79586	79415	chr2	147815000	147820000	CATG00000050245		79586	chr2	148670000	148675000		ENSG00000121989
79415-79588	79415	chr2	147815000	147820000	CATG00000050245		79588	chr2	148680000	148685000		ENSG00000121989
79417-79572	79417	chr2	147825000	147830000	CATG00000050245		79572	chr2	148600000	148605000		ENSG00000121989
79417-79576	79417	chr2	147825000	147830000	CATG00000050245		79576	chr2	148620000	148625000		ENSG00000121989
79418-79584	79418	chr2	147830000	147835000	CATG00000050245		79584	chr2	148660000	148665000		ENSG00000121989
79419-79576	79419	chr2	147835000	147840000	CATG00000050245		79576	chr2	148620000	148625000		ENSG00000121989
79419-79586	79419	chr2	147835000	147840000	CATG00000050245		79586	chr2	148670000	148675000		ENSG00000121989
79420-79585	79420	chr2	147840000	147845000	CATG00000050245		79585	chr2	148665000	148670000		ENSG00000121989
79421-79576	79421	chr2	147845000	147850000	CATG00000050245		79576	chr2	148620000	148625000		ENSG00000121989
79422-79585	79422	chr2	147850000	147855000	CATG00000050245		79585	chr2	148665000	148670000		ENSG00000121989
79423-79574	79423	chr2	147855000	147860000	CATG00000050245		79574	chr2	148610000	148615000		ENSG00000121989
81946-81965	81946	chr2	160470000	160475000	ENSG00000224152	ENSG00000123636	81965	chr2	160565000	160570000		ENSG00000123636,ENSG00000136536
84961-85027	84961	chr2	175545000	175550000	ENSG00000236449	ENSG00000115935,CATG00000045578	85027	chr2	175875000	175880000		ENSG00000115966
84964-85025	84964	chr2	175560000	175565000	ENSG00000236449		85025	chr2	175865000	175870000		ENSG00000128656
84965-85027	84965	chr2	175565000	175570000	ENSG00000236449		85027	chr2	175875000	175880000		ENSG00000115966
84972-85022	84972	chr2	175600000	175605000	ENSG00000236449		85022	chr2	175850000	175855000		ENSG00000128656
84973-85020	84973	chr2	175605000	175610000	ENSG00000236449		85020	chr2	175840000	175845000		ENSG00000128656
84973-85021	84973	chr2	175605000	175610000	ENSG00000236449		85021	chr2	175845000	175850000		ENSG00000128656
84974-85004	84974	chr2	175610000	175615000	ENSG00000236449	ENSG00000138435	85004	chr2	175760000	175765000		ENSG00000128656
84974-85005	84974	chr2	175610000	175615000	ENSG00000236449	ENSG00000138435	85005	chr2	175765000	175770000		ENSG00000128656
84974-85018	84974	chr2	175610000	175615000	ENSG00000236449	ENSG00000138435	85018	chr2	175830000	175835000		ENSG00000128656
84974-85020	84974	chr2	175610000	175615000	ENSG00000236449	ENSG00000138435	85020	chr2	175840000	175845000		ENSG00000128656
84974-85021	84974	chr2	175610000	175615000	ENSG00000236449	ENSG00000138435	85021	chr2	175845000	175850000		ENSG00000128656
84974-85023	84974	chr2	175610000	175615000	ENSG00000236449	ENSG00000138435	85023	chr2	175855000	175860000		ENSG00000128656
84974-85025	84974	chr2	175610000	175615000	ENSG00000236449	ENSG00000138435	85025	chr2	175865000	175870000		ENSG00000128656
84974-85036	84974	chr2	175610000	175615000	ENSG00000236449	ENSG00000138435	85036	chr2	175920000	175925000		ENSG00000115966
84975-85020	84975	chr2	175615000	175620000	ENSG00000236449	ENSG00000138435	85020	chr2	175840000	175845000		ENSG00000128656
84975-85021	84975	chr2	175615000	175620000	ENSG00000236449	ENSG00000138435	85021	chr2	175845000	175850000		ENSG00000128656
84975-85024	84975	chr2	175615000	175620000	ENSG00000236449	ENSG00000138435	85024	chr2	175860000	175865000		ENSG00000128656
84976-85019	84976	chr2	175620000	175625000	ENSG00000236449	ENSG00000138435	85019	chr2	175835000	175840000		ENSG00000128656
84976-85021	84976	chr2	175620000	175625000	ENSG00000236449	ENSG00000138435	85021	chr2	175845000	175850000		ENSG00000128656
84976-85022	84976	chr2	175620000	175625000	ENSG00000236449	ENSG00000138435	85022	chr2	175850000	175855000		ENSG00000128656
84977-85019	84977	chr2	175625000	175630000	ENSG00000236449	ENSG00000138435	85019	chr2	175835000	175840000		ENSG00000128656
84977-85021	84977	chr2	175625000	175630000	ENSG00000236449	ENSG00000138435	85021	chr2	175845000	175850000		ENSG00000128656
84977-85022	84977	chr2	175625000	175630000	ENSG00000236449	ENSG00000138435	85022	chr2	175850000	175855000		ENSG00000128656
84977-85023	84977	chr2	175625000	175630000	ENSG00000236449	ENSG00000138435	85023	chr2	175855000	175860000		ENSG00000128656
84977-85034	84977	chr2	175625000	175630000	ENSG00000236449	ENSG00000138435	85034	chr2	175910000	175915000		ENSG00000115966
84977-85047	84977	chr2	175625000	175630000	ENSG00000236449	ENSG00000138435	85047	chr2	175975000	175980000		ENSG00000115966
84978-85019	84978	chr2	175630000	175635000	ENSG00000236449		85019	chr2	175835000	175840000		ENSG00000128656
84978-85021	84978	chr2	175630000	175635000	ENSG00000236449		85021	chr2	175845000	175850000		ENSG00000128656
84978-85022	84978	chr2	175630000	175635000	ENSG00000236449		85022	chr2	175850000	175855000		ENSG00000128656
84979-84992	84979	chr2	175635000	175640000	ENSG00000236449		84992	chr2	175700000	175705000		ENSG00000128656
84979-85008	84979	chr2	175635000	175640000	ENSG00000236449		85008	chr2	175780000	175785000		ENSG00000128656
84979-85012	84979	chr2	175635000	175640000	ENSG00000236449		85012	chr2	175800000	175805000		ENSG00000128656
84979-85015	84979	chr2	175635000	175640000	ENSG00000236449		85015	chr2	175815000	175820000		ENSG00000128656
84979-85016	84979	chr2	175635000	175640000	ENSG00000236449		85016	chr2	175820000	175825000		ENSG00000128656
84979-85017	84979	chr2	175635000	175640000	ENSG00000236449		85017	chr2	175825000	175830000		ENSG00000128656
84979-85019	84979	chr2	175635000	175640000	ENSG00000236449		85019	chr2	175835000	175840000		ENSG00000128656
84979-85020	84979	chr2	175635000	175640000	ENSG00000236449		85020	chr2	175840000	175845000		ENSG00000128656
84979-85021	84979	chr2	175635000	175640000	ENSG00000236449		85021	chr2	175845000	175850000		ENSG00000128656
84979-85022	84979	chr2	175635000	175640000	ENSG00000236449		85022	chr2	175850000	175855000		ENSG00000128656
84979-85023	84979	chr2	175635000	175640000	ENSG00000236449		85023	chr2	175855000	175860000		ENSG00000128656
84979-85024	84979	chr2	175635000	175640000	ENSG00000236449		85024	chr2	175860000	175865000		ENSG00000128656
84979-85026	84979	chr2	175635000	175640000	ENSG00000236449		85026	chr2	175870000	175875000		ENSG00000128656
84979-85030	84979	chr2	175635000	175640000	ENSG00000236449		85030	chr2	175890000	175895000		ENSG00000115966
84980-84983	84980	chr2	175640000	175645000	ENSG00000236449		84983	chr2	175655000	175660000		ENSG00000128656
84980-84985	84980	chr2	175640000	175645000	ENSG00000236449		84985	chr2	175665000	175670000		ENSG00000128656
84980-84986	84980	chr2	175640000	175645000	ENSG00000236449		84986	chr2	175670000	175675000		ENSG00000128656
84980-84992	84980	chr2	175640000	175645000	ENSG00000236449		84992	chr2	175700000	175705000		ENSG00000128656
84980-84997	84980	chr2	175640000	175645000	ENSG00000236449		84997	chr2	175725000	175730000		ENSG00000128656
84980-85005	84980	chr2	175640000	175645000	ENSG00000236449		85005	chr2	175765000	175770000		ENSG00000128656
84980-85006	84980	chr2	175640000	175645000	ENSG00000236449		85006	chr2	175770000	175775000		ENSG00000128656
84980-85011	84980	chr2	175640000	175645000	ENSG00000236449		85011	chr2	175795000	175800000		ENSG00000128656
84980-85019	84980	chr2	175640000	175645000	ENSG00000236449		85019	chr2	175835000	175840000		ENSG00000128656
84980-85020	84980	chr2	175640000	175645000	ENSG00000236449		85020	chr2	175840000	175845000		ENSG00000128656
84980-85021	84980	chr2	175640000	175645000	ENSG00000236449		85021	chr2	175845000	175850000		ENSG00000128656
84980-85022	84980	chr2	175640000	175645000	ENSG00000236449		85022	chr2	175850000	175855000		ENSG00000128656
84980-85023	84980	chr2	175640000	175645000	ENSG00000236449		85023	chr2	175855000	175860000		ENSG00000128656
84980-85024	84980	chr2	175640000	175645000	ENSG00000236449		85024	chr2	175860000	175865000		ENSG00000128656
84980-85025	84980	chr2	175640000	175645000	ENSG00000236449		85025	chr2	175865000	175870000		ENSG00000128656
84980-85026	84980	chr2	175640000	175645000	ENSG00000236449		85026	chr2	175870000	175875000		ENSG00000128656
84941-84961	84941	chr2	175445000	175450000	ENSG00000236449	ENSG00000115935	84961	chr2	175545000	175550000	ENSG00000236449	ENSG00000115935,CATG00000045578
90550-90595	90550	chr2	203490000	203495000	CATG00000051281,MSTRG.54198.1	ENSG00000204217	90595	chr2	203715000	203720000		ENSG00000163596
90551-90583	90551	chr2	203495000	203500000	CATG00000051281,MSTRG.54198.1	ENSG00000204217,ENSG00000138439	90583	chr2	203655000	203660000		ENSG00000138439,ENSG00000163596
90551-90586	90551	chr2	203495000	203500000	CATG00000051281,MSTRG.54198.1	ENSG00000204217,ENSG00000138439	90586	chr2	203670000	203675000		ENSG00000138439,ENSG00000163596
90551-90599	90551	chr2	203495000	203500000	CATG00000051281,MSTRG.54198.1	ENSG00000204217,ENSG00000138439	90599	chr2	203735000	203740000		ENSG00000163596,ENSG00000138442
90551-90632	90551	chr2	203495000	203500000	CATG00000051281,MSTRG.54198.1	ENSG00000204217,ENSG00000138439	90632	chr2	203900000	203905000		ENSG00000144426
90732-90754	90732	chr2	204400000	204405000	CATG00000046273	ENSG00000173166	90754	chr2	204510000	204515000		ENSG00000178562
90732-90755	90732	chr2	204400000	204405000	CATG00000046273	ENSG00000173166	90755	chr2	204515000	204520000		ENSG00000178562
90732-90773	90732	chr2	204400000	204405000	CATG00000046273	ENSG00000173166	90773	chr2	204605000	204610000		ENSG00000178562
91646-91675	91646	chr2	208970000	208975000			91675	chr2	209115000	209120000	ENSG00000231908	ENSG00000138413
91648-91676	91648	chr2	208980000	208985000			91676	chr2	209120000	209125000	ENSG00000231908	ENSG00000138413
91652-91676	91652	chr2	209000000	209005000			91676	chr2	209120000	209125000	ENSG00000231908	ENSG00000138413
91654-91676	91654	chr2	209010000	209015000		ENSG00000182187	91676	chr2	209120000	209125000	ENSG00000231908	ENSG00000138413
91656-91675	91656	chr2	209020000	209025000			91675	chr2	209115000	209120000	ENSG00000231908	ENSG00000138413
91656-91676	91656	chr2	209020000	209025000			91676	chr2	209120000	209125000	ENSG00000231908	ENSG00000138413
91675-91680	91675	chr2	209115000	209120000	ENSG00000231908	ENSG00000138413	91680	chr2	209140000	209145000		ENSG00000115020
93383-93533	93383	chr2	217655000	217660000	ENSG00000222832		93533	chr2	218405000	218410000		ENSG00000231672
95341-95375	95341	chr2	227445000	227450000	CATG00000051748		95375	chr2	227615000	227620000		ENSG00000169047
95341-95384	95341	chr2	227445000	227450000	CATG00000051748		95384	chr2	227660000	227665000		ENSG00000169047
95342-95379	95342	chr2	227450000	227455000	CATG00000051748		95379	chr2	227635000	227640000		ENSG00000169047
95342-95384	95342	chr2	227450000	227455000	CATG00000051748		95384	chr2	227660000	227665000		ENSG00000169047
95345-95384	95345	chr2	227465000	227470000	CATG00000051748		95384	chr2	227660000	227665000		ENSG00000169047
95346-95373	95346	chr2	227470000	227475000	CATG00000051748		95373	chr2	227605000	227610000		ENSG00000169047
95346-95384	95346	chr2	227470000	227475000	CATG00000051748		95384	chr2	227660000	227665000		ENSG00000169047
95347-95383	95347	chr2	227475000	227480000	CATG00000051748		95383	chr2	227655000	227660000		ENSG00000169047
95349-95378	95349	chr2	227485000	227490000	CATG00000051748		95378	chr2	227630000	227635000		ENSG00000169047
95351-95383	95351	chr2	227495000	227500000	CATG00000051748		95383	chr2	227655000	227660000		ENSG00000169047
95352-95368	95352	chr2	227500000	227505000	CATG00000051748		95368	chr2	227580000	227585000
95355-95372	95355	chr2	227515000	227520000	CATG00000051748		95372	chr2	227600000	227605000		ENSG00000169047
95355-95374	95355	chr2	227515000	227520000	CATG00000051748		95374	chr2	227610000	227615000		ENSG00000169047
95355-95375	95355	chr2	227515000	227520000	CATG00000051748		95375	chr2	227615000	227620000		ENSG00000169047
95355-95378	95355	chr2	227515000	227520000	CATG00000051748		95378	chr2	227630000	227635000		ENSG00000169047
95355-95379	95355	chr2	227515000	227520000	CATG00000051748		95379	chr2	227635000	227640000		ENSG00000169047
95355-95383	95355	chr2	227515000	227520000	CATG00000051748		95383	chr2	227655000	227660000		ENSG00000169047
95355-95384	95355	chr2	227515000	227520000	CATG00000051748		95384	chr2	227660000	227665000		ENSG00000169047
95356-95375	95356	chr2	227520000	227525000	CATG00000051748		95375	chr2	227615000	227620000		ENSG00000169047
95357-95383	95357	chr2	227525000	227530000	CATG00000051748		95383	chr2	227655000	227660000		ENSG00000169047
96900-96932	96900	chr2	235240000	235245000	CATG00000047098		96932	chr2	235400000	235405000		ENSG00000188042,CATG00000047113
96901-96930	96901	chr2	235245000	235250000	CATG00000047098		96930	chr2	235390000	235395000		ENSG00000188042
96901-96932	96901	chr2	235245000	235250000	CATG00000047098		96932	chr2	235400000	235405000		ENSG00000188042,CATG00000047113
100905-100989	100905	chr3	12065000	12070000	ENSG00000157152		100989	chr3	12485000	12490000		ENSG00000132170
100914-100979	100914	chr3	12110000	12115000	ENSG00000157152		100979	chr3	12435000	12440000		ENSG00000132170
100916-100976	100916	chr3	12120000	12125000	ENSG00000157152		100976	chr3	12420000	12425000		ENSG00000132170
100916-100992	100916	chr3	12120000	12125000	ENSG00000157152		100992	chr3	12500000	12505000		ENSG00000132170
100916-100997	100916	chr3	12120000	12125000	ENSG00000157152		100997	chr3	12525000	12530000		ENSG00000154743
100917-100993	100917	chr3	12125000	12130000	ENSG00000157152		100993	chr3	12505000	12510000		ENSG00000132170
100919-100976	100919	chr3	12135000	12140000	ENSG00000157152		100976	chr3	12420000	12425000		ENSG00000132170
100920-100987	100920	chr3	12140000	12145000	ENSG00000157152		100987	chr3	12475000	12480000		ENSG00000132170
100921-100986	100921	chr3	12145000	12150000	ENSG00000157152		100986	chr3	12470000	12475000		ENSG00000132170
100921-100991	100921	chr3	12145000	12150000	ENSG00000157152		100991	chr3	12495000	12500000		ENSG00000132170
100922-100986	100922	chr3	12150000	12155000	ENSG00000157152		100986	chr3	12470000	12475000		ENSG00000132170
100923-100984	100923	chr3	12155000	12160000	ENSG00000157152		100984	chr3	12460000	12465000		ENSG00000132170
100923-100986	100923	chr3	12155000	12160000	ENSG00000157152		100986	chr3	12470000	12475000		ENSG00000132170
100923-100989	100923	chr3	12155000	12160000	ENSG00000157152		100989	chr3	12485000	12490000		ENSG00000132170
100923-100991	100923	chr3	12155000	12160000	ENSG00000157152		100991	chr3	12495000	12500000		ENSG00000132170
100924-100986	100924	chr3	12160000	12165000	ENSG00000157152		100986	chr3	12470000	12475000		ENSG00000132170
100924-100996	100924	chr3	12160000	12165000	ENSG00000157152		100996	chr3	12520000	12525000
100924-100997	100924	chr3	12160000	12165000	ENSG00000157152		100997	chr3	12525000	12530000		ENSG00000154743
100925-100985	100925	chr3	12165000	12170000	ENSG00000157152		100985	chr3	12465000	12470000		ENSG00000132170
100925-100989	100925	chr3	12165000	12170000	ENSG00000157152		100989	chr3	12485000	12490000		ENSG00000132170
100925-100990	100925	chr3	12165000	12170000	ENSG00000157152		100990	chr3	12490000	12495000		ENSG00000132170
100925-100994	100925	chr3	12165000	12170000	ENSG00000157152		100994	chr3	12510000	12515000		ENSG00000132170
100925-100997	100925	chr3	12165000	12170000	ENSG00000157152		100997	chr3	12525000	12530000		ENSG00000154743
100925-101078	100925	chr3	12165000	12170000	ENSG00000157152		101078	chr3	12930000	12935000		CATG00000059207,ENSG00000144711
100926-100993	100926	chr3	12170000	12175000	ENSG00000157152		100993	chr3	12505000	12510000		ENSG00000132170
100926-100996	100926	chr3	12170000	12175000	ENSG00000157152		100996	chr3	12520000	12525000
100926-100997	100926	chr3	12170000	12175000	ENSG00000157152		100997	chr3	12525000	12530000		ENSG00000154743
100926-100998	100926	chr3	12170000	12175000	ENSG00000157152		100998	chr3	12530000	12535000		ENSG00000154743
100927-100989	100927	chr3	12175000	12180000	ENSG00000157152		100989	chr3	12485000	12490000		ENSG00000132170
100927-100991	100927	chr3	12175000	12180000	ENSG00000157152		100991	chr3	12495000	12500000		ENSG00000132170
100927-100993	100927	chr3	12175000	12180000	ENSG00000157152		100993	chr3	12505000	12510000		ENSG00000132170
100927-100994	100927	chr3	12175000	12180000	ENSG00000157152		100994	chr3	12510000	12515000		ENSG00000132170
100927-100996	100927	chr3	12175000	12180000	ENSG00000157152		100996	chr3	12520000	12525000
100927-100997	100927	chr3	12175000	12180000	ENSG00000157152		100997	chr3	12525000	12530000		ENSG00000154743
100927-100998	100927	chr3	12175000	12180000	ENSG00000157152		100998	chr3	12530000	12535000		ENSG00000154743
100928-100959	100928	chr3	12180000	12185000	ENSG00000157152		100959	chr3	12335000	12340000		ENSG00000132170
100928-100968	100928	chr3	12180000	12185000	ENSG00000157152		100968	chr3	12380000	12385000		ENSG00000132170
100928-100989	100928	chr3	12180000	12185000	ENSG00000157152		100989	chr3	12485000	12490000		ENSG00000132170
100928-100990	100928	chr3	12180000	12185000	ENSG00000157152		100990	chr3	12490000	12495000		ENSG00000132170
100928-100992	100928	chr3	12180000	12185000	ENSG00000157152		100992	chr3	12500000	12505000		ENSG00000132170
100928-100993	100928	chr3	12180000	12185000	ENSG00000157152		100993	chr3	12505000	12510000		ENSG00000132170
100928-100994	100928	chr3	12180000	12185000	ENSG00000157152		100994	chr3	12510000	12515000		ENSG00000132170
100928-100996	100928	chr3	12180000	12185000	ENSG00000157152		100996	chr3	12520000	12525000
100928-100997	100928	chr3	12180000	12185000	ENSG00000157152		100997	chr3	12525000	12530000		ENSG00000154743
100928-100998	100928	chr3	12180000	12185000	ENSG00000157152		100998	chr3	12530000	12535000		ENSG00000154743
100929-100981	100929	chr3	12185000	12190000	ENSG00000157152	ENSG00000157150	100981	chr3	12445000	12450000		ENSG00000132170
100929-100986	100929	chr3	12185000	12190000	ENSG00000157152	ENSG00000157150	100986	chr3	12470000	12475000		ENSG00000132170
100929-100990	100929	chr3	12185000	12190000	ENSG00000157152	ENSG00000157150	100990	chr3	12490000	12495000		ENSG00000132170
100929-100991	100929	chr3	12185000	12190000	ENSG00000157152	ENSG00000157150	100991	chr3	12495000	12500000		ENSG00000132170
100929-100992	100929	chr3	12185000	12190000	ENSG00000157152	ENSG00000157150	100992	chr3	12500000	12505000		ENSG00000132170
100929-100993	100929	chr3	12185000	12190000	ENSG00000157152	ENSG00000157150	100993	chr3	12505000	12510000		ENSG00000132170
100929-100996	100929	chr3	12185000	12190000	ENSG00000157152	ENSG00000157150	100996	chr3	12520000	12525000
100929-100997	100929	chr3	12185000	12190000	ENSG00000157152	ENSG00000157150	100997	chr3	12525000	12530000		ENSG00000154743
100929-100999	100929	chr3	12185000	12190000	ENSG00000157152	ENSG00000157150	100999	chr3	12535000	12540000		ENSG00000154743
100929-101078	100929	chr3	12185000	12190000	ENSG00000157152	ENSG00000157150	101078	chr3	12930000	12935000		CATG00000059207,ENSG00000144711
100930-100957	100930	chr3	12190000	12195000	ENSG00000157152	ENSG00000157150	100957	chr3	12325000	12330000		ENSG00000132170
100930-100969	100930	chr3	12190000	12195000	ENSG00000157152	ENSG00000157150	100969	chr3	12385000	12390000		ENSG00000132170
100930-100973	100930	chr3	12190000	12195000	ENSG00000157152	ENSG00000157150	100973	chr3	12405000	12410000		ENSG00000132170
100930-100985	100930	chr3	12190000	12195000	ENSG00000157152	ENSG00000157150	100985	chr3	12465000	12470000		ENSG00000132170
100930-100990	100930	chr3	12190000	12195000	ENSG00000157152	ENSG00000157150	100990	chr3	12490000	12495000		ENSG00000132170
100930-100997	100930	chr3	12190000	12195000	ENSG00000157152	ENSG00000157150	100997	chr3	12525000	12530000		ENSG00000154743
100931-100974	100931	chr3	12195000	12200000	ENSG00000157152	ENSG00000157150	100974	chr3	12410000	12415000		ENSG00000132170
100931-100986	100931	chr3	12195000	12200000	ENSG00000157152	ENSG00000157150	100986	chr3	12470000	12475000		ENSG00000132170
100931-100992	100931	chr3	12195000	12200000	ENSG00000157152	ENSG00000157150	100992	chr3	12500000	12505000		ENSG00000132170
100931-100996	100931	chr3	12195000	12200000	ENSG00000157152	ENSG00000157150	100996	chr3	12520000	12525000
100931-100997	100931	chr3	12195000	12200000	ENSG00000157152	ENSG00000157150	100997	chr3	12525000	12530000		ENSG00000154743
100931-100998	100931	chr3	12195000	12200000	ENSG00000157152	ENSG00000157150	100998	chr3	12530000	12535000		ENSG00000154743
100932-100987	100932	chr3	12200000	12205000	ENSG00000157152	ENSG00000157150	100987	chr3	12475000	12480000		ENSG00000132170
100933-100992	100933	chr3	12205000	12210000	ENSG00000157152		100992	chr3	12500000	12505000		ENSG00000132170
100933-100997	100933	chr3	12205000	12210000	ENSG00000157152		100997	chr3	12525000	12530000		ENSG00000154743
100934-100984	100934	chr3	12210000	12215000	ENSG00000157152		100984	chr3	12460000	12465000		ENSG00000132170
100934-100989	100934	chr3	12210000	12215000	ENSG00000157152		100989	chr3	12485000	12490000		ENSG00000132170
100934-100990	100934	chr3	12210000	12215000	ENSG00000157152		100990	chr3	12490000	12495000		ENSG00000132170
100934-100996	100934	chr3	12210000	12215000	ENSG00000157152		100996	chr3	12520000	12525000
100935-100981	100935	chr3	12215000	12220000	ENSG00000157152		100981	chr3	12445000	12450000		ENSG00000132170
100935-100996	100935	chr3	12215000	12220000	ENSG00000157152		100996	chr3	12520000	12525000
100935-100998	100935	chr3	12215000	12220000	ENSG00000157152		100998	chr3	12530000	12535000		ENSG00000154743
100935-101003	100935	chr3	12215000	12220000	ENSG00000157152		101003	chr3	12555000	12560000		ENSG00000154743,ENSG00000225526
100936-100958	100936	chr3	12220000	12225000	ENSG00000157152		100958	chr3	12330000	12335000		ENSG00000132170
100936-100991	100936	chr3	12220000	12225000	ENSG00000157152		100991	chr3	12495000	12500000		ENSG00000132170
100936-100996	100936	chr3	12220000	12225000	ENSG00000157152		100996	chr3	12520000	12525000
100936-100997	100936	chr3	12220000	12225000	ENSG00000157152		100997	chr3	12525000	12530000		ENSG00000154743
100937-100985	100937	chr3	12225000	12230000	ENSG00000157152		100985	chr3	12465000	12470000		ENSG00000132170
100937-100994	100937	chr3	12225000	12230000	ENSG00000157152		100994	chr3	12510000	12515000		ENSG00000132170
100938-100997	100938	chr3	12230000	12235000	ENSG00000157152		100997	chr3	12525000	12530000		ENSG00000154743
100939-100969	100939	chr3	12235000	12240000	ENSG00000157152		100969	chr3	12385000	12390000		ENSG00000132170
100939-100989	100939	chr3	12235000	12240000	ENSG00000157152		100989	chr3	12485000	12490000		ENSG00000132170
100939-100997	100939	chr3	12235000	12240000	ENSG00000157152		100997	chr3	12525000	12530000		ENSG00000154743
100939-100999	100939	chr3	12235000	12240000	ENSG00000157152		100999	chr3	12535000	12540000		ENSG00000154743
100941-101011	100941	chr3	12245000	12250000	ENSG00000157152		101011	chr3	12595000	12600000		ENSG00000225526,ENSG00000075975
100942-100986	100942	chr3	12250000	12255000	ENSG00000157152		100986	chr3	12470000	12475000		ENSG00000132170
100943-100960	100943	chr3	12255000	12260000	ENSG00000157152		100960	chr3	12340000	12345000		ENSG00000132170
100943-100967	100943	chr3	12255000	12260000	ENSG00000157152		100967	chr3	12375000	12380000		ENSG00000132170
100944-100964	100944	chr3	12260000	12265000	ENSG00000157152		100964	chr3	12360000	12365000		ENSG00000132170
100945-100994	100945	chr3	12265000	12270000	ENSG00000157152		100994	chr3	12510000	12515000		ENSG00000132170
100946-100989	100946	chr3	12270000	12275000	ENSG00000157152		100989	chr3	12485000	12490000		ENSG00000132170
100951-100964	100951	chr3	12295000	12300000	ENSG00000157152		100964	chr3	12360000	12365000		ENSG00000132170
100951-100971	100951	chr3	12295000	12300000	ENSG00000157152		100971	chr3	12395000	12400000		ENSG00000132170
100951-100982	100951	chr3	12295000	12300000	ENSG00000157152		100982	chr3	12450000	12455000		ENSG00000132170
100951-100986	100951	chr3	12295000	12300000	ENSG00000157152		100986	chr3	12470000	12475000		ENSG00000132170
100951-100989	100951	chr3	12295000	12300000	ENSG00000157152		100989	chr3	12485000	12490000		ENSG00000132170
100951-100994	100951	chr3	12295000	12300000	ENSG00000157152		100994	chr3	12510000	12515000		ENSG00000132170
101075-101078	101075	chr3	12915000	12920000	ENSG00000232746		101078	chr3	12930000	12935000		CATG00000059207,ENSG00000144711
101075-101098	101075	chr3	12915000	12920000	ENSG00000232746		101098	chr3	13030000	13035000		ENSG00000144711
101075-101099	101075	chr3	12915000	12920000	ENSG00000232746		101099	chr3	13035000	13040000		ENSG00000144711
101489-101520	101489	chr3	14985000	14990000		ENSG00000177463	101520	chr3	15140000	15145000	CATG00000059260	ENSG00000131381
101520-101540	101520	chr3	15140000	15145000	CATG00000059260	ENSG00000131381	101540	chr3	15240000	15245000
101520-101541	101520	chr3	15140000	15145000	CATG00000059260	ENSG00000131381	101541	chr3	15245000	15250000		ENSG00000131375
101520-101543	101520	chr3	15140000	15145000	CATG00000059260	ENSG00000131381	101543	chr3	15255000	15260000		ENSG00000131375
101520-101557	101520	chr3	15140000	15145000	CATG00000059260	ENSG00000131381	101557	chr3	15325000	15330000		ENSG00000131370
101520-101582	101520	chr3	15140000	15145000	CATG00000059260	ENSG00000131381	101582	chr3	15450000	15455000		ENSG00000206562
101520-101586	101520	chr3	15140000	15145000	CATG00000059260	ENSG00000131381	101586	chr3	15470000	15475000		ENSG00000144597
101908-101993	101908	chr3	17080000	17085000		ENSG00000154822	101993	chr3	17505000	17510000	ENSG00000227309	ENSG00000131374
102075-102179	102075	chr3	17915000	17920000	CATG00000059322	ENSG00000131374	102179	chr3	18435000	18440000		ENSG00000131374,ENSG00000182568
102079-102184	102079	chr3	17935000	17940000	CATG00000059322	ENSG00000131374	102184	chr3	18460000	18465000		ENSG00000131374,ENSG00000182568
102082-102179	102082	chr3	17950000	17955000	CATG00000059322	ENSG00000131374	102179	chr3	18435000	18440000		ENSG00000131374,ENSG00000182568
102083-102177	102083	chr3	17955000	17960000	CATG00000059322	ENSG00000131374	102177	chr3	18425000	18430000		ENSG00000131374,ENSG00000182568
102084-102176	102084	chr3	17960000	17965000	CATG00000059322	ENSG00000131374	102176	chr3	18420000	18425000		ENSG00000131374,ENSG00000182568
102089-102184	102089	chr3	17985000	17990000	CATG00000059322	ENSG00000131374	102184	chr3	18460000	18465000		ENSG00000131374,ENSG00000182568
103230-103260	103230	chr3	23690000	23695000	CATG00000059466		103260	chr3	23840000	23845000
103230-103267	103230	chr3	23690000	23695000	CATG00000059466		103267	chr3	23875000	23880000		ENSG00000170142
108189-108200	108189	chr3	48485000	48490000		ENSG00000232112,ENSG00000164053	108200	chr3	48540000	48545000	CATG00000060056	ENSG00000164054,ENSG00000114268
108200-108210	108200	chr3	48540000	48545000	CATG00000060056	ENSG00000164054,ENSG00000114268	108210	chr3	48590000	48595000		ENSG00000114268
108200-108232	108200	chr3	48540000	48545000	CATG00000060056	ENSG00000164054,ENSG00000114268	108232	chr3	48700000	48705000		ENSG00000008300,ENSG00000213672
108368-108369	108368	chr3	49380000	49385000	CATG00000064587		108369	chr3	49385000	49390000		ENSG00000067560
108368-108380	108368	chr3	49380000	49385000	CATG00000064587		108380	chr3	49440000	49445000		ENSG00000067560
108368-108381	108368	chr3	49380000	49385000	CATG00000064587		108381	chr3	49445000	49450000		ENSG00000067560,ENSG00000145022
108368-108383	108368	chr3	49380000	49385000	CATG00000064587		108383	chr3	49455000	49460000		ENSG00000145022,ENSG00000145020,ENSG00000145029
118751-118763	118751	chr3	101295000	101300000	ENSG00000242299	ENSG00000081154	118763	chr3	101355000	101360000		CATG00000061099
118816-118874	118816	chr3	101620000	101625000	CATG00000061104		118874	chr3	101910000	101915000		ENSG00000170044
118816-118875	118816	chr3	101620000	101625000	CATG00000061104		118875	chr3	101915000	101920000		ENSG00000170044
118816-118880	118816	chr3	101620000	101625000	CATG00000061104		118880	chr3	101940000	101945000		ENSG00000170044
120630-120707	120630	chr3	110690000	110695000	ENSG00000242242		120707	chr3	111075000	111080000		ENSG00000153283
120642-120715	120642	chr3	110750000	110755000	ENSG00000242242		120715	chr3	111115000	111120000		ENSG00000153283
120649-120745	120649	chr3	110785000	110790000	ENSG00000242242	ENSG00000177707	120745	chr3	111265000	111270000		ENSG00000153283,ENSG00000177494
120649-120746	120649	chr3	110785000	110790000	ENSG00000242242	ENSG00000177707	120746	chr3	111270000	111275000		ENSG00000153283,ENSG00000177494
120773-120837	120773	chr3	111405000	111410000	CATG00000065618	ENSG00000240891,ENSG00000144824	120837	chr3	111725000	111730000		ENSG00000144834
120777-120831	120777	chr3	111425000	111430000	CATG00000065618	ENSG00000240891,ENSG00000144824	120831	chr3	111695000	111700000		ENSG00000144824,ENSG00000144827
120777-120836	120777	chr3	111425000	111430000	CATG00000065618	ENSG00000240891,ENSG00000144824	120836	chr3	111720000	111725000		ENSG00000144834
120778-120835	120778	chr3	111430000	111435000	CATG00000065618	ENSG00000240891,ENSG00000144824	120835	chr3	111715000	111720000		ENSG00000144834
120779-120830	120779	chr3	111435000	111440000	CATG00000065618	ENSG00000240891,ENSG00000144824	120830	chr3	111690000	111695000		ENSG00000144824
120779-120831	120779	chr3	111435000	111440000	CATG00000065618	ENSG00000240891,ENSG00000144824	120831	chr3	111695000	111700000		ENSG00000144824,ENSG00000144827
120779-120832	120779	chr3	111435000	111440000	CATG00000065618	ENSG00000240891,ENSG00000144824	120832	chr3	111700000	111705000		ENSG00000144827
120779-120836	120779	chr3	111435000	111440000	CATG00000065618	ENSG00000240891,ENSG00000144824	120836	chr3	111720000	111725000		ENSG00000144834
120780-120835	120780	chr3	111440000	111445000	CATG00000065618	ENSG00000240891,ENSG00000144824	120835	chr3	111715000	111720000		ENSG00000144834
120780-120848	120780	chr3	111440000	111445000	CATG00000065618	ENSG00000240891,ENSG00000144824	120848	chr3	111780000	111785000		ENSG00000176040
120781-120831	120781	chr3	111445000	111450000	CATG00000065618	ENSG00000240891,ENSG00000144824	120831	chr3	111695000	111700000		ENSG00000144824,ENSG00000144827
120782-120830	120782	chr3	111450000	111455000	CATG00000065618	ENSG00000240891,ENSG00000144824	120830	chr3	111690000	111695000		ENSG00000144824
120783-120832	120783	chr3	111455000	111460000	CATG00000065618	ENSG00000240891,ENSG00000144824	120832	chr3	111700000	111705000		ENSG00000144827
120788-120835	120788	chr3	111480000	111485000	CATG00000065618	ENSG00000240891,ENSG00000144824	120835	chr3	111715000	111720000		ENSG00000144834
121455-121598	121455	chr3	114815000	114820000		ENSG00000181722	121598	chr3	115530000	115535000	CATG00000061421	ENSG00000185565
121521-121599	121521	chr3	115145000	115150000		ENSG00000172020	121599	chr3	115535000	115540000	CATG00000061421	ENSG00000185565
121573-121597	121573	chr3	115405000	115410000		ENSG00000172020	121597	chr3	115525000	115530000	CATG00000061421	ENSG00000185565
121574-121598	121574	chr3	115410000	115415000		ENSG00000172020	121598	chr3	115530000	115535000	CATG00000061421	ENSG00000185565
121574-121599	121574	chr3	115410000	115415000		ENSG00000172020	121599	chr3	115535000	115540000	CATG00000061421	ENSG00000185565
121575-121597	121575	chr3	115415000	115420000		ENSG00000172020	121597	chr3	115525000	115530000	CATG00000061421	ENSG00000185565
121576-121600	121576	chr3	115420000	115425000		ENSG00000172020	121600	chr3	115540000	115545000	CATG00000061421	ENSG00000185565
121592-121596	121592	chr3	115500000	115505000			121596	chr3	115520000	115525000	CATG00000061421	ENSG00000185565
121592-121599	121592	chr3	115500000	115505000			121599	chr3	115535000	115540000	CATG00000061421	ENSG00000185565
121567-121593	121567	chr3	115375000	115380000		ENSG00000172020	121593	chr3	115505000	115510000	CATG00000061421
122407-122475	122407	chr3	119575000	119580000	CATG00000065842	ENSG00000082701	122475	chr3	119915000	119920000		ENSG00000175697
122407-122476	122407	chr3	119575000	119580000	CATG00000065842	ENSG00000082701	122476	chr3	119920000	119925000		ENSG00000175697
122407-122480	122407	chr3	119575000	119580000	CATG00000065842	ENSG00000082701	122480	chr3	119940000	119945000		ENSG00000175697
125961-126040	125961	chr3	137345000	137350000	CATG00000066231		126040	chr3	137740000	137745000		ENSG00000066405,ENSG00000158163
129775-129861	129775	chr3	156415000	156420000	CATG00000062386	ENSG00000163659	129861	chr3	156845000	156850000		ENSG00000163660
129775-129862	129775	chr3	156415000	156420000	CATG00000062386	ENSG00000163659	129862	chr3	156850000	156855000		ENSG00000163660
129775-129863	129775	chr3	156415000	156420000	CATG00000062386	ENSG00000163659	129863	chr3	156855000	156860000		ENSG00000163660
129775-129864	129775	chr3	156415000	156420000	CATG00000062386	ENSG00000163659	129864	chr3	156860000	156865000		ENSG00000163660
129776-129861	129776	chr3	156420000	156425000	CATG00000062386	ENSG00000163659	129861	chr3	156845000	156850000		ENSG00000163660
129776-129863	129776	chr3	156420000	156425000	CATG00000062386	ENSG00000163659	129863	chr3	156855000	156860000		ENSG00000163660
129777-129861	129777	chr3	156425000	156430000	CATG00000062386	ENSG00000163659	129861	chr3	156845000	156850000		ENSG00000163660
129779-129861	129779	chr3	156435000	156440000	CATG00000062386	ENSG00000163659	129861	chr3	156845000	156850000		ENSG00000163660
129784-129862	129784	chr3	156460000	156465000	CATG00000062386		129862	chr3	156850000	156855000		ENSG00000163660
129785-129861	129785	chr3	156465000	156470000	CATG00000062386		129861	chr3	156845000	156850000		ENSG00000163660
129785-129862	129785	chr3	156465000	156470000	CATG00000062386		129862	chr3	156850000	156855000		ENSG00000163660
129785-129863	129785	chr3	156465000	156470000	CATG00000062386		129863	chr3	156855000	156860000		ENSG00000163660
129788-129861	129788	chr3	156480000	156485000	CATG00000062386		129861	chr3	156845000	156850000		ENSG00000163660
129788-129862	129788	chr3	156480000	156485000	CATG00000062386		129862	chr3	156850000	156855000		ENSG00000163660
129791-129861	129791	chr3	156495000	156500000	CATG00000062386		129861	chr3	156845000	156850000		ENSG00000163660
129791-129863	129791	chr3	156495000	156500000	CATG00000062386		129863	chr3	156855000	156860000		ENSG00000163660
129792-129863	129792	chr3	156500000	156505000	CATG00000062386		129863	chr3	156855000	156860000		ENSG00000163660
129793-129863	129793	chr3	156505000	156510000	CATG00000062386		129863	chr3	156855000	156860000		ENSG00000163660
129794-129860	129794	chr3	156510000	156515000	CATG00000062386		129860	chr3	156840000	156845000
129794-129865	129794	chr3	156510000	156515000	CATG00000062386		129865	chr3	156865000	156870000		ENSG00000163660
129796-129862	129796	chr3	156520000	156525000	CATG00000062386		129862	chr3	156850000	156855000		ENSG00000163660
129797-129861	129797	chr3	156525000	156530000	CATG00000062386		129861	chr3	156845000	156850000		ENSG00000163660
129797-129862	129797	chr3	156525000	156530000	CATG00000062386		129862	chr3	156850000	156855000		ENSG00000163660
129798-129861	129798	chr3	156530000	156535000	CATG00000062386		129861	chr3	156845000	156850000		ENSG00000163660
129798-129862	129798	chr3	156530000	156535000	CATG00000062386		129862	chr3	156850000	156855000		ENSG00000163660
129798-129863	129798	chr3	156530000	156535000	CATG00000062386		129863	chr3	156855000	156860000		ENSG00000163660
129799-129861	129799	chr3	156535000	156540000	CATG00000062386		129861	chr3	156845000	156850000		ENSG00000163660
129799-129862	129799	chr3	156535000	156540000	CATG00000062386		129862	chr3	156850000	156855000		ENSG00000163660
129800-129861	129800	chr3	156540000	156545000	CATG00000062386	ENSG00000197980	129861	chr3	156845000	156850000		ENSG00000163660
129800-129862	129800	chr3	156540000	156545000	CATG00000062386	ENSG00000197980	129862	chr3	156850000	156855000		ENSG00000163660
129800-129863	129800	chr3	156540000	156545000	CATG00000062386	ENSG00000197980	129863	chr3	156855000	156860000		ENSG00000163660
129802-129861	129802	chr3	156550000	156555000	CATG00000062386	ENSG00000197980	129861	chr3	156845000	156850000		ENSG00000163660
129803-129861	129803	chr3	156555000	156560000	CATG00000062386	ENSG00000197980	129861	chr3	156845000	156850000		ENSG00000163660
129805-129863	129805	chr3	156565000	156570000	CATG00000062386	ENSG00000197980	129863	chr3	156855000	156860000		ENSG00000163660
129807-129862	129807	chr3	156575000	156580000	CATG00000062386	ENSG00000197980	129862	chr3	156850000	156855000		ENSG00000163660
129808-129861	129808	chr3	156580000	156585000	CATG00000062386	ENSG00000197980	129861	chr3	156845000	156850000		ENSG00000163660
129808-129863	129808	chr3	156580000	156585000	CATG00000062386	ENSG00000197980	129863	chr3	156855000	156860000		ENSG00000163660
129813-129861	129813	chr3	156605000	156610000	CATG00000062386	ENSG00000197980	129861	chr3	156845000	156850000		ENSG00000163660
129785-129800	129785	chr3	156465000	156470000	CATG00000062386		129800	chr3	156540000	156545000	CATG00000062386	ENSG00000197980
129785-129802	129785	chr3	156465000	156470000	CATG00000062386		129802	chr3	156550000	156555000	CATG00000062386	ENSG00000197980
129786-129800	129786	chr3	156470000	156475000	CATG00000062386		129800	chr3	156540000	156545000	CATG00000062386	ENSG00000197980
129787-129840	129787	chr3	156475000	156480000	CATG00000062386		129840	chr3	156740000	156745000	CATG00000062386	ENSG00000197980
129788-129841	129788	chr3	156480000	156485000	CATG00000062386		129841	chr3	156745000	156750000	CATG00000062386	ENSG00000197980
129792-129800	129792	chr3	156500000	156505000	CATG00000062386		129800	chr3	156540000	156545000	CATG00000062386	ENSG00000197980
129797-129800	129797	chr3	156525000	156530000	CATG00000062386		129800	chr3	156540000	156545000	CATG00000062386	ENSG00000197980
130176-130190	130176	chr3	158420000	158425000	CATG00000062446	ENSG00000168827,ENSG00000118849	130190	chr3	158490000	158495000		ENSG00000118855
130176-130193	130176	chr3	158420000	158425000	CATG00000062446	ENSG00000168827,ENSG00000118849	130193	chr3	158505000	158510000		ENSG00000118855
130177-130180	130177	chr3	158425000	158430000	CATG00000062446	ENSG00000168827,ENSG00000118849	130180	chr3	158440000	158445000		ENSG00000168827,ENSG00000118849
130548-130586	130548	chr3	160280000	160285000		ENSG00000186432	130586	chr3	160470000	160475000	CATG00000062528	ENSG00000163590
130549-130586	130549	chr3	160285000	160290000			130586	chr3	160470000	160475000	CATG00000062528	ENSG00000163590
132210-132264	132210	chr3	168590000	168595000	ENSG00000206120		132264	chr3	168860000	168865000		ENSG00000085276
132211-132264	132211	chr3	168595000	168600000	ENSG00000206120		132264	chr3	168860000	168865000		ENSG00000085276
132213-132338	132213	chr3	168605000	168610000	ENSG00000206120		132338	chr3	169230000	169235000		ENSG00000085276
135032-135036	135032	chr3	182700000	182705000	CATG00000063071	ENSG00000043093	135036	chr3	182720000	182725000
135032-135055	135032	chr3	182700000	182705000	CATG00000063071	ENSG00000043093	135055	chr3	182815000	182820000		ENSG00000078070
136215-136225	136215	chr3	188615000	188620000	CATG00000067196	ENSG00000145012	136225	chr3	188665000	188670000		ENSG00000188001
137302-137362	137302	chr3	194050000	194055000			137362	chr3	194350000	194355000	ENSG00000229334	ENSG00000145014
137340-137362	137340	chr3	194240000	194245000			137362	chr3	194350000	194355000	ENSG00000229334	ENSG00000145014
137357-137362	137357	chr3	194325000	194330000		ENSG00000145014	137362	chr3	194350000	194355000	ENSG00000229334	ENSG00000145014
137362-137478	137362	chr3	194350000	194355000	ENSG00000229334	ENSG00000145014	137478	chr3	194930000	194935000		ENSG00000173950,ENSG00000114331
137363-137467	137363	chr3	194355000	194360000	ENSG00000229334	ENSG00000041802	137467	chr3	194875000	194880000		ENSG00000173950
137365-137488	137365	chr3	194365000	194370000	ENSG00000229334	ENSG00000041802	137488	chr3	194980000	194985000		ENSG00000173950,ENSG00000114331
138876-139999	138876	chr4	3895000	3900000	ENSG00000251271		139999	chr4	9510000	9515000		ENSG00000186146
138888-138936	138888	chr4	3955000	3960000	ENSG00000251271		138936	chr4	4195000	4200000		CATG00000071666,ENSG00000163982
138891-138937	138891	chr4	3970000	3975000	ENSG00000251271		138937	chr4	4200000	4205000		CATG00000071666,ENSG00000163982
138892-140030	138892	chr4	3975000	3980000	ENSG00000251271		140030	chr4	9665000	9670000		CATG00000067697
138892-140031	138892	chr4	3975000	3980000	ENSG00000251271		140031	chr4	9670000	9675000		CATG00000067697
138894-138933	138894	chr4	3985000	3990000	ENSG00000251271		138933	chr4	4180000	4185000
138894-138936	138894	chr4	3985000	3990000	ENSG00000251271		138936	chr4	4195000	4200000		CATG00000071666,ENSG00000163982
138896-138935	138896	chr4	3995000	4000000	ENSG00000251271		138935	chr4	4190000	4195000		CATG00000071666,ENSG00000163982
138904-139911	138904	chr4	4035000	4040000	ENSG00000251271		139911	chr4	9070000	9075000		CATG00000067693
138888-138912	138888	chr4	3955000	3960000	ENSG00000251271		138912	chr4	4075000	4080000	ENSG00000251271	CATG00000071663
139729-139732	139729	chr4	8160000	8165000		ENSG00000163995	139732	chr4	8175000	8180000	ENSG00000250471
146029-146036	146029	chr4	39660000	39665000			146036	chr4	39695000	39700000	CATG00000072356	ENSG00000078140
146036-146092	146036	chr4	39695000	39700000	CATG00000072356	ENSG00000078140	146092	chr4	39975000	39980000		ENSG00000121892
153126-153177	153126	chr4	75145000	75150000	CATG00000072820	ENSG00000163738	153177	chr4	75400000	75405000		ENSG00000109321
153132-153166	153132	chr4	75175000	75180000	CATG00000072820	ENSG00000182585	153166	chr4	75345000	75350000		ENSG00000109321
153133-153170	153133	chr4	75180000	75185000	CATG00000072820	ENSG00000182585	153170	chr4	75365000	75370000		ENSG00000109321
153134-153145	153134	chr4	75185000	75190000	CATG00000072820	ENSG00000182585	153145	chr4	75240000	75245000		ENSG00000124882
153134-153161	153134	chr4	75185000	75190000	CATG00000072820	ENSG00000182585	153161	chr4	75320000	75325000		ENSG00000109321
153134-153171	153134	chr4	75185000	75190000	CATG00000072820	ENSG00000182585	153171	chr4	75370000	75375000		ENSG00000109321
153134-153174	153134	chr4	75185000	75190000	CATG00000072820	ENSG00000182585	153174	chr4	75385000	75390000		ENSG00000109321
153134-153176	153134	chr4	75185000	75190000	CATG00000072820	ENSG00000182585	153176	chr4	75395000	75400000		ENSG00000109321
153134-153177	153134	chr4	75185000	75190000	CATG00000072820	ENSG00000182585	153177	chr4	75400000	75405000		ENSG00000109321
153134-153179	153134	chr4	75185000	75190000	CATG00000072820	ENSG00000182585	153179	chr4	75410000	75415000		ENSG00000109321
153135-153176	153135	chr4	75190000	75195000	CATG00000072820	ENSG00000182585	153176	chr4	75395000	75400000		ENSG00000109321
153135-153181	153135	chr4	75190000	75195000	CATG00000072820	ENSG00000182585	153181	chr4	75420000	75425000		ENSG00000109321
153136-153177	153136	chr4	75195000	75200000	CATG00000072820	ENSG00000182585	153177	chr4	75400000	75405000		ENSG00000109321
153136-153178	153136	chr4	75195000	75200000	CATG00000072820	ENSG00000182585	153178	chr4	75405000	75410000		ENSG00000109321
153137-153179	153137	chr4	75200000	75205000	CATG00000072820	ENSG00000182585	153179	chr4	75410000	75415000		ENSG00000109321
153140-153239	153140	chr4	75215000	75220000	CATG00000072820	ENSG00000182585	153239	chr4	75710000	75715000		ENSG00000174808
153141-153177	153141	chr4	75220000	75225000	CATG00000072820	ENSG00000182585	153177	chr4	75400000	75405000		ENSG00000109321
153142-153176	153142	chr4	75225000	75230000	CATG00000072820		153176	chr4	75395000	75400000		ENSG00000109321
153143-153168	153143	chr4	75230000	75235000	CATG00000072820	ENSG00000124882	153168	chr4	75355000	75360000		ENSG00000109321
153143-153177	153143	chr4	75230000	75235000	CATG00000072820	ENSG00000124882	153177	chr4	75400000	75405000		ENSG00000109321
153143-153179	153143	chr4	75230000	75235000	CATG00000072820	ENSG00000124882	153179	chr4	75410000	75415000		ENSG00000109321
153143-153180	153143	chr4	75230000	75235000	CATG00000072820	ENSG00000124882	153180	chr4	75415000	75420000		ENSG00000109321
153138-153143	153138	chr4	75205000	75210000	CATG00000072820	ENSG00000182585	153143	chr4	75230000	75235000	CATG00000072820	ENSG00000124882
155999-156045	155999	chr4	89510000	89515000	CATG00000073085	ENSG00000138641	156045	chr4	89740000	89745000		ENSG00000138640
162179-162292	162179	chr4	120410000	120415000	ENSG00000245958	ENSG00000138735	162292	chr4	120975000	120980000		ENSG00000164109
162184-162292	162184	chr4	120435000	120440000	ENSG00000245958	ENSG00000138735	162292	chr4	120975000	120980000		ENSG00000164109
162185-162291	162185	chr4	120440000	120445000	ENSG00000245958	ENSG00000138735	162291	chr4	120970000	120975000
162185-162292	162185	chr4	120440000	120445000	ENSG00000245958	ENSG00000138735	162292	chr4	120975000	120980000		ENSG00000164109
162186-162294	162186	chr4	120445000	120450000	ENSG00000245958	ENSG00000138735	162294	chr4	120985000	120990000		ENSG00000164109
162188-162292	162188	chr4	120455000	120460000	ENSG00000245958	ENSG00000138735	162292	chr4	120975000	120980000		ENSG00000164109
162190-162292	162190	chr4	120465000	120470000	ENSG00000245958	ENSG00000138735	162292	chr4	120975000	120980000		ENSG00000164109
162834-162846	162834	chr4	123685000	123690000	CATG00000073635		162846	chr4	123745000	123750000		ENSG00000138685,ENSG00000145375
162834-162857	162834	chr4	123685000	123690000	CATG00000073635		162857	chr4	123800000	123805000		ENSG00000138685,ENSG00000145375,ENSG00000170917
162834-162858	162834	chr4	123685000	123690000	CATG00000073635		162858	chr4	123805000	123810000		ENSG00000138685,ENSG00000145375,ENSG00000170917
162834-162861	162834	chr4	123685000	123690000	CATG00000073635		162861	chr4	123820000	123825000		ENSG00000138685,ENSG00000145375,ENSG00000170917
162834-162863	162834	chr4	123685000	123690000	CATG00000073635		162863	chr4	123830000	123835000		ENSG00000145375,ENSG00000170917
162834-162865	162834	chr4	123685000	123690000	CATG00000073635		162865	chr4	123840000	123845000		ENSG00000145375,ENSG00000170917
176528-176605	176528	chr5	1000000	1005000			176605	chr5	1385000	1390000	CATG00000074965
182692-182749	182692	chr5	31820000	31825000		ENSG00000133401	182749	chr5	32105000	32110000	ENSG00000250764	ENSG00000133401,ENSG00000113384
182710-182750	182710	chr5	31910000	31915000		ENSG00000133401	182750	chr5	32110000	32115000	ENSG00000250764	ENSG00000133401,ENSG00000113384
184271-184463	184271	chr5	39715000	39720000			184463	chr5	40675000	40680000	CATG00000079614	ENSG00000171522
184311-184462	184311	chr5	39915000	39920000			184462	chr5	40670000	40675000	CATG00000079614
184316-184462	184316	chr5	39940000	39945000			184462	chr5	40670000	40675000	CATG00000079614
184317-184463	184317	chr5	39945000	39950000			184463	chr5	40675000	40680000	CATG00000079614	ENSG00000171522
184323-184463	184323	chr5	39975000	39980000			184463	chr5	40675000	40680000	CATG00000079614	ENSG00000171522
184326-184462	184326	chr5	39990000	39995000			184462	chr5	40670000	40675000	CATG00000079614
184405-184463	184405	chr5	40385000	40390000			184463	chr5	40675000	40680000	CATG00000079614	ENSG00000171522
184406-184462	184406	chr5	40390000	40395000			184462	chr5	40670000	40675000	CATG00000079614
184406-184463	184406	chr5	40390000	40395000			184463	chr5	40675000	40680000	CATG00000079614	ENSG00000171522
184410-184463	184410	chr5	40410000	40415000			184463	chr5	40675000	40680000	CATG00000079614	ENSG00000171522
184416-184463	184416	chr5	40440000	40445000			184463	chr5	40675000	40680000	CATG00000079614	ENSG00000171522
184424-184463	184424	chr5	40480000	40485000			184463	chr5	40675000	40680000	CATG00000079614	ENSG00000171522
184426-184463	184426	chr5	40490000	40495000			184463	chr5	40675000	40680000	CATG00000079614	ENSG00000171522
184429-184462	184429	chr5	40505000	40510000			184462	chr5	40670000	40675000	CATG00000079614
184429-184463	184429	chr5	40505000	40510000			184463	chr5	40675000	40680000	CATG00000079614	ENSG00000171522
184431-184464	184431	chr5	40515000	40520000	CATG00000079614		184464	chr5	40680000	40685000		ENSG00000171522,CATG00000079626
184453-184462	184453	chr5	40625000	40630000	CATG00000079614		184462	chr5	40670000	40675000	CATG00000079614
184701-184708	184701	chr5	41865000	41870000		ENSG00000083720	184708	chr5	41900000	41905000	CATG00000079648,MSTRG.73980.1	ENSG00000205765
184701-184905	184701	chr5	41865000	41870000		ENSG00000083720	184905	chr5	42885000	42890000	ENSG00000215068	ENSG00000250722
184702-184708	184702	chr5	41870000	41875000		ENSG00000083720	184708	chr5	41900000	41905000	CATG00000079648,MSTRG.73980.1	ENSG00000205765
184704-184708	184704	chr5	41880000	41885000			184708	chr5	41900000	41905000	CATG00000079648,MSTRG.73980.1	ENSG00000205765
184708-184883	184708	chr5	41900000	41905000	CATG00000079648,MSTRG.73980.1	ENSG00000205765	184883	chr5	42775000	42780000		ENSG00000198865
184941-185012	184941	chr5	43065000	43070000	ENSG00000215068	ENSG00000172262	185012	chr5	43420000	43425000		ENSG00000172239
184949-185011	184949	chr5	43105000	43110000	ENSG00000215068	ENSG00000172262	185011	chr5	43415000	43420000		ENSG00000172239
184949-185024	184949	chr5	43105000	43110000	ENSG00000215068	ENSG00000172262	185024	chr5	43480000	43485000		ENSG00000172239,ENSG00000151881
184951-185031	184951	chr5	43115000	43120000	ENSG00000215068	ENSG00000172262	185031	chr5	43515000	43520000		ENSG00000172239,ENSG00000172244
184974-185025	184974	chr5	43230000	43235000	ENSG00000215068	ENSG00000177453	185025	chr5	43485000	43490000		ENSG00000172239,ENSG00000172244
184976-185014	184976	chr5	43240000	43245000	ENSG00000215068	ENSG00000177453	185014	chr5	43430000	43435000		ENSG00000172239
184984-185022	184984	chr5	43280000	43285000	ENSG00000215068	ENSG00000177453,ENSG00000172239,ENSG00000112972	185022	chr5	43470000	43475000		ENSG00000172239,ENSG00000151881
184986-185031	184986	chr5	43290000	43295000	ENSG00000215068	ENSG00000172239,ENSG00000112972	185031	chr5	43515000	43520000		ENSG00000172239,ENSG00000172244
185008-185022	185008	chr5	43400000	43405000	ENSG00000215068	ENSG00000172239,ENSG00000151882	185022	chr5	43470000	43475000		ENSG00000172239,ENSG00000151881
185008-185024	185008	chr5	43400000	43405000	ENSG00000215068	ENSG00000172239,ENSG00000151882	185024	chr5	43480000	43485000		ENSG00000172239,ENSG00000151881
184909-184936	184909	chr5	42905000	42910000	ENSG00000215068		184936	chr5	43040000	43045000	ENSG00000215068	ENSG00000177721
184909-184941	184909	chr5	42905000	42910000	ENSG00000215068		184941	chr5	43065000	43070000	ENSG00000215068	ENSG00000172262
184909-184949	184909	chr5	42905000	42910000	ENSG00000215068		184949	chr5	43105000	43110000	ENSG00000215068	ENSG00000172262
184909-185006	184909	chr5	42905000	42910000	ENSG00000215068		185006	chr5	43390000	43395000	ENSG00000215068	ENSG00000172239,ENSG00000151882
184911-184936	184911	chr5	42915000	42920000	ENSG00000215068		184936	chr5	43040000	43045000	ENSG00000215068	ENSG00000177721
184911-184940	184911	chr5	42915000	42920000	ENSG00000215068		184940	chr5	43060000	43065000	ENSG00000215068
184911-184941	184911	chr5	42915000	42920000	ENSG00000215068		184941	chr5	43065000	43070000	ENSG00000215068	ENSG00000172262
184911-184942	184911	chr5	42915000	42920000	ENSG00000215068		184942	chr5	43070000	43075000	ENSG00000215068	ENSG00000172262
184911-184946	184911	chr5	42915000	42920000	ENSG00000215068		184946	chr5	43090000	43095000	ENSG00000215068	ENSG00000172262
184911-185006	184911	chr5	42915000	42920000	ENSG00000215068		185006	chr5	43390000	43395000	ENSG00000215068	ENSG00000172239,ENSG00000151882
184914-184972	184914	chr5	42930000	42935000	ENSG00000215068		184972	chr5	43220000	43225000	ENSG00000215068	ENSG00000177453
184917-184933	184917	chr5	42945000	42950000	ENSG00000215068		184933	chr5	43025000	43030000	ENSG00000215068	ENSG00000177721
184917-184936	184917	chr5	42945000	42950000	ENSG00000215068		184936	chr5	43040000	43045000	ENSG00000215068	ENSG00000177721
184917-185005	184917	chr5	42945000	42950000	ENSG00000215068		185005	chr5	43385000	43390000	ENSG00000215068	ENSG00000172239,ENSG00000151882
184918-184936	184918	chr5	42950000	42955000	ENSG00000215068		184936	chr5	43040000	43045000	ENSG00000215068	ENSG00000177721
184918-184941	184918	chr5	42950000	42955000	ENSG00000215068		184941	chr5	43065000	43070000	ENSG00000215068	ENSG00000172262
184925-184951	184925	chr5	42985000	42990000	ENSG00000215068		184951	chr5	43115000	43120000	ENSG00000215068	ENSG00000172262
184933-184991	184933	chr5	43025000	43030000	ENSG00000215068	ENSG00000177721	184991	chr5	43315000	43320000	ENSG00000215068	ENSG00000172239
184936-184988	184936	chr5	43040000	43045000	ENSG00000215068	ENSG00000177721	184988	chr5	43300000	43305000	ENSG00000215068	ENSG00000172239,ENSG00000112972
184936-185005	184936	chr5	43040000	43045000	ENSG00000215068	ENSG00000177721	185005	chr5	43385000	43390000	ENSG00000215068	ENSG00000172239,ENSG00000151882
184941-184988	184941	chr5	43065000	43070000	ENSG00000215068	ENSG00000172262	184988	chr5	43300000	43305000	ENSG00000215068	ENSG00000172239,ENSG00000112972
184941-185000	184941	chr5	43065000	43070000	ENSG00000215068	ENSG00000172262	185000	chr5	43360000	43365000	ENSG00000215068	ENSG00000172239
184941-185007	184941	chr5	43065000	43070000	ENSG00000215068	ENSG00000172262	185007	chr5	43395000	43400000	ENSG00000215068	ENSG00000172239,ENSG00000151882
184926-184936	184926	chr5	42990000	42995000	ENSG00000215068		184936	chr5	43040000	43045000	ENSG00000215068	ENSG00000177721
184926-184941	184926	chr5	42990000	42995000	ENSG00000215068		184941	chr5	43065000	43070000	ENSG00000215068	ENSG00000172262
184927-184936	184927	chr5	42995000	43000000	ENSG00000215068		184936	chr5	43040000	43045000	ENSG00000215068	ENSG00000177721
184927-184941	184927	chr5	42995000	43000000	ENSG00000215068		184941	chr5	43065000	43070000	ENSG00000215068	ENSG00000172262
184928-184932	184928	chr5	43000000	43005000	ENSG00000215068		184932	chr5	43020000	43025000	ENSG00000215068
184928-184936	184928	chr5	43000000	43005000	ENSG00000215068		184936	chr5	43040000	43045000	ENSG00000215068	ENSG00000177721
184929-184936	184929	chr5	43005000	43010000	ENSG00000215068		184936	chr5	43040000	43045000	ENSG00000215068	ENSG00000177721
184930-184936	184930	chr5	43010000	43015000	ENSG00000215068		184936	chr5	43040000	43045000	ENSG00000215068	ENSG00000177721
184931-184936	184931	chr5	43015000	43020000	ENSG00000215068		184936	chr5	43040000	43045000	ENSG00000215068	ENSG00000177721
184948-184990	184948	chr5	43100000	43105000	ENSG00000215068	ENSG00000172262	184990	chr5	43310000	43315000	ENSG00000215068	ENSG00000172239,ENSG00000112972
184949-184984	184949	chr5	43105000	43110000	ENSG00000215068	ENSG00000172262	184984	chr5	43280000	43285000	ENSG00000215068	ENSG00000177453,ENSG00000172239,ENSG00000112972
184949-184988	184949	chr5	43105000	43110000	ENSG00000215068	ENSG00000172262	184988	chr5	43300000	43305000	ENSG00000215068	ENSG00000172239,ENSG00000112972
184949-184990	184949	chr5	43105000	43110000	ENSG00000215068	ENSG00000172262	184990	chr5	43310000	43315000	ENSG00000215068	ENSG00000172239,ENSG00000112972
184949-185005	184949	chr5	43105000	43110000	ENSG00000215068	ENSG00000172262	185005	chr5	43385000	43390000	ENSG00000215068	ENSG00000172239,ENSG00000151882
184949-185006	184949	chr5	43105000	43110000	ENSG00000215068	ENSG00000172262	185006	chr5	43390000	43395000	ENSG00000215068	ENSG00000172239,ENSG00000151882
184951-185000	184951	chr5	43115000	43120000	ENSG00000215068	ENSG00000172262	185000	chr5	43360000	43365000	ENSG00000215068	ENSG00000172239
184952-184966	184952	chr5	43120000	43125000	ENSG00000215068	ENSG00000172262	184966	chr5	43190000	43195000	ENSG00000215068	ENSG00000172262,ENSG00000177453
184952-184972	184952	chr5	43120000	43125000	ENSG00000215068	ENSG00000172262	184972	chr5	43220000	43225000	ENSG00000215068	ENSG00000177453
184954-184983	184954	chr5	43130000	43135000	ENSG00000215068	ENSG00000172262	184983	chr5	43275000	43280000	ENSG00000215068	ENSG00000177453,ENSG00000172239
184956-184967	184956	chr5	43140000	43145000	ENSG00000215068	ENSG00000172262	184967	chr5	43195000	43200000	ENSG00000215068	ENSG00000177453
184960-184984	184960	chr5	43160000	43165000	ENSG00000215068	ENSG00000172262	184984	chr5	43280000	43285000	ENSG00000215068	ENSG00000177453,ENSG00000172239,ENSG00000112972
184966-185005	184966	chr5	43190000	43195000	ENSG00000215068	ENSG00000172262,ENSG00000177453	185005	chr5	43385000	43390000	ENSG00000215068	ENSG00000172239,ENSG00000151882
184969-185005	184969	chr5	43205000	43210000	ENSG00000215068	ENSG00000177453	185005	chr5	43385000	43390000	ENSG00000215068	ENSG00000172239,ENSG00000151882
184969-185007	184969	chr5	43205000	43210000	ENSG00000215068	ENSG00000177453	185007	chr5	43395000	43400000	ENSG00000215068	ENSG00000172239,ENSG00000151882
184974-184981	184974	chr5	43230000	43235000	ENSG00000215068	ENSG00000177453	184981	chr5	43265000	43270000	ENSG00000215068	ENSG00000177453,ENSG00000172239
184974-184983	184974	chr5	43230000	43235000	ENSG00000215068	ENSG00000177453	184983	chr5	43275000	43280000	ENSG00000215068	ENSG00000177453,ENSG00000172239
184974-184987	184974	chr5	43230000	43235000	ENSG00000215068	ENSG00000177453	184987	chr5	43295000	43300000	ENSG00000215068	ENSG00000172239,ENSG00000112972
184974-184988	184974	chr5	43230000	43235000	ENSG00000215068	ENSG00000177453	184988	chr5	43300000	43305000	ENSG00000215068	ENSG00000172239,ENSG00000112972
184974-184991	184974	chr5	43230000	43235000	ENSG00000215068	ENSG00000177453	184991	chr5	43315000	43320000	ENSG00000215068	ENSG00000172239
184974-185004	184974	chr5	43230000	43235000	ENSG00000215068	ENSG00000177453	185004	chr5	43380000	43385000	ENSG00000215068	ENSG00000172239,ENSG00000151882
184974-185005	184974	chr5	43230000	43235000	ENSG00000215068	ENSG00000177453	185005	chr5	43385000	43390000	ENSG00000215068	ENSG00000172239,ENSG00000151882
184990-185006	184990	chr5	43310000	43315000	ENSG00000215068	ENSG00000172239,ENSG00000112972	185006	chr5	43390000	43395000	ENSG00000215068	ENSG00000172239,ENSG00000151882
184991-185004	184991	chr5	43315000	43320000	ENSG00000215068	ENSG00000172239	185004	chr5	43380000	43385000	ENSG00000215068	ENSG00000172239,ENSG00000151882
184991-185005	184991	chr5	43315000	43320000	ENSG00000215068	ENSG00000172239	185005	chr5	43385000	43390000	ENSG00000215068	ENSG00000172239,ENSG00000151882
192043-192075	192043	chr5	78575000	78580000	ENSG00000213757	ENSG00000152409	192075	chr5	78735000	78740000		ENSG00000152413
192043-192076	192043	chr5	78575000	78580000	ENSG00000213757	ENSG00000152409	192076	chr5	78740000	78745000		ENSG00000152413
192043-192079	192043	chr5	78575000	78580000	ENSG00000213757	ENSG00000152409	192079	chr5	78755000	78760000		ENSG00000152413
192044-192077	192044	chr5	78580000	78585000	ENSG00000213757	ENSG00000152409	192077	chr5	78745000	78750000		ENSG00000152413
195527-195627	195527	chr5	95995000	96000000	CATG00000080576	ENSG00000153113	195627	chr5	96495000	96500000		ENSG00000251606,ENSG00000058729
203411-203421	203411	chr5	135415000	135420000			203421	chr5	135465000	135470000	ENSG00000164621	ENSG00000113658
203416-203421	203416	chr5	135440000	135445000			203421	chr5	135465000	135470000	ENSG00000164621	ENSG00000113658
206315-206355	206315	chr5	149935000	149940000		ENSG00000070614	206355	chr5	150135000	150140000	CATG00000078059	ENSG00000132912
206316-206355	206316	chr5	149940000	149945000		ENSG00000070614	206355	chr5	150135000	150140000	CATG00000078059	ENSG00000132912
206355-206358	206355	chr5	150135000	150140000	CATG00000078059	ENSG00000132912	206358	chr5	150150000	150155000		ENSG00000269636
206355-206359	206355	chr5	150135000	150140000	CATG00000078059	ENSG00000132912	206359	chr5	150155000	150160000		ENSG00000269636,ENSG00000256235
206355-206360	206355	chr5	150135000	150140000	CATG00000078059	ENSG00000132912	206360	chr5	150160000	150165000		ENSG00000269636,ENSG00000256235
206355-206361	206355	chr5	150135000	150140000	CATG00000078059	ENSG00000132912	206361	chr5	150165000	150170000		ENSG00000269636,ENSG00000256235
206355-206363	206355	chr5	150135000	150140000	CATG00000078059	ENSG00000132912	206363	chr5	150175000	150180000		ENSG00000269636,ENSG00000256235
206355-206373	206355	chr5	150135000	150140000	CATG00000078059	ENSG00000132912	206373	chr5	150225000	150230000		ENSG00000237693
206355-206427	206355	chr5	150135000	150140000	CATG00000078059	ENSG00000132912	206427	chr5	150495000	150500000		ENSG00000145901,ENSG00000197043
209339-209622	209339	chr5	165055000	165060000	ENSG00000241956		209622	chr5	166470000	166475000		ENSG00000145934
209339-209623	209339	chr5	165055000	165060000	ENSG00000241956		209623	chr5	166475000	166480000		ENSG00000145934
211442-211476	211442	chr5	175570000	175575000	ENSG00000248596		211476	chr5	175740000	175745000		ENSG00000170085
211446-211475	211446	chr5	175590000	175595000	ENSG00000248596		211475	chr5	175735000	175740000		ENSG00000170085
212650-212790	212650	chr6	690000	695000		ENSG00000112685	212790	chr6	1390000	1395000	ENSG00000261730	ENSG00000137273
212656-212774	212656	chr6	720000	725000			212774	chr6	1310000	1315000	ENSG00000261730	ENSG00000164379
212660-212788	212660	chr6	740000	745000			212788	chr6	1380000	1385000	ENSG00000261730
212662-212790	212662	chr6	750000	755000			212790	chr6	1390000	1395000	ENSG00000261730	ENSG00000137273
212670-212773	212670	chr6	790000	795000			212773	chr6	1305000	1310000	ENSG00000261730
212670-212788	212670	chr6	790000	795000			212788	chr6	1380000	1385000	ENSG00000261730
212671-212788	212671	chr6	795000	800000			212788	chr6	1380000	1385000	ENSG00000261730
212672-212774	212672	chr6	800000	805000			212774	chr6	1310000	1315000	ENSG00000261730	ENSG00000164379
212672-212788	212672	chr6	800000	805000			212788	chr6	1380000	1385000	ENSG00000261730
212674-212788	212674	chr6	810000	815000			212788	chr6	1380000	1385000	ENSG00000261730
212676-212788	212676	chr6	820000	825000			212788	chr6	1380000	1385000	ENSG00000261730
212782-212791	212782	chr6	1350000	1355000	ENSG00000261730		212791	chr6	1395000	1400000		ENSG00000137273
212733-212774	212733	chr6	1105000	1110000	ENSG00000261730	ENSG00000176515	212774	chr6	1310000	1315000	ENSG00000261730	ENSG00000164379
212734-212774	212734	chr6	1110000	1115000	ENSG00000261730		212774	chr6	1310000	1315000	ENSG00000261730	ENSG00000164379
212745-212774	212745	chr6	1165000	1170000	ENSG00000261730		212774	chr6	1310000	1315000	ENSG00000261730	ENSG00000164379
217934-218064	217934	chr6	27110000	27115000		ENSG00000197903,ENSG00000198339,ENSG00000184825	218064	chr6	27760000	27765000	CATG00000087905	ENSG00000233822
217937-218063	217937	chr6	27125000	27130000			218063	chr6	27755000	27760000	CATG00000087905
217937-218064	217937	chr6	27125000	27130000			218064	chr6	27760000	27765000	CATG00000087905	ENSG00000233822
217939-218064	217939	chr6	27135000	27140000			218064	chr6	27760000	27765000	CATG00000087905	ENSG00000233822
217940-218063	217940	chr6	27140000	27145000			218063	chr6	27755000	27760000	CATG00000087905
217940-218064	217940	chr6	27140000	27145000			218064	chr6	27760000	27765000	CATG00000087905	ENSG00000233822
217941-218063	217941	chr6	27145000	27150000		CATG00000083320	218063	chr6	27755000	27760000	CATG00000087905
217941-218064	217941	chr6	27145000	27150000		CATG00000083320	218064	chr6	27760000	27765000	CATG00000087905	ENSG00000233822
217948-218063	217948	chr6	27180000	27185000		CATG00000083320	218063	chr6	27755000	27760000	CATG00000087905
218012-218064	218012	chr6	27500000	27505000			218064	chr6	27760000	27765000	CATG00000087905	ENSG00000233822
218024-218063	218024	chr6	27560000	27565000			218063	chr6	27755000	27760000	CATG00000087905
218039-218063	218039	chr6	27635000	27640000			218063	chr6	27755000	27760000	CATG00000087905
218039-218064	218039	chr6	27635000	27640000			218064	chr6	27760000	27765000	CATG00000087905	ENSG00000233822
218056-218063	218056	chr6	27720000	27725000			218063	chr6	27755000	27760000	CATG00000087905
218060-218063	218060	chr6	27740000	27745000			218063	chr6	27755000	27760000	CATG00000087905
218063-218084	218063	chr6	27755000	27760000	CATG00000087905		218084	chr6	27860000	27865000		ENSG00000233822,ENSG00000197153,ENSG00000233224,ENSG00000196331
218064-218067	218064	chr6	27760000	27765000	CATG00000087905	ENSG00000233822	218067	chr6	27775000	27780000		ENSG00000233822,ENSG00000185130,ENSG00000196747,ENSG00000203813
218064-218079	218064	chr6	27760000	27765000	CATG00000087905	ENSG00000233822	218079	chr6	27835000	27840000		ENSG00000233822,ENSG00000198374,ENSG00000184357,CATG00000087909,ENSG00000182572
218064-218084	218064	chr6	27760000	27765000	CATG00000087905	ENSG00000233822	218084	chr6	27860000	27865000		ENSG00000233822,ENSG00000197153,ENSG00000233224,ENSG00000196331
218599-218650	218599	chr6	30435000	30440000		ENSG00000204592	218650	chr6	30690000	30695000	ENSG00000272540	ENSG00000196230,ENSG00000137312
218601-218650	218601	chr6	30445000	30450000		ENSG00000204592	218650	chr6	30690000	30695000	ENSG00000272540	ENSG00000196230,ENSG00000137312
218602-218650	218602	chr6	30450000	30455000		ENSG00000204592	218650	chr6	30690000	30695000	ENSG00000272540	ENSG00000196230,ENSG00000137312
218603-218650	218603	chr6	30455000	30460000		ENSG00000204592	218650	chr6	30690000	30695000	ENSG00000272540	ENSG00000196230,ENSG00000137312
218650-218680	218650	chr6	30690000	30695000	ENSG00000272540	ENSG00000196230,ENSG00000137312	218680	chr6	30840000	30845000		ENSG00000204580
218650-218681	218650	chr6	30690000	30695000	ENSG00000272540	ENSG00000196230,ENSG00000137312	218681	chr6	30845000	30850000		ENSG00000204580
218650-218683	218650	chr6	30690000	30695000	ENSG00000272540	ENSG00000196230,ENSG00000137312	218683	chr6	30855000	30860000		ENSG00000204580
218650-218686	218650	chr6	30690000	30695000	ENSG00000272540	ENSG00000196230,ENSG00000137312	218686	chr6	30870000	30875000		ENSG00000204580
218650-218688	218650	chr6	30690000	30695000	ENSG00000272540	ENSG00000196230,ENSG00000137312	218688	chr6	30880000	30885000		ENSG00000137411,ENSG00000213780
218650-218716	218650	chr6	30690000	30695000	ENSG00000272540	ENSG00000196230,ENSG00000137312	218716	chr6	31020000	31025000
218650-218728	218650	chr6	30690000	30695000	ENSG00000272540	ENSG00000196230,ENSG00000137312	218728	chr6	31080000	31085000		ENSG00000204542,ENSG00000204540,ENSG00000204539
218655-218679	218655	chr6	30715000	30720000	CATG00000087998		218679	chr6	30835000	30840000
218655-218680	218655	chr6	30715000	30720000	CATG00000087998		218680	chr6	30840000	30845000		ENSG00000204580
218655-218681	218655	chr6	30715000	30720000	CATG00000087998		218681	chr6	30845000	30850000		ENSG00000204580
218655-218683	218655	chr6	30715000	30720000	CATG00000087998		218683	chr6	30855000	30860000		ENSG00000204580
218655-218702	218655	chr6	30715000	30720000	CATG00000087998		218702	chr6	30950000	30955000		ENSG00000204544
218655-218717	218655	chr6	30715000	30720000	CATG00000087998		218717	chr6	31025000	31030000		CATG00000088014
218655-218719	218655	chr6	30715000	30720000	CATG00000087998		218719	chr6	31035000	31040000		CATG00000088014
218656-218680	218656	chr6	30720000	30725000	CATG00000087998		218680	chr6	30840000	30845000		ENSG00000204580
218656-218681	218656	chr6	30720000	30725000	CATG00000087998		218681	chr6	30845000	30850000		ENSG00000204580
218656-218682	218656	chr6	30720000	30725000	CATG00000087998		218682	chr6	30850000	30855000		ENSG00000204580
218656-218728	218656	chr6	30720000	30725000	CATG00000087998		218728	chr6	31080000	31085000		ENSG00000204542,ENSG00000204540,ENSG00000204539
218626-218650	218626	chr6	30570000	30575000		ENSG00000204569	218650	chr6	30690000	30695000	ENSG00000272540	ENSG00000196230,ENSG00000137312
218628-218650	218628	chr6	30580000	30585000		ENSG00000204569	218650	chr6	30690000	30695000	ENSG00000272540	ENSG00000196230,ENSG00000137312
218631-218650	218631	chr6	30595000	30600000		ENSG00000137343	218650	chr6	30690000	30695000	ENSG00000272540	ENSG00000196230,ENSG00000137312
218635-218650	218635	chr6	30615000	30620000		ENSG00000204564,ENSG00000204560	218650	chr6	30690000	30695000	ENSG00000272540	ENSG00000196230,ENSG00000137312
218640-218650	218640	chr6	30640000	30645000		ENSG00000204560,ENSG00000146112	218650	chr6	30690000	30695000	ENSG00000272540	ENSG00000196230,ENSG00000137312
218641-218650	218641	chr6	30645000	30650000		ENSG00000146112,ENSG00000137404	218650	chr6	30690000	30695000	ENSG00000272540	ENSG00000196230,ENSG00000137312
218642-218650	218642	chr6	30650000	30655000		ENSG00000146112,ENSG00000137404	218650	chr6	30690000	30695000	ENSG00000272540	ENSG00000196230,ENSG00000137312
218643-218650	218643	chr6	30655000	30660000		ENSG00000146112,ENSG00000137404	218650	chr6	30690000	30695000	ENSG00000272540	ENSG00000196230,ENSG00000137312
218650-218653	218650	chr6	30690000	30695000	ENSG00000272540	ENSG00000196230,ENSG00000137312	218653	chr6	30705000	30710000		ENSG00000137312
218654-218656	218654	chr6	30710000	30715000		ENSG00000137312,ENSG00000137331	218656	chr6	30720000	30725000	CATG00000087998
218655-218656	218655	chr6	30715000	30720000	CATG00000087998		218656	chr6	30720000	30725000	CATG00000087998
218655-218657	218655	chr6	30715000	30720000	CATG00000087998		218657	chr6	30725000	30730000		CATG00000083471
219572-219588	219572	chr6	35300000	35305000	CATG00000083706		219588	chr6	35380000	35385000		ENSG00000112033
219572-219590	219572	chr6	35300000	35305000	CATG00000083706		219590	chr6	35390000	35395000		ENSG00000112033
219572-219593	219572	chr6	35300000	35305000	CATG00000083706		219593	chr6	35405000	35410000		CATG00000083710
219572-219594	219572	chr6	35300000	35305000	CATG00000083706		219594	chr6	35410000	35415000		CATG00000083710
219572-219595	219572	chr6	35300000	35305000	CATG00000083706		219595	chr6	35415000	35420000		CATG00000083710
219572-219596	219572	chr6	35300000	35305000	CATG00000083706		219596	chr6	35420000	35425000		ENSG00000112039
219572-219598	219572	chr6	35300000	35305000	CATG00000083706		219598	chr6	35430000	35435000		ENSG00000112039
219572-219599	219572	chr6	35300000	35305000	CATG00000083706		219599	chr6	35435000	35440000		ENSG00000112039,ENSG00000007866,ENSG00000198755
219572-219655	219572	chr6	35300000	35305000	CATG00000083706		219655	chr6	35715000	35720000		ENSG00000157343
219573-219595	219573	chr6	35305000	35310000	CATG00000083706		219595	chr6	35415000	35420000		CATG00000083710
221407-221606	221407	chr6	44475000	44480000			221606	chr6	45470000	45475000	CATG00000083943	ENSG00000124813
221847-221864	221847	chr6	46675000	46680000	CATG00000083982	ENSG00000146070	221864	chr6	46760000	46765000		ENSG00000112818
221847-221874	221847	chr6	46675000	46680000	CATG00000083982	ENSG00000146070	221874	chr6	46810000	46815000		ENSG00000112818
221847-221890	221847	chr6	46675000	46680000	CATG00000083982	ENSG00000146070	221890	chr6	46890000	46895000		ENSG00000069122
221847-221904	221847	chr6	46675000	46680000	CATG00000083982	ENSG00000146070	221904	chr6	46960000	46965000
227351-227354	227351	chr6	74195000	74200000	ENSG00000271986	ENSG00000135297	227354	chr6	74210000	74215000		ENSG00000135297
227351-227355	227351	chr6	74195000	74200000	ENSG00000271986	ENSG00000135297	227355	chr6	74215000	74220000		ENSG00000135297,ENSG00000156508
227351-227377	227351	chr6	74195000	74200000	ENSG00000271986	ENSG00000135297	227377	chr6	74325000	74330000		ENSG00000119899
227351-227379	227351	chr6	74195000	74200000	ENSG00000271986	ENSG00000135297	227379	chr6	74335000	74340000		ENSG00000119899
229537-229591	229537	chr6	85125000	85130000	CATG00000089122		229591	chr6	85395000	85400000		ENSG00000112837
229537-229605	229537	chr6	85125000	85130000	CATG00000089122		229605	chr6	85465000	85470000		ENSG00000112837
229537-229610	229537	chr6	85125000	85130000	CATG00000089122		229610	chr6	85490000	85495000		CATG00000089129
229539-229606	229539	chr6	85135000	85140000	CATG00000089122		229606	chr6	85470000	85475000		ENSG00000112837
229539-229607	229539	chr6	85135000	85140000	CATG00000089122		229607	chr6	85475000	85480000
229539-229647	229539	chr6	85135000	85140000	CATG00000089122		229647	chr6	85675000	85680000		CATG00000089135
229543-229598	229543	chr6	85155000	85160000	CATG00000089122		229598	chr6	85430000	85435000		ENSG00000112837
229546-229607	229546	chr6	85170000	85175000	CATG00000089122		229607	chr6	85475000	85480000
229547-229612	229547	chr6	85175000	85180000	CATG00000089122		229612	chr6	85500000	85505000		CATG00000089129
229548-229612	229548	chr6	85180000	85185000	CATG00000089122		229612	chr6	85500000	85505000		CATG00000089129
229556-229593	229556	chr6	85220000	85225000	CATG00000089122		229593	chr6	85405000	85410000		ENSG00000112837
229563-229600	229563	chr6	85255000	85260000	CATG00000089122		229600	chr6	85440000	85445000		ENSG00000112837
229574-229607	229574	chr6	85310000	85315000	CATG00000089122		229607	chr6	85475000	85480000
229578-229600	229578	chr6	85330000	85335000	CATG00000089122		229600	chr6	85440000	85445000		ENSG00000112837
230085-230118	230085	chr6	87865000	87870000	ENSG00000272008	ENSG00000188994	230118	chr6	88030000	88035000		ENSG00000226524,ENSG00000111850
230239-230284	230239	chr6	88635000	88640000			230284	chr6	88860000	88865000	ENSG00000234426	ENSG00000118432
230315-230415	230315	chr6	89015000	89020000	ENSG00000234426		230415	chr6	89515000	89520000		ENSG00000111880
230322-230428	230322	chr6	89050000	89055000	ENSG00000234426		230428	chr6	89580000	89585000		ENSG00000111880
230347-230428	230347	chr6	89175000	89180000	ENSG00000234426		230428	chr6	89580000	89585000		ENSG00000111880
230347-230431	230347	chr6	89175000	89180000	ENSG00000234426		230431	chr6	89595000	89600000		ENSG00000111880
232212-232369	232212	chr6	98500000	98505000	ENSG00000271860		232369	chr6	99285000	99290000		ENSG00000112234,ENSG00000184486
232236-232366	232236	chr6	98620000	98625000	ENSG00000271860		232366	chr6	99270000	99275000		ENSG00000112234
232471-232487	232471	chr6	99795000	99800000		ENSG00000146267	232487	chr6	99875000	99880000	ENSG00000228506
234200-234253	234200	chr6	108440000	108445000		ENSG00000081087	234253	chr6	108705000	108710000	ENSG00000227072	ENSG00000135537
234206-234332	234206	chr6	108470000	108475000		ENSG00000081087	234332	chr6	109100000	109105000	ENSG00000219565	ENSG00000118689
234283-234332	234283	chr6	108855000	108860000		ENSG00000135537	234332	chr6	109100000	109105000	ENSG00000219565	ENSG00000118689
234283-234333	234283	chr6	108855000	108860000		ENSG00000135537	234333	chr6	109105000	109110000	ENSG00000219565	ENSG00000118689
234284-234332	234284	chr6	108860000	108865000		ENSG00000135537	234332	chr6	109100000	109105000	ENSG00000219565	ENSG00000118689
234284-234333	234284	chr6	108860000	108865000		ENSG00000135537	234333	chr6	109105000	109110000	ENSG00000219565	ENSG00000118689
234285-234332	234285	chr6	108865000	108870000			234332	chr6	109100000	109105000	ENSG00000219565	ENSG00000118689
234285-234333	234285	chr6	108865000	108870000			234333	chr6	109105000	109110000	ENSG00000219565	ENSG00000118689
234332-234392	234332	chr6	109100000	109105000	ENSG00000219565	ENSG00000118689	234392	chr6	109400000	109405000		ENSG00000080546
234333-234349	234333	chr6	109105000	109110000	ENSG00000219565	ENSG00000118689	234349	chr6	109185000	109190000		ENSG00000118690
234333-234390	234333	chr6	109105000	109110000	ENSG00000219565	ENSG00000118689	234390	chr6	109390000	109395000		ENSG00000080546
234674-234739	234674	chr6	110810000	110815000			234739	chr6	111135000	111140000	ENSG00000213149	ENSG00000155111,ENSG00000123505
234685-234739	234685	chr6	110865000	110870000			234739	chr6	111135000	111140000	ENSG00000213149	ENSG00000155111,ENSG00000123505
234739-234776	234739	chr6	111135000	111140000	ENSG00000213149	ENSG00000155111,ENSG00000123505	234776	chr6	111320000	111325000		ENSG00000197498
235827-235889	235827	chr6	116575000	116580000	ENSG00000240050	ENSG00000111817,ENSG00000187189	235889	chr6	116885000	116890000		ENSG00000111832
235828-235884	235828	chr6	116580000	116585000	ENSG00000240050	ENSG00000111817	235884	chr6	116860000	116865000		ENSG00000173626,ENSG00000164451
235828-235899	235828	chr6	116580000	116585000	ENSG00000240050	ENSG00000111817	235899	chr6	116935000	116940000		ENSG00000111832,ENSG00000111834
235829-235879	235829	chr6	116585000	116590000	ENSG00000240050	ENSG00000111817,ENSG00000189241	235879	chr6	116835000	116840000		ENSG00000173626,ENSG00000178033
235829-235880	235829	chr6	116585000	116590000	ENSG00000240050	ENSG00000111817,ENSG00000189241	235880	chr6	116840000	116845000		ENSG00000173626,ENSG00000178033
235829-235883	235829	chr6	116585000	116590000	ENSG00000240050	ENSG00000111817,ENSG00000189241	235883	chr6	116855000	116860000		ENSG00000173626,ENSG00000164451
235829-235884	235829	chr6	116585000	116590000	ENSG00000240050	ENSG00000111817,ENSG00000189241	235884	chr6	116860000	116865000		ENSG00000173626,ENSG00000164451
235829-235885	235829	chr6	116585000	116590000	ENSG00000240050	ENSG00000111817,ENSG00000189241	235885	chr6	116865000	116870000		ENSG00000173626,ENSG00000164451
235829-235887	235829	chr6	116585000	116590000	ENSG00000240050	ENSG00000111817,ENSG00000189241	235887	chr6	116875000	116880000		ENSG00000164451
235829-235889	235829	chr6	116585000	116590000	ENSG00000240050	ENSG00000111817,ENSG00000189241	235889	chr6	116885000	116890000		ENSG00000111832
235829-235890	235829	chr6	116585000	116590000	ENSG00000240050	ENSG00000111817,ENSG00000189241	235890	chr6	116890000	116895000		ENSG00000111832
235829-235891	235829	chr6	116585000	116590000	ENSG00000240050	ENSG00000111817,ENSG00000189241	235891	chr6	116895000	116900000		ENSG00000111832
235829-235892	235829	chr6	116585000	116590000	ENSG00000240050	ENSG00000111817,ENSG00000189241	235892	chr6	116900000	116905000		ENSG00000111832
235829-235895	235829	chr6	116585000	116590000	ENSG00000240050	ENSG00000111817,ENSG00000189241	235895	chr6	116915000	116920000		ENSG00000111832
235829-235899	235829	chr6	116585000	116590000	ENSG00000240050	ENSG00000111817,ENSG00000189241	235899	chr6	116935000	116940000		ENSG00000111832,ENSG00000111834
235829-235901	235829	chr6	116585000	116590000	ENSG00000240050	ENSG00000111817,ENSG00000189241	235901	chr6	116945000	116950000		ENSG00000111832,ENSG00000111834,ENSG00000153975
235829-235902	235829	chr6	116585000	116590000	ENSG00000240050	ENSG00000111817,ENSG00000189241	235902	chr6	116950000	116955000		ENSG00000111832,ENSG00000111834,ENSG00000153975
235829-235905	235829	chr6	116585000	116590000	ENSG00000240050	ENSG00000111817,ENSG00000189241	235905	chr6	116965000	116970000		ENSG00000153975
235829-235906	235829	chr6	116585000	116590000	ENSG00000240050	ENSG00000111817,ENSG00000189241	235906	chr6	116970000	116975000		ENSG00000153975
235830-235883	235830	chr6	116590000	116595000	ENSG00000240050	ENSG00000111817,ENSG00000189241	235883	chr6	116855000	116860000		ENSG00000173626,ENSG00000164451
235830-235884	235830	chr6	116590000	116595000	ENSG00000240050	ENSG00000111817,ENSG00000189241	235884	chr6	116860000	116865000		ENSG00000173626,ENSG00000164451
235830-235887	235830	chr6	116590000	116595000	ENSG00000240050	ENSG00000111817,ENSG00000189241	235887	chr6	116875000	116880000		ENSG00000164451
235830-235890	235830	chr6	116590000	116595000	ENSG00000240050	ENSG00000111817,ENSG00000189241	235890	chr6	116890000	116895000		ENSG00000111832
235830-235903	235830	chr6	116590000	116595000	ENSG00000240050	ENSG00000111817,ENSG00000189241	235903	chr6	116955000	116960000		ENSG00000111832,ENSG00000111834,ENSG00000153975
235831-235880	235831	chr6	116595000	116600000	ENSG00000240050	ENSG00000111817,ENSG00000189241	235880	chr6	116840000	116845000		ENSG00000173626,ENSG00000178033
235831-235888	235831	chr6	116595000	116600000	ENSG00000240050	ENSG00000111817,ENSG00000189241	235888	chr6	116880000	116885000		ENSG00000164451
235832-235867	235832	chr6	116600000	116605000	ENSG00000240050	ENSG00000111817,ENSG00000189241	235867	chr6	116775000	116780000
235832-235868	235832	chr6	116600000	116605000	ENSG00000240050	ENSG00000111817,ENSG00000189241	235868	chr6	116780000	116785000		ENSG00000188820
235832-235874	235832	chr6	116600000	116605000	ENSG00000240050	ENSG00000111817,ENSG00000189241	235874	chr6	116810000	116815000
235832-235876	235832	chr6	116600000	116605000	ENSG00000240050	ENSG00000111817,ENSG00000189241	235876	chr6	116820000	116825000		ENSG00000173626
235832-235878	235832	chr6	116600000	116605000	ENSG00000240050	ENSG00000111817,ENSG00000189241	235878	chr6	116830000	116835000		ENSG00000173626,ENSG00000178033
235832-235880	235832	chr6	116600000	116605000	ENSG00000240050	ENSG00000111817,ENSG00000189241	235880	chr6	116840000	116845000		ENSG00000173626,ENSG00000178033
235832-235881	235832	chr6	116600000	116605000	ENSG00000240050	ENSG00000111817,ENSG00000189241	235881	chr6	116845000	116850000		ENSG00000173626,ENSG00000178033
235832-235883	235832	chr6	116600000	116605000	ENSG00000240050	ENSG00000111817,ENSG00000189241	235883	chr6	116855000	116860000		ENSG00000173626,ENSG00000164451
235832-235884	235832	chr6	116600000	116605000	ENSG00000240050	ENSG00000111817,ENSG00000189241	235884	chr6	116860000	116865000		ENSG00000173626,ENSG00000164451
235832-235885	235832	chr6	116600000	116605000	ENSG00000240050	ENSG00000111817,ENSG00000189241	235885	chr6	116865000	116870000		ENSG00000173626,ENSG00000164451
235832-235887	235832	chr6	116600000	116605000	ENSG00000240050	ENSG00000111817,ENSG00000189241	235887	chr6	116875000	116880000		ENSG00000164451
235832-235889	235832	chr6	116600000	116605000	ENSG00000240050	ENSG00000111817,ENSG00000189241	235889	chr6	116885000	116890000		ENSG00000111832
235832-235890	235832	chr6	116600000	116605000	ENSG00000240050	ENSG00000111817,ENSG00000189241	235890	chr6	116890000	116895000		ENSG00000111832
235832-235891	235832	chr6	116600000	116605000	ENSG00000240050	ENSG00000111817,ENSG00000189241	235891	chr6	116895000	116900000		ENSG00000111832
235832-235899	235832	chr6	116600000	116605000	ENSG00000240050	ENSG00000111817,ENSG00000189241	235899	chr6	116935000	116940000		ENSG00000111832,ENSG00000111834
235832-235900	235832	chr6	116600000	116605000	ENSG00000240050	ENSG00000111817,ENSG00000189241	235900	chr6	116940000	116945000		ENSG00000111832,ENSG00000111834
235832-235901	235832	chr6	116600000	116605000	ENSG00000240050	ENSG00000111817,ENSG00000189241	235901	chr6	116945000	116950000		ENSG00000111832,ENSG00000111834,ENSG00000153975
235832-235902	235832	chr6	116600000	116605000	ENSG00000240050	ENSG00000111817,ENSG00000189241	235902	chr6	116950000	116955000		ENSG00000111832,ENSG00000111834,ENSG00000153975
235832-235906	235832	chr6	116600000	116605000	ENSG00000240050	ENSG00000111817,ENSG00000189241	235906	chr6	116970000	116975000		ENSG00000153975
235833-235881	235833	chr6	116605000	116610000	ENSG00000240050	ENSG00000111817	235881	chr6	116845000	116850000		ENSG00000173626,ENSG00000178033
235833-235887	235833	chr6	116605000	116610000	ENSG00000240050	ENSG00000111817	235887	chr6	116875000	116880000		ENSG00000164451
235833-235888	235833	chr6	116605000	116610000	ENSG00000240050	ENSG00000111817	235888	chr6	116880000	116885000		ENSG00000164451
235833-235889	235833	chr6	116605000	116610000	ENSG00000240050	ENSG00000111817	235889	chr6	116885000	116890000		ENSG00000111832
235834-235867	235834	chr6	116610000	116615000	ENSG00000240050	ENSG00000111817	235867	chr6	116775000	116780000
235834-235875	235834	chr6	116610000	116615000	ENSG00000240050	ENSG00000111817	235875	chr6	116815000	116820000		ENSG00000173626
235834-235883	235834	chr6	116610000	116615000	ENSG00000240050	ENSG00000111817	235883	chr6	116855000	116860000		ENSG00000173626,ENSG00000164451
235834-235887	235834	chr6	116610000	116615000	ENSG00000240050	ENSG00000111817	235887	chr6	116875000	116880000		ENSG00000164451
235834-235888	235834	chr6	116610000	116615000	ENSG00000240050	ENSG00000111817	235888	chr6	116880000	116885000		ENSG00000164451
235835-235869	235835	chr6	116615000	116620000	ENSG00000240050	ENSG00000111817	235869	chr6	116785000	116790000		ENSG00000188820
235835-235882	235835	chr6	116615000	116620000	ENSG00000240050	ENSG00000111817	235882	chr6	116850000	116855000		ENSG00000173626,ENSG00000164451
235838-235884	235838	chr6	116630000	116635000	ENSG00000240050	ENSG00000111817	235884	chr6	116860000	116865000		ENSG00000173626,ENSG00000164451
235840-235879	235840	chr6	116640000	116645000	ENSG00000240050	ENSG00000111817	235879	chr6	116835000	116840000		ENSG00000173626,ENSG00000178033
235848-235887	235848	chr6	116680000	116685000	ENSG00000240050	ENSG00000111817	235887	chr6	116875000	116880000		ENSG00000164451
235850-235880	235850	chr6	116690000	116695000	ENSG00000240050	ENSG00000111817	235880	chr6	116840000	116845000		ENSG00000173626,ENSG00000178033
235850-235883	235850	chr6	116690000	116695000	ENSG00000240050	ENSG00000111817	235883	chr6	116855000	116860000		ENSG00000173626,ENSG00000164451
237754-237766	237754	chr6	126210000	126215000	CATG00000085786	ENSG00000111912	237766	chr6	126270000	126275000
237754-237767	237754	chr6	126210000	126215000	CATG00000085786	ENSG00000111912	237767	chr6	126275000	126280000		ENSG00000111911
237755-237766	237755	chr6	126215000	126220000	CATG00000085786	ENSG00000111912	237766	chr6	126270000	126275000
238969-239060	238969	chr6	132285000	132290000	ENSG00000227220,ENSG00000236166		239060	chr6	132740000	132745000
238969-239072	238969	chr6	132285000	132290000	ENSG00000227220,ENSG00000236166		239072	chr6	132800000	132805000		ENSG00000079950
238969-239073	238969	chr6	132285000	132290000	ENSG00000227220,ENSG00000236166		239073	chr6	132805000	132810000		ENSG00000079950
238971-239035	238971	chr6	132295000	132300000	ENSG00000227220,ENSG00000236166		239035	chr6	132615000	132620000		ENSG00000079931
238981-239069	238981	chr6	132345000	132350000	ENSG00000227220,ENSG00000236166		239069	chr6	132785000	132790000		ENSG00000079950
240137-240148	240137	chr6	138125000	138130000	CATG00000090176		240148	chr6	138180000	138185000
240137-240149	240137	chr6	138125000	138130000	CATG00000090176		240149	chr6	138185000	138190000		ENSG00000118503
240137-240150	240137	chr6	138125000	138130000	CATG00000090176		240150	chr6	138190000	138195000		ENSG00000118503
240137-240151	240137	chr6	138125000	138130000	CATG00000090176		240151	chr6	138195000	138200000		ENSG00000118503
240138-240149	240138	chr6	138130000	138135000	CATG00000090176		240149	chr6	138185000	138190000		ENSG00000118503
240138-240150	240138	chr6	138130000	138135000	CATG00000090176		240150	chr6	138190000	138195000		ENSG00000118503
240182-240257	240182	chr6	138350000	138355000			240257	chr6	138725000	138730000	ENSG00000215878	ENSG00000051620,ENSG00000135540
240207-240257	240207	chr6	138475000	138480000			240257	chr6	138725000	138730000	ENSG00000215878	ENSG00000051620,ENSG00000135540
241945-242020	241945	chr6	147165000	147170000	ENSG00000233452		242020	chr6	147540000	147545000		ENSG00000164506
241945-242031	241945	chr6	147165000	147170000	ENSG00000233452		242031	chr6	147595000	147600000		ENSG00000164506
241945-242044	241945	chr6	147165000	147170000	ENSG00000233452		242044	chr6	147660000	147665000		ENSG00000164506
241946-242036	241946	chr6	147170000	147175000	ENSG00000233452		242036	chr6	147620000	147625000		ENSG00000164506
241948-242034	241948	chr6	147180000	147185000	ENSG00000233452		242034	chr6	147610000	147615000		ENSG00000164506
241948-242038	241948	chr6	147180000	147185000	ENSG00000233452		242038	chr6	147630000	147635000		ENSG00000164506
241948-242045	241948	chr6	147180000	147185000	ENSG00000233452		242045	chr6	147665000	147670000		ENSG00000164506
241949-242027	241949	chr6	147185000	147190000	ENSG00000233452		242027	chr6	147575000	147580000		ENSG00000164506
241949-242029	241949	chr6	147185000	147190000	ENSG00000233452		242029	chr6	147585000	147590000		ENSG00000164506
241949-242030	241949	chr6	147185000	147190000	ENSG00000233452		242030	chr6	147590000	147595000		ENSG00000164506
241949-242033	241949	chr6	147185000	147190000	ENSG00000233452		242033	chr6	147605000	147610000		ENSG00000164506
241950-242025	241950	chr6	147190000	147195000	ENSG00000233452		242025	chr6	147565000	147570000		ENSG00000164506
241950-242034	241950	chr6	147190000	147195000	ENSG00000233452		242034	chr6	147610000	147615000		ENSG00000164506
241951-242037	241951	chr6	147195000	147200000	ENSG00000233452		242037	chr6	147625000	147630000		ENSG00000164506
241952-242044	241952	chr6	147200000	147205000	ENSG00000233452		242044	chr6	147660000	147665000		ENSG00000164506
241953-242026	241953	chr6	147205000	147210000	ENSG00000233452		242026	chr6	147570000	147575000		ENSG00000164506
241954-242027	241954	chr6	147210000	147215000	ENSG00000233452		242027	chr6	147575000	147580000		ENSG00000164506
241954-242030	241954	chr6	147210000	147215000	ENSG00000233452		242030	chr6	147590000	147595000		ENSG00000164506
241954-242033	241954	chr6	147210000	147215000	ENSG00000233452		242033	chr6	147605000	147610000		ENSG00000164506
241955-242021	241955	chr6	147215000	147220000	ENSG00000233452		242021	chr6	147545000	147550000		ENSG00000164506
241955-242035	241955	chr6	147215000	147220000	ENSG00000233452		242035	chr6	147615000	147620000		ENSG00000164506
241955-242038	241955	chr6	147215000	147220000	ENSG00000233452		242038	chr6	147630000	147635000		ENSG00000164506
241955-242044	241955	chr6	147215000	147220000	ENSG00000233452		242044	chr6	147660000	147665000		ENSG00000164506
241956-242021	241956	chr6	147220000	147225000	ENSG00000233452		242021	chr6	147545000	147550000		ENSG00000164506
241956-242033	241956	chr6	147220000	147225000	ENSG00000233452		242033	chr6	147605000	147610000		ENSG00000164506
241956-242041	241956	chr6	147220000	147225000	ENSG00000233452		242041	chr6	147645000	147650000		ENSG00000164506
241957-242030	241957	chr6	147225000	147230000	ENSG00000233452		242030	chr6	147590000	147595000		ENSG00000164506
241957-242032	241957	chr6	147225000	147230000	ENSG00000233452		242032	chr6	147600000	147605000		ENSG00000164506
241957-242037	241957	chr6	147225000	147230000	ENSG00000233452		242037	chr6	147625000	147630000		ENSG00000164506
241958-242018	241958	chr6	147230000	147235000	ENSG00000233452		242018	chr6	147530000	147535000		ENSG00000164506
241958-242027	241958	chr6	147230000	147235000	ENSG00000233452		242027	chr6	147575000	147580000		ENSG00000164506
241958-242029	241958	chr6	147230000	147235000	ENSG00000233452		242029	chr6	147585000	147590000		ENSG00000164506
241958-242032	241958	chr6	147230000	147235000	ENSG00000233452		242032	chr6	147600000	147605000		ENSG00000164506
241958-242035	241958	chr6	147230000	147235000	ENSG00000233452		242035	chr6	147615000	147620000		ENSG00000164506
241959-242021	241959	chr6	147235000	147240000	ENSG00000233452		242021	chr6	147545000	147550000		ENSG00000164506
241959-242023	241959	chr6	147235000	147240000	ENSG00000233452		242023	chr6	147555000	147560000		ENSG00000164506
241961-242043	241961	chr6	147245000	147250000	ENSG00000233452		242043	chr6	147655000	147660000		ENSG00000164506
241963-242037	241963	chr6	147255000	147260000	ENSG00000233452		242037	chr6	147625000	147630000		ENSG00000164506
241965-242024	241965	chr6	147265000	147270000	ENSG00000233452		242024	chr6	147560000	147565000		ENSG00000164506
241980-242021	241980	chr6	147340000	147345000	ENSG00000233452		242021	chr6	147545000	147550000		ENSG00000164506
241980-242033	241980	chr6	147340000	147345000	ENSG00000233452		242033	chr6	147605000	147610000		ENSG00000164506
241983-242036	241983	chr6	147355000	147360000	ENSG00000233452		242036	chr6	147620000	147625000		ENSG00000164506
241988-242021	241988	chr6	147380000	147385000	ENSG00000233452		242021	chr6	147545000	147550000		ENSG00000164506
241989-242027	241989	chr6	147385000	147390000	ENSG00000233452		242027	chr6	147575000	147580000		ENSG00000164506
241958-242015	241958	chr6	147230000	147235000	ENSG00000233452		242015	chr6	147515000	147520000	ENSG00000233452	ENSG00000164506
241958-242017	241958	chr6	147230000	147235000	ENSG00000233452		242017	chr6	147525000	147530000	ENSG00000233452	ENSG00000164506
241959-242003	241959	chr6	147235000	147240000	ENSG00000233452		242003	chr6	147455000	147460000	ENSG00000233452	ENSG00000164506
241959-242010	241959	chr6	147235000	147240000	ENSG00000233452		242010	chr6	147490000	147495000	ENSG00000233452	ENSG00000164506
241959-242014	241959	chr6	147235000	147240000	ENSG00000233452		242014	chr6	147510000	147515000	ENSG00000233452	ENSG00000164506
241959-242017	241959	chr6	147235000	147240000	ENSG00000233452		242017	chr6	147525000	147530000	ENSG00000233452	ENSG00000164506
242078-242226	242078	chr6	147830000	147835000	ENSG00000227681	ENSG00000203727	242226	chr6	148570000	148575000		ENSG00000111961
242081-242259	242081	chr6	147845000	147850000	ENSG00000227681	ENSG00000203727	242259	chr6	148735000	148740000		ENSG00000111961
244358-244366	244358	chr6	159230000	159235000		ENSG00000092820	244366	chr6	159270000	159275000	CATG00000086741	CATG00000086742
244359-244366	244359	chr6	159235000	159240000		ENSG00000092820	244366	chr6	159270000	159275000	CATG00000086741	CATG00000086742
244360-244366	244360	chr6	159240000	159245000		ENSG00000092820	244366	chr6	159270000	159275000	CATG00000086741	CATG00000086742
244361-244366	244361	chr6	159245000	159250000			244366	chr6	159270000	159275000	CATG00000086741	CATG00000086742
244362-244366	244362	chr6	159250000	159255000			244366	chr6	159270000	159275000	CATG00000086741	CATG00000086742
244364-244366	244364	chr6	159260000	159265000			244366	chr6	159270000	159275000	CATG00000086741	CATG00000086742
244366-244370	244366	chr6	159270000	159275000	CATG00000086741	CATG00000086742	244370	chr6	159290000	159295000		ENSG00000203711
244366-244373	244366	chr6	159270000	159275000	CATG00000086741	CATG00000086742	244373	chr6	159305000	159310000		ENSG00000203711
244366-244374	244366	chr6	159270000	159275000	CATG00000086741	CATG00000086742	244374	chr6	159310000	159315000		ENSG00000203711
244366-244375	244366	chr6	159270000	159275000	CATG00000086741	CATG00000086742	244375	chr6	159315000	159320000		ENSG00000203711
244366-244389	244366	chr6	159270000	159275000	CATG00000086741	CATG00000086742	244389	chr6	159385000	159390000		ENSG00000130363
244366-244390	244366	chr6	159270000	159275000	CATG00000086741	CATG00000086742	244390	chr6	159390000	159395000		ENSG00000130363
244366-244396	244366	chr6	159270000	159275000	CATG00000086741	CATG00000086742	244396	chr6	159420000	159425000		ENSG00000130363
251454-251602	251454	chr7	23590000	23595000			251602	chr7	24330000	24335000	CATG00000095444	ENSG00000122585
251599-251684	251599	chr7	24315000	24320000	CATG00000095444		251684	chr7	24740000	24745000		ENSG00000105926,ENSG00000105928
251601-251677	251601	chr7	24325000	24330000	CATG00000095444	ENSG00000122585	251677	chr7	24705000	24710000		ENSG00000105926
251601-251678	251601	chr7	24325000	24330000	CATG00000095444	ENSG00000122585	251678	chr7	24710000	24715000		ENSG00000105926
251602-251658	251602	chr7	24330000	24335000	CATG00000095444	ENSG00000122585	251658	chr7	24610000	24615000		ENSG00000105926
251602-251680	251602	chr7	24330000	24335000	CATG00000095444	ENSG00000122585	251680	chr7	24720000	24725000		ENSG00000105926
251603-251674	251603	chr7	24335000	24340000	CATG00000095444		251674	chr7	24690000	24695000		ENSG00000105926
251603-251676	251603	chr7	24335000	24340000	CATG00000095444		251676	chr7	24700000	24705000		ENSG00000105926
251605-251675	251605	chr7	24345000	24350000	CATG00000095444		251675	chr7	24695000	24700000		ENSG00000105926
251605-251676	251605	chr7	24345000	24350000	CATG00000095444		251676	chr7	24700000	24705000		ENSG00000105926
251608-251677	251608	chr7	24360000	24365000	CATG00000095444		251677	chr7	24705000	24710000		ENSG00000105926
251612-251678	251612	chr7	24380000	24385000	CATG00000095444		251678	chr7	24710000	24715000		ENSG00000105926
251617-251684	251617	chr7	24405000	24410000	CATG00000095444		251684	chr7	24740000	24745000		ENSG00000105926,ENSG00000105928
251619-251658	251619	chr7	24415000	24420000	CATG00000095444		251658	chr7	24610000	24615000		ENSG00000105926
251619-251674	251619	chr7	24415000	24420000	CATG00000095444		251674	chr7	24690000	24695000		ENSG00000105926
251619-251676	251619	chr7	24415000	24420000	CATG00000095444		251676	chr7	24700000	24705000		ENSG00000105926
251619-251677	251619	chr7	24415000	24420000	CATG00000095444		251677	chr7	24705000	24710000		ENSG00000105926
251620-251677	251620	chr7	24420000	24425000	CATG00000095444		251677	chr7	24705000	24710000		ENSG00000105926
251622-251677	251622	chr7	24430000	24435000	CATG00000095444		251677	chr7	24705000	24710000		ENSG00000105926
251623-251677	251623	chr7	24435000	24440000	CATG00000095444		251677	chr7	24705000	24710000		ENSG00000105926
251624-251660	251624	chr7	24440000	24445000	CATG00000095444		251660	chr7	24620000	24625000		ENSG00000105926
251624-251674	251624	chr7	24440000	24445000	CATG00000095444		251674	chr7	24690000	24695000		ENSG00000105926
251624-251676	251624	chr7	24440000	24445000	CATG00000095444		251676	chr7	24700000	24705000		ENSG00000105926
251624-251677	251624	chr7	24440000	24445000	CATG00000095444		251677	chr7	24705000	24710000		ENSG00000105926
251624-251678	251624	chr7	24440000	24445000	CATG00000095444		251678	chr7	24710000	24715000		ENSG00000105926
251625-251657	251625	chr7	24445000	24450000	CATG00000095444		251657	chr7	24605000	24610000
251625-251676	251625	chr7	24445000	24450000	CATG00000095444		251676	chr7	24700000	24705000		ENSG00000105926
251625-251677	251625	chr7	24445000	24450000	CATG00000095444		251677	chr7	24705000	24710000		ENSG00000105926
251625-251678	251625	chr7	24445000	24450000	CATG00000095444		251678	chr7	24710000	24715000		ENSG00000105926
251626-251658	251626	chr7	24450000	24455000	CATG00000095444		251658	chr7	24610000	24615000		ENSG00000105926
251627-251680	251627	chr7	24455000	24460000	CATG00000095444		251680	chr7	24720000	24725000		ENSG00000105926
251628-251676	251628	chr7	24460000	24465000	CATG00000095444		251676	chr7	24700000	24705000		ENSG00000105926
251628-251762	251628	chr7	24460000	24465000	CATG00000095444		251762	chr7	25130000	25135000		ENSG00000172115
251629-251677	251629	chr7	24465000	24470000	CATG00000095444		251677	chr7	24705000	24710000		ENSG00000105926
251631-251670	251631	chr7	24475000	24480000	CATG00000095444		251670	chr7	24670000	24675000		ENSG00000105926
251916-252017	251916	chr7	25900000	25905000	ENSG00000223561		252017	chr7	26405000	26410000		ENSG00000086300
251916-252175	251916	chr7	25900000	25905000	ENSG00000223561		252175	chr7	27195000	27200000		ENSG00000105997,ENSG00000106006,ENSG00000122592
253334-253355	253334	chr7	32990000	32995000	ENSG00000224573	ENSG00000105778	253355	chr7	33095000	33100000		ENSG00000122643
255282-255321	255282	chr7	42730000	42735000			255321	chr7	42925000	42930000	CATG00000092090	CATG00000095763
255321-255473	255321	chr7	42925000	42930000	CATG00000092090	CATG00000095763	255473	chr7	43685000	43690000		ENSG00000164543,ENSG00000106603
257886-257942	257886	chr7	55750000	55755000	ENSG00000252857		257942	chr7	56030000	56035000		ENSG00000249773,ENSG00000146729
260087-261763	260087	chr7	66755000	66760000			261763	chr7	75135000	75140000	ENSG00000127957	ENSG00000135213,ENSG00000127946
261542-261559	261542	chr7	74030000	74035000			261559	chr7	74115000	74120000	ENSG00000160828	ENSG00000077809
261585-261641	261585	chr7	74245000	74250000	ENSG00000160828	ENSG00000196275	261641	chr7	74525000	74530000		ENSG00000174428
261586-261640	261586	chr7	74250000	74255000	ENSG00000160828	ENSG00000196275	261640	chr7	74520000	74525000		ENSG00000174428
261587-261639	261587	chr7	74255000	74260000	ENSG00000160828	ENSG00000196275	261639	chr7	74515000	74520000		ENSG00000174428
261588-261638	261588	chr7	74260000	74265000	ENSG00000160828	ENSG00000196275	261638	chr7	74510000	74515000		ENSG00000174428
261593-261633	261593	chr7	74285000	74290000	ENSG00000160828	CATG00000092654	261633	chr7	74485000	74490000		ENSG00000174374
261633-261745	261633	chr7	74485000	74490000		ENSG00000174374	261745	chr7	75045000	75050000	ENSG00000127957,ENSG00000223705	ENSG00000135213
261633-261749	261633	chr7	74485000	74490000		ENSG00000174374	261749	chr7	75065000	75070000	ENSG00000127957	ENSG00000135213
261748-261790	261748	chr7	75060000	75065000	ENSG00000127957	ENSG00000135213	261790	chr7	75270000	75275000		ENSG00000127946
261748-261816	261748	chr7	75060000	75065000	ENSG00000127957	ENSG00000135213	261816	chr7	75400000	75405000		ENSG00000006606
261749-261814	261749	chr7	75065000	75070000	ENSG00000127957	ENSG00000135213	261814	chr7	75390000	75395000
261750-261814	261750	chr7	75070000	75075000	ENSG00000127957	ENSG00000135213	261814	chr7	75390000	75395000
261752-261789	261752	chr7	75080000	75085000	ENSG00000127957	ENSG00000135213	261789	chr7	75265000	75270000		ENSG00000127946
261752-261801	261752	chr7	75080000	75085000	ENSG00000127957	ENSG00000135213	261801	chr7	75325000	75330000		ENSG00000127946
261752-261814	261752	chr7	75080000	75085000	ENSG00000127957	ENSG00000135213	261814	chr7	75390000	75395000
261752-261815	261752	chr7	75080000	75085000	ENSG00000127957	ENSG00000135213	261815	chr7	75395000	75400000		ENSG00000006606
261752-261816	261752	chr7	75080000	75085000	ENSG00000127957	ENSG00000135213	261816	chr7	75400000	75405000		ENSG00000006606
261752-261861	261752	chr7	75080000	75085000	ENSG00000127957	ENSG00000135213	261861	chr7	75625000	75630000		ENSG00000127952
261753-261816	261753	chr7	75085000	75090000	ENSG00000127957	ENSG00000135213	261816	chr7	75400000	75405000		ENSG00000006606
261754-261814	261754	chr7	75090000	75095000	ENSG00000127957	ENSG00000135213	261814	chr7	75390000	75395000
261756-261814	261756	chr7	75100000	75105000	ENSG00000127957	ENSG00000135213	261814	chr7	75390000	75395000
261759-261816	261759	chr7	75115000	75120000	ENSG00000127957	ENSG00000135213	261816	chr7	75400000	75405000		ENSG00000006606
261760-261789	261760	chr7	75120000	75125000	ENSG00000127957	ENSG00000135213	261789	chr7	75265000	75270000		ENSG00000127946
261760-261807	261760	chr7	75120000	75125000	ENSG00000127957	ENSG00000135213	261807	chr7	75355000	75360000		ENSG00000127946
261765-261814	261765	chr7	75145000	75150000	ENSG00000127957	ENSG00000135213,ENSG00000127946	261814	chr7	75390000	75395000
261766-261809	261766	chr7	75150000	75155000	ENSG00000127957	ENSG00000135213,ENSG00000127946	261809	chr7	75365000	75370000		ENSG00000127946,CATG00000092679
261766-261814	261766	chr7	75150000	75155000	ENSG00000127957	ENSG00000135213,ENSG00000127946	261814	chr7	75390000	75395000
261766-261820	261766	chr7	75150000	75155000	ENSG00000127957	ENSG00000135213,ENSG00000127946	261820	chr7	75420000	75425000		ENSG00000006606
261767-261814	261767	chr7	75155000	75160000	ENSG00000127957	ENSG00000135213,ENSG00000127946	261814	chr7	75390000	75395000
261767-261816	261767	chr7	75155000	75160000	ENSG00000127957	ENSG00000135213,ENSG00000127946	261816	chr7	75400000	75405000		ENSG00000006606
261767-261826	261767	chr7	75155000	75160000	ENSG00000127957	ENSG00000135213,ENSG00000127946	261826	chr7	75450000	75455000		ENSG00000106178
261934-261938	261934	chr7	75990000	75995000	CATG00000096149		261938	chr7	76010000	76015000
261934-261940	261934	chr7	75990000	75995000	CATG00000096149		261940	chr7	76020000	76025000		ENSG00000146700
261934-261946	261934	chr7	75990000	75995000	CATG00000096149		261946	chr7	76050000	76055000		ENSG00000188372
266318-266427	266318	chr7	97910000	97915000	CATG00000096540	ENSG00000164713,ENSG00000006453	266427	chr7	98455000	98460000		ENSG00000166448
266657-266702	266657	chr7	99605000	99610000			266702	chr7	99830000	99835000	ENSG00000235333,ENSG00000272752	ENSG00000066923,ENSG00000160844,ENSG00000213413,ENSG00000121716
266678-266732	266678	chr7	99710000	99715000		ENSG00000221838,ENSG00000106290	266732	chr7	99980000	99985000	ENSG00000272752	ENSG00000085514
266680-266704	266680	chr7	99720000	99725000		ENSG00000166997,ENSG00000214309	266704	chr7	99840000	99845000	ENSG00000235333,ENSG00000272752	ENSG00000066923,ENSG00000160844,ENSG00000213413,ENSG00000121716
266681-266699	266681	chr7	99725000	99730000		ENSG00000214309	266699	chr7	99815000	99820000	ENSG00000235333,ENSG00000272752	ENSG00000066923,ENSG00000160844,ENSG00000213413,ENSG00000121716
266681-266700	266681	chr7	99725000	99730000		ENSG00000214309	266700	chr7	99820000	99825000	ENSG00000235333,ENSG00000272752	ENSG00000066923,ENSG00000160844,ENSG00000213413,ENSG00000121716
266681-266701	266681	chr7	99725000	99730000		ENSG00000214309	266701	chr7	99825000	99830000	ENSG00000235333,ENSG00000272752	ENSG00000066923,ENSG00000160844,ENSG00000213413,ENSG00000121716
266681-266708	266681	chr7	99725000	99730000		ENSG00000214309	266708	chr7	99860000	99865000	ENSG00000235333,ENSG00000272752	ENSG00000066923,ENSG00000160844,ENSG00000121716
266681-266716	266681	chr7	99725000	99730000		ENSG00000214309	266716	chr7	99900000	99905000	ENSG00000235333,ENSG00000272752	ENSG00000066923,ENSG00000121716
266681-266724	266681	chr7	99725000	99730000		ENSG00000214309	266724	chr7	99940000	99945000	ENSG00000235333,ENSG00000272752	ENSG00000066923,ENSG00000121716
266681-266728	266681	chr7	99725000	99730000		ENSG00000214309	266728	chr7	99960000	99965000	ENSG00000272752	ENSG00000121716,ENSG00000085514
266681-266732	266681	chr7	99725000	99730000		ENSG00000214309	266732	chr7	99980000	99985000	ENSG00000272752	ENSG00000085514
266682-266699	266682	chr7	99730000	99735000			266699	chr7	99815000	99820000	ENSG00000235333,ENSG00000272752	ENSG00000066923,ENSG00000160844,ENSG00000213413,ENSG00000121716
266682-266700	266682	chr7	99730000	99735000			266700	chr7	99820000	99825000	ENSG00000235333,ENSG00000272752	ENSG00000066923,ENSG00000160844,ENSG00000213413,ENSG00000121716
266682-266701	266682	chr7	99730000	99735000			266701	chr7	99825000	99830000	ENSG00000235333,ENSG00000272752	ENSG00000066923,ENSG00000160844,ENSG00000213413,ENSG00000121716
266682-266702	266682	chr7	99730000	99735000			266702	chr7	99830000	99835000	ENSG00000235333,ENSG00000272752	ENSG00000066923,ENSG00000160844,ENSG00000213413,ENSG00000121716
266682-266705	266682	chr7	99730000	99735000			266705	chr7	99845000	99850000	ENSG00000235333,ENSG00000272752	ENSG00000066923,ENSG00000160844,ENSG00000121716
266682-266706	266682	chr7	99730000	99735000			266706	chr7	99850000	99855000	ENSG00000235333,ENSG00000272752	ENSG00000066923,ENSG00000160844,ENSG00000121716
266682-266708	266682	chr7	99730000	99735000			266708	chr7	99860000	99865000	ENSG00000235333,ENSG00000272752	ENSG00000066923,ENSG00000160844,ENSG00000121716
266682-266709	266682	chr7	99730000	99735000			266709	chr7	99865000	99870000	ENSG00000235333,ENSG00000272752	ENSG00000066923,ENSG00000160844,ENSG00000121716
266682-266722	266682	chr7	99730000	99735000			266722	chr7	99930000	99935000	ENSG00000235333,ENSG00000272752	ENSG00000066923,ENSG00000121716,CATG00000096591
266682-266723	266682	chr7	99730000	99735000			266723	chr7	99935000	99940000	ENSG00000235333,ENSG00000272752	ENSG00000066923,ENSG00000121716,CATG00000096591
266682-266724	266682	chr7	99730000	99735000			266724	chr7	99940000	99945000	ENSG00000235333,ENSG00000272752	ENSG00000066923,ENSG00000121716
266682-266725	266682	chr7	99730000	99735000			266725	chr7	99945000	99950000	ENSG00000235333,ENSG00000272752	ENSG00000066923,ENSG00000121716
266683-266701	266683	chr7	99735000	99740000			266701	chr7	99825000	99830000	ENSG00000235333,ENSG00000272752	ENSG00000066923,ENSG00000160844,ENSG00000213413,ENSG00000121716
266683-266702	266683	chr7	99735000	99740000			266702	chr7	99830000	99835000	ENSG00000235333,ENSG00000272752	ENSG00000066923,ENSG00000160844,ENSG00000213413,ENSG00000121716
266683-266722	266683	chr7	99735000	99740000			266722	chr7	99930000	99935000	ENSG00000235333,ENSG00000272752	ENSG00000066923,ENSG00000121716,CATG00000096591
266683-266725	266683	chr7	99735000	99740000			266725	chr7	99945000	99950000	ENSG00000235333,ENSG00000272752	ENSG00000066923,ENSG00000121716
266684-266701	266684	chr7	99740000	99745000			266701	chr7	99825000	99830000	ENSG00000235333,ENSG00000272752	ENSG00000066923,ENSG00000160844,ENSG00000213413,ENSG00000121716
266685-266700	266685	chr7	99745000	99750000		ENSG00000188186	266700	chr7	99820000	99825000	ENSG00000235333,ENSG00000272752	ENSG00000066923,ENSG00000160844,ENSG00000213413,ENSG00000121716
266685-266702	266685	chr7	99745000	99750000		ENSG00000188186	266702	chr7	99830000	99835000	ENSG00000235333,ENSG00000272752	ENSG00000066923,ENSG00000160844,ENSG00000213413,ENSG00000121716
266685-266713	266685	chr7	99745000	99750000		ENSG00000188186	266713	chr7	99885000	99890000	ENSG00000235333,ENSG00000272752	ENSG00000066923,ENSG00000121716
266696-266723	266696	chr7	99800000	99805000		ENSG00000066923,ENSG00000160844	266723	chr7	99935000	99940000	ENSG00000235333,ENSG00000272752	ENSG00000066923,ENSG00000121716,CATG00000096591
266698-266722	266698	chr7	99810000	99815000		ENSG00000066923,ENSG00000160844,ENSG00000213413	266722	chr7	99930000	99935000	ENSG00000235333,ENSG00000272752	ENSG00000066923,ENSG00000121716,CATG00000096591
266698-266728	266698	chr7	99810000	99815000		ENSG00000066923,ENSG00000160844,ENSG00000213413	266728	chr7	99960000	99965000	ENSG00000272752	ENSG00000121716,ENSG00000085514
266702-266716	266702	chr7	99830000	99835000	ENSG00000235333,ENSG00000272752	ENSG00000066923,ENSG00000160844,ENSG00000213413,ENSG00000121716	266716	chr7	99900000	99905000	ENSG00000235333,ENSG00000272752	ENSG00000066923,ENSG00000121716
266703-266725	266703	chr7	99835000	99840000	ENSG00000235333,ENSG00000272752	ENSG00000066923,ENSG00000160844,ENSG00000213413,ENSG00000121716	266725	chr7	99945000	99950000	ENSG00000235333,ENSG00000272752	ENSG00000066923,ENSG00000121716
266704-266737	266704	chr7	99840000	99845000	ENSG00000235333,ENSG00000272752	ENSG00000066923,ENSG00000160844,ENSG00000213413,ENSG00000121716	266737	chr7	100005000	100010000		ENSG00000085514,ENSG00000078487
266704-266738	266704	chr7	99840000	99845000	ENSG00000235333,ENSG00000272752	ENSG00000066923,ENSG00000160844,ENSG00000213413,ENSG00000121716	266738	chr7	100010000	100015000		ENSG00000085514,ENSG00000078487
266705-266737	266705	chr7	99845000	99850000	ENSG00000235333,ENSG00000272752	ENSG00000066923,ENSG00000160844,ENSG00000121716	266737	chr7	100005000	100010000		ENSG00000085514,ENSG00000078487
266709-266723	266709	chr7	99865000	99870000	ENSG00000235333,ENSG00000272752	ENSG00000066923,ENSG00000160844,ENSG00000121716	266723	chr7	99935000	99940000	ENSG00000235333,ENSG00000272752	ENSG00000066923,ENSG00000121716,CATG00000096591
266710-266737	266710	chr7	99870000	99875000	ENSG00000235333,ENSG00000272752	ENSG00000066923,ENSG00000121716	266737	chr7	100005000	100010000		ENSG00000085514,ENSG00000078487
266711-266737	266711	chr7	99875000	99880000	ENSG00000235333,ENSG00000272752	ENSG00000066923,ENSG00000121716	266737	chr7	100005000	100010000		ENSG00000085514,ENSG00000078487
266725-266738	266725	chr7	99945000	99950000	ENSG00000235333,ENSG00000272752	ENSG00000066923,ENSG00000121716	266738	chr7	100010000	100015000		ENSG00000085514,ENSG00000078487
266726-266736	266726	chr7	99950000	99955000	ENSG00000235333,ENSG00000272752	ENSG00000121716,ENSG00000085514	266736	chr7	100000000	100005000		ENSG00000085514,ENSG00000078487
266726-266737	266726	chr7	99950000	99955000	ENSG00000235333,ENSG00000272752	ENSG00000121716,ENSG00000085514	266737	chr7	100005000	100010000		ENSG00000085514,ENSG00000078487
266727-266739	266727	chr7	99955000	99960000	ENSG00000272752	ENSG00000121716,ENSG00000085514	266739	chr7	100015000	100020000		ENSG00000078487
266728-266736	266728	chr7	99960000	99965000	ENSG00000272752	ENSG00000121716,ENSG00000085514	266736	chr7	100000000	100005000		ENSG00000085514,ENSG00000078487
266728-266737	266728	chr7	99960000	99965000	ENSG00000272752	ENSG00000121716,ENSG00000085514	266737	chr7	100005000	100010000		ENSG00000085514,ENSG00000078487
266729-266737	266729	chr7	99965000	99970000	ENSG00000272752	ENSG00000121716,ENSG00000085514	266737	chr7	100005000	100010000		ENSG00000085514,ENSG00000078487
266729-266738	266729	chr7	99965000	99970000	ENSG00000272752	ENSG00000121716,ENSG00000085514	266738	chr7	100010000	100015000		ENSG00000085514,ENSG00000078487
266730-266736	266730	chr7	99970000	99975000	ENSG00000272752	ENSG00000085514	266736	chr7	100000000	100005000		ENSG00000085514,ENSG00000078487
266730-266737	266730	chr7	99970000	99975000	ENSG00000272752	ENSG00000085514	266737	chr7	100005000	100010000		ENSG00000085514,ENSG00000078487
266730-266741	266730	chr7	99970000	99975000	ENSG00000272752	ENSG00000085514	266741	chr7	100025000	100030000		ENSG00000078487,ENSG00000146834,ENSG00000160813
266732-266734	266732	chr7	99980000	99985000	ENSG00000272752	ENSG00000085514	266734	chr7	99990000	99995000		ENSG00000085514
266732-266736	266732	chr7	99980000	99985000	ENSG00000272752	ENSG00000085514	266736	chr7	100000000	100005000		ENSG00000085514,ENSG00000078487
266732-266737	266732	chr7	99980000	99985000	ENSG00000272752	ENSG00000085514	266737	chr7	100005000	100010000		ENSG00000085514,ENSG00000078487
266733-266734	266733	chr7	99985000	99990000	ENSG00000272752	ENSG00000085514	266734	chr7	99990000	99995000		ENSG00000085514
266733-266735	266733	chr7	99985000	99990000	ENSG00000272752	ENSG00000085514	266735	chr7	99995000	100000000		ENSG00000085514,ENSG00000078487
266733-266736	266733	chr7	99985000	99990000	ENSG00000272752	ENSG00000085514	266736	chr7	100000000	100005000		ENSG00000085514,ENSG00000078487
266733-266737	266733	chr7	99985000	99990000	ENSG00000272752	ENSG00000085514	266737	chr7	100005000	100010000		ENSG00000085514,ENSG00000078487
266733-266739	266733	chr7	99985000	99990000	ENSG00000272752	ENSG00000085514	266739	chr7	100015000	100020000		ENSG00000078487
273922-274190	273922	chr7	135930000	135935000	ENSG00000232053		274190	chr7	137270000	137275000		ENSG00000157680
280181-280212	280181	chr8	8085000	8090000	ENSG00000253893		280212	chr8	8240000	8245000		ENSG00000182319
280181-280336	280181	chr8	8085000	8090000	ENSG00000253893		280336	chr8	8860000	8865000		ENSG00000104626
282338-282397	282338	chr8	18870000	18875000	CATG00000098072	ENSG00000156011	282397	chr8	19165000	19170000
286013-286074	286013	chr8	37245000	37250000	ENSG00000253161		286074	chr8	37550000	37555000		ENSG00000183779
286013-286075	286013	chr8	37245000	37250000	ENSG00000253161		286075	chr8	37555000	37560000		ENSG00000183779
286013-286082	286013	chr8	37245000	37250000	ENSG00000253161		286082	chr8	37590000	37595000		ENSG00000183154,ENSG00000147475
286013-286083	286013	chr8	37245000	37250000	ENSG00000253161		286083	chr8	37595000	37600000		ENSG00000183154,ENSG00000147475
286015-286073	286015	chr8	37255000	37260000	ENSG00000253161		286073	chr8	37545000	37550000
286019-286074	286019	chr8	37275000	37280000	ENSG00000253161		286074	chr8	37550000	37555000		ENSG00000183779
286021-286078	286021	chr8	37285000	37290000	ENSG00000253161		286078	chr8	37570000	37575000		ENSG00000183779
286022-286075	286022	chr8	37290000	37295000	ENSG00000253161		286075	chr8	37555000	37560000		ENSG00000183779
286030-286073	286030	chr8	37330000	37335000	ENSG00000253161		286073	chr8	37545000	37550000
289514-289573	289514	chr8	54750000	54755000		ENSG00000047249	289573	chr8	55045000	55050000	CATG00000102464	ENSG00000137547
289658-289926	289658	chr8	55470000	55475000			289926	chr8	56810000	56815000	CATG00000098934,ENSG00000254325	ENSG00000254087
289850-289904	289850	chr8	56430000	56435000		ENSG00000206579	289904	chr8	56700000	56705000	CATG00000098934	ENSG00000137574
289904-289988	289904	chr8	56700000	56705000	CATG00000098934	ENSG00000137574	289988	chr8	57120000	57125000		ENSG00000181690,ENSG00000170791
289958-289993	289958	chr8	56970000	56975000	CATG00000098934,ENSG00000254325		289993	chr8	57145000	57150000		ENSG00000170791
289958-289994	289958	chr8	56970000	56975000	CATG00000098934,ENSG00000254325		289994	chr8	57150000	57155000		ENSG00000170791
289958-289995	289958	chr8	56970000	56975000	CATG00000098934,ENSG00000254325		289995	chr8	57155000	57160000		ENSG00000170791
289959-289995	289959	chr8	56975000	56980000	CATG00000098934,ENSG00000254325	ENSG00000008988	289995	chr8	57155000	57160000		ENSG00000170791
289960-289990	289960	chr8	56980000	56985000	CATG00000098934,ENSG00000254325	ENSG00000008988	289990	chr8	57130000	57135000		ENSG00000170791
289961-289989	289961	chr8	56985000	56990000	CATG00000098934,ENSG00000254325	ENSG00000008988	289989	chr8	57125000	57130000		ENSG00000170791
289961-289990	289961	chr8	56985000	56990000	CATG00000098934,ENSG00000254325	ENSG00000008988	289990	chr8	57130000	57135000		ENSG00000170791
289962-289990	289962	chr8	56990000	56995000	CATG00000098934,ENSG00000254325		289990	chr8	57130000	57135000		ENSG00000170791
289915-289959	289915	chr8	56755000	56760000	CATG00000098934	ENSG00000254087	289959	chr8	56975000	56980000	CATG00000098934,ENSG00000254325	ENSG00000008988
289922-289958	289922	chr8	56790000	56795000	CATG00000098934,CATG00000102488	ENSG00000254087	289958	chr8	56970000	56975000	CATG00000098934,ENSG00000254325
289922-289960	289922	chr8	56790000	56795000	CATG00000098934,CATG00000102488	ENSG00000254087	289960	chr8	56980000	56985000	CATG00000098934,ENSG00000254325	ENSG00000008988
293405-293464	293405	chr8	74205000	74210000		ENSG00000147604,ENSG00000121039	293464	chr8	74500000	74505000	ENSG00000253383	ENSG00000040341
293415-293464	293415	chr8	74255000	74260000			293464	chr8	74500000	74505000	ENSG00000253383	ENSG00000040341
294448-294503	294448	chr8	79420000	79425000	ENSG00000254266		294503	chr8	79695000	79700000		ENSG00000171033,ENSG00000104427,ENSG00000104432
294448-294530	294448	chr8	79420000	79425000	ENSG00000254266		294530	chr8	79830000	79835000		ENSG00000104427
294476-294480	294476	chr8	79560000	79565000	ENSG00000254266	ENSG00000171033	294480	chr8	79580000	79585000		ENSG00000171033,ENSG00000104427
296710-296746	296710	chr8	90730000	90735000			296746	chr8	90910000	90915000	ENSG00000207359	ENSG00000164823
296743-296921	296743	chr8	90895000	90900000	ENSG00000207359		296921	chr8	91785000	91790000		ENSG00000180694
297504-297517	297504	chr8	94700000	94705000	ENSG00000246662		297517	chr8	94765000	94770000		ENSG00000164953
297505-297513	297505	chr8	94705000	94710000	ENSG00000246662		297513	chr8	94745000	94750000		ENSG00000188343,ENSG00000183808
297505-297532	297505	chr8	94705000	94710000	ENSG00000246662		297532	chr8	94840000	94845000		ENSG00000164953
297506-297527	297506	chr8	94710000	94715000	ENSG00000246662	ENSG00000188343	297527	chr8	94815000	94820000		ENSG00000164953
297506-297530	297506	chr8	94710000	94715000	ENSG00000246662	ENSG00000188343	297530	chr8	94830000	94835000		ENSG00000164953
297756-297820	297756	chr8	95960000	95965000		ENSG00000156170,ENSG00000164938	297820	chr8	96280000	96285000	ENSG00000253773	ENSG00000156172
298033-298184	298033	chr8	97345000	97350000		ENSG00000156471	298184	chr8	98100000	98105000	CATG00000103306	ENSG00000104324
298033-298200	298033	chr8	97345000	97350000		ENSG00000156471	298200	chr8	98180000	98185000	CATG00000103306	ENSG00000180543
298033-298214	298033	chr8	97345000	97350000		ENSG00000156471	298214	chr8	98250000	98255000	CATG00000103306	ENSG00000180543
298034-298158	298034	chr8	97350000	97355000		ENSG00000156471	298158	chr8	97970000	97975000	CATG00000103306	ENSG00000104324
298034-298162	298034	chr8	97350000	97355000		ENSG00000156471	298162	chr8	97990000	97995000	CATG00000103306	ENSG00000104324
298039-298220	298039	chr8	97375000	97380000		ENSG00000156471	298220	chr8	98280000	98285000	CATG00000103306	ENSG00000180543
298042-298187	298042	chr8	97390000	97395000		ENSG00000156471	298187	chr8	98115000	98120000	CATG00000103306	ENSG00000104324
298835-298867	298835	chr8	101355000	101360000			298867	chr8	101515000	101520000	ENSG00000253666
298842-298867	298842	chr8	101390000	101395000			298867	chr8	101515000	101520000	ENSG00000253666
298845-298867	298845	chr8	101405000	101410000			298867	chr8	101515000	101520000	ENSG00000253666
298849-298868	298849	chr8	101425000	101430000	ENSG00000253666		298868	chr8	101520000	101525000	ENSG00000253666	ENSG00000186106
298854-298871	298854	chr8	101450000	101455000	ENSG00000253666		298871	chr8	101535000	101540000		ENSG00000186106,ENSG00000174226
298855-298871	298855	chr8	101455000	101460000	ENSG00000253666		298871	chr8	101535000	101540000		ENSG00000186106,ENSG00000174226
298858-298870	298858	chr8	101470000	101475000	ENSG00000253666		298870	chr8	101530000	101535000		ENSG00000186106,ENSG00000174226
298858-298872	298858	chr8	101470000	101475000	ENSG00000253666		298872	chr8	101540000	101545000		ENSG00000186106,ENSG00000174226
298859-298871	298859	chr8	101475000	101480000	ENSG00000253666		298871	chr8	101535000	101540000		ENSG00000186106,ENSG00000174226
298860-298871	298860	chr8	101480000	101485000	ENSG00000253666		298871	chr8	101535000	101540000		ENSG00000186106,ENSG00000174226
298863-298871	298863	chr8	101495000	101500000	ENSG00000253666		298871	chr8	101535000	101540000		ENSG00000186106,ENSG00000174226
298863-298872	298863	chr8	101495000	101500000	ENSG00000253666		298872	chr8	101540000	101545000		ENSG00000186106,ENSG00000174226
298865-298871	298865	chr8	101505000	101510000	ENSG00000253666		298871	chr8	101535000	101540000		ENSG00000186106,ENSG00000174226
298868-298871	298868	chr8	101520000	101525000	ENSG00000253666	ENSG00000186106	298871	chr8	101535000	101540000		ENSG00000186106,ENSG00000174226
298865-298867	298865	chr8	101505000	101510000	ENSG00000253666		298867	chr8	101515000	101520000	ENSG00000253666
298865-298868	298865	chr8	101505000	101510000	ENSG00000253666		298868	chr8	101520000	101525000	ENSG00000253666	ENSG00000186106
298946-298949	298946	chr8	101910000	101915000			298949	chr8	101925000	101930000	ENSG00000260368	ENSG00000164924
298949-299001	298949	chr8	101925000	101930000	ENSG00000260368	ENSG00000164924	299001	chr8	102185000	102190000		ENSG00000120963
298962-299007	298962	chr8	101990000	101995000	CATG00000103390		299007	chr8	102215000	102220000		ENSG00000120963
[truncated: 6,187 more rows]

## Sheet: Supplementary Data10_Hi-C_rep2
Supplementary Data10: Annotation of ncRNAs with HMEC related Hi-C interactions (second library; SRR1658686_9)
Columns A-E: detail of first fragment of interactions and interaction ID Columns F-G: name of ncRNA and coding gene in first fragment of interactions Columns H-K: detail of second fragment of interactions Columns L-M: name of ncRNA and coding gene in first fragment of interactions
HiC_interaction_ID	F1_ID	F1_chr	F1_start	F1_end	F1_overlapping_ncRNA_IDs	F1_overlapping_coding_gene_IDs	F2_ID	F2_chr	F2_start	F2_end	F2_overlapping_ncRNA_IDs	F2_overlapping_coding_gene_IDs
151-262	151	chr1	750000	755000	ENSG00000240453		262	chr1	1305000	1310000		ENSG00000175756
153-163	153	chr1	760000	765000	ENSG00000240453		163	chr1	810000	815000
153-178	153	chr1	760000	765000	ENSG00000240453		178	chr1	885000	890000		ENSG00000188976
153-198	153	chr1	760000	765000	ENSG00000240453		198	chr1	985000	990000		ENSG00000188157,CATG00000042982
153-210	153	chr1	760000	765000	ENSG00000240453		210	chr1	1045000	1050000		ENSG00000131591
153-219	153	chr1	760000	765000	ENSG00000240453		219	chr1	1090000	1095000		CATG00000043113
153-233	153	chr1	760000	765000	ENSG00000240453		233	chr1	1160000	1165000		ENSG00000078808
153-242	153	chr1	760000	765000	ENSG00000240453		242	chr1	1205000	1210000		ENSG00000160087,ENSG00000162572
153-248	153	chr1	760000	765000	ENSG00000240453		248	chr1	1235000	1240000		ENSG00000131584
153-262	153	chr1	760000	765000	ENSG00000240453		262	chr1	1305000	1310000		ENSG00000175756
153-284	153	chr1	760000	765000	ENSG00000240453		284	chr1	1415000	1420000		ENSG00000160072,ENSG00000197785
1567-1593	1567	chr1	7830000	7835000	MSTRG.356.1	ENSG00000171735,ENSG00000049245	1593	chr1	7960000	7965000		ENSG00000049247
1567-1683	1567	chr1	7830000	7835000	MSTRG.356.1	ENSG00000171735,ENSG00000049245	1683	chr1	8410000	8415000		ENSG00000142599,CATG00000007455
1900-1947	1900	chr1	9495000	9500000			1947	chr1	9730000	9735000	ENSG00000231789	ENSG00000188807,ENSG00000171608
1947-1953	1947	chr1	9730000	9735000	ENSG00000231789	ENSG00000188807,ENSG00000171608	1953	chr1	9760000	9765000		ENSG00000171608,ENSG00000162441
1947-1968	1947	chr1	9730000	9735000	ENSG00000231789	ENSG00000188807,ENSG00000171608	1968	chr1	9835000	9840000		ENSG00000171608,ENSG00000162441,ENSG00000171603
1947-1977	1947	chr1	9730000	9735000	ENSG00000231789	ENSG00000188807,ENSG00000171608	1977	chr1	9880000	9885000		ENSG00000162441,ENSG00000171603
1947-1988	1947	chr1	9730000	9735000	ENSG00000231789	ENSG00000188807,ENSG00000171608	1988	chr1	9935000	9940000		ENSG00000162441,ENSG00000178585
1947-1991	1947	chr1	9730000	9735000	ENSG00000231789	ENSG00000188807,ENSG00000171608	1991	chr1	9950000	9955000		ENSG00000162441,ENSG00000178585
1947-1996	1947	chr1	9730000	9735000	ENSG00000231789	ENSG00000188807,ENSG00000171608	1996	chr1	9975000	9980000		ENSG00000162441
1947-2012	1947	chr1	9730000	9735000	ENSG00000231789	ENSG00000188807,ENSG00000171608	2012	chr1	10055000	10060000		ENSG00000162444
1947-2019	1947	chr1	9730000	9735000	ENSG00000231789	ENSG00000188807,ENSG00000171608	2019	chr1	10090000	10095000		ENSG00000130939
1947-2027	1947	chr1	9730000	9735000	ENSG00000231789	ENSG00000188807,ENSG00000171608	2027	chr1	10130000	10135000		ENSG00000130939
1947-2049	1947	chr1	9730000	9735000	ENSG00000231789	ENSG00000188807,ENSG00000171608	2049	chr1	10240000	10245000		ENSG00000130939
1947-2080	1947	chr1	9730000	9735000	ENSG00000231789	ENSG00000188807,ENSG00000171608	2080	chr1	10395000	10400000		ENSG00000054523
1947-2086	1947	chr1	9730000	9735000	ENSG00000231789	ENSG00000188807,ENSG00000171608	2086	chr1	10425000	10430000		ENSG00000054523
1948-1968	1948	chr1	9735000	9740000	ENSG00000231789	ENSG00000188807,ENSG00000171608	1968	chr1	9835000	9840000		ENSG00000171608,ENSG00000162441,ENSG00000171603
1948-1984	1948	chr1	9735000	9740000	ENSG00000231789	ENSG00000188807,ENSG00000171608	1984	chr1	9915000	9920000		ENSG00000162441,ENSG00000178585
1948-1991	1948	chr1	9735000	9740000	ENSG00000231789	ENSG00000188807,ENSG00000171608	1991	chr1	9950000	9955000		ENSG00000162441,ENSG00000178585
1948-1994	1948	chr1	9735000	9740000	ENSG00000231789	ENSG00000188807,ENSG00000171608	1994	chr1	9965000	9970000		ENSG00000162441,ENSG00000178585
1949-1996	1949	chr1	9740000	9745000	ENSG00000231789	ENSG00000188807,ENSG00000171608	1996	chr1	9975000	9980000		ENSG00000162441
1950-1988	1950	chr1	9745000	9750000	ENSG00000231789	ENSG00000188807,ENSG00000171608	1988	chr1	9935000	9940000		ENSG00000162441,ENSG00000178585
1950-1994	1950	chr1	9745000	9750000	ENSG00000231789	ENSG00000188807,ENSG00000171608	1994	chr1	9965000	9970000		ENSG00000162441,ENSG00000178585
2027-2098	2027	chr1	10130000	10135000		ENSG00000130939	2098	chr1	10485000	10490000	ENSG00000271989
2055-2098	2055	chr1	10270000	10275000		ENSG00000054523	2098	chr1	10485000	10490000	ENSG00000271989
2088-2098	2088	chr1	10435000	10440000		ENSG00000054523	2098	chr1	10485000	10490000	ENSG00000271989
2090-2098	2090	chr1	10445000	10450000		ENSG00000054523	2098	chr1	10485000	10490000	ENSG00000271989
2098-2102	2098	chr1	10485000	10490000	ENSG00000271989		2102	chr1	10505000	10510000		ENSG00000175279,ENSG00000251503
2098-2103	2098	chr1	10485000	10490000	ENSG00000271989		2103	chr1	10510000	10515000		ENSG00000175279,ENSG00000251503,ENSG00000241563
2098-2104	2098	chr1	10485000	10490000	ENSG00000271989		2104	chr1	10515000	10520000		ENSG00000175279,ENSG00000160049
2098-2108	2098	chr1	10485000	10490000	ENSG00000271989		2108	chr1	10535000	10540000		ENSG00000142655
2098-2111	2098	chr1	10485000	10490000	ENSG00000271989		2111	chr1	10550000	10555000		ENSG00000142655
2098-2119	2098	chr1	10485000	10490000	ENSG00000271989		2119	chr1	10590000	10595000		ENSG00000142655
2098-2120	2098	chr1	10485000	10490000	ENSG00000271989		2120	chr1	10595000	10600000		ENSG00000142655
2098-2133	2098	chr1	10485000	10490000	ENSG00000271989		2133	chr1	10660000	10665000		ENSG00000142655
2098-2143	2098	chr1	10485000	10490000	ENSG00000271989		2143	chr1	10710000	10715000		ENSG00000142655,ENSG00000130940
2098-2164	2098	chr1	10485000	10490000	ENSG00000271989		2164	chr1	10815000	10820000		ENSG00000142655,ENSG00000130940
2098-2194	2098	chr1	10485000	10490000	ENSG00000271989		2194	chr1	10965000	10970000		CATG00000015125
2098-2208	2098	chr1	10485000	10490000	ENSG00000271989		2208	chr1	11035000	11040000		ENSG00000175262
2098-2256	2098	chr1	10485000	10490000	ENSG00000271989		2256	chr1	11275000	11280000		ENSG00000198793
2098-2356	2098	chr1	10485000	10490000	ENSG00000271989		2356	chr1	11775000	11780000		ENSG00000162490
2099-2103	2099	chr1	10490000	10495000	ENSG00000271989	ENSG00000175279,ENSG00000251503	2103	chr1	10510000	10515000		ENSG00000175279,ENSG00000251503,ENSG00000241563
2099-2104	2099	chr1	10490000	10495000	ENSG00000271989	ENSG00000175279,ENSG00000251503	2104	chr1	10515000	10520000		ENSG00000175279,ENSG00000160049
2099-2111	2099	chr1	10490000	10495000	ENSG00000271989	ENSG00000175279,ENSG00000251503	2111	chr1	10550000	10555000		ENSG00000142655
2099-2169	2099	chr1	10490000	10495000	ENSG00000271989	ENSG00000175279,ENSG00000251503	2169	chr1	10840000	10845000		ENSG00000130940
2099-2202	2099	chr1	10490000	10495000	ENSG00000271989	ENSG00000175279,ENSG00000251503	2202	chr1	11005000	11010000		ENSG00000175262
2099-2206	2099	chr1	10490000	10495000	ENSG00000271989	ENSG00000175279,ENSG00000251503	2206	chr1	11025000	11030000		ENSG00000175262
5377-5423	5377	chr1	26880000	26885000		ENSG00000117676	5423	chr1	27110000	27115000	MSTRG.1314.1,CATG00000052248	ENSG00000117713,ENSG00000060642
5382-5423	5382	chr1	26905000	26910000			5423	chr1	27110000	27115000	MSTRG.1314.1,CATG00000052248	ENSG00000117713,ENSG00000060642
5390-5423	5390	chr1	26945000	26950000			5423	chr1	27110000	27115000	MSTRG.1314.1,CATG00000052248	ENSG00000117713,ENSG00000060642
5404-5423	5404	chr1	27015000	27020000		ENSG00000117713	5423	chr1	27110000	27115000	MSTRG.1314.1,CATG00000052248	ENSG00000117713,ENSG00000060642
5423-5432	5423	chr1	27110000	27115000	MSTRG.1314.1,CATG00000052248	ENSG00000117713,ENSG00000060642	5432	chr1	27155000	27160000		ENSG00000204160
5423-5438	5423	chr1	27110000	27115000	MSTRG.1314.1,CATG00000052248	ENSG00000117713,ENSG00000060642	5438	chr1	27185000	27190000		ENSG00000204160,ENSG00000175793
5423-5442	5423	chr1	27110000	27115000	MSTRG.1314.1,CATG00000052248	ENSG00000117713,ENSG00000060642	5442	chr1	27205000	27210000		ENSG00000142751
5423-5444	5423	chr1	27110000	27115000	MSTRG.1314.1,CATG00000052248	ENSG00000117713,ENSG00000060642	5444	chr1	27215000	27220000		ENSG00000142751,ENSG00000198746
5423-5445	5423	chr1	27110000	27115000	MSTRG.1314.1,CATG00000052248	ENSG00000117713,ENSG00000060642	5445	chr1	27220000	27225000		ENSG00000198746
5423-5448	5423	chr1	27110000	27115000	MSTRG.1314.1,CATG00000052248	ENSG00000117713,ENSG00000060642	5448	chr1	27235000	27240000		ENSG00000090273,ENSG00000131910
5465-5531	5465	chr1	27320000	27325000		ENSG00000253368,ENSG00000158246	5531	chr1	27650000	27655000	ENSG00000206888	ENSG00000186501
5472-5531	5472	chr1	27355000	27360000			5531	chr1	27650000	27655000	ENSG00000206888	ENSG00000186501
5473-5531	5473	chr1	27360000	27365000			5531	chr1	27650000	27655000	ENSG00000206888	ENSG00000186501
5475-5531	5475	chr1	27370000	27375000			5531	chr1	27650000	27655000	ENSG00000206888	ENSG00000186501
5477-5531	5477	chr1	27380000	27385000			5531	chr1	27650000	27655000	ENSG00000206888	ENSG00000186501
5488-5531	5488	chr1	27435000	27440000		ENSG00000090020	5531	chr1	27650000	27655000	ENSG00000206888	ENSG00000186501
5497-5531	5497	chr1	27480000	27485000		ENSG00000090020	5531	chr1	27650000	27655000	ENSG00000206888	ENSG00000186501
5503-5531	5503	chr1	27510000	27515000			5531	chr1	27650000	27655000	ENSG00000206888	ENSG00000186501
5512-5531	5512	chr1	27555000	27560000			5531	chr1	27650000	27655000	ENSG00000206888	ENSG00000186501
5527-5531	5527	chr1	27630000	27635000		ENSG00000142784	5531	chr1	27650000	27655000	ENSG00000206888	ENSG00000186501
5531-5533	5531	chr1	27650000	27655000	ENSG00000206888	ENSG00000186501	5533	chr1	27660000	27665000		ENSG00000186501
5531-5534	5531	chr1	27650000	27655000	ENSG00000206888	ENSG00000186501	5534	chr1	27665000	27670000		ENSG00000186501,ENSG00000142765
5531-5536	5531	chr1	27650000	27655000	ENSG00000206888	ENSG00000186501	5536	chr1	27675000	27680000		ENSG00000142765
5531-5543	5531	chr1	27650000	27655000	ENSG00000206888	ENSG00000186501	5543	chr1	27710000	27715000		ENSG00000142765
5531-5545	5531	chr1	27650000	27655000	ENSG00000206888	ENSG00000186501	5545	chr1	27720000	27725000		ENSG00000142765,ENSG00000158195,ENSG00000181773
5531-5546	5531	chr1	27650000	27655000	ENSG00000206888	ENSG00000186501	5546	chr1	27725000	27730000		ENSG00000142765,ENSG00000158195
5531-5547	5531	chr1	27650000	27655000	ENSG00000206888	ENSG00000186501	5547	chr1	27730000	27735000		ENSG00000142765,ENSG00000158195
5531-5549	5531	chr1	27650000	27655000	ENSG00000206888	ENSG00000186501	5549	chr1	27740000	27745000		ENSG00000142765,ENSG00000158195
5531-5553	5531	chr1	27650000	27655000	ENSG00000206888	ENSG00000186501	5553	chr1	27760000	27765000		ENSG00000142765,ENSG00000158195
5531-5575	5531	chr1	27650000	27655000	ENSG00000206888	ENSG00000186501	5575	chr1	27870000	27875000		ENSG00000142765,ENSG00000126705
5531-5579	5531	chr1	27650000	27655000	ENSG00000206888	ENSG00000186501	5579	chr1	27890000	27895000		ENSG00000142765,ENSG00000126705
5531-5582	5531	chr1	27650000	27655000	ENSG00000206888	ENSG00000186501	5582	chr1	27905000	27910000		ENSG00000126705
5531-5585	5531	chr1	27650000	27655000	ENSG00000206888	ENSG00000186501	5585	chr1	27920000	27925000		ENSG00000126705
5531-5586	5531	chr1	27650000	27655000	ENSG00000206888	ENSG00000186501	5586	chr1	27925000	27930000		ENSG00000126705
5531-5587	5531	chr1	27650000	27655000	ENSG00000206888	ENSG00000186501	5587	chr1	27930000	27935000		ENSG00000126705
5531-5590	5531	chr1	27650000	27655000	ENSG00000206888	ENSG00000186501	5590	chr1	27945000	27950000		ENSG00000000938
5531-5592	5531	chr1	27650000	27655000	ENSG00000206888	ENSG00000186501	5592	chr1	27955000	27960000		ENSG00000000938
5531-5599	5531	chr1	27650000	27655000	ENSG00000206888	ENSG00000186501	5599	chr1	27990000	27995000		ENSG00000126709
5531-5610	5531	chr1	27650000	27655000	ENSG00000206888	ENSG00000186501	5610	chr1	28045000	28050000
5777-5786	5777	chr1	28880000	28885000	CATG00000082611	ENSG00000180098	5786	chr1	28925000	28930000		ENSG00000120656
5852-5900	5852	chr1	29255000	29260000	CATG00000083407	ENSG00000159023	5900	chr1	29495000	29500000		ENSG00000116350
5852-5905	5852	chr1	29255000	29260000	CATG00000083407	ENSG00000159023	5905	chr1	29520000	29525000		ENSG00000116353
5852-5908	5852	chr1	29255000	29260000	CATG00000083407	ENSG00000159023	5908	chr1	29535000	29540000		ENSG00000116353
5852-5912	5852	chr1	29255000	29260000	CATG00000083407	ENSG00000159023	5912	chr1	29555000	29560000		ENSG00000116353
5853-5906	5853	chr1	29260000	29265000	CATG00000083407	ENSG00000159023	5906	chr1	29525000	29530000		ENSG00000116353
5854-5906	5854	chr1	29265000	29270000	CATG00000083407	ENSG00000159023	5906	chr1	29525000	29530000		ENSG00000116353
7920-7976	7920	chr1	39595000	39600000	CATG00000116214	ENSG00000127603	7976	chr1	39875000	39880000		ENSG00000127603,CATG00000116221,ENSG00000255103
7920-7991	7920	chr1	39595000	39600000	CATG00000116214	ENSG00000127603	7991	chr1	39950000	39955000		ENSG00000127603
7920-7995	7920	chr1	39595000	39600000	CATG00000116214	ENSG00000127603	7995	chr1	39970000	39975000		ENSG00000183682
7920-8008	7920	chr1	39595000	39600000	CATG00000116214	ENSG00000127603	8008	chr1	40035000	40040000		ENSG00000090621
7920-8024	7920	chr1	39595000	39600000	CATG00000116214	ENSG00000127603	8024	chr1	40115000	40120000		ENSG00000116981
8650-8679	8650	chr1	43245000	43250000		ENSG00000164008	8679	chr1	43390000	43395000	CATG00000117297	ENSG00000117394
8660-8679	8660	chr1	43295000	43300000		ENSG00000164010	8679	chr1	43390000	43395000	CATG00000117297	ENSG00000117394
8663-8679	8663	chr1	43310000	43315000		ENSG00000164010,ENSG00000164011	8679	chr1	43390000	43395000	CATG00000117297	ENSG00000117394
8679-8723	8679	chr1	43390000	43395000	CATG00000117297	ENSG00000117394	8723	chr1	43610000	43615000		ENSG00000186973
8679-8724	8679	chr1	43390000	43395000	CATG00000117297	ENSG00000117394	8724	chr1	43615000	43620000		ENSG00000186973
8679-8727	8679	chr1	43390000	43395000	CATG00000117297	ENSG00000117394	8727	chr1	43630000	43635000		ENSG00000117395
8679-8730	8679	chr1	43390000	43395000	CATG00000117297	ENSG00000117394	8730	chr1	43645000	43650000		ENSG00000117395,ENSG00000243710
8679-8732	8679	chr1	43390000	43395000	CATG00000117297	ENSG00000117394	8732	chr1	43655000	43660000		ENSG00000117395,ENSG00000243710
8679-8776	8679	chr1	43390000	43395000	CATG00000117297	ENSG00000117394	8776	chr1	43875000	43880000		ENSG00000198198
8679-8777	8679	chr1	43390000	43395000	CATG00000117297	ENSG00000117394	8777	chr1	43880000	43885000		ENSG00000198198
8679-8781	8679	chr1	43390000	43395000	CATG00000117297	ENSG00000117394	8781	chr1	43900000	43905000		ENSG00000198198
8679-8805	8679	chr1	43390000	43395000	CATG00000117297	ENSG00000117394	8805	chr1	44020000	44025000		ENSG00000142949
10402-10469	10402	chr1	52005000	52010000			10469	chr1	52340000	52345000	CATG00000000858	ENSG00000078618
10406-10469	10406	chr1	52025000	52030000			10469	chr1	52340000	52345000	CATG00000000858	ENSG00000078618
10469-10479	10469	chr1	52340000	52345000	CATG00000000858	ENSG00000078618	10479	chr1	52390000	52395000		ENSG00000169213
10469-10483	10469	chr1	52340000	52345000	CATG00000000858	ENSG00000078618	10483	chr1	52410000	52415000		ENSG00000169213
10469-10496	10469	chr1	52340000	52345000	CATG00000000858	ENSG00000078618	10496	chr1	52475000	52480000
10469-10500	10469	chr1	52340000	52345000	CATG00000000858	ENSG00000078618	10500	chr1	52495000	52500000		ENSG00000117862,ENSG00000198841
10469-10504	10469	chr1	52340000	52345000	CATG00000000858	ENSG00000078618	10504	chr1	52515000	52520000		ENSG00000117862
10469-10505	10469	chr1	52340000	52345000	CATG00000000858	ENSG00000078618	10505	chr1	52520000	52525000		ENSG00000117862,ENSG00000134717
10469-10552	10469	chr1	52340000	52345000	CATG00000000858	ENSG00000078618	10552	chr1	52755000	52760000		ENSG00000157077
10470-10476	10470	chr1	52345000	52350000	CATG00000000858		10476	chr1	52375000	52380000		ENSG00000169213
10470-10496	10470	chr1	52345000	52350000	CATG00000000858		10496	chr1	52475000	52480000
10470-10500	10470	chr1	52345000	52350000	CATG00000000858		10500	chr1	52495000	52500000		ENSG00000117862,ENSG00000198841
10470-10555	10470	chr1	52345000	52350000	CATG00000000858		10555	chr1	52770000	52775000		ENSG00000157077
13610-13720	13610	chr1	68045000	68050000			13720	chr1	68595000	68600000	ENSG00000232284	ENSG00000116729
13631-13660	13631	chr1	68150000	68155000		ENSG00000116717	13660	chr1	68295000	68300000	ENSG00000232284	ENSG00000172380
13706-14003	13706	chr1	68525000	68530000	ENSG00000232284		14003	chr1	70010000	70015000
13718-13782	13718	chr1	68585000	68590000	ENSG00000232284	ENSG00000116729	13782	chr1	68905000	68910000		ENSG00000116745
13720-13782	13720	chr1	68595000	68600000	ENSG00000232284	ENSG00000116729	13782	chr1	68905000	68910000		ENSG00000116745
13725-14046	13725	chr1	68620000	68625000	ENSG00000232284	ENSG00000116729	14046	chr1	70225000	70230000		ENSG00000033122
13691-13702	13691	chr1	68450000	68455000	ENSG00000232284		13702	chr1	68505000	68510000	ENSG00000232284
21872-21917	21872	chr1	109355000	109360000		ENSG00000116266,ENSG00000162641	21917	chr1	109580000	109585000	CATG00000070261	ENSG00000085433,CATG00000012032
21907-21957	21907	chr1	109530000	109535000		ENSG00000085433	21957	chr1	109780000	109785000	CATG00000070338	ENSG00000031698
21917-21927	21917	chr1	109580000	109585000	CATG00000070261	ENSG00000085433,CATG00000012032	21927	chr1	109630000	109635000		ENSG00000197780,ENSG00000215717
21917-21931	21917	chr1	109580000	109585000	CATG00000070261	ENSG00000085433,CATG00000012032	21931	chr1	109650000	109655000		ENSG00000179902
21917-21935	21917	chr1	109580000	109585000	CATG00000070261	ENSG00000085433,CATG00000012032	21935	chr1	109670000	109675000		ENSG00000116299
21917-21943	21917	chr1	109580000	109585000	CATG00000070261	ENSG00000085433,CATG00000012032	21943	chr1	109710000	109715000		ENSG00000116299
21917-21957	21917	chr1	109580000	109585000	CATG00000070261	ENSG00000085433,CATG00000012032	21957	chr1	109780000	109785000	CATG00000070338	ENSG00000031698
21917-21986	21917	chr1	109580000	109585000	CATG00000070261	ENSG00000085433,CATG00000012032	21986	chr1	109925000	109930000		ENSG00000134243
21917-22009	21917	chr1	109580000	109585000	CATG00000070261	ENSG00000085433,CATG00000012032	22009	chr1	110040000	110045000		ENSG00000162650,ENSG00000174151
21917-22010	21917	chr1	109580000	109585000	CATG00000070261	ENSG00000085433,CATG00000012032	22010	chr1	110045000	110050000		ENSG00000162650,ENSG00000174151,ENSG00000181754
21927-21957	21927	chr1	109630000	109635000		ENSG00000197780,ENSG00000215717	21957	chr1	109780000	109785000	CATG00000070338	ENSG00000031698
21952-21957	21952	chr1	109755000	109760000		ENSG00000031698	21957	chr1	109780000	109785000	CATG00000070338	ENSG00000031698
21957-21964	21957	chr1	109780000	109785000	CATG00000070338	ENSG00000031698	21964	chr1	109815000	109820000		ENSG00000143126
21957-21968	21957	chr1	109780000	109785000	CATG00000070338	ENSG00000031698	21968	chr1	109835000	109840000		ENSG00000221986
21957-21970	21957	chr1	109780000	109785000	CATG00000070338	ENSG00000031698	21970	chr1	109845000	109850000		ENSG00000221986,ENSG00000134243
21957-21973	21957	chr1	109780000	109785000	CATG00000070338	ENSG00000031698	21973	chr1	109860000	109865000		ENSG00000134243
21957-21976	21957	chr1	109780000	109785000	CATG00000070338	ENSG00000031698	21976	chr1	109875000	109880000		ENSG00000134243
21957-21977	21957	chr1	109780000	109785000	CATG00000070338	ENSG00000031698	21977	chr1	109880000	109885000		ENSG00000134243
21957-21980	21957	chr1	109780000	109785000	CATG00000070338	ENSG00000031698	21980	chr1	109895000	109900000		ENSG00000134243
21957-21981	21957	chr1	109780000	109785000	CATG00000070338	ENSG00000031698	21981	chr1	109900000	109905000		ENSG00000134243
21957-21985	21957	chr1	109780000	109785000	CATG00000070338	ENSG00000031698	21985	chr1	109920000	109925000		ENSG00000134243
21957-21986	21957	chr1	109780000	109785000	CATG00000070338	ENSG00000031698	21986	chr1	109925000	109930000		ENSG00000134243
21957-21989	21957	chr1	109780000	109785000	CATG00000070338	ENSG00000031698	21989	chr1	109940000	109945000		ENSG00000134243,ENSG00000143106
21957-21990	21957	chr1	109780000	109785000	CATG00000070338	ENSG00000031698	21990	chr1	109945000	109950000		ENSG00000143106
21957-21991	21957	chr1	109780000	109785000	CATG00000070338	ENSG00000031698	21991	chr1	109950000	109955000		ENSG00000143106
21957-21994	21957	chr1	109780000	109785000	CATG00000070338	ENSG00000031698	21994	chr1	109965000	109970000		ENSG00000143106
21957-22003	21957	chr1	109780000	109785000	CATG00000070338	ENSG00000031698	22003	chr1	110010000	110015000		ENSG00000143028
21957-22008	21957	chr1	109780000	109785000	CATG00000070338	ENSG00000031698	22008	chr1	110035000	110040000		ENSG00000162650,ENSG00000174151
21957-22010	21957	chr1	109780000	109785000	CATG00000070338	ENSG00000031698	22010	chr1	110045000	110050000		ENSG00000162650,ENSG00000174151,ENSG00000181754
21957-22016	21957	chr1	109780000	109785000	CATG00000070338	ENSG00000031698	22016	chr1	110075000	110080000
21957-22017	21957	chr1	109780000	109785000	CATG00000070338	ENSG00000031698	22017	chr1	110080000	110085000		ENSG00000156097
21957-22089	21957	chr1	109780000	109785000	CATG00000070338	ENSG00000031698	22089	chr1	110440000	110445000
21995-22006	21995	chr1	109970000	109975000			22006	chr1	110025000	110030000	CATG00000070521	ENSG00000143028,ENSG00000162650
22006-22007	22006	chr1	110025000	110030000	CATG00000070521	ENSG00000143028,ENSG00000162650	22007	chr1	110030000	110035000		ENSG00000162650
22006-22008	22006	chr1	110025000	110030000	CATG00000070521	ENSG00000143028,ENSG00000162650	22008	chr1	110035000	110040000		ENSG00000162650,ENSG00000174151
22006-22009	22006	chr1	110025000	110030000	CATG00000070521	ENSG00000143028,ENSG00000162650	22009	chr1	110040000	110045000		ENSG00000162650,ENSG00000174151
22006-22010	22006	chr1	110025000	110030000	CATG00000070521	ENSG00000143028,ENSG00000162650	22010	chr1	110045000	110050000		ENSG00000162650,ENSG00000174151,ENSG00000181754
22006-22016	22006	chr1	110025000	110030000	CATG00000070521	ENSG00000143028,ENSG00000162650	22016	chr1	110075000	110080000
22006-22111	22006	chr1	110025000	110030000	CATG00000070521	ENSG00000143028,ENSG00000162650	22111	chr1	110550000	110555000		ENSG00000168710
28802-41249	28802	chr1	144005000	144010000	ENSG00000196369		41249	chr1	206240000	206245000		ENSG00000196533
28802-41317	28802	chr1	144005000	144010000	ENSG00000196369		41317	chr1	206580000	206585000		ENSG00000163486
28802-41326	28802	chr1	144005000	144010000	ENSG00000196369		41326	chr1	206625000	206630000		ENSG00000163486
28802-41327	28802	chr1	144005000	144010000	ENSG00000196369		41327	chr1	206630000	206635000		ENSG00000163486
28802-41328	28802	chr1	144005000	144010000	ENSG00000196369		41328	chr1	206635000	206640000		ENSG00000163486
28802-41344	28802	chr1	144005000	144010000	ENSG00000196369		41344	chr1	206715000	206720000		ENSG00000136653
28802-41349	28802	chr1	144005000	144010000	ENSG00000196369		41349	chr1	206740000	206745000		ENSG00000136653,ENSG00000143486
28802-41370	28802	chr1	144005000	144010000	ENSG00000196369		41370	chr1	206845000	206850000		ENSG00000143479
28802-41439	28802	chr1	144005000	144010000	ENSG00000196369		41439	chr1	207190000	207195000		ENSG00000182795
28803-41344	28803	chr1	144010000	144015000	ENSG00000196369		41344	chr1	206715000	206720000		ENSG00000136653
28804-41323	28804	chr1	144015000	144020000	ENSG00000196369		41323	chr1	206610000	206615000		ENSG00000163486
28804-41366	28804	chr1	144015000	144020000	ENSG00000196369		41366	chr1	206825000	206830000		ENSG00000143479
28814-29129	28814	chr1	144065000	144070000	ENSG00000196369		29129	chr1	145640000	145645000		ENSG00000131779,ENSG00000121848
28907-29711	28907	chr1	144530000	144535000		CATG00000015899	29711	chr1	148550000	148555000	CATG00000017091	CATG00000074944
28908-29548	28908	chr1	144535000	144540000			29548	chr1	147735000	147740000	CATG00000074857	CATG00000074859
28908-29711	28908	chr1	144535000	144540000			29711	chr1	148550000	148555000	CATG00000017091	CATG00000074944
28915-29008	28915	chr1	144570000	144575000	CATG00000015945		29008	chr1	145035000	145040000		ENSG00000178104
28915-29009	28915	chr1	144570000	144575000	CATG00000015945		29009	chr1	145040000	145045000		ENSG00000178104
28915-29013	28915	chr1	144570000	144575000	CATG00000015945		29013	chr1	145060000	145065000		ENSG00000178104
28917-29709	28917	chr1	144580000	144585000	CATG00000015945		29709	chr1	148540000	148545000	CATG00000017091
28919-29712	28919	chr1	144590000	144595000			29712	chr1	148555000	148560000	CATG00000017091	CATG00000074944,ENSG00000243452
28920-29712	28920	chr1	144595000	144600000			29712	chr1	148555000	148560000	CATG00000017091	CATG00000074944,ENSG00000243452
29009-29080	29009	chr1	145040000	145045000		ENSG00000178104	29080	chr1	145395000	145400000	CATG00000016338	ENSG00000255168
29010-29548	29010	chr1	145045000	145050000		ENSG00000178104	29548	chr1	147735000	147740000	CATG00000074857	CATG00000074859
29027-29080	29027	chr1	145130000	145135000			29080	chr1	145395000	145400000	CATG00000016338	ENSG00000255168
29080-29089	29080	chr1	145395000	145400000	CATG00000016338	ENSG00000255168	29089	chr1	145440000	145445000		ENSG00000117289
29080-29096	29080	chr1	145395000	145400000	CATG00000016338	ENSG00000255168	29096	chr1	145475000	145480000		ENSG00000121851,ENSG00000181039,ENSG00000152022
29080-29116	29080	chr1	145395000	145400000	CATG00000016338	ENSG00000255168	29116	chr1	145575000	145580000		ENSG00000131779,ENSG00000131788
29544-29944	29544	chr1	147715000	147720000	CATG00000074857		29944	chr1	149715000	149720000		ENSG00000203814
29546-29711	29546	chr1	147725000	147730000	CATG00000074857		29711	chr1	148550000	148555000	CATG00000017091	CATG00000074944
29600-29935	29600	chr1	147995000	148000000	CATG00000074857,ENSG00000212456		29935	chr1	149670000	149675000
29847-29946	29847	chr1	149230000	149235000	ENSG00000212544,ENSG00000232721		29946	chr1	149725000	149730000		ENSG00000203814
29847-29953	29847	chr1	149230000	149235000	ENSG00000212544,ENSG00000232721		29953	chr1	149760000	149765000		ENSG00000203814,ENSG00000150337
29848-29947	29848	chr1	149235000	149240000	ENSG00000212544,ENSG00000232721		29947	chr1	149730000	149735000		ENSG00000203814
29848-29974	29848	chr1	149235000	149240000	ENSG00000212544,ENSG00000232721		29974	chr1	149865000	149870000		ENSG00000178096
29857-29956	29857	chr1	149280000	149285000	ENSG00000212544,ENSG00000232721		29956	chr1	149775000	149780000		ENSG00000203814,ENSG00000150337,ENSG00000184678
29858-29935	29858	chr1	149285000	149290000	ENSG00000212544,ENSG00000232721		29935	chr1	149670000	149675000
29858-29938	29858	chr1	149285000	149290000	ENSG00000212544,ENSG00000232721		29938	chr1	149685000	149690000		ENSG00000203814
29858-29947	29858	chr1	149285000	149290000	ENSG00000212544,ENSG00000232721		29947	chr1	149730000	149735000		ENSG00000203814
29858-29951	29858	chr1	149285000	149290000	ENSG00000212544,ENSG00000232721		29951	chr1	149750000	149755000		ENSG00000203814,ENSG00000150337
29859-29936	29859	chr1	149290000	149295000	ENSG00000212544,ENSG00000232721		29936	chr1	149675000	149680000		ENSG00000203815,ENSG00000203814
29860-29937	29860	chr1	149295000	149300000	ENSG00000212544,ENSG00000232721		29937	chr1	149680000	149685000		ENSG00000203814
29860-29938	29860	chr1	149295000	149300000	ENSG00000212544,ENSG00000232721		29938	chr1	149685000	149690000		ENSG00000203814
29861-29938	29861	chr1	149300000	149305000	ENSG00000212544,ENSG00000232721		29938	chr1	149685000	149690000		ENSG00000203814
29862-29939	29862	chr1	149305000	149310000	ENSG00000212544,ENSG00000232721		29939	chr1	149690000	149695000		ENSG00000203814
29863-29940	29863	chr1	149310000	149315000	ENSG00000212544,ENSG00000232721		29940	chr1	149695000	149700000		ENSG00000203814
29864-29941	29864	chr1	149315000	149320000	ENSG00000212544,ENSG00000232721		29941	chr1	149700000	149705000		ENSG00000203814
29866-29943	29866	chr1	149325000	149330000	ENSG00000212544,ENSG00000232721		29943	chr1	149710000	149715000		ENSG00000203814
29867-29944	29867	chr1	149330000	149335000	ENSG00000212544,ENSG00000232721		29944	chr1	149715000	149720000		ENSG00000203814
29868-29945	29868	chr1	149335000	149340000	ENSG00000212544,ENSG00000232721		29945	chr1	149720000	149725000		ENSG00000203814
29869-29946	29869	chr1	149340000	149345000	ENSG00000212544,ENSG00000232721		29946	chr1	149725000	149730000		ENSG00000203814
29873-29950	29873	chr1	149360000	149365000	ENSG00000212544,ENSG00000232721		29950	chr1	149745000	149750000		ENSG00000203814
30038-30070	30038	chr1	150185000	150190000		ENSG00000143401	30070	chr1	150345000	150350000	CATG00000017605	ENSG00000117360,ENSG00000163125
30070-30093	30070	chr1	150345000	150350000	CATG00000017605	ENSG00000117360,ENSG00000163125	30093	chr1	150460000	150465000		ENSG00000143374
30070-30095	30070	chr1	150345000	150350000	CATG00000017605	ENSG00000117360,ENSG00000163125	30095	chr1	150470000	150475000		ENSG00000143374
30070-30097	30070	chr1	150345000	150350000	CATG00000017605	ENSG00000117360,ENSG00000163125	30097	chr1	150480000	150485000		ENSG00000143374,ENSG00000143369
30070-30098	30070	chr1	150345000	150350000	CATG00000017605	ENSG00000117360,ENSG00000163125	30098	chr1	150485000	150490000		ENSG00000143369
30070-30101	30070	chr1	150345000	150350000	CATG00000017605	ENSG00000117360,ENSG00000163125	30101	chr1	150500000	150505000		CATG00000075456
30070-30125	30070	chr1	150345000	150350000	CATG00000017605	ENSG00000117360,ENSG00000163125	30125	chr1	150620000	150625000	CATG00000017625	ENSG00000143457
30070-30133	30070	chr1	150345000	150350000	CATG00000017605	ENSG00000117360,ENSG00000163125	30133	chr1	150660000	150665000		ENSG00000143457
30070-30143	30070	chr1	150345000	150350000	CATG00000017605	ENSG00000117360,ENSG00000163125	30143	chr1	150710000	150715000		ENSG00000163131
30070-30145	30070	chr1	150345000	150350000	CATG00000017605	ENSG00000117360,ENSG00000163125	30145	chr1	150720000	150725000		ENSG00000163131
30070-30160	30070	chr1	150345000	150350000	CATG00000017605	ENSG00000117360,ENSG00000163125	30160	chr1	150795000	150800000		ENSG00000143437
30070-30183	30070	chr1	150345000	150350000	CATG00000017605	ENSG00000117360,ENSG00000163125	30183	chr1	150910000	150915000		ENSG00000143409,ENSG00000143379
30070-30185	30070	chr1	150345000	150350000	CATG00000017605	ENSG00000117360,ENSG00000163125	30185	chr1	150920000	150925000		ENSG00000143409,ENSG00000143379
30070-30191	30070	chr1	150345000	150350000	CATG00000017605	ENSG00000117360,ENSG00000163125	30191	chr1	150950000	150955000		ENSG00000143409,ENSG00000143412
30070-30219	30070	chr1	150345000	150350000	CATG00000017605	ENSG00000117360,ENSG00000163125	30219	chr1	151090000	151095000		ENSG00000143458
30071-30098	30071	chr1	150350000	150355000	CATG00000017605	ENSG00000117360,ENSG00000163125	30098	chr1	150485000	150490000		ENSG00000143369
30071-30145	30071	chr1	150350000	150355000	CATG00000017605	ENSG00000117360,ENSG00000163125	30145	chr1	150720000	150725000		ENSG00000163131
30071-30161	30071	chr1	150350000	150355000	CATG00000017605	ENSG00000117360,ENSG00000163125	30161	chr1	150800000	150805000		ENSG00000143437
30072-30098	30072	chr1	150355000	150360000	CATG00000017605	ENSG00000117360,ENSG00000163125	30098	chr1	150485000	150490000		ENSG00000143369
30073-30093	30073	chr1	150360000	150365000	CATG00000017605	ENSG00000117360,ENSG00000163125	30093	chr1	150460000	150465000		ENSG00000143374
30073-30095	30073	chr1	150360000	150365000	CATG00000017605	ENSG00000117360,ENSG00000163125	30095	chr1	150470000	150475000		ENSG00000143374
30073-30098	30073	chr1	150360000	150365000	CATG00000017605	ENSG00000117360,ENSG00000163125	30098	chr1	150485000	150490000		ENSG00000143369
30073-30195	30073	chr1	150360000	150365000	CATG00000017605	ENSG00000117360,ENSG00000163125	30195	chr1	150970000	150975000		ENSG00000143409,ENSG00000143412
30073-30203	30073	chr1	150360000	150365000	CATG00000017605	ENSG00000117360,ENSG00000163125	30203	chr1	151010000	151015000		ENSG00000163141
30076-30098	30076	chr1	150375000	150380000	CATG00000017605	ENSG00000117360,ENSG00000163125	30098	chr1	150485000	150490000		ENSG00000143369
30076-30158	30076	chr1	150375000	150380000	CATG00000017605	ENSG00000117360,ENSG00000163125	30158	chr1	150785000	150790000		ENSG00000143437
30076-30188	30076	chr1	150375000	150380000	CATG00000017605	ENSG00000117360,ENSG00000163125	30188	chr1	150935000	150940000		ENSG00000143409,ENSG00000143379,ENSG00000143418
30078-30093	30078	chr1	150385000	150390000	CATG00000017605	ENSG00000117360,ENSG00000163125	30093	chr1	150460000	150465000		ENSG00000143374
30078-30095	30078	chr1	150385000	150390000	CATG00000017605	ENSG00000117360,ENSG00000163125	30095	chr1	150470000	150475000		ENSG00000143374
30078-30098	30078	chr1	150385000	150390000	CATG00000017605	ENSG00000117360,ENSG00000163125	30098	chr1	150485000	150490000		ENSG00000143369
30078-30101	30078	chr1	150385000	150390000	CATG00000017605	ENSG00000117360,ENSG00000163125	30101	chr1	150500000	150505000		CATG00000075456
30078-30145	30078	chr1	150385000	150390000	CATG00000017605	ENSG00000117360,ENSG00000163125	30145	chr1	150720000	150725000		ENSG00000163131
30078-30160	30078	chr1	150385000	150390000	CATG00000017605	ENSG00000117360,ENSG00000163125	30160	chr1	150795000	150800000		ENSG00000143437
30078-30161	30078	chr1	150385000	150390000	CATG00000017605	ENSG00000117360,ENSG00000163125	30161	chr1	150800000	150805000		ENSG00000143437
30078-30177	30078	chr1	150385000	150390000	CATG00000017605	ENSG00000117360,ENSG00000163125	30177	chr1	150880000	150885000		ENSG00000143409
30078-30203	30078	chr1	150385000	150390000	CATG00000017605	ENSG00000117360,ENSG00000163125	30203	chr1	151010000	151015000		ENSG00000163141
30082-30093	30082	chr1	150405000	150410000	CATG00000017605	ENSG00000163125	30093	chr1	150460000	150465000		ENSG00000143374
30082-30095	30082	chr1	150405000	150410000	CATG00000017605	ENSG00000163125	30095	chr1	150470000	150475000		ENSG00000143374
30082-30098	30082	chr1	150405000	150410000	CATG00000017605	ENSG00000163125	30098	chr1	150485000	150490000		ENSG00000143369
30082-30120	30082	chr1	150405000	150410000	CATG00000017605	ENSG00000163125	30120	chr1	150595000	150600000		ENSG00000143420
30082-30154	30082	chr1	150405000	150410000	CATG00000017605	ENSG00000163125	30154	chr1	150765000	150770000		ENSG00000143387
30082-30159	30082	chr1	150405000	150410000	CATG00000017605	ENSG00000163125	30159	chr1	150790000	150795000		ENSG00000143437
30082-30195	30082	chr1	150405000	150410000	CATG00000017605	ENSG00000163125	30195	chr1	150970000	150975000		ENSG00000143409,ENSG00000143412
30084-30138	30084	chr1	150415000	150420000	CATG00000017605	ENSG00000163125	30138	chr1	150685000	150690000		ENSG00000143452
30085-30157	30085	chr1	150420000	150425000	CATG00000017605	ENSG00000163125	30157	chr1	150780000	150785000		ENSG00000143387,ENSG00000143437
30087-30095	30087	chr1	150430000	150435000	CATG00000017605	ENSG00000163125	30095	chr1	150470000	150475000		ENSG00000143374
30087-30097	30087	chr1	150430000	150435000	CATG00000017605	ENSG00000163125	30097	chr1	150480000	150485000		ENSG00000143374,ENSG00000143369
30087-30098	30087	chr1	150430000	150435000	CATG00000017605	ENSG00000163125	30098	chr1	150485000	150490000		ENSG00000143369
30087-30101	30087	chr1	150430000	150435000	CATG00000017605	ENSG00000163125	30101	chr1	150500000	150505000		CATG00000075456
30087-30120	30087	chr1	150430000	150435000	CATG00000017605	ENSG00000163125	30120	chr1	150595000	150600000		ENSG00000143420
30087-30140	30087	chr1	150430000	150435000	CATG00000017605	ENSG00000163125	30140	chr1	150695000	150700000
30087-30167	30087	chr1	150430000	150435000	CATG00000017605	ENSG00000163125	30167	chr1	150830000	150835000		ENSG00000143437
30087-30195	30087	chr1	150430000	150435000	CATG00000017605	ENSG00000163125	30195	chr1	150970000	150975000		ENSG00000143409,ENSG00000143412
30087-30226	30087	chr1	150430000	150435000	CATG00000017605	ENSG00000163125	30226	chr1	151125000	151130000		ENSG00000143434,ENSG00000163156,ENSG00000163154,ENSG00000163155
30088-30098	30088	chr1	150435000	150440000	CATG00000017605	ENSG00000163125	30098	chr1	150485000	150490000		ENSG00000143369
30088-30191	30088	chr1	150435000	150440000	CATG00000017605	ENSG00000163125	30191	chr1	150950000	150955000		ENSG00000143409,ENSG00000143412
30089-30095	30089	chr1	150440000	150445000	CATG00000017605	ENSG00000163125	30095	chr1	150470000	150475000		ENSG00000143374
30089-30097	30089	chr1	150440000	150445000	CATG00000017605	ENSG00000163125	30097	chr1	150480000	150485000		ENSG00000143374,ENSG00000143369
30089-30098	30089	chr1	150440000	150445000	CATG00000017605	ENSG00000163125	30098	chr1	150485000	150490000		ENSG00000143369
30089-30143	30089	chr1	150440000	150445000	CATG00000017605	ENSG00000163125	30143	chr1	150710000	150715000		ENSG00000163131
30089-30157	30089	chr1	150440000	150445000	CATG00000017605	ENSG00000163125	30157	chr1	150780000	150785000		ENSG00000143387,ENSG00000143437
30089-30185	30089	chr1	150440000	150445000	CATG00000017605	ENSG00000163125	30185	chr1	150920000	150925000		ENSG00000143409,ENSG00000143379
30089-30188	30089	chr1	150440000	150445000	CATG00000017605	ENSG00000163125	30188	chr1	150935000	150940000		ENSG00000143409,ENSG00000143379,ENSG00000143418
30089-30195	30089	chr1	150440000	150445000	CATG00000017605	ENSG00000163125	30195	chr1	150970000	150975000		ENSG00000143409,ENSG00000143412
30097-30125	30097	chr1	150480000	150485000		ENSG00000143374,ENSG00000143369	30125	chr1	150620000	150625000	CATG00000017625	ENSG00000143457
30098-30121	30098	chr1	150485000	150490000		ENSG00000143369	30121	chr1	150600000	150605000	CATG00000017625,CATG00000017626	ENSG00000143420
30098-30123	30098	chr1	150485000	150490000		ENSG00000143369	30123	chr1	150610000	150615000	CATG00000017625,CATG00000017626	ENSG00000143457
30098-30124	30098	chr1	150485000	150490000		ENSG00000143369	30124	chr1	150615000	150620000	CATG00000017625	ENSG00000143457
30098-30125	30098	chr1	150485000	150490000		ENSG00000143369	30125	chr1	150620000	150625000	CATG00000017625	ENSG00000143457
30121-30127	30121	chr1	150600000	150605000	CATG00000017625,CATG00000017626	ENSG00000143420	30127	chr1	150630000	150635000		ENSG00000143457
30121-30137	30121	chr1	150600000	150605000	CATG00000017625,CATG00000017626	ENSG00000143420	30137	chr1	150680000	150685000		ENSG00000143452
30121-30138	30121	chr1	150600000	150605000	CATG00000017625,CATG00000017626	ENSG00000143420	30138	chr1	150685000	150690000		ENSG00000143452
30121-30139	30121	chr1	150600000	150605000	CATG00000017625,CATG00000017626	ENSG00000143420	30139	chr1	150690000	150695000		ENSG00000143452
30121-30140	30121	chr1	150600000	150605000	CATG00000017625,CATG00000017626	ENSG00000143420	30140	chr1	150695000	150700000
30121-30143	30121	chr1	150600000	150605000	CATG00000017625,CATG00000017626	ENSG00000143420	30143	chr1	150710000	150715000		ENSG00000163131
30121-30145	30121	chr1	150600000	150605000	CATG00000017625,CATG00000017626	ENSG00000143420	30145	chr1	150720000	150725000		ENSG00000163131
30121-30154	30121	chr1	150600000	150605000	CATG00000017625,CATG00000017626	ENSG00000143420	30154	chr1	150765000	150770000		ENSG00000143387
30121-30157	30121	chr1	150600000	150605000	CATG00000017625,CATG00000017626	ENSG00000143420	30157	chr1	150780000	150785000		ENSG00000143387,ENSG00000143437
30121-30158	30121	chr1	150600000	150605000	CATG00000017625,CATG00000017626	ENSG00000143420	30158	chr1	150785000	150790000		ENSG00000143437
30121-30161	30121	chr1	150600000	150605000	CATG00000017625,CATG00000017626	ENSG00000143420	30161	chr1	150800000	150805000		ENSG00000143437
30121-30177	30121	chr1	150600000	150605000	CATG00000017625,CATG00000017626	ENSG00000143420	30177	chr1	150880000	150885000		ENSG00000143409
30121-30183	30121	chr1	150600000	150605000	CATG00000017625,CATG00000017626	ENSG00000143420	30183	chr1	150910000	150915000		ENSG00000143409,ENSG00000143379
30121-30185	30121	chr1	150600000	150605000	CATG00000017625,CATG00000017626	ENSG00000143420	30185	chr1	150920000	150925000		ENSG00000143409,ENSG00000143379
30121-30191	30121	chr1	150600000	150605000	CATG00000017625,CATG00000017626	ENSG00000143420	30191	chr1	150950000	150955000		ENSG00000143409,ENSG00000143412
30121-30195	30121	chr1	150600000	150605000	CATG00000017625,CATG00000017626	ENSG00000143420	30195	chr1	150970000	150975000		ENSG00000143409,ENSG00000143412
30122-30183	30122	chr1	150605000	150610000	CATG00000017625,CATG00000017626		30183	chr1	150910000	150915000		ENSG00000143409,ENSG00000143379
30122-30195	30122	chr1	150605000	150610000	CATG00000017625,CATG00000017626		30195	chr1	150970000	150975000		ENSG00000143409,ENSG00000143412
30123-30138	30123	chr1	150610000	150615000	CATG00000017625,CATG00000017626	ENSG00000143457	30138	chr1	150685000	150690000		ENSG00000143452
30123-30140	30123	chr1	150610000	150615000	CATG00000017625,CATG00000017626	ENSG00000143457	30140	chr1	150695000	150700000
30123-30160	30123	chr1	150610000	150615000	CATG00000017625,CATG00000017626	ENSG00000143457	30160	chr1	150795000	150800000		ENSG00000143437
30123-30161	30123	chr1	150610000	150615000	CATG00000017625,CATG00000017626	ENSG00000143457	30161	chr1	150800000	150805000		ENSG00000143437
30123-30185	30123	chr1	150610000	150615000	CATG00000017625,CATG00000017626	ENSG00000143457	30185	chr1	150920000	150925000		ENSG00000143409,ENSG00000143379
30123-30195	30123	chr1	150610000	150615000	CATG00000017625,CATG00000017626	ENSG00000143457	30195	chr1	150970000	150975000		ENSG00000143409,ENSG00000143412
30124-30143	30124	chr1	150615000	150620000	CATG00000017625	ENSG00000143457	30143	chr1	150710000	150715000		ENSG00000163131
30124-30164	30124	chr1	150615000	150620000	CATG00000017625	ENSG00000143457	30164	chr1	150815000	150820000		ENSG00000143437
30124-30175	30124	chr1	150615000	150620000	CATG00000017625	ENSG00000143457	30175	chr1	150870000	150875000		ENSG00000143409
30124-30178	30124	chr1	150615000	150620000	CATG00000017625	ENSG00000143457	30178	chr1	150885000	150890000		ENSG00000143409
30124-30185	30124	chr1	150615000	150620000	CATG00000017625	ENSG00000143457	30185	chr1	150920000	150925000		ENSG00000143409,ENSG00000143379
30124-30229	30124	chr1	150615000	150620000	CATG00000017625	ENSG00000143457	30229	chr1	151140000	151145000		ENSG00000163156,ENSG00000163159,ENSG00000163157
30125-30138	30125	chr1	150620000	150625000	CATG00000017625	ENSG00000143457	30138	chr1	150685000	150690000		ENSG00000143452
30125-30139	30125	chr1	150620000	150625000	CATG00000017625	ENSG00000143457	30139	chr1	150690000	150695000		ENSG00000143452
30125-30140	30125	chr1	150620000	150625000	CATG00000017625	ENSG00000143457	30140	chr1	150695000	150700000
30125-30143	30125	chr1	150620000	150625000	CATG00000017625	ENSG00000143457	30143	chr1	150710000	150715000		ENSG00000163131
30125-30145	30125	chr1	150620000	150625000	CATG00000017625	ENSG00000143457	30145	chr1	150720000	150725000		ENSG00000163131
30125-30160	30125	chr1	150620000	150625000	CATG00000017625	ENSG00000143457	30160	chr1	150795000	150800000		ENSG00000143437
30125-30162	30125	chr1	150620000	150625000	CATG00000017625	ENSG00000143457	30162	chr1	150805000	150810000		ENSG00000143437
30125-30168	30125	chr1	150620000	150625000	CATG00000017625	ENSG00000143457	30168	chr1	150835000	150840000		ENSG00000143437
30125-30177	30125	chr1	150620000	150625000	CATG00000017625	ENSG00000143457	30177	chr1	150880000	150885000		ENSG00000143409
30125-30182	30125	chr1	150620000	150625000	CATG00000017625	ENSG00000143457	30182	chr1	150905000	150910000		ENSG00000143409,ENSG00000143379
30125-30185	30125	chr1	150620000	150625000	CATG00000017625	ENSG00000143457	30185	chr1	150920000	150925000		ENSG00000143409,ENSG00000143379
30125-30188	30125	chr1	150620000	150625000	CATG00000017625	ENSG00000143457	30188	chr1	150935000	150940000		ENSG00000143409,ENSG00000143379,ENSG00000143418
30125-30195	30125	chr1	150620000	150625000	CATG00000017625	ENSG00000143457	30195	chr1	150970000	150975000		ENSG00000143409,ENSG00000143412
30125-30222	30125	chr1	150620000	150625000	CATG00000017625	ENSG00000143457	30222	chr1	151105000	151110000		ENSG00000143458,ENSG00000143434
30121-30124	30121	chr1	150600000	150605000	CATG00000017625,CATG00000017626	ENSG00000143420	30124	chr1	150615000	150620000	CATG00000017625	ENSG00000143457
30121-30125	30121	chr1	150600000	150605000	CATG00000017625,CATG00000017626	ENSG00000143420	30125	chr1	150620000	150625000	CATG00000017625	ENSG00000143457
30235-30250	30235	chr1	151170000	151175000	CATG00000075649	ENSG00000143398	30250	chr1	151245000	151250000		ENSG00000232671
30235-30251	30235	chr1	151170000	151175000	CATG00000075649	ENSG00000143398	30251	chr1	151250000	151255000		ENSG00000232671,ENSG00000143373
30235-30258	30235	chr1	151170000	151175000	CATG00000075649	ENSG00000143398	30258	chr1	151285000	151290000		ENSG00000143393
30235-30288	30235	chr1	151170000	151175000	CATG00000075649	ENSG00000143398	30288	chr1	151435000	151440000		ENSG00000143442
30235-30313	30235	chr1	151170000	151175000	CATG00000075649	ENSG00000143398	30313	chr1	151560000	151565000		ENSG00000143367
30235-30363	30235	chr1	151170000	151175000	CATG00000075649	ENSG00000143398	30363	chr1	151810000	151815000		ENSG00000225556
30667-30749	30667	chr1	153330000	153335000		ENSG00000163220	30749	chr1	153740000	153745000	ENST00000623024	ENSG00000143624
30672-30749	30672	chr1	153355000	153360000			30749	chr1	153740000	153745000	ENST00000623024	ENSG00000143624
30709-30749	30709	chr1	153540000	153545000		ENSG00000196754	30749	chr1	153740000	153745000	ENST00000623024	ENSG00000143624
30712-30749	30712	chr1	153555000	153560000			30749	chr1	153740000	153745000	ENST00000623024	ENSG00000143624
30720-30749	30720	chr1	153595000	153600000		ENSG00000160678,ENSG00000189171	30749	chr1	153740000	153745000	ENST00000623024	ENSG00000143624
30741-30749	30741	chr1	153700000	153705000		ENSG00000143624	30749	chr1	153740000	153745000	ENST00000623024	ENSG00000143624
30749-30751	30749	chr1	153740000	153745000	ENST00000623024	ENSG00000143624	30751	chr1	153750000	153755000		ENSG00000143554,ENSG00000143614
30749-30753	30749	chr1	153740000	153745000	ENST00000623024	ENSG00000143624	30753	chr1	153760000	153765000		ENSG00000143614,CATG00000019122
30749-30766	30749	chr1	153740000	153745000	ENST00000623024	ENSG00000143624	30766	chr1	153825000	153830000		ENSG00000143614
30749-30772	30749	chr1	153740000	153745000	ENST00000623024	ENSG00000143624	30772	chr1	153855000	153860000		ENSG00000143614
30749-30774	30749	chr1	153740000	153745000	ENST00000623024	ENSG00000143624	30774	chr1	153865000	153870000		ENSG00000143614
30749-30777	30749	chr1	153740000	153745000	ENST00000623024	ENSG00000143624	30777	chr1	153880000	153885000		ENSG00000143614
30749-30779	30749	chr1	153740000	153745000	ENST00000623024	ENSG00000143624	30779	chr1	153890000	153895000		ENSG00000143614
30749-30781	30749	chr1	153740000	153745000	ENST00000623024	ENSG00000143624	30781	chr1	153900000	153905000		ENSG00000198837
30749-30783	30749	chr1	153740000	153745000	ENST00000623024	ENSG00000143624	30783	chr1	153910000	153915000		ENSG00000198837
30749-30784	30749	chr1	153740000	153745000	ENST00000623024	ENSG00000143624	30784	chr1	153915000	153920000		ENSG00000198837,ENSG00000160741
30749-30785	30749	chr1	153740000	153745000	ENST00000623024	ENSG00000143624	30785	chr1	153920000	153925000		ENSG00000160741
30749-30788	30749	chr1	153740000	153745000	ENST00000623024	ENSG00000143624	30788	chr1	153935000	153940000		ENSG00000143570,ENSG00000143578
30749-30789	30749	chr1	153740000	153745000	ENST00000623024	ENSG00000143624	30789	chr1	153940000	153945000		ENSG00000143570,ENSG00000143578,ENSG00000143543
30749-30791	30749	chr1	153740000	153745000	ENST00000623024	ENSG00000143624	30791	chr1	153950000	153955000		ENSG00000143543,ENSG00000143545
30749-30797	30749	chr1	153740000	153745000	ENST00000623024	ENSG00000143624	30797	chr1	153980000	153985000		ENSG00000143552
30749-30799	30749	chr1	153740000	153745000	ENST00000623024	ENSG00000143624	30799	chr1	153990000	153995000		ENSG00000143552
30749-30800	30749	chr1	153740000	153745000	ENST00000623024	ENSG00000143624	30800	chr1	153995000	154000000		ENSG00000143552
30749-30805	30749	chr1	153740000	153745000	ENST00000623024	ENSG00000143624	30805	chr1	154020000	154025000		ENSG00000143552
30749-30808	30749	chr1	153740000	153745000	ENST00000623024	ENSG00000143624	30808	chr1	154035000	154040000		ENSG00000143552
30749-30815	30749	chr1	153740000	153745000	ENST00000623024	ENSG00000143624	30815	chr1	154070000	154075000		ENSG00000143552
30749-30823	30749	chr1	153740000	153745000	ENST00000623024	ENSG00000143624	30823	chr1	154110000	154115000		ENSG00000143552
30749-30829	30749	chr1	153740000	153745000	ENST00000623024	ENSG00000143624	30829	chr1	154140000	154145000		ENSG00000143549
30749-30850	30749	chr1	153740000	153745000	ENST00000623024	ENSG00000143624	30850	chr1	154245000	154250000		ENSG00000143575
30749-30883	30749	chr1	153740000	153745000	ENST00000623024	ENSG00000143624	30883	chr1	154410000	154415000		ENSG00000160712
30791-30847	30791	chr1	153950000	153955000		ENSG00000143543,ENSG00000143545	30847	chr1	154230000	154235000	ENSG00000201129	ENSG00000143569
30834-30847	30834	chr1	154165000	154170000		ENSG00000143549	30847	chr1	154230000	154235000	ENSG00000201129	ENSG00000143569
30847-30862	30847	chr1	154230000	154235000	ENSG00000201129	ENSG00000143569	30862	chr1	154305000	154310000		ENSG00000143515
30847-30886	30847	chr1	154230000	154235000	ENSG00000201129	ENSG00000143569	30886	chr1	154425000	154430000		ENSG00000160712
30847-30905	30847	chr1	154230000	154235000	ENSG00000201129	ENSG00000143569	30905	chr1	154520000	154525000		ENSG00000163239,ENSG00000160714
31008-31125	31008	chr1	155035000	155040000		ENSG00000163357,ENSG00000143537,ENSG00000143590,ENSG00000251246,ENSG00000243364	31125	chr1	155620000	155625000	ENSG00000246203	ENSG00000125459,ENSG00000116580
31008-31143	31008	chr1	155035000	155040000		ENSG00000163357,ENSG00000143537,ENSG00000143590,ENSG00000251246,ENSG00000243364	31143	chr1	155710000	155715000	ENSG00000246203	ENSG00000125459,ENSG00000116580
31010-31148	31010	chr1	155045000	155050000		ENSG00000143590,ENSG00000251246	31148	chr1	155735000	155740000	ENSG00000246203	ENSG00000116580
31014-31117	31014	chr1	155065000	155070000			31117	chr1	155580000	155585000	ENSG00000235919,ENSG00000232519,ENSG00000246203	ENSG00000125459
31015-31124	31015	chr1	155070000	155075000			31124	chr1	155615000	155620000	ENSG00000246203	ENSG00000125459,ENSG00000116580
31015-31126	31015	chr1	155070000	155075000			31126	chr1	155625000	155630000	ENSG00000246203	ENSG00000125459,ENSG00000116580,ENSG00000163374
31036-31116	31036	chr1	155175000	155180000		ENSG00000169231,ENSG00000173171	31116	chr1	155575000	155580000	ENSG00000235919,ENSG00000232519	ENSG00000125459
31036-31117	31036	chr1	155175000	155180000		ENSG00000169231,ENSG00000173171	31117	chr1	155580000	155585000	ENSG00000235919,ENSG00000232519,ENSG00000246203	ENSG00000125459
31036-31125	31036	chr1	155175000	155180000		ENSG00000169231,ENSG00000173171	31125	chr1	155620000	155625000	ENSG00000246203	ENSG00000125459,ENSG00000116580
31036-31126	31036	chr1	155175000	155180000		ENSG00000169231,ENSG00000173171	31126	chr1	155625000	155630000	ENSG00000246203	ENSG00000125459,ENSG00000116580,ENSG00000163374
31036-31140	31036	chr1	155175000	155180000		ENSG00000169231,ENSG00000173171	31140	chr1	155695000	155700000	ENSG00000246203	ENSG00000125459,ENSG00000116580,ENSG00000132676
31036-31148	31036	chr1	155175000	155180000		ENSG00000169231,ENSG00000173171	31148	chr1	155735000	155740000	ENSG00000246203	ENSG00000116580
31037-31116	31037	chr1	155180000	155185000		ENSG00000173171,ENSG00000177628	31116	chr1	155575000	155580000	ENSG00000235919,ENSG00000232519	ENSG00000125459
31037-31123	31037	chr1	155180000	155185000		ENSG00000173171,ENSG00000177628	31123	chr1	155610000	155615000	ENSG00000246203	ENSG00000125459,ENSG00000116580
31037-31125	31037	chr1	155180000	155185000		ENSG00000173171,ENSG00000177628	31125	chr1	155620000	155625000	ENSG00000246203	ENSG00000125459,ENSG00000116580
31037-31126	31037	chr1	155180000	155185000		ENSG00000173171,ENSG00000177628	31126	chr1	155625000	155630000	ENSG00000246203	ENSG00000125459,ENSG00000116580,ENSG00000163374
31037-31138	31037	chr1	155180000	155185000		ENSG00000173171,ENSG00000177628	31138	chr1	155685000	155690000	ENSG00000246203	ENSG00000125459,ENSG00000116580,ENSG00000132676
31038-31122	31038	chr1	155185000	155190000		ENSG00000173171,ENSG00000177628	31122	chr1	155605000	155610000	ENSG00000246203	ENSG00000125459,ENSG00000116580
31038-31124	31038	chr1	155185000	155190000		ENSG00000173171,ENSG00000177628	31124	chr1	155615000	155620000	ENSG00000246203	ENSG00000125459,ENSG00000116580
31038-31125	31038	chr1	155185000	155190000		ENSG00000173171,ENSG00000177628	31125	chr1	155620000	155625000	ENSG00000246203	ENSG00000125459,ENSG00000116580
31038-31137	31038	chr1	155185000	155190000		ENSG00000173171,ENSG00000177628	31137	chr1	155680000	155685000	ENSG00000246203	ENSG00000125459,ENSG00000116580,ENSG00000132676
31038-31148	31038	chr1	155185000	155190000		ENSG00000173171,ENSG00000177628	31148	chr1	155735000	155740000	ENSG00000246203	ENSG00000116580
31041-31144	31041	chr1	155200000	155205000		ENSG00000173171,ENSG00000177628	31144	chr1	155715000	155720000	ENSG00000246203	ENSG00000125459,ENSG00000116580
31042-31122	31042	chr1	155205000	155210000		ENSG00000173171,ENSG00000177628	31122	chr1	155605000	155610000	ENSG00000246203	ENSG00000125459,ENSG00000116580
31042-31125	31042	chr1	155205000	155210000		ENSG00000173171,ENSG00000177628	31125	chr1	155620000	155625000	ENSG00000246203	ENSG00000125459,ENSG00000116580
31049-31117	31049	chr1	155240000	155245000		ENSG00000176444	31117	chr1	155580000	155585000	ENSG00000235919,ENSG00000232519,ENSG00000246203	ENSG00000125459
31049-31140	31049	chr1	155240000	155245000		ENSG00000176444	31140	chr1	155695000	155700000	ENSG00000246203	ENSG00000125459,ENSG00000116580,ENSG00000132676
31057-31117	31057	chr1	155280000	155285000		ENSG00000160752	31117	chr1	155580000	155585000	ENSG00000235919,ENSG00000232519,ENSG00000246203	ENSG00000125459
31057-31122	31057	chr1	155280000	155285000		ENSG00000160752	31122	chr1	155605000	155610000	ENSG00000246203	ENSG00000125459,ENSG00000116580
31057-31123	31057	chr1	155280000	155285000		ENSG00000160752	31123	chr1	155610000	155615000	ENSG00000246203	ENSG00000125459,ENSG00000116580
31057-31124	31057	chr1	155280000	155285000		ENSG00000160752	31124	chr1	155615000	155620000	ENSG00000246203	ENSG00000125459,ENSG00000116580
31057-31125	31057	chr1	155280000	155285000		ENSG00000160752	31125	chr1	155620000	155625000	ENSG00000246203	ENSG00000125459,ENSG00000116580
31057-31126	31057	chr1	155280000	155285000		ENSG00000160752	31126	chr1	155625000	155630000	ENSG00000246203	ENSG00000125459,ENSG00000116580,ENSG00000163374
31057-31137	31057	chr1	155280000	155285000		ENSG00000160752	31137	chr1	155680000	155685000	ENSG00000246203	ENSG00000125459,ENSG00000116580,ENSG00000132676
31057-31140	31057	chr1	155280000	155285000		ENSG00000160752	31140	chr1	155695000	155700000	ENSG00000246203	ENSG00000125459,ENSG00000116580,ENSG00000132676
31057-31148	31057	chr1	155280000	155285000		ENSG00000160752	31148	chr1	155735000	155740000	ENSG00000246203	ENSG00000116580
31058-31117	31058	chr1	155285000	155290000		ENSG00000160752	31117	chr1	155580000	155585000	ENSG00000235919,ENSG00000232519,ENSG00000246203	ENSG00000125459
31058-31122	31058	chr1	155285000	155290000		ENSG00000160752	31122	chr1	155605000	155610000	ENSG00000246203	ENSG00000125459,ENSG00000116580
31058-31123	31058	chr1	155285000	155290000		ENSG00000160752	31123	chr1	155610000	155615000	ENSG00000246203	ENSG00000125459,ENSG00000116580
31058-31124	31058	chr1	155285000	155290000		ENSG00000160752	31124	chr1	155615000	155620000	ENSG00000246203	ENSG00000125459,ENSG00000116580
31058-31125	31058	chr1	155285000	155290000		ENSG00000160752	31125	chr1	155620000	155625000	ENSG00000246203	ENSG00000125459,ENSG00000116580
31058-31140	31058	chr1	155285000	155290000		ENSG00000160752	31140	chr1	155695000	155700000	ENSG00000246203	ENSG00000125459,ENSG00000116580,ENSG00000132676
31058-31148	31058	chr1	155285000	155290000		ENSG00000160752	31148	chr1	155735000	155740000	ENSG00000246203	ENSG00000116580
31059-31119	31059	chr1	155290000	155295000		ENSG00000160752,ENSG00000160753	31119	chr1	155590000	155595000	ENSG00000235919,ENSG00000246203	ENSG00000125459
31059-31122	31059	chr1	155290000	155295000		ENSG00000160752,ENSG00000160753	31122	chr1	155605000	155610000	ENSG00000246203	ENSG00000125459,ENSG00000116580
31059-31124	31059	chr1	155290000	155295000		ENSG00000160752,ENSG00000160753	31124	chr1	155615000	155620000	ENSG00000246203	ENSG00000125459,ENSG00000116580
31059-31125	31059	chr1	155290000	155295000		ENSG00000160752,ENSG00000160753	31125	chr1	155620000	155625000	ENSG00000246203	ENSG00000125459,ENSG00000116580
31059-31126	31059	chr1	155290000	155295000		ENSG00000160752,ENSG00000160753	31126	chr1	155625000	155630000	ENSG00000246203	ENSG00000125459,ENSG00000116580,ENSG00000163374
31059-31133	31059	chr1	155290000	155295000		ENSG00000160752,ENSG00000160753	31133	chr1	155660000	155665000	ENSG00000246203	ENSG00000125459,ENSG00000116580,ENSG00000132676
31061-31122	31061	chr1	155300000	155305000		ENSG00000160753,ENSG00000116539	31122	chr1	155605000	155610000	ENSG00000246203	ENSG00000125459,ENSG00000116580
31061-31125	31061	chr1	155300000	155305000		ENSG00000160753,ENSG00000116539	31125	chr1	155620000	155625000	ENSG00000246203	ENSG00000125459,ENSG00000116580
31078-31125	31078	chr1	155385000	155390000		ENSG00000116539	31125	chr1	155620000	155625000	ENSG00000246203	ENSG00000125459,ENSG00000116580
31081-31117	31081	chr1	155400000	155405000		ENSG00000116539	31117	chr1	155580000	155585000	ENSG00000235919,ENSG00000232519,ENSG00000246203	ENSG00000125459
31081-31120	31081	chr1	155400000	155405000		ENSG00000116539	31120	chr1	155595000	155600000	ENSG00000246203	ENSG00000125459
31081-31125	31081	chr1	155400000	155405000		ENSG00000116539	31125	chr1	155620000	155625000	ENSG00000246203	ENSG00000125459,ENSG00000116580
31081-31126	31081	chr1	155400000	155405000		ENSG00000116539	31126	chr1	155625000	155630000	ENSG00000246203	ENSG00000125459,ENSG00000116580,ENSG00000163374
31081-31133	31081	chr1	155400000	155405000		ENSG00000116539	31133	chr1	155660000	155665000	ENSG00000246203	ENSG00000125459,ENSG00000116580,ENSG00000132676
31081-31143	31081	chr1	155400000	155405000		ENSG00000116539	31143	chr1	155710000	155715000	ENSG00000246203	ENSG00000125459,ENSG00000116580
31099-31117	31099	chr1	155490000	155495000		ENSG00000116539	31117	chr1	155580000	155585000	ENSG00000235919,ENSG00000232519,ENSG00000246203	ENSG00000125459
31109-31122	31109	chr1	155540000	155545000	ENSG00000235919		31122	chr1	155605000	155610000	ENSG00000246203	ENSG00000125459,ENSG00000116580
31109-31125	31109	chr1	155540000	155545000	ENSG00000235919		31125	chr1	155620000	155625000	ENSG00000246203	ENSG00000125459,ENSG00000116580
31109-31163	31109	chr1	155540000	155545000	ENSG00000235919		31163	chr1	155810000	155815000		ENSG00000116580
31111-31125	31111	chr1	155550000	155555000	ENSG00000235919		31125	chr1	155620000	155625000	ENSG00000246203	ENSG00000125459,ENSG00000116580
31114-31125	31114	chr1	155565000	155570000	ENSG00000235919		31125	chr1	155620000	155625000	ENSG00000246203	ENSG00000125459,ENSG00000116580
31116-31125	31116	chr1	155575000	155580000	ENSG00000235919,ENSG00000232519	ENSG00000125459	31125	chr1	155620000	155625000	ENSG00000246203	ENSG00000125459,ENSG00000116580
31117-31122	31117	chr1	155580000	155585000	ENSG00000235919,ENSG00000232519,ENSG00000246203	ENSG00000125459	31122	chr1	155605000	155610000	ENSG00000246203	ENSG00000125459,ENSG00000116580
31117-31124	31117	chr1	155580000	155585000	ENSG00000235919,ENSG00000232519,ENSG00000246203	ENSG00000125459	31124	chr1	155615000	155620000	ENSG00000246203	ENSG00000125459,ENSG00000116580
31117-31125	31117	chr1	155580000	155585000	ENSG00000235919,ENSG00000232519,ENSG00000246203	ENSG00000125459	31125	chr1	155620000	155625000	ENSG00000246203	ENSG00000125459,ENSG00000116580
31117-31126	31117	chr1	155580000	155585000	ENSG00000235919,ENSG00000232519,ENSG00000246203	ENSG00000125459	31126	chr1	155625000	155630000	ENSG00000246203	ENSG00000125459,ENSG00000116580,ENSG00000163374
31117-31131	31117	chr1	155580000	155585000	ENSG00000235919,ENSG00000232519,ENSG00000246203	ENSG00000125459	31131	chr1	155650000	155655000	ENSG00000246203	ENSG00000125459,ENSG00000116580,ENSG00000163374
31117-31140	31117	chr1	155580000	155585000	ENSG00000235919,ENSG00000232519,ENSG00000246203	ENSG00000125459	31140	chr1	155695000	155700000	ENSG00000246203	ENSG00000125459,ENSG00000116580,ENSG00000132676
31117-31144	31117	chr1	155580000	155585000	ENSG00000235919,ENSG00000232519,ENSG00000246203	ENSG00000125459	31144	chr1	155715000	155720000	ENSG00000246203	ENSG00000125459,ENSG00000116580
31117-31155	31117	chr1	155580000	155585000	ENSG00000235919,ENSG00000232519,ENSG00000246203	ENSG00000125459	31155	chr1	155770000	155775000		ENSG00000116580
31117-31164	31117	chr1	155580000	155585000	ENSG00000235919,ENSG00000232519,ENSG00000246203	ENSG00000125459	31164	chr1	155815000	155820000		ENSG00000116580
31119-31120	31119	chr1	155590000	155595000	ENSG00000235919,ENSG00000246203	ENSG00000125459	31120	chr1	155595000	155600000	ENSG00000246203	ENSG00000125459
31119-31123	31119	chr1	155590000	155595000	ENSG00000235919,ENSG00000246203	ENSG00000125459	31123	chr1	155610000	155615000	ENSG00000246203	ENSG00000125459,ENSG00000116580
31119-31125	31119	chr1	155590000	155595000	ENSG00000235919,ENSG00000246203	ENSG00000125459	31125	chr1	155620000	155625000	ENSG00000246203	ENSG00000125459,ENSG00000116580
31119-31137	31119	chr1	155590000	155595000	ENSG00000235919,ENSG00000246203	ENSG00000125459	31137	chr1	155680000	155685000	ENSG00000246203	ENSG00000125459,ENSG00000116580,ENSG00000132676
31119-31144	31119	chr1	155590000	155595000	ENSG00000235919,ENSG00000246203	ENSG00000125459	31144	chr1	155715000	155720000	ENSG00000246203	ENSG00000125459,ENSG00000116580
31122-31167	31122	chr1	155605000	155610000	ENSG00000246203	ENSG00000125459,ENSG00000116580	31167	chr1	155830000	155835000		ENSG00000116580,ENSG00000132718
31122-31206	31122	chr1	155605000	155610000	ENSG00000246203	ENSG00000125459,ENSG00000116580	31206	chr1	156025000	156030000		ENSG00000160803,ENSG00000116586
31124-31167	31124	chr1	155615000	155620000	ENSG00000246203	ENSG00000125459,ENSG00000116580	31167	chr1	155830000	155835000		ENSG00000116580,ENSG00000132718
31125-31166	31125	chr1	155620000	155625000	ENSG00000246203	ENSG00000125459,ENSG00000116580	31166	chr1	155825000	155830000		ENSG00000116580,ENSG00000132718
31125-31167	31125	chr1	155620000	155625000	ENSG00000246203	ENSG00000125459,ENSG00000116580	31167	chr1	155830000	155835000		ENSG00000116580,ENSG00000132718
31125-31179	31125	chr1	155620000	155625000	ENSG00000246203	ENSG00000125459,ENSG00000116580	31179	chr1	155890000	155895000		ENSG00000132680
31125-31186	31125	chr1	155620000	155625000	ENSG00000246203	ENSG00000125459,ENSG00000116580	31186	chr1	155925000	155930000		ENSG00000116584
31125-31195	31125	chr1	155620000	155625000	ENSG00000246203	ENSG00000125459,ENSG00000116580	31195	chr1	155970000	155975000		ENSG00000116584
31125-31234	31125	chr1	155620000	155625000	ENSG00000246203	ENSG00000125459,ENSG00000116580	31234	chr1	156165000	156170000		ENSG00000260238,ENSG00000160783,ENSG00000160785
31126-31166	31126	chr1	155625000	155630000	ENSG00000246203	ENSG00000125459,ENSG00000116580,ENSG00000163374	31166	chr1	155825000	155830000		ENSG00000116580,ENSG00000132718
31126-31167	31126	chr1	155625000	155630000	ENSG00000246203	ENSG00000125459,ENSG00000116580,ENSG00000163374	31167	chr1	155830000	155835000		ENSG00000116580,ENSG00000132718
31126-31197	31126	chr1	155625000	155630000	ENSG00000246203	ENSG00000125459,ENSG00000116580,ENSG00000163374	31197	chr1	155980000	155985000		ENSG00000163479
31126-31234	31126	chr1	155625000	155630000	ENSG00000246203	ENSG00000125459,ENSG00000116580,ENSG00000163374	31234	chr1	156165000	156170000		ENSG00000260238,ENSG00000160783,ENSG00000160785
31126-31251	31126	chr1	155625000	155630000	ENSG00000246203	ENSG00000125459,ENSG00000116580,ENSG00000163374	31251	chr1	156250000	156255000		ENSG00000198952,ENSG00000163472
31127-31166	31127	chr1	155630000	155635000	ENSG00000246203	ENSG00000125459,ENSG00000116580,ENSG00000163374	31166	chr1	155825000	155830000		ENSG00000116580,ENSG00000132718
31127-31206	31127	chr1	155630000	155635000	ENSG00000246203	ENSG00000125459,ENSG00000116580,ENSG00000163374	31206	chr1	156025000	156030000		ENSG00000160803,ENSG00000116586
31133-31184	31133	chr1	155660000	155665000	ENSG00000246203	ENSG00000125459,ENSG00000116580,ENSG00000132676	31184	chr1	155915000	155920000		ENSG00000116584
31137-31167	31137	chr1	155680000	155685000	ENSG00000246203	ENSG00000125459,ENSG00000116580,ENSG00000132676	31167	chr1	155830000	155835000		ENSG00000116580,ENSG00000132718
31137-31197	31137	chr1	155680000	155685000	ENSG00000246203	ENSG00000125459,ENSG00000116580,ENSG00000132676	31197	chr1	155980000	155985000		ENSG00000163479
31137-31206	31137	chr1	155680000	155685000	ENSG00000246203	ENSG00000125459,ENSG00000116580,ENSG00000132676	31206	chr1	156025000	156030000		ENSG00000160803,ENSG00000116586
31138-31167	31138	chr1	155685000	155690000	ENSG00000246203	ENSG00000125459,ENSG00000116580,ENSG00000132676	31167	chr1	155830000	155835000		ENSG00000116580,ENSG00000132718
31138-31186	31138	chr1	155685000	155690000	ENSG00000246203	ENSG00000125459,ENSG00000116580,ENSG00000132676	31186	chr1	155925000	155930000		ENSG00000116584
31139-31167	31139	chr1	155690000	155695000	ENSG00000246203	ENSG00000125459,ENSG00000116580,ENSG00000132676	31167	chr1	155830000	155835000		ENSG00000116580,ENSG00000132718
31140-31166	31140	chr1	155695000	155700000	ENSG00000246203	ENSG00000125459,ENSG00000116580,ENSG00000132676	31166	chr1	155825000	155830000		ENSG00000116580,ENSG00000132718
31140-31167	31140	chr1	155695000	155700000	ENSG00000246203	ENSG00000125459,ENSG00000116580,ENSG00000132676	31167	chr1	155830000	155835000		ENSG00000116580,ENSG00000132718
31140-31174	31140	chr1	155695000	155700000	ENSG00000246203	ENSG00000125459,ENSG00000116580,ENSG00000132676	31174	chr1	155865000	155870000		ENSG00000132718,ENSG00000143622
31140-31201	31140	chr1	155695000	155700000	ENSG00000246203	ENSG00000125459,ENSG00000116580,ENSG00000132676	31201	chr1	156000000	156005000		ENSG00000160803
31140-31207	31140	chr1	155695000	155700000	ENSG00000246203	ENSG00000125459,ENSG00000116580,ENSG00000132676	31207	chr1	156030000	156035000		ENSG00000132698
31140-31234	31140	chr1	155695000	155700000	ENSG00000246203	ENSG00000125459,ENSG00000116580,ENSG00000132676	31234	chr1	156165000	156170000		ENSG00000260238,ENSG00000160783,ENSG00000160785
31143-31167	31143	chr1	155710000	155715000	ENSG00000246203	ENSG00000125459,ENSG00000116580	31167	chr1	155830000	155835000		ENSG00000116580,ENSG00000132718
31143-31183	31143	chr1	155710000	155715000	ENSG00000246203	ENSG00000125459,ENSG00000116580	31183	chr1	155910000	155915000		ENSG00000116584,ENSG00000173080
31144-31166	31144	chr1	155715000	155720000	ENSG00000246203	ENSG00000125459,ENSG00000116580	31166	chr1	155825000	155830000		ENSG00000116580,ENSG00000132718
31144-31167	31144	chr1	155715000	155720000	ENSG00000246203	ENSG00000125459,ENSG00000116580	31167	chr1	155830000	155835000		ENSG00000116580,ENSG00000132718
31144-31174	31144	chr1	155715000	155720000	ENSG00000246203	ENSG00000125459,ENSG00000116580	31174	chr1	155865000	155870000		ENSG00000132718,ENSG00000143622
31144-31197	31144	chr1	155715000	155720000	ENSG00000246203	ENSG00000125459,ENSG00000116580	31197	chr1	155980000	155985000		ENSG00000163479
31144-31206	31144	chr1	155715000	155720000	ENSG00000246203	ENSG00000125459,ENSG00000116580	31206	chr1	156025000	156030000		ENSG00000160803,ENSG00000116586
31144-31221	31144	chr1	155715000	155720000	ENSG00000246203	ENSG00000125459,ENSG00000116580	31221	chr1	156100000	156105000		ENSG00000160789
31144-31241	31144	chr1	155715000	155720000	ENSG00000246203	ENSG00000125459,ENSG00000116580	31241	chr1	156200000	156205000		ENSG00000260238,ENSG00000160783
31144-31251	31144	chr1	155715000	155720000	ENSG00000246203	ENSG00000125459,ENSG00000116580	31251	chr1	156250000	156255000		ENSG00000198952,ENSG00000163472
31147-31167	31147	chr1	155730000	155735000	ENSG00000246203	ENSG00000116580	31167	chr1	155830000	155835000		ENSG00000116580,ENSG00000132718
31147-31175	31147	chr1	155730000	155735000	ENSG00000246203	ENSG00000116580	31175	chr1	155870000	155875000		ENSG00000143622
31147-31178	31147	chr1	155730000	155735000	ENSG00000246203	ENSG00000116580	31178	chr1	155885000	155890000		ENSG00000132680
31147-31185	31147	chr1	155730000	155735000	ENSG00000246203	ENSG00000116580	31185	chr1	155920000	155925000		ENSG00000116584
31147-31207	31147	chr1	155730000	155735000	ENSG00000246203	ENSG00000116580	31207	chr1	156030000	156035000		ENSG00000132698
31147-31227	31147	chr1	155730000	155735000	ENSG00000246203	ENSG00000116580	31227	chr1	156130000	156135000		ENSG00000196189,ENSG00000260238,ENSG00000160783
31147-31234	31147	chr1	155730000	155735000	ENSG00000246203	ENSG00000116580	31234	chr1	156165000	156170000		ENSG00000260238,ENSG00000160783,ENSG00000160785
31147-31239	31147	chr1	155730000	155735000	ENSG00000246203	ENSG00000116580	31239	chr1	156190000	156195000		ENSG00000260238,ENSG00000160783
31148-31166	31148	chr1	155735000	155740000	ENSG00000246203	ENSG00000116580	31166	chr1	155825000	155830000		ENSG00000116580,ENSG00000132718
31148-31167	31148	chr1	155735000	155740000	ENSG00000246203	ENSG00000116580	31167	chr1	155830000	155835000		ENSG00000116580,ENSG00000132718
31148-31174	31148	chr1	155735000	155740000	ENSG00000246203	ENSG00000116580	31174	chr1	155865000	155870000		ENSG00000132718,ENSG00000143622
31148-31176	31148	chr1	155735000	155740000	ENSG00000246203	ENSG00000116580	31176	chr1	155875000	155880000		ENSG00000143622
31148-31186	31148	chr1	155735000	155740000	ENSG00000246203	ENSG00000116580	31186	chr1	155925000	155930000		ENSG00000116584
31148-31197	31148	chr1	155735000	155740000	ENSG00000246203	ENSG00000116580	31197	chr1	155980000	155985000		ENSG00000163479
31148-31203	31148	chr1	155735000	155740000	ENSG00000246203	ENSG00000116580	31203	chr1	156010000	156015000		ENSG00000160803
31148-31206	31148	chr1	155735000	155740000	ENSG00000246203	ENSG00000116580	31206	chr1	156025000	156030000		ENSG00000160803,ENSG00000116586
31148-31227	31148	chr1	155735000	155740000	ENSG00000246203	ENSG00000116580	31227	chr1	156130000	156135000		ENSG00000196189,ENSG00000260238,ENSG00000160783
31148-31245	31148	chr1	155735000	155740000	ENSG00000246203	ENSG00000116580	31245	chr1	156220000	156225000		ENSG00000160781,ENSG00000198952
31148-31247	31148	chr1	155735000	155740000	ENSG00000246203	ENSG00000116580	31247	chr1	156230000	156235000		ENSG00000198952
31275-31300	31275	chr1	156370000	156375000		ENSG00000125462	31300	chr1	156495000	156500000	ENSG00000238843	ENSG00000183856
31279-31300	31279	chr1	156390000	156395000		ENSG00000125462	31300	chr1	156495000	156500000	ENSG00000238843	ENSG00000183856
31281-31300	31281	chr1	156400000	156405000		ENSG00000125462	31300	chr1	156495000	156500000	ENSG00000238843	ENSG00000183856
31287-31300	31287	chr1	156430000	156435000		ENSG00000116604	31300	chr1	156495000	156500000	ENSG00000238843	ENSG00000183856
31288-31300	31288	chr1	156435000	156440000		ENSG00000116604	31300	chr1	156495000	156500000	ENSG00000238843	ENSG00000183856
31289-31300	31289	chr1	156440000	156445000		ENSG00000116604	31300	chr1	156495000	156500000	ENSG00000238843	ENSG00000183856
31291-31300	31291	chr1	156450000	156455000		ENSG00000116604	31300	chr1	156495000	156500000	ENSG00000238843	ENSG00000183856
31438-31610	31438	chr1	157185000	157190000	CATG00000078669		31610	chr1	158045000	158050000		ENSG00000183853
31443-31495	31443	chr1	157210000	157215000	CATG00000078669		31495	chr1	157470000	157475000
31443-31500	31443	chr1	157210000	157215000	CATG00000078669		31500	chr1	157495000	157500000		ENSG00000143297
31450-31500	31450	chr1	157245000	157250000	CATG00000078669		31500	chr1	157495000	157500000		ENSG00000143297
32034-32058	32034	chr1	160165000	160170000		ENSG00000143318	32058	chr1	160285000	160290000	CATG00000079518	ENSG00000122218
32035-32058	32035	chr1	160170000	160175000		ENSG00000143318	32058	chr1	160285000	160290000	CATG00000079518	ENSG00000122218
32058-32065	32058	chr1	160285000	160290000	CATG00000079518	ENSG00000122218	32065	chr1	160320000	160325000		ENSG00000162736
32273-32301	32273	chr1	161360000	161365000		ENSG00000143252	32301	chr1	161500000	161505000	CATG00000080292	ENSG00000143226,ENSG00000273112,ENSG00000173110
32300-32316	32300	chr1	161495000	161500000	CATG00000080292	ENSG00000143226,ENSG00000273112,ENSG00000173110	32316	chr1	161575000	161580000		ENSG00000143226,ENSG00000173110,ENSG00000203747,ENSG00000072694
32300-32319	32300	chr1	161495000	161500000	CATG00000080292	ENSG00000143226,ENSG00000273112,ENSG00000173110	32319	chr1	161590000	161595000		ENSG00000143226,ENSG00000203747,ENSG00000072694,ENSG00000162747
32301-32303	32301	chr1	161500000	161505000	CATG00000080292	ENSG00000143226,ENSG00000273112,ENSG00000173110	32303	chr1	161510000	161515000		ENSG00000143226,ENSG00000273112,ENSG00000173110,ENSG00000203747
32301-32316	32301	chr1	161500000	161505000	CATG00000080292	ENSG00000143226,ENSG00000273112,ENSG00000173110	32316	chr1	161575000	161580000		ENSG00000143226,ENSG00000173110,ENSG00000203747,ENSG00000072694
32301-32340	32301	chr1	161500000	161505000	CATG00000080292	ENSG00000143226,ENSG00000273112,ENSG00000173110	32340	chr1	161695000	161700000		ENSG00000162746
33228-33388	33228	chr1	166135000	166140000	CATG00000023959	ENSG00000188859	33388	chr1	166935000	166940000		ENSG00000143195,ENSG00000143194
33552-33668	33552	chr1	167755000	167760000		ENSG00000197965	33668	chr1	168335000	168340000	ENSG00000227722	ENSG00000143178,ENSG00000143184
33630-33667	33630	chr1	168145000	168150000		ENSG00000143155	33667	chr1	168330000	168335000	ENSG00000227722	ENSG00000143178,ENSG00000143184
33630-33668	33630	chr1	168145000	168150000		ENSG00000143155	33668	chr1	168335000	168340000	ENSG00000227722	ENSG00000143178,ENSG00000143184
33630-33671	33630	chr1	168145000	168150000		ENSG00000143155	33671	chr1	168350000	168355000	ENSG00000227722	ENSG00000143184
33630-33694	33630	chr1	168145000	168150000		ENSG00000143155	33694	chr1	168465000	168470000	ENSG00000227722	ENSG00000143184
33630-33695	33630	chr1	168145000	168150000		ENSG00000143155	33695	chr1	168470000	168475000	ENSG00000227722	ENSG00000143184
33640-33667	33640	chr1	168195000	168200000		ENSG00000213064	33667	chr1	168330000	168335000	ENSG00000227722	ENSG00000143178,ENSG00000143184
33640-33668	33640	chr1	168195000	168200000		ENSG00000213064	33668	chr1	168335000	168340000	ENSG00000227722	ENSG00000143178,ENSG00000143184
33640-33670	33640	chr1	168195000	168200000		ENSG00000213064	33670	chr1	168345000	168350000	ENSG00000227722	ENSG00000143178,ENSG00000143184
33640-33674	33640	chr1	168195000	168200000		ENSG00000213064	33674	chr1	168365000	168370000	ENSG00000227722	ENSG00000143184
33640-33684	33640	chr1	168195000	168200000		ENSG00000213064	33684	chr1	168415000	168420000	ENSG00000227722	ENSG00000143184
33640-33691	33640	chr1	168195000	168200000		ENSG00000213064	33691	chr1	168450000	168455000	ENSG00000227722	ENSG00000143184
33663-33671	33663	chr1	168310000	168315000		ENSG00000213064,ENSG00000143178	33671	chr1	168350000	168355000	ENSG00000227722	ENSG00000143184
33663-33681	33663	chr1	168310000	168315000		ENSG00000213064,ENSG00000143178	33681	chr1	168400000	168405000	ENSG00000227722	ENSG00000143184
33663-33707	33663	chr1	168310000	168315000		ENSG00000213064,ENSG00000143178	33707	chr1	168530000	168535000	ENSG00000227722	ENSG00000143184
33668-33778	33668	chr1	168335000	168340000	ENSG00000227722	ENSG00000143178,ENSG00000143184	33778	chr1	168885000	168890000
33668-33823	33668	chr1	168335000	168340000	ENSG00000227722	ENSG00000143178,ENSG00000143184	33823	chr1	169110000	169115000		ENSG00000143156
33668-33858	33668	chr1	168335000	168340000	ENSG00000227722	ENSG00000143178,ENSG00000143184	33858	chr1	169285000	169290000		ENSG00000143156
33671-33818	33671	chr1	168350000	168355000	ENSG00000227722	ENSG00000143184	33818	chr1	169085000	169090000		ENSG00000143153
33671-33828	33671	chr1	168350000	168355000	ENSG00000227722	ENSG00000143184	33828	chr1	169135000	169140000		ENSG00000143156
33675-33862	33675	chr1	168370000	168375000	ENSG00000227722	ENSG00000143184	33862	chr1	169305000	169310000		ENSG00000143156
33680-33965	33680	chr1	168395000	168400000	ENSG00000227722	ENSG00000143184	33965	chr1	169820000	169825000		ENSG00000000460,ENSG00000000457
33681-33820	33681	chr1	168400000	168405000	ENSG00000227722	ENSG00000143184	33820	chr1	169095000	169100000		ENSG00000143153,ENSG00000143156
33681-33835	33681	chr1	168400000	168405000	ENSG00000227722	ENSG00000143184	33835	chr1	169170000	169175000		ENSG00000143156
33688-33878	33688	chr1	168435000	168440000	ENSG00000227722	ENSG00000143184	33878	chr1	169385000	169390000		ENSG00000117477
33694-33820	33694	chr1	168465000	168470000	ENSG00000227722	ENSG00000143184	33820	chr1	169095000	169100000		ENSG00000143153,ENSG00000143156
33694-33829	33694	chr1	168465000	168470000	ENSG00000227722	ENSG00000143184	33829	chr1	169140000	169145000		ENSG00000143156
33695-33737	33695	chr1	168470000	168475000	ENSG00000227722	ENSG00000143184	33737	chr1	168680000	168685000		ENSG00000143196
33695-33818	33695	chr1	168470000	168475000	ENSG00000227722	ENSG00000143184	33818	chr1	169085000	169090000		ENSG00000143153
33695-33823	33695	chr1	168470000	168475000	ENSG00000227722	ENSG00000143184	33823	chr1	169110000	169115000		ENSG00000143156
33695-33826	33695	chr1	168470000	168475000	ENSG00000227722	ENSG00000143184	33826	chr1	169125000	169130000		ENSG00000143156
33704-33826	33704	chr1	168515000	168520000	ENSG00000227722	ENSG00000143184	33826	chr1	169125000	169130000		ENSG00000143156
33707-33821	33707	chr1	168530000	168535000	ENSG00000227722	ENSG00000143184	33821	chr1	169100000	169105000		ENSG00000143153,ENSG00000143156
34029-34137	34029	chr1	170140000	170145000			34137	chr1	170680000	170685000	ENSG00000231424	ENSG00000116132
34029-34193	34029	chr1	170140000	170145000			34193	chr1	170960000	170965000	ENSG00000231424	ENSG00000117501
34036-34143	34036	chr1	170175000	170180000			34143	chr1	170710000	170715000	ENSG00000231424	ENSG00000116132
34044-34126	34044	chr1	170215000	170220000			34126	chr1	170625000	170630000	CATG00000082431
34126-34189	34126	chr1	170625000	170630000	CATG00000082431		34189	chr1	170940000	170945000	ENSG00000231424	ENSG00000117501
34183-34252	34183	chr1	170910000	170915000	ENSG00000231424	ENSG00000117501	34252	chr1	171255000	171260000		ENSG00000010932
34190-34252	34190	chr1	170945000	170950000	ENSG00000231424	ENSG00000117501	34252	chr1	171255000	171260000		ENSG00000010932
34190-34260	34190	chr1	170945000	170950000	ENSG00000231424	ENSG00000117501	34260	chr1	171295000	171300000		ENSG00000076258
34191-34252	34191	chr1	170950000	170955000	ENSG00000231424	ENSG00000117501	34252	chr1	171255000	171260000		ENSG00000010932
34193-34260	34193	chr1	170960000	170965000	ENSG00000231424	ENSG00000117501	34260	chr1	171295000	171300000		ENSG00000076258
34197-34247	34197	chr1	170980000	170985000	ENSG00000231424	ENSG00000117501	34247	chr1	171230000	171235000		ENSG00000010932
34200-34257	34200	chr1	170995000	171000000	ENSG00000231424	ENSG00000117501	34257	chr1	171280000	171285000		ENSG00000076258
34201-34250	34201	chr1	171000000	171005000	ENSG00000231424	ENSG00000117501	34250	chr1	171245000	171250000		ENSG00000010932
34207-34247	34207	chr1	171030000	171035000	ENSG00000231424	ENSG00000117501	34247	chr1	171230000	171235000		ENSG00000010932
34208-34252	34208	chr1	171035000	171040000	ENSG00000231424	ENSG00000117501	34252	chr1	171255000	171260000		ENSG00000010932
34208-34256	34208	chr1	171035000	171040000	ENSG00000231424	ENSG00000117501	34256	chr1	171275000	171280000
34208-34260	34208	chr1	171035000	171040000	ENSG00000231424	ENSG00000117501	34260	chr1	171295000	171300000		ENSG00000076258
34211-34256	34211	chr1	171050000	171055000	ENSG00000231424		34256	chr1	171275000	171280000
34211-34260	34211	chr1	171050000	171055000	ENSG00000231424		34260	chr1	171295000	171300000		ENSG00000076258
34216-34260	34216	chr1	171075000	171080000	ENSG00000231424	ENSG00000007933	34260	chr1	171295000	171300000		ENSG00000076258
34225-34257	34225	chr1	171120000	171125000	ENSG00000231424	ENSG00000117507	34257	chr1	171280000	171285000		ENSG00000076258
34229-34256	34229	chr1	171140000	171145000	ENSG00000231424		34256	chr1	171275000	171280000
34239-34293	34239	chr1	171190000	171195000	ENSG00000231424		34293	chr1	171460000	171465000		ENSG00000117523
34240-34252	34240	chr1	171195000	171200000	ENSG00000231424		34252	chr1	171255000	171260000		ENSG00000010932
34240-34257	34240	chr1	171195000	171200000	ENSG00000231424		34257	chr1	171280000	171285000		ENSG00000076258
34245-34257	34245	chr1	171220000	171225000	ENSG00000231424	ENSG00000010932	34257	chr1	171280000	171285000		ENSG00000076258
34211-34223	34211	chr1	171050000	171055000	ENSG00000231424		34223	chr1	171110000	171115000	ENSG00000231424	ENSG00000117507
34530-34640	34530	chr1	172645000	172650000	ENSG00000224228		34640	chr1	173195000	173200000	ENSG00000203739	ENSG00000117586
34531-34791	34531	chr1	172650000	172655000	ENSG00000224228		34791	chr1	173950000	173955000		ENSG00000135870
34533-34690	34533	chr1	172660000	172665000	ENSG00000224228		34690	chr1	173445000	173450000	ENSG00000203739	ENSG00000117586,ENSG00000117592
34537-34636	34537	chr1	172680000	172685000	ENSG00000224228		34636	chr1	173175000	173180000	ENSG00000203739	ENSG00000117586
34537-34707	34537	chr1	172680000	172685000	ENSG00000224228		34707	chr1	173530000	173535000		ENSG00000162753
34538-34636	34538	chr1	172685000	172690000	ENSG00000224228		34636	chr1	173175000	173180000	ENSG00000203739	ENSG00000117586
34538-34668	34538	chr1	172685000	172690000	ENSG00000224228		34668	chr1	173335000	173340000	ENSG00000203739	ENSG00000117586
34540-34631	34540	chr1	172695000	172700000	ENSG00000224228		34631	chr1	173150000	173155000	ENSG00000203739	ENSG00000117586
34540-34634	34540	chr1	172695000	172700000	ENSG00000224228		34634	chr1	173165000	173170000	ENSG00000203739	ENSG00000117586
34540-34651	34540	chr1	172695000	172700000	ENSG00000224228		34651	chr1	173250000	173255000	ENSG00000203739,CATG00000083194	ENSG00000117586
34540-34658	34540	chr1	172695000	172700000	ENSG00000224228		34658	chr1	173285000	173290000	ENSG00000203739	ENSG00000117586
34540-34668	34540	chr1	172695000	172700000	ENSG00000224228		34668	chr1	173335000	173340000	ENSG00000203739	ENSG00000117586
34540-34674	34540	chr1	172695000	172700000	ENSG00000224228		34674	chr1	173365000	173370000	ENSG00000203739	ENSG00000117586
34540-34752	34540	chr1	172695000	172700000	ENSG00000224228		34752	chr1	173755000	173760000		ENSG00000076321
34541-34646	34541	chr1	172700000	172705000	ENSG00000224228		34646	chr1	173225000	173230000	ENSG00000203739	ENSG00000117586
34541-34674	34541	chr1	172700000	172705000	ENSG00000224228		34674	chr1	173365000	173370000	ENSG00000203739	ENSG00000117586
34543-34636	34543	chr1	172710000	172715000	ENSG00000224228		34636	chr1	173175000	173180000	ENSG00000203739	ENSG00000117586
34543-34638	34543	chr1	172710000	172715000	ENSG00000224228		34638	chr1	173185000	173190000	ENSG00000203739	ENSG00000117586
34543-34644	34543	chr1	172710000	172715000	ENSG00000224228		34644	chr1	173215000	173220000	ENSG00000203739	ENSG00000117586
34543-34646	34543	chr1	172710000	172715000	ENSG00000224228		34646	chr1	173225000	173230000	ENSG00000203739	ENSG00000117586
34543-34657	34543	chr1	172710000	172715000	ENSG00000224228		34657	chr1	173280000	173285000	ENSG00000203739	ENSG00000117586
34543-34670	34543	chr1	172710000	172715000	ENSG00000224228		34670	chr1	173345000	173350000	ENSG00000203739	ENSG00000117586
34543-34674	34543	chr1	172710000	172715000	ENSG00000224228		34674	chr1	173365000	173370000	ENSG00000203739	ENSG00000117586
34543-34677	34543	chr1	172710000	172715000	ENSG00000224228		34677	chr1	173380000	173385000	ENSG00000203739	ENSG00000117586
34543-34766	34543	chr1	172710000	172715000	ENSG00000224228		34766	chr1	173825000	173830000		ENSG00000117593
34545-34664	34545	chr1	172720000	172725000	ENSG00000224228		34664	chr1	173315000	173320000	ENSG00000203739	ENSG00000117586
34545-34674	34545	chr1	172720000	172725000	ENSG00000224228		34674	chr1	173365000	173370000	ENSG00000203739	ENSG00000117586
34546-34633	34546	chr1	172725000	172730000	ENSG00000224228		34633	chr1	173160000	173165000	ENSG00000203739	ENSG00000117586
34546-34637	34546	chr1	172725000	172730000	ENSG00000224228		34637	chr1	173180000	173185000	ENSG00000203739	ENSG00000117586
34546-34640	34546	chr1	172725000	172730000	ENSG00000224228		34640	chr1	173195000	173200000	ENSG00000203739	ENSG00000117586
34546-34658	34546	chr1	172725000	172730000	ENSG00000224228		34658	chr1	173285000	173290000	ENSG00000203739	ENSG00000117586
34546-34667	34546	chr1	172725000	172730000	ENSG00000224228		34667	chr1	173330000	173335000	ENSG00000203739	ENSG00000117586
34546-34675	34546	chr1	172725000	172730000	ENSG00000224228		34675	chr1	173370000	173375000	ENSG00000203739	ENSG00000117586
34546-34677	34546	chr1	172725000	172730000	ENSG00000224228		34677	chr1	173380000	173385000	ENSG00000203739	ENSG00000117586
34546-34678	34546	chr1	172725000	172730000	ENSG00000224228		34678	chr1	173385000	173390000	ENSG00000203739	ENSG00000117586
34547-34632	34547	chr1	172730000	172735000	ENSG00000224228		34632	chr1	173155000	173160000	ENSG00000203739	ENSG00000117586
34547-34636	34547	chr1	172730000	172735000	ENSG00000224228		34636	chr1	173175000	173180000	ENSG00000203739	ENSG00000117586
34547-34637	34547	chr1	172730000	172735000	ENSG00000224228		34637	chr1	173180000	173185000	ENSG00000203739	ENSG00000117586
34547-34640	34547	chr1	172730000	172735000	ENSG00000224228		34640	chr1	173195000	173200000	ENSG00000203739	ENSG00000117586
34547-34642	34547	chr1	172730000	172735000	ENSG00000224228		34642	chr1	173205000	173210000	ENSG00000203739	ENSG00000117586
34547-34646	34547	chr1	172730000	172735000	ENSG00000224228		34646	chr1	173225000	173230000	ENSG00000203739	ENSG00000117586
34547-34666	34547	chr1	172730000	172735000	ENSG00000224228		34666	chr1	173325000	173330000	ENSG00000203739	ENSG00000117586
34547-34937	34547	chr1	172730000	172735000	ENSG00000224228		34937	chr1	174680000	174685000		ENSG00000152061
34548-34636	34548	chr1	172735000	172740000	ENSG00000224228		34636	chr1	173175000	173180000	ENSG00000203739	ENSG00000117586
34548-34640	34548	chr1	172735000	172740000	ENSG00000224228		34640	chr1	173195000	173200000	ENSG00000203739	ENSG00000117586
34548-34644	34548	chr1	172735000	172740000	ENSG00000224228		34644	chr1	173215000	173220000	ENSG00000203739	ENSG00000117586
34548-34674	34548	chr1	172735000	172740000	ENSG00000224228		34674	chr1	173365000	173370000	ENSG00000203739	ENSG00000117586
34548-34682	34548	chr1	172735000	172740000	ENSG00000224228		34682	chr1	173405000	173410000	ENSG00000203739	ENSG00000117586
34548-34688	34548	chr1	172735000	172740000	ENSG00000224228		34688	chr1	173435000	173440000	ENSG00000203739	ENSG00000117586
34548-34724	34548	chr1	172735000	172740000	ENSG00000224228		34724	chr1	173615000	173620000		ENSG00000183831
34550-34633	34550	chr1	172745000	172750000	ENSG00000224228		34633	chr1	173160000	173165000	ENSG00000203739	ENSG00000117586
34550-34634	34550	chr1	172745000	172750000	ENSG00000224228		34634	chr1	173165000	173170000	ENSG00000203739	ENSG00000117586
34550-34635	34550	chr1	172745000	172750000	ENSG00000224228		34635	chr1	173170000	173175000	ENSG00000203739	ENSG00000117586
34550-34637	34550	chr1	172745000	172750000	ENSG00000224228		34637	chr1	173180000	173185000	ENSG00000203739	ENSG00000117586
34550-34641	34550	chr1	172745000	172750000	ENSG00000224228		34641	chr1	173200000	173205000	ENSG00000203739	ENSG00000117586
34550-34645	34550	chr1	172745000	172750000	ENSG00000224228		34645	chr1	173220000	173225000	ENSG00000203739	ENSG00000117586
34550-34658	34550	chr1	172745000	172750000	ENSG00000224228		34658	chr1	173285000	173290000	ENSG00000203739	ENSG00000117586
34550-34780	34550	chr1	172745000	172750000	ENSG00000224228		34780	chr1	173895000	173900000		ENSG00000135870
34551-34666	34551	chr1	172750000	172755000	ENSG00000224228		34666	chr1	173325000	173330000	ENSG00000203739	ENSG00000117586
34552-34636	34552	chr1	172755000	172760000	ENSG00000224228		34636	chr1	173175000	173180000	ENSG00000203739	ENSG00000117586
34552-34638	34552	chr1	172755000	172760000	ENSG00000224228		34638	chr1	173185000	173190000	ENSG00000203739	ENSG00000117586
34552-34642	34552	chr1	172755000	172760000	ENSG00000224228		34642	chr1	173205000	173210000	ENSG00000203739	ENSG00000117586
34552-34644	34552	chr1	172755000	172760000	ENSG00000224228		34644	chr1	173215000	173220000	ENSG00000203739	ENSG00000117586
34552-34645	34552	chr1	172755000	172760000	ENSG00000224228		34645	chr1	173220000	173225000	ENSG00000203739	ENSG00000117586
34552-34646	34552	chr1	172755000	172760000	ENSG00000224228		34646	chr1	173225000	173230000	ENSG00000203739	ENSG00000117586
34552-34649	34552	chr1	172755000	172760000	ENSG00000224228		34649	chr1	173240000	173245000	ENSG00000203739,CATG00000083194	ENSG00000117586
34552-34654	34552	chr1	172755000	172760000	ENSG00000224228		34654	chr1	173265000	173270000	ENSG00000203739,CATG00000083194	ENSG00000117586
34552-34658	34552	chr1	172755000	172760000	ENSG00000224228		34658	chr1	173285000	173290000	ENSG00000203739	ENSG00000117586
34552-34664	34552	chr1	172755000	172760000	ENSG00000224228		34664	chr1	173315000	173320000	ENSG00000203739	ENSG00000117586
34552-34678	34552	chr1	172755000	172760000	ENSG00000224228		34678	chr1	173385000	173390000	ENSG00000203739	ENSG00000117586
34552-34682	34552	chr1	172755000	172760000	ENSG00000224228		34682	chr1	173405000	173410000	ENSG00000203739	ENSG00000117586
34552-34759	34552	chr1	172755000	172760000	ENSG00000224228		34759	chr1	173790000	173795000		ENSG00000120334,ENSG00000117593
34554-34632	34554	chr1	172765000	172770000	ENSG00000224228		34632	chr1	173155000	173160000	ENSG00000203739	ENSG00000117586
34554-34633	34554	chr1	172765000	172770000	ENSG00000224228		34633	chr1	173160000	173165000	ENSG00000203739	ENSG00000117586
34554-34636	34554	chr1	172765000	172770000	ENSG00000224228		34636	chr1	173175000	173180000	ENSG00000203739	ENSG00000117586
34554-34644	34554	chr1	172765000	172770000	ENSG00000224228		34644	chr1	173215000	173220000	ENSG00000203739	ENSG00000117586
34554-34646	34554	chr1	172765000	172770000	ENSG00000224228		34646	chr1	173225000	173230000	ENSG00000203739	ENSG00000117586
34554-34654	34554	chr1	172765000	172770000	ENSG00000224228		34654	chr1	173265000	173270000	ENSG00000203739,CATG00000083194	ENSG00000117586
34554-34658	34554	chr1	172765000	172770000	ENSG00000224228		34658	chr1	173285000	173290000	ENSG00000203739	ENSG00000117586
34554-34667	34554	chr1	172765000	172770000	ENSG00000224228		34667	chr1	173330000	173335000	ENSG00000203739	ENSG00000117586
34554-34675	34554	chr1	172765000	172770000	ENSG00000224228		34675	chr1	173370000	173375000	ENSG00000203739	ENSG00000117586
34554-34725	34554	chr1	172765000	172770000	ENSG00000224228		34725	chr1	173620000	173625000		ENSG00000183831
34554-34751	34554	chr1	172765000	172770000	ENSG00000224228		34751	chr1	173750000	173755000		ENSG00000076321
34558-34640	34558	chr1	172785000	172790000	ENSG00000224228,CATG00000083054,ENSG00000224000		34640	chr1	173195000	173200000	ENSG00000203739	ENSG00000117586
34558-34650	34558	chr1	172785000	172790000	ENSG00000224228,CATG00000083054,ENSG00000224000		34650	chr1	173245000	173250000	ENSG00000203739,CATG00000083194	ENSG00000117586
34558-34670	34558	chr1	172785000	172790000	ENSG00000224228,CATG00000083054,ENSG00000224000		34670	chr1	173345000	173350000	ENSG00000203739	ENSG00000117586
34559-34636	34559	chr1	172790000	172795000	ENSG00000224228,CATG00000083054,ENSG00000224000		34636	chr1	173175000	173180000	ENSG00000203739	ENSG00000117586
34559-34637	34559	chr1	172790000	172795000	ENSG00000224228,CATG00000083054,ENSG00000224000		34637	chr1	173180000	173185000	ENSG00000203739	ENSG00000117586
34559-34642	34559	chr1	172790000	172795000	ENSG00000224228,CATG00000083054,ENSG00000224000		34642	chr1	173205000	173210000	ENSG00000203739	ENSG00000117586
34559-34748	34559	chr1	172790000	172795000	ENSG00000224228,CATG00000083054,ENSG00000224000		34748	chr1	173735000	173740000		ENSG00000076321
34561-34631	34561	chr1	172800000	172805000	ENSG00000224228,CATG00000083054,ENSG00000224000		34631	chr1	173150000	173155000	ENSG00000203739	ENSG00000117586
34561-34632	34561	chr1	172800000	172805000	ENSG00000224228,CATG00000083054,ENSG00000224000		34632	chr1	173155000	173160000	ENSG00000203739	ENSG00000117586
34561-34633	34561	chr1	172800000	172805000	ENSG00000224228,CATG00000083054,ENSG00000224000		34633	chr1	173160000	173165000	ENSG00000203739	ENSG00000117586
34561-34634	34561	chr1	172800000	172805000	ENSG00000224228,CATG00000083054,ENSG00000224000		34634	chr1	173165000	173170000	ENSG00000203739	ENSG00000117586
34561-34635	34561	chr1	172800000	172805000	ENSG00000224228,CATG00000083054,ENSG00000224000		34635	chr1	173170000	173175000	ENSG00000203739	ENSG00000117586
34561-34636	34561	chr1	172800000	172805000	ENSG00000224228,CATG00000083054,ENSG00000224000		34636	chr1	173175000	173180000	ENSG00000203739	ENSG00000117586
34561-34638	34561	chr1	172800000	172805000	ENSG00000224228,CATG00000083054,ENSG00000224000		34638	chr1	173185000	173190000	ENSG00000203739	ENSG00000117586
34561-34640	34561	chr1	172800000	172805000	ENSG00000224228,CATG00000083054,ENSG00000224000		34640	chr1	173195000	173200000	ENSG00000203739	ENSG00000117586
34561-34641	34561	chr1	172800000	172805000	ENSG00000224228,CATG00000083054,ENSG00000224000		34641	chr1	173200000	173205000	ENSG00000203739	ENSG00000117586
34561-34643	34561	chr1	172800000	172805000	ENSG00000224228,CATG00000083054,ENSG00000224000		34643	chr1	173210000	173215000	ENSG00000203739	ENSG00000117586
34561-34646	34561	chr1	172800000	172805000	ENSG00000224228,CATG00000083054,ENSG00000224000		34646	chr1	173225000	173230000	ENSG00000203739	ENSG00000117586
34561-34651	34561	chr1	172800000	172805000	ENSG00000224228,CATG00000083054,ENSG00000224000		34651	chr1	173250000	173255000	ENSG00000203739,CATG00000083194	ENSG00000117586
34561-34656	34561	chr1	172800000	172805000	ENSG00000224228,CATG00000083054,ENSG00000224000		34656	chr1	173275000	173280000	ENSG00000203739,CATG00000083194	ENSG00000117586
34561-34658	34561	chr1	172800000	172805000	ENSG00000224228,CATG00000083054,ENSG00000224000		34658	chr1	173285000	173290000	ENSG00000203739	ENSG00000117586
34561-34666	34561	chr1	172800000	172805000	ENSG00000224228,CATG00000083054,ENSG00000224000		34666	chr1	173325000	173330000	ENSG00000203739	ENSG00000117586
34561-34690	34561	chr1	172800000	172805000	ENSG00000224228,CATG00000083054,ENSG00000224000		34690	chr1	173445000	173450000	ENSG00000203739	ENSG00000117586,ENSG00000117592
34563-34675	34563	chr1	172810000	172815000	ENSG00000224228,CATG00000083054,ENSG00000224000		34675	chr1	173370000	173375000	ENSG00000203739	ENSG00000117586
34564-34632	34564	chr1	172815000	172820000	ENSG00000224228,CATG00000083054,ENSG00000224000		34632	chr1	173155000	173160000	ENSG00000203739	ENSG00000117586
34564-34634	34564	chr1	172815000	172820000	ENSG00000224228,CATG00000083054,ENSG00000224000		34634	chr1	173165000	173170000	ENSG00000203739	ENSG00000117586
34564-34636	34564	chr1	172815000	172820000	ENSG00000224228,CATG00000083054,ENSG00000224000		34636	chr1	173175000	173180000	ENSG00000203739	ENSG00000117586
34564-34637	34564	chr1	172815000	172820000	ENSG00000224228,CATG00000083054,ENSG00000224000		34637	chr1	173180000	173185000	ENSG00000203739	ENSG00000117586
34564-34658	34564	chr1	172815000	172820000	ENSG00000224228,CATG00000083054,ENSG00000224000		34658	chr1	173285000	173290000	ENSG00000203739	ENSG00000117586
34564-34678	34564	chr1	172815000	172820000	ENSG00000224228,CATG00000083054,ENSG00000224000		34678	chr1	173385000	173390000	ENSG00000203739	ENSG00000117586
34565-34631	34565	chr1	172820000	172825000	ENSG00000224228,CATG00000083054,ENSG00000224000		34631	chr1	173150000	173155000	ENSG00000203739	ENSG00000117586
34565-34632	34565	chr1	172820000	172825000	ENSG00000224228,CATG00000083054,ENSG00000224000		34632	chr1	173155000	173160000	ENSG00000203739	ENSG00000117586
34565-34633	34565	chr1	172820000	172825000	ENSG00000224228,CATG00000083054,ENSG00000224000		34633	chr1	173160000	173165000	ENSG00000203739	ENSG00000117586
34565-34657	34565	chr1	172820000	172825000	ENSG00000224228,CATG00000083054,ENSG00000224000		34657	chr1	173280000	173285000	ENSG00000203739	ENSG00000117586
34565-34658	34565	chr1	172820000	172825000	ENSG00000224228,CATG00000083054,ENSG00000224000		34658	chr1	173285000	173290000	ENSG00000203739	ENSG00000117586
34567-34631	34567	chr1	172830000	172835000	ENSG00000224228,CATG00000083054,ENSG00000224000		34631	chr1	173150000	173155000	ENSG00000203739	ENSG00000117586
34567-34632	34567	chr1	172830000	172835000	ENSG00000224228,CATG00000083054,ENSG00000224000		34632	chr1	173155000	173160000	ENSG00000203739	ENSG00000117586
34571-34631	34571	chr1	172850000	172855000	ENSG00000224228,CATG00000083054,ENSG00000224000		34631	chr1	173150000	173155000	ENSG00000203739	ENSG00000117586
34571-34632	34571	chr1	172850000	172855000	ENSG00000224228,CATG00000083054,ENSG00000224000		34632	chr1	173155000	173160000	ENSG00000203739	ENSG00000117586
34571-34633	34571	chr1	172850000	172855000	ENSG00000224228,CATG00000083054,ENSG00000224000		34633	chr1	173160000	173165000	ENSG00000203739	ENSG00000117586
34571-34635	34571	chr1	172850000	172855000	ENSG00000224228,CATG00000083054,ENSG00000224000		34635	chr1	173170000	173175000	ENSG00000203739	ENSG00000117586
34571-34642	34571	chr1	172850000	172855000	ENSG00000224228,CATG00000083054,ENSG00000224000		34642	chr1	173205000	173210000	ENSG00000203739	ENSG00000117586
34571-34646	34571	chr1	172850000	172855000	ENSG00000224228,CATG00000083054,ENSG00000224000		34646	chr1	173225000	173230000	ENSG00000203739	ENSG00000117586
34572-34631	34572	chr1	172855000	172860000	ENSG00000224228,CATG00000083054,ENSG00000224000		34631	chr1	173150000	173155000	ENSG00000203739	ENSG00000117586
34572-34632	34572	chr1	172855000	172860000	ENSG00000224228,CATG00000083054,ENSG00000224000		34632	chr1	173155000	173160000	ENSG00000203739	ENSG00000117586
34572-34724	34572	chr1	172855000	172860000	ENSG00000224228,CATG00000083054,ENSG00000224000		34724	chr1	173615000	173620000		ENSG00000183831
34572-34725	34572	chr1	172855000	172860000	ENSG00000224228,CATG00000083054,ENSG00000224000		34725	chr1	173620000	173625000		ENSG00000183831
34573-34632	34573	chr1	172860000	172865000	ENSG00000224228,CATG00000083054,ENSG00000224000		34632	chr1	173155000	173160000	ENSG00000203739	ENSG00000117586
34573-34633	34573	chr1	172860000	172865000	ENSG00000224228,CATG00000083054,ENSG00000224000		34633	chr1	173160000	173165000	ENSG00000203739	ENSG00000117586
34573-34634	34573	chr1	172860000	172865000	ENSG00000224228,CATG00000083054,ENSG00000224000		34634	chr1	173165000	173170000	ENSG00000203739	ENSG00000117586
34573-34637	34573	chr1	172860000	172865000	ENSG00000224228,CATG00000083054,ENSG00000224000		34637	chr1	173180000	173185000	ENSG00000203739	ENSG00000117586
34573-34642	34573	chr1	172860000	172865000	ENSG00000224228,CATG00000083054,ENSG00000224000		34642	chr1	173205000	173210000	ENSG00000203739	ENSG00000117586
34573-34654	34573	chr1	172860000	172865000	ENSG00000224228,CATG00000083054,ENSG00000224000		34654	chr1	173265000	173270000	ENSG00000203739,CATG00000083194	ENSG00000117586
34573-34656	34573	chr1	172860000	172865000	ENSG00000224228,CATG00000083054,ENSG00000224000		34656	chr1	173275000	173280000	ENSG00000203739,CATG00000083194	ENSG00000117586
34573-34668	34573	chr1	172860000	172865000	ENSG00000224228,CATG00000083054,ENSG00000224000		34668	chr1	173335000	173340000	ENSG00000203739	ENSG00000117586
34573-34727	34573	chr1	172860000	172865000	ENSG00000224228,CATG00000083054,ENSG00000224000		34727	chr1	173630000	173635000		ENSG00000183831
34575-34636	34575	chr1	172870000	172875000	ENSG00000224228,CATG00000083054,ENSG00000224000		34636	chr1	173175000	173180000	ENSG00000203739	ENSG00000117586
34577-34632	34577	chr1	172880000	172885000	ENSG00000224228,CATG00000083054,ENSG00000224000		34632	chr1	173155000	173160000	ENSG00000203739	ENSG00000117586
34577-34633	34577	chr1	172880000	172885000	ENSG00000224228,CATG00000083054,ENSG00000224000		34633	chr1	173160000	173165000	ENSG00000203739	ENSG00000117586
34577-34642	34577	chr1	172880000	172885000	ENSG00000224228,CATG00000083054,ENSG00000224000		34642	chr1	173205000	173210000	ENSG00000203739	ENSG00000117586
34577-34670	34577	chr1	172880000	172885000	ENSG00000224228,CATG00000083054,ENSG00000224000		34670	chr1	173345000	173350000	ENSG00000203739	ENSG00000117586
34578-34633	34578	chr1	172885000	172890000	ENSG00000224228,CATG00000083054		34633	chr1	173160000	173165000	ENSG00000203739	ENSG00000117586
34578-34649	34578	chr1	172885000	172890000	ENSG00000224228,CATG00000083054		34649	chr1	173240000	173245000	ENSG00000203739,CATG00000083194	ENSG00000117586
34578-34658	34578	chr1	172885000	172890000	ENSG00000224228,CATG00000083054		34658	chr1	173285000	173290000	ENSG00000203739	ENSG00000117586
34580-34631	34580	chr1	172895000	172900000	ENSG00000224228,CATG00000083054		34631	chr1	173150000	173155000	ENSG00000203739	ENSG00000117586
34580-34632	34580	chr1	172895000	172900000	ENSG00000224228,CATG00000083054		34632	chr1	173155000	173160000	ENSG00000203739	ENSG00000117586
34580-34633	34580	chr1	172895000	172900000	ENSG00000224228,CATG00000083054		34633	chr1	173160000	173165000	ENSG00000203739	ENSG00000117586
34580-34636	34580	chr1	172895000	172900000	ENSG00000224228,CATG00000083054		34636	chr1	173175000	173180000	ENSG00000203739	ENSG00000117586
34580-34637	34580	chr1	172895000	172900000	ENSG00000224228,CATG00000083054		34637	chr1	173180000	173185000	ENSG00000203739	ENSG00000117586
34580-34651	34580	chr1	172895000	172900000	ENSG00000224228,CATG00000083054		34651	chr1	173250000	173255000	ENSG00000203739,CATG00000083194	ENSG00000117586
34580-34757	34580	chr1	172895000	172900000	ENSG00000224228,CATG00000083054		34757	chr1	173780000	173785000		ENSG00000120334
34581-34633	34581	chr1	172900000	172905000	ENSG00000224228,CATG00000083054		34633	chr1	173160000	173165000	ENSG00000203739	ENSG00000117586
34581-34644	34581	chr1	172900000	172905000	ENSG00000224228,CATG00000083054		34644	chr1	173215000	173220000	ENSG00000203739	ENSG00000117586
34581-34695	34581	chr1	172900000	172905000	ENSG00000224228,CATG00000083054		34695	chr1	173470000	173475000		ENSG00000162753
34583-34632	34583	chr1	172910000	172915000	ENSG00000224228,CATG00000083054		34632	chr1	173155000	173160000	ENSG00000203739	ENSG00000117586
34583-34634	34583	chr1	172910000	172915000	ENSG00000224228,CATG00000083054		34634	chr1	173165000	173170000	ENSG00000203739	ENSG00000117586
34583-34636	34583	chr1	172910000	172915000	ENSG00000224228,CATG00000083054		34636	chr1	173175000	173180000	ENSG00000203739	ENSG00000117586
34583-34651	34583	chr1	172910000	172915000	ENSG00000224228,CATG00000083054		34651	chr1	173250000	173255000	ENSG00000203739,CATG00000083194	ENSG00000117586
34583-34658	34583	chr1	172910000	172915000	ENSG00000224228,CATG00000083054		34658	chr1	173285000	173290000	ENSG00000203739	ENSG00000117586
34583-34759	34583	chr1	172910000	172915000	ENSG00000224228,CATG00000083054		34759	chr1	173790000	173795000		ENSG00000120334,ENSG00000117593
34584-34632	34584	chr1	172915000	172920000	ENSG00000224228,CATG00000083054		34632	chr1	173155000	173160000	ENSG00000203739	ENSG00000117586
34588-34633	34588	chr1	172935000	172940000	ENSG00000224228		34633	chr1	173160000	173165000	ENSG00000203739	ENSG00000117586
34588-34634	34588	chr1	172935000	172940000	ENSG00000224228		34634	chr1	173165000	173170000	ENSG00000203739	ENSG00000117586
34588-34675	34588	chr1	172935000	172940000	ENSG00000224228		34675	chr1	173370000	173375000	ENSG00000203739	ENSG00000117586
34589-34636	34589	chr1	172940000	172945000	ENSG00000224228		34636	chr1	173175000	173180000	ENSG00000203739	ENSG00000117586
34590-34631	34590	chr1	172945000	172950000	ENSG00000224228		34631	chr1	173150000	173155000	ENSG00000203739	ENSG00000117586
34590-34632	34590	chr1	172945000	172950000	ENSG00000224228		34632	chr1	173155000	173160000	ENSG00000203739	ENSG00000117586
34590-34633	34590	chr1	172945000	172950000	ENSG00000224228		34633	chr1	173160000	173165000	ENSG00000203739	ENSG00000117586
34590-34637	34590	chr1	172945000	172950000	ENSG00000224228		34637	chr1	173180000	173185000	ENSG00000203739	ENSG00000117586
34590-34757	34590	chr1	172945000	172950000	ENSG00000224228		34757	chr1	173780000	173785000		ENSG00000120334
34590-34765	34590	chr1	172945000	172950000	ENSG00000224228		34765	chr1	173820000	173825000		ENSG00000117593
34593-34632	34593	chr1	172960000	172965000	ENSG00000224228		34632	chr1	173155000	173160000	ENSG00000203739	ENSG00000117586
34593-34634	34593	chr1	172960000	172965000	ENSG00000224228		34634	chr1	173165000	173170000	ENSG00000203739	ENSG00000117586
34594-34658	34594	chr1	172965000	172970000	ENSG00000224228		34658	chr1	173285000	173290000	ENSG00000203739	ENSG00000117586
34597-34638	34597	chr1	172980000	172985000	ENSG00000224228		34638	chr1	173185000	173190000	ENSG00000203739	ENSG00000117586
34601-34636	34601	chr1	173000000	173005000	ENSG00000224228		34636	chr1	173175000	173180000	ENSG00000203739	ENSG00000117586
34603-34633	34603	chr1	173010000	173015000	ENSG00000224228	ENSG00000120337	34633	chr1	173160000	173165000	ENSG00000203739	ENSG00000117586
34603-34637	34603	chr1	173010000	173015000	ENSG00000224228	ENSG00000120337	34637	chr1	173180000	173185000	ENSG00000203739	ENSG00000117586
34603-34667	34603	chr1	173010000	173015000	ENSG00000224228	ENSG00000120337	34667	chr1	173330000	173335000	ENSG00000203739	ENSG00000117586
34603-34710	34603	chr1	173010000	173015000	ENSG00000224228	ENSG00000120337	34710	chr1	173545000	173550000		ENSG00000162753
34605-34633	34605	chr1	173020000	173025000	ENSG00000224228	ENSG00000120337	34633	chr1	173160000	173165000	ENSG00000203739	ENSG00000117586
34607-34631	34607	chr1	173030000	173035000	ENSG00000224228		34631	chr1	173150000	173155000	ENSG00000203739	ENSG00000117586
34607-34632	34607	chr1	173030000	173035000	ENSG00000224228		34632	chr1	173155000	173160000	ENSG00000203739	ENSG00000117586
34607-34633	34607	chr1	173030000	173035000	ENSG00000224228		34633	chr1	173160000	173165000	ENSG00000203739	ENSG00000117586
34607-34634	34607	chr1	173030000	173035000	ENSG00000224228		34634	chr1	173165000	173170000	ENSG00000203739	ENSG00000117586
34607-34674	34607	chr1	173030000	173035000	ENSG00000224228		34674	chr1	173365000	173370000	ENSG00000203739	ENSG00000117586
34607-34678	34607	chr1	173030000	173035000	ENSG00000224228		34678	chr1	173385000	173390000	ENSG00000203739	ENSG00000117586
34607-34769	34607	chr1	173030000	173035000	ENSG00000224228		34769	chr1	173840000	173845000		ENSG00000185278
34609-34658	34609	chr1	173040000	173045000	ENSG00000224228		34658	chr1	173285000	173290000	ENSG00000203739	ENSG00000117586
34559-34603	34559	chr1	172790000	172795000	ENSG00000224228,CATG00000083054,ENSG00000224000		34603	chr1	173010000	173015000	ENSG00000224228	ENSG00000120337
34561-34601	34561	chr1	172800000	172805000	ENSG00000224228,CATG00000083054,ENSG00000224000		34601	chr1	173000000	173005000	ENSG00000224228
34564-34603	34564	chr1	172815000	172820000	ENSG00000224228,CATG00000083054,ENSG00000224000		34603	chr1	173010000	173015000	ENSG00000224228	ENSG00000120337
34567-34605	34567	chr1	172830000	172835000	ENSG00000224228,CATG00000083054,ENSG00000224000		34605	chr1	173020000	173025000	ENSG00000224228	ENSG00000120337
34571-34605	34571	chr1	172850000	172855000	ENSG00000224228,CATG00000083054,ENSG00000224000		34605	chr1	173020000	173025000	ENSG00000224228	ENSG00000120337
34573-34603	34573	chr1	172860000	172865000	ENSG00000224228,CATG00000083054,ENSG00000224000		34603	chr1	173010000	173015000	ENSG00000224228	ENSG00000120337
34573-34605	34573	chr1	172860000	172865000	ENSG00000224228,CATG00000083054,ENSG00000224000		34605	chr1	173020000	173025000	ENSG00000224228	ENSG00000120337
34578-34603	34578	chr1	172885000	172890000	ENSG00000224228,CATG00000083054		34603	chr1	173010000	173015000	ENSG00000224228	ENSG00000120337
34578-34605	34578	chr1	172885000	172890000	ENSG00000224228,CATG00000083054		34605	chr1	173020000	173025000	ENSG00000224228	ENSG00000120337
34580-34605	34580	chr1	172895000	172900000	ENSG00000224228,CATG00000083054		34605	chr1	173020000	173025000	ENSG00000224228	ENSG00000120337
34633-34760	34633	chr1	173160000	173165000	ENSG00000203739	ENSG00000117586	34760	chr1	173795000	173800000		ENSG00000117593
34635-34759	34635	chr1	173170000	173175000	ENSG00000203739	ENSG00000117586	34759	chr1	173790000	173795000		ENSG00000120334,ENSG00000117593
34636-34723	34636	chr1	173175000	173180000	ENSG00000203739	ENSG00000117586	34723	chr1	173610000	173615000		ENSG00000183831
34643-34759	34643	chr1	173210000	173215000	ENSG00000203739	ENSG00000117586	34759	chr1	173790000	173795000		ENSG00000120334,ENSG00000117593
34645-34767	34645	chr1	173220000	173225000	ENSG00000203739	ENSG00000117586	34767	chr1	173830000	173835000
34646-34707	34646	chr1	173225000	173230000	ENSG00000203739	ENSG00000117586	34707	chr1	173530000	173535000		ENSG00000162753
34646-34759	34646	chr1	173225000	173230000	ENSG00000203739	ENSG00000117586	34759	chr1	173790000	173795000		ENSG00000120334,ENSG00000117593
34646-34773	34646	chr1	173225000	173230000	ENSG00000203739	ENSG00000117586	34773	chr1	173860000	173865000		ENSG00000185278,ENSG00000117601
34649-34759	34649	chr1	173240000	173245000	ENSG00000203739,CATG00000083194	ENSG00000117586	34759	chr1	173790000	173795000		ENSG00000120334,ENSG00000117593
34651-34757	34651	chr1	173250000	173255000	ENSG00000203739,CATG00000083194	ENSG00000117586	34757	chr1	173780000	173785000		ENSG00000120334
34654-34719	34654	chr1	173265000	173270000	ENSG00000203739,CATG00000083194	ENSG00000117586	34719	chr1	173590000	173595000		ENSG00000183831
34658-34757	34658	chr1	173285000	173290000	ENSG00000203739	ENSG00000117586	34757	chr1	173780000	173785000		ENSG00000120334
34661-34757	34661	chr1	173300000	173305000	ENSG00000203739	ENSG00000117586	34757	chr1	173780000	173785000		ENSG00000120334
34663-34777	34663	chr1	173310000	173315000	ENSG00000203739	ENSG00000117586	34777	chr1	173880000	173885000		ENSG00000117601
34666-34740	34666	chr1	173325000	173330000	ENSG00000203739	ENSG00000117586	34740	chr1	173695000	173700000		ENSG00000076321
34668-34700	34668	chr1	173335000	173340000	ENSG00000203739	ENSG00000117586	34700	chr1	173495000	173500000		ENSG00000162753
34668-34757	34668	chr1	173335000	173340000	ENSG00000203739	ENSG00000117586	34757	chr1	173780000	173785000		ENSG00000120334
34670-34757	34670	chr1	173345000	173350000	ENSG00000203739	ENSG00000117586	34757	chr1	173780000	173785000		ENSG00000120334
34674-34757	34674	chr1	173365000	173370000	ENSG00000203739	ENSG00000117586	34757	chr1	173780000	173785000		ENSG00000120334
34674-34766	34674	chr1	173365000	173370000	ENSG00000203739	ENSG00000117586	34766	chr1	173825000	173830000		ENSG00000117593
34674-34768	34674	chr1	173365000	173370000	ENSG00000203739	ENSG00000117586	34768	chr1	173835000	173840000		ENSG00000185278
34675-34725	34675	chr1	173370000	173375000	ENSG00000203739	ENSG00000117586	34725	chr1	173620000	173625000		ENSG00000183831
34675-34777	34675	chr1	173370000	173375000	ENSG00000203739	ENSG00000117586	34777	chr1	173880000	173885000		ENSG00000117601
34676-34759	34676	chr1	173375000	173380000	ENSG00000203739	ENSG00000117586	34759	chr1	173790000	173795000		ENSG00000120334,ENSG00000117593
34676-34760	34676	chr1	173375000	173380000	ENSG00000203739	ENSG00000117586	34760	chr1	173795000	173800000		ENSG00000117593
34676-34777	34676	chr1	173375000	173380000	ENSG00000203739	ENSG00000117586	34777	chr1	173880000	173885000		ENSG00000117601
34677-34725	34677	chr1	173380000	173385000	ENSG00000203739	ENSG00000117586	34725	chr1	173620000	173625000		ENSG00000183831
34677-34739	34677	chr1	173380000	173385000	ENSG00000203739	ENSG00000117586	34739	chr1	173690000	173695000		ENSG00000076321
34677-34750	34677	chr1	173380000	173385000	ENSG00000203739	ENSG00000117586	34750	chr1	173745000	173750000		ENSG00000076321
34677-34759	34677	chr1	173380000	173385000	ENSG00000203739	ENSG00000117586	34759	chr1	173790000	173795000		ENSG00000120334,ENSG00000117593
34677-34832	34677	chr1	173380000	173385000	ENSG00000203739	ENSG00000117586	34832	chr1	174155000	174160000		ENSG00000152061
34677-34838	34677	chr1	173380000	173385000	ENSG00000203739	ENSG00000117586	34838	chr1	174185000	174190000		ENSG00000152061
34678-34739	34678	chr1	173385000	173390000	ENSG00000203739	ENSG00000117586	34739	chr1	173690000	173695000		ENSG00000076321
34678-34757	34678	chr1	173385000	173390000	ENSG00000203739	ENSG00000117586	34757	chr1	173780000	173785000		ENSG00000120334
34678-34759	34678	chr1	173385000	173390000	ENSG00000203739	ENSG00000117586	34759	chr1	173790000	173795000		ENSG00000120334,ENSG00000117593
34678-34760	34678	chr1	173385000	173390000	ENSG00000203739	ENSG00000117586	34760	chr1	173795000	173800000		ENSG00000117593
34678-34765	34678	chr1	173385000	173390000	ENSG00000203739	ENSG00000117586	34765	chr1	173820000	173825000		ENSG00000117593
34678-34780	34678	chr1	173385000	173390000	ENSG00000203739	ENSG00000117586	34780	chr1	173895000	173900000		ENSG00000135870
34682-34696	34682	chr1	173405000	173410000	ENSG00000203739	ENSG00000117586	34696	chr1	173475000	173480000		ENSG00000162753
34682-34699	34682	chr1	173405000	173410000	ENSG00000203739	ENSG00000117586	34699	chr1	173490000	173495000		ENSG00000162753
34682-34753	34682	chr1	173405000	173410000	ENSG00000203739	ENSG00000117586	34753	chr1	173760000	173765000		ENSG00000120334
34682-34757	34682	chr1	173405000	173410000	ENSG00000203739	ENSG00000117586	34757	chr1	173780000	173785000		ENSG00000120334
34682-34759	34682	chr1	173405000	173410000	ENSG00000203739	ENSG00000117586	34759	chr1	173790000	173795000		ENSG00000120334,ENSG00000117593
34682-34760	34682	chr1	173405000	173410000	ENSG00000203739	ENSG00000117586	34760	chr1	173795000	173800000		ENSG00000117593
34682-34766	34682	chr1	173405000	173410000	ENSG00000203739	ENSG00000117586	34766	chr1	173825000	173830000		ENSG00000117593
34684-34757	34684	chr1	173415000	173420000	ENSG00000203739	ENSG00000117586	34757	chr1	173780000	173785000		ENSG00000120334
34686-34749	34686	chr1	173425000	173430000	ENSG00000203739	ENSG00000117586	34749	chr1	173740000	173745000		ENSG00000076321
34687-34757	34687	chr1	173430000	173435000	ENSG00000203739	ENSG00000117586	34757	chr1	173780000	173785000		ENSG00000120334
34687-34759	34687	chr1	173430000	173435000	ENSG00000203739	ENSG00000117586	34759	chr1	173790000	173795000		ENSG00000120334,ENSG00000117593
34688-34704	34688	chr1	173435000	173440000	ENSG00000203739	ENSG00000117586	34704	chr1	173515000	173520000		ENSG00000162753
34688-34739	34688	chr1	173435000	173440000	ENSG00000203739	ENSG00000117586	34739	chr1	173690000	173695000		ENSG00000076321
34688-34759	34688	chr1	173435000	173440000	ENSG00000203739	ENSG00000117586	34759	chr1	173790000	173795000		ENSG00000120334,ENSG00000117593
34688-34789	34688	chr1	173435000	173440000	ENSG00000203739	ENSG00000117586	34789	chr1	173940000	173945000		ENSG00000135870
34689-34718	34689	chr1	173440000	173445000	ENSG00000203739	ENSG00000117586	34718	chr1	173585000	173590000		CATG00000025703,ENSG00000183831
34689-34722	34689	chr1	173440000	173445000	ENSG00000203739	ENSG00000117586	34722	chr1	173605000	173610000		ENSG00000183831
34689-34750	34689	chr1	173440000	173445000	ENSG00000203739	ENSG00000117586	34750	chr1	173745000	173750000		ENSG00000076321
34689-34753	34689	chr1	173440000	173445000	ENSG00000203739	ENSG00000117586	34753	chr1	173760000	173765000		ENSG00000120334
34689-34757	34689	chr1	173440000	173445000	ENSG00000203739	ENSG00000117586	34757	chr1	173780000	173785000		ENSG00000120334
34689-34759	34689	chr1	173440000	173445000	ENSG00000203739	ENSG00000117586	34759	chr1	173790000	173795000		ENSG00000120334,ENSG00000117593
34689-34760	34689	chr1	173440000	173445000	ENSG00000203739	ENSG00000117586	34760	chr1	173795000	173800000		ENSG00000117593
34689-34766	34689	chr1	173440000	173445000	ENSG00000203739	ENSG00000117586	34766	chr1	173825000	173830000		ENSG00000117593
34689-34819	34689	chr1	173440000	173445000	ENSG00000203739	ENSG00000117586	34819	chr1	174090000	174095000		ENSG00000152061
34690-34710	34690	chr1	173445000	173450000	ENSG00000203739	ENSG00000117586,ENSG00000117592	34710	chr1	173545000	173550000		ENSG00000162753
34690-34719	34690	chr1	173445000	173450000	ENSG00000203739	ENSG00000117586,ENSG00000117592	34719	chr1	173590000	173595000		ENSG00000183831
34690-34725	34690	chr1	173445000	173450000	ENSG00000203739	ENSG00000117586,ENSG00000117592	34725	chr1	173620000	173625000		ENSG00000183831
34690-34741	34690	chr1	173445000	173450000	ENSG00000203739	ENSG00000117586,ENSG00000117592	34741	chr1	173700000	173705000		ENSG00000076321
34690-34757	34690	chr1	173445000	173450000	ENSG00000203739	ENSG00000117586,ENSG00000117592	34757	chr1	173780000	173785000		ENSG00000120334
34690-34826	34690	chr1	173445000	173450000	ENSG00000203739	ENSG00000117586,ENSG00000117592	34826	chr1	174125000	174130000		ENSG00000152061
35176-35252	35176	chr1	175875000	175880000			35252	chr1	176255000	176260000	ENSG00000236021	ENSG00000116183
35220-35243	35220	chr1	176095000	176100000		ENSG00000143207	35243	chr1	176210000	176215000	ENSG00000236021	ENSG00000116183
35257-35390	35257	chr1	176280000	176285000	ENSG00000236021	ENSG00000116183	35390	chr1	176945000	176950000		ENSG00000152092
35258-35369	35258	chr1	176285000	176290000	ENSG00000236021	ENSG00000116183	35369	chr1	176840000	176845000		ENSG00000152092
35261-35418	35261	chr1	176300000	176305000	ENSG00000236021	ENSG00000116183	35418	chr1	177085000	177090000		ENSG00000152092
35264-35369	35264	chr1	176315000	176320000	ENSG00000236021	ENSG00000116183	35369	chr1	176840000	176845000		ENSG00000152092
35944-36029	35944	chr1	179715000	179720000		ENSG00000143340	36029	chr1	180140000	180145000	CATG00000026827	ENSG00000116260
36224-36275	36224	chr1	181115000	181120000	ENSG00000179452		36275	chr1	181370000	181375000		ENSG00000198216
36227-36270	36227	chr1	181130000	181135000	ENSG00000179452		36270	chr1	181345000	181350000		ENSG00000198216
36227-36271	36227	chr1	181130000	181135000	ENSG00000179452		36271	chr1	181350000	181355000		ENSG00000198216
36227-36272	36227	chr1	181130000	181135000	ENSG00000179452		36272	chr1	181355000	181360000		ENSG00000198216
36227-36278	36227	chr1	181130000	181135000	ENSG00000179452		36278	chr1	181385000	181390000		ENSG00000198216
36227-36284	36227	chr1	181130000	181135000	ENSG00000179452		36284	chr1	181415000	181420000		ENSG00000198216
36227-36288	36227	chr1	181130000	181135000	ENSG00000179452		36288	chr1	181435000	181440000		ENSG00000198216
36228-36271	36228	chr1	181135000	181140000	ENSG00000179452		36271	chr1	181350000	181355000		ENSG00000198216
36228-36278	36228	chr1	181135000	181140000	ENSG00000179452		36278	chr1	181385000	181390000		ENSG00000198216
36228-36279	36228	chr1	181135000	181140000	ENSG00000179452		36279	chr1	181390000	181395000		ENSG00000198216
36228-36301	36228	chr1	181135000	181140000	ENSG00000179452		36301	chr1	181500000	181505000		ENSG00000198216
36228-36310	36228	chr1	181135000	181140000	ENSG00000179452		36310	chr1	181545000	181550000		ENSG00000198216
36233-36257	36233	chr1	181160000	181165000	ENSG00000179452		36257	chr1	181280000	181285000
36233-36272	36233	chr1	181160000	181165000	ENSG00000179452		36272	chr1	181355000	181360000		ENSG00000198216
36233-36275	36233	chr1	181160000	181165000	ENSG00000179452		36275	chr1	181370000	181375000		ENSG00000198216
36233-36276	36233	chr1	181160000	181165000	ENSG00000179452		36276	chr1	181375000	181380000		ENSG00000198216
36233-36278	36233	chr1	181160000	181165000	ENSG00000179452		36278	chr1	181385000	181390000		ENSG00000198216
36233-36279	36233	chr1	181160000	181165000	ENSG00000179452		36279	chr1	181390000	181395000		ENSG00000198216
36233-36288	36233	chr1	181160000	181165000	ENSG00000179452		36288	chr1	181435000	181440000		ENSG00000198216
36233-36357	36233	chr1	181160000	181165000	ENSG00000179452		36357	chr1	181780000	181785000		ENSG00000198216
36234-36272	36234	chr1	181165000	181170000	ENSG00000179452		36272	chr1	181355000	181360000		ENSG00000198216
36234-36275	36234	chr1	181165000	181170000	ENSG00000179452		36275	chr1	181370000	181375000		ENSG00000198216
36234-36276	36234	chr1	181165000	181170000	ENSG00000179452		36276	chr1	181375000	181380000		ENSG00000198216
36234-36278	36234	chr1	181165000	181170000	ENSG00000179452		36278	chr1	181385000	181390000		ENSG00000198216
36234-36288	36234	chr1	181165000	181170000	ENSG00000179452		36288	chr1	181435000	181440000		ENSG00000198216
36235-36271	36235	chr1	181170000	181175000	ENSG00000179452		36271	chr1	181350000	181355000		ENSG00000198216
36235-36272	36235	chr1	181170000	181175000	ENSG00000179452		36272	chr1	181355000	181360000		ENSG00000198216
36235-36275	36235	chr1	181170000	181175000	ENSG00000179452		36275	chr1	181370000	181375000		ENSG00000198216
36235-36278	36235	chr1	181170000	181175000	ENSG00000179452		36278	chr1	181385000	181390000		ENSG00000198216
36235-36279	36235	chr1	181170000	181175000	ENSG00000179452		36279	chr1	181390000	181395000		ENSG00000198216
36235-36280	36235	chr1	181170000	181175000	ENSG00000179452		36280	chr1	181395000	181400000		ENSG00000198216
36235-36284	36235	chr1	181170000	181175000	ENSG00000179452		36284	chr1	181415000	181420000		ENSG00000198216
36235-36303	36235	chr1	181170000	181175000	ENSG00000179452		36303	chr1	181510000	181515000		ENSG00000198216
36236-36257	36236	chr1	181175000	181180000	ENSG00000179452		36257	chr1	181280000	181285000
36236-36259	36236	chr1	181175000	181180000	ENSG00000179452		36259	chr1	181290000	181295000		ENSG00000198216
36236-36261	36236	chr1	181175000	181180000	ENSG00000179452		36261	chr1	181300000	181305000		ENSG00000198216
36236-36263	36236	chr1	181175000	181180000	ENSG00000179452		36263	chr1	181310000	181315000		ENSG00000198216
36236-36268	36236	chr1	181175000	181180000	ENSG00000179452		36268	chr1	181335000	181340000		ENSG00000198216
36236-36270	36236	chr1	181175000	181180000	ENSG00000179452		36270	chr1	181345000	181350000		ENSG00000198216
36236-36271	36236	chr1	181175000	181180000	ENSG00000179452		36271	chr1	181350000	181355000		ENSG00000198216
36236-36272	36236	chr1	181175000	181180000	ENSG00000179452		36272	chr1	181355000	181360000		ENSG00000198216
36236-36273	36236	chr1	181175000	181180000	ENSG00000179452		36273	chr1	181360000	181365000		ENSG00000198216
36236-36275	36236	chr1	181175000	181180000	ENSG00000179452		36275	chr1	181370000	181375000		ENSG00000198216
36236-36276	36236	chr1	181175000	181180000	ENSG00000179452		36276	chr1	181375000	181380000		ENSG00000198216
36236-36277	36236	chr1	181175000	181180000	ENSG00000179452		36277	chr1	181380000	181385000		ENSG00000198216
36236-36278	36236	chr1	181175000	181180000	ENSG00000179452		36278	chr1	181385000	181390000		ENSG00000198216
36236-36279	36236	chr1	181175000	181180000	ENSG00000179452		36279	chr1	181390000	181395000		ENSG00000198216
36236-36280	36236	chr1	181175000	181180000	ENSG00000179452		36280	chr1	181395000	181400000		ENSG00000198216
36236-36284	36236	chr1	181175000	181180000	ENSG00000179452		36284	chr1	181415000	181420000		ENSG00000198216
36236-36288	36236	chr1	181175000	181180000	ENSG00000179452		36288	chr1	181435000	181440000		ENSG00000198216
36236-36290	36236	chr1	181175000	181180000	ENSG00000179452		36290	chr1	181445000	181450000		ENSG00000198216
36236-36294	36236	chr1	181175000	181180000	ENSG00000179452		36294	chr1	181465000	181470000		ENSG00000198216
36236-36298	36236	chr1	181175000	181180000	ENSG00000179452		36298	chr1	181485000	181490000		ENSG00000198216
36236-36304	36236	chr1	181175000	181180000	ENSG00000179452		36304	chr1	181515000	181520000		ENSG00000198216
36236-36305	36236	chr1	181175000	181180000	ENSG00000179452		36305	chr1	181520000	181525000		ENSG00000198216
36236-36313	36236	chr1	181175000	181180000	ENSG00000179452		36313	chr1	181560000	181565000		ENSG00000198216
36236-36315	36236	chr1	181175000	181180000	ENSG00000179452		36315	chr1	181570000	181575000		ENSG00000198216
36236-36318	36236	chr1	181175000	181180000	ENSG00000179452		36318	chr1	181585000	181590000		ENSG00000198216
36236-36321	36236	chr1	181175000	181180000	ENSG00000179452		36321	chr1	181600000	181605000		ENSG00000198216
36236-36325	36236	chr1	181175000	181180000	ENSG00000179452		36325	chr1	181620000	181625000		ENSG00000198216
36236-36327	36236	chr1	181175000	181180000	ENSG00000179452		36327	chr1	181630000	181635000		ENSG00000198216
36236-36334	36236	chr1	181175000	181180000	ENSG00000179452		36334	chr1	181665000	181670000		ENSG00000198216
36236-36343	36236	chr1	181175000	181180000	ENSG00000179452		36343	chr1	181710000	181715000		ENSG00000198216
36236-36354	36236	chr1	181175000	181180000	ENSG00000179452		36354	chr1	181765000	181770000		ENSG00000198216
36236-36357	36236	chr1	181175000	181180000	ENSG00000179452		36357	chr1	181780000	181785000		ENSG00000198216
36237-36271	36237	chr1	181180000	181185000	ENSG00000179452		36271	chr1	181350000	181355000		ENSG00000198216
36239-36257	36239	chr1	181190000	181195000	ENSG00000179452		36257	chr1	181280000	181285000
36239-36263	36239	chr1	181190000	181195000	ENSG00000179452		36263	chr1	181310000	181315000		ENSG00000198216
36239-36271	36239	chr1	181190000	181195000	ENSG00000179452		36271	chr1	181350000	181355000		ENSG00000198216
36239-36272	36239	chr1	181190000	181195000	ENSG00000179452		36272	chr1	181355000	181360000		ENSG00000198216
36239-36275	36239	chr1	181190000	181195000	ENSG00000179452		36275	chr1	181370000	181375000		ENSG00000198216
36239-36284	36239	chr1	181190000	181195000	ENSG00000179452		36284	chr1	181415000	181420000		ENSG00000198216
36240-36261	36240	chr1	181195000	181200000	ENSG00000179452		36261	chr1	181300000	181305000		ENSG00000198216
36240-36271	36240	chr1	181195000	181200000	ENSG00000179452		36271	chr1	181350000	181355000		ENSG00000198216
36240-36272	36240	chr1	181195000	181200000	ENSG00000179452		36272	chr1	181355000	181360000		ENSG00000198216
36240-36275	36240	chr1	181195000	181200000	ENSG00000179452		36275	chr1	181370000	181375000		ENSG00000198216
36240-36278	36240	chr1	181195000	181200000	ENSG00000179452		36278	chr1	181385000	181390000		ENSG00000198216
36240-36284	36240	chr1	181195000	181200000	ENSG00000179452		36284	chr1	181415000	181420000		ENSG00000198216
36240-36305	36240	chr1	181195000	181200000	ENSG00000179452		36305	chr1	181520000	181525000		ENSG00000198216
36242-36278	36242	chr1	181205000	181210000	ENSG00000179452		36278	chr1	181385000	181390000		ENSG00000198216
36242-36298	36242	chr1	181205000	181210000	ENSG00000179452		36298	chr1	181485000	181490000		ENSG00000198216
36242-36348	36242	chr1	181205000	181210000	ENSG00000179452		36348	chr1	181735000	181740000		ENSG00000198216
37068-37228	37068	chr1	185335000	185340000	ENSG00000273004		37228	chr1	186135000	186140000		ENSG00000143341
37082-37140	37082	chr1	185405000	185410000	CATG00000028030		37140	chr1	185695000	185700000
37112-37254	37112	chr1	185555000	185560000	CATG00000028030,ENSG00000228309		37254	chr1	186265000	186270000		ENSG00000116690
37124-37232	37124	chr1	185615000	185620000	CATG00000028030		37232	chr1	186155000	186160000		ENSG00000143341
37130-37254	37130	chr1	185645000	185650000	CATG00000028030		37254	chr1	186265000	186270000		ENSG00000116690
37341-37368	37341	chr1	186700000	186705000	CATG00000028376		37368	chr1	186835000	186840000		ENSG00000116711
37341-37381	37341	chr1	186700000	186705000	CATG00000028376		37381	chr1	186900000	186905000		ENSG00000116711
37341-37392	37341	chr1	186700000	186705000	CATG00000028376		37392	chr1	186955000	186960000		ENSG00000116711
37341-37393	37341	chr1	186700000	186705000	CATG00000028376		37393	chr1	186960000	186965000		ENSG00000116711
37342-37392	37342	chr1	186705000	186710000	CATG00000028376		37392	chr1	186955000	186960000		ENSG00000116711
37343-37383	37343	chr1	186710000	186715000	CATG00000028376		37383	chr1	186910000	186915000		ENSG00000116711
38490-38596	38490	chr1	192445000	192450000	CATG00000087401		38596	chr1	192975000	192980000		ENSG00000116750
38490-38599	38490	chr1	192445000	192450000	CATG00000087401		38599	chr1	192990000	192995000		ENSG00000116750
38498-38626	38498	chr1	192485000	192490000	CATG00000087401		38626	chr1	193125000	193130000		ENSG00000134371
38512-38601	38512	chr1	192555000	192560000	CATG00000087401		38601	chr1	193000000	193005000		ENSG00000116750
38513-38593	38513	chr1	192560000	192565000	CATG00000087401		38593	chr1	192960000	192965000		ENSG00000116750
38514-38595	38514	chr1	192565000	192570000	CATG00000087401		38595	chr1	192970000	192975000		ENSG00000116750
38518-38601	38518	chr1	192585000	192590000	CATG00000087401	ENSG00000127074	38601	chr1	193000000	193005000		ENSG00000116750
38521-38597	38521	chr1	192600000	192605000	CATG00000087401	ENSG00000127074	38597	chr1	192980000	192985000		ENSG00000116750
38528-38593	38528	chr1	192635000	192640000	CATG00000087401		38593	chr1	192960000	192965000		ENSG00000116750
38528-38602	38528	chr1	192635000	192640000	CATG00000087401		38602	chr1	193005000	193010000		ENSG00000116750
38537-38599	38537	chr1	192680000	192685000	CATG00000087401		38599	chr1	192990000	192995000		ENSG00000116750
38552-38596	38552	chr1	192755000	192760000	CATG00000087401		38596	chr1	192975000	192980000		ENSG00000116750
38555-38601	38555	chr1	192770000	192775000	CATG00000087401		38601	chr1	193000000	193005000		ENSG00000116750
38557-38597	38557	chr1	192780000	192785000	CATG00000087401	ENSG00000116741	38597	chr1	192980000	192985000		ENSG00000116750
38557-38599	38557	chr1	192780000	192785000	CATG00000087401	ENSG00000116741	38599	chr1	192990000	192995000		ENSG00000116750
38559-38597	38559	chr1	192790000	192795000	CATG00000087401		38597	chr1	192980000	192985000		ENSG00000116750
38561-38593	38561	chr1	192800000	192805000	CATG00000087401		38593	chr1	192960000	192965000		ENSG00000116750
38561-38597	38561	chr1	192800000	192805000	CATG00000087401		38597	chr1	192980000	192985000		ENSG00000116750
38561-38615	38561	chr1	192800000	192805000	CATG00000087401		38615	chr1	193070000	193075000	CATG00000029438	ENSG00000023572
38561-38665	38561	chr1	192800000	192805000	CATG00000087401		38665	chr1	193320000	193325000		ENSG00000134371
38575-38596	38575	chr1	192870000	192875000	CATG00000087401		38596	chr1	192975000	192980000		ENSG00000116750
38575-38601	38575	chr1	192870000	192875000	CATG00000087401		38601	chr1	193000000	193005000		ENSG00000116750
38583-38608	38583	chr1	192910000	192915000	CATG00000087401		38608	chr1	193035000	193040000		ENSG00000116747
40101-40181	40101	chr1	200500000	200505000			40181	chr1	200900000	200905000	ENSG00000233217	ENSG00000163362
40101-40184	40101	chr1	200500000	200505000			40184	chr1	200915000	200920000	ENSG00000233217	ENSG00000163362
40101-40185	40101	chr1	200500000	200505000			40185	chr1	200920000	200925000	ENSG00000233217	ENSG00000163362
40167-40184	40167	chr1	200830000	200835000		ENSG00000118200	40184	chr1	200915000	200920000	ENSG00000233217	ENSG00000163362
40167-40185	40167	chr1	200830000	200835000		ENSG00000118200	40185	chr1	200920000	200925000	ENSG00000233217	ENSG00000163362
40169-40181	40169	chr1	200840000	200845000		ENSG00000170128	40181	chr1	200900000	200905000	ENSG00000233217	ENSG00000163362
40169-40184	40169	chr1	200840000	200845000		ENSG00000170128	40184	chr1	200915000	200920000	ENSG00000233217	ENSG00000163362
40169-40185	40169	chr1	200840000	200845000		ENSG00000170128	40185	chr1	200920000	200925000	ENSG00000233217	ENSG00000163362
40169-40188	40169	chr1	200840000	200845000		ENSG00000170128	40188	chr1	200935000	200940000	ENSG00000233217	ENSG00000163362,ENSG00000116852
40170-40181	40170	chr1	200845000	200850000			40181	chr1	200900000	200905000	ENSG00000233217	ENSG00000163362
40170-40184	40170	chr1	200845000	200850000			40184	chr1	200915000	200920000	ENSG00000233217	ENSG00000163362
40170-40188	40170	chr1	200845000	200850000			40188	chr1	200935000	200940000	ENSG00000233217	ENSG00000163362,ENSG00000116852
40548-40585	40548	chr1	202735000	202740000	ENSG00000235449	ENSG00000117139	40585	chr1	202920000	202925000		ENSG00000159346
40548-40596	40548	chr1	202735000	202740000	ENSG00000235449	ENSG00000117139	40596	chr1	202975000	202980000		ENSG00000163444
41052-41058	41052	chr1	205255000	205260000	MSTRG.7921.1		41058	chr1	205285000	205290000		ENSG00000163545
41052-41061	41052	chr1	205255000	205260000	MSTRG.7921.1		41061	chr1	205300000	205305000		ENSG00000162873
41052-41062	41052	chr1	205255000	205260000	MSTRG.7921.1		41062	chr1	205305000	205310000		ENSG00000162873
41052-41095	41052	chr1	205255000	205260000	MSTRG.7921.1		41095	chr1	205470000	205475000		ENSG00000117266
41362-41588	41362	chr1	206805000	206810000		ENSG00000143479	41588	chr1	207935000	207940000	ENSG00000234219	ENSG00000117335
41381-41462	41381	chr1	206900000	206905000		ENSG00000162889	41462	chr1	207305000	207310000	CATG00000091736	ENSG00000123836,ENSG00000123838
41460-41535	41460	chr1	207295000	207300000	CATG00000091736	ENSG00000123836,ENSG00000123838	41535	chr1	207670000	207675000		ENSG00000203710
41461-41526	41461	chr1	207300000	207305000	CATG00000091736	ENSG00000123836,ENSG00000123838	41526	chr1	207625000	207630000		ENSG00000117322
41461-41532	41461	chr1	207300000	207305000	CATG00000091736	ENSG00000123836,ENSG00000123838	41532	chr1	207655000	207660000		ENSG00000117322
41461-41536	41461	chr1	207300000	207305000	CATG00000091736	ENSG00000123836,ENSG00000123838	41536	chr1	207675000	207680000		ENSG00000203710
41461-41540	41461	chr1	207300000	207305000	CATG00000091736	ENSG00000123836,ENSG00000123838	41540	chr1	207695000	207700000		ENSG00000203710
41461-41567	41461	chr1	207300000	207305000	CATG00000091736	ENSG00000123836,ENSG00000123838	41567	chr1	207830000	207835000		ENSG00000197721
41461-41574	41461	chr1	207300000	207305000	CATG00000091736	ENSG00000123836,ENSG00000123838	41574	chr1	207865000	207870000		ENSG00000197721
41464-41532	41464	chr1	207315000	207320000	CATG00000091736	ENSG00000123836,ENSG00000123838	41532	chr1	207655000	207660000		ENSG00000117322
41464-41551	41464	chr1	207315000	207320000	CATG00000091736	ENSG00000123836,ENSG00000123838	41551	chr1	207750000	207755000		ENSG00000203710
41464-41552	41464	chr1	207315000	207320000	CATG00000091736	ENSG00000123836,ENSG00000123838	41552	chr1	207755000	207760000		ENSG00000203710
41466-41535	41466	chr1	207325000	207330000	CATG00000091736	ENSG00000123836,ENSG00000123838	41535	chr1	207670000	207675000		ENSG00000203710
41466-41560	41466	chr1	207325000	207330000	CATG00000091736	ENSG00000123836,ENSG00000123838	41560	chr1	207795000	207800000		ENSG00000203710
41466-41564	41466	chr1	207325000	207330000	CATG00000091736	ENSG00000123836,ENSG00000123838	41564	chr1	207815000	207820000		ENSG00000203710,ENSG00000197721
41467-41532	41467	chr1	207330000	207335000	CATG00000091736	ENSG00000123836,ENSG00000123838	41532	chr1	207655000	207660000		ENSG00000117322
41468-41529	41468	chr1	207335000	207340000	CATG00000091736	ENSG00000123836,ENSG00000123838	41529	chr1	207640000	207645000		ENSG00000117322
41468-41537	41468	chr1	207335000	207340000	CATG00000091736	ENSG00000123836,ENSG00000123838	41537	chr1	207680000	207685000		ENSG00000203710
41469-41529	41469	chr1	207340000	207345000	CATG00000091736	ENSG00000123836,ENSG00000123838	41529	chr1	207640000	207645000		ENSG00000117322
41469-41535	41469	chr1	207340000	207345000	CATG00000091736	ENSG00000123836,ENSG00000123838	41535	chr1	207670000	207675000		ENSG00000203710
41469-41567	41469	chr1	207340000	207345000	CATG00000091736	ENSG00000123836,ENSG00000123838	41567	chr1	207830000	207835000		ENSG00000197721
41470-41529	41470	chr1	207345000	207350000	CATG00000091736	ENSG00000123836,ENSG00000123838	41529	chr1	207640000	207645000		ENSG00000117322
41470-41560	41470	chr1	207345000	207350000	CATG00000091736	ENSG00000123836,ENSG00000123838	41560	chr1	207795000	207800000		ENSG00000203710
41471-41526	41471	chr1	207350000	207355000	CATG00000091736	ENSG00000123836,ENSG00000123838	41526	chr1	207625000	207630000		ENSG00000117322
41471-41535	41471	chr1	207350000	207355000	CATG00000091736	ENSG00000123836,ENSG00000123838	41535	chr1	207670000	207675000		ENSG00000203710
41471-41548	41471	chr1	207350000	207355000	CATG00000091736	ENSG00000123836,ENSG00000123838	41548	chr1	207735000	207740000		ENSG00000203710
41471-41564	41471	chr1	207350000	207355000	CATG00000091736	ENSG00000123836,ENSG00000123838	41564	chr1	207815000	207820000		ENSG00000203710,ENSG00000197721
41471-41575	41471	chr1	207350000	207355000	CATG00000091736	ENSG00000123836,ENSG00000123838	41575	chr1	207870000	207875000		ENSG00000197721
41471-41576	41471	chr1	207350000	207355000	CATG00000091736	ENSG00000123836,ENSG00000123838	41576	chr1	207875000	207880000		ENSG00000197721
41475-41529	41475	chr1	207370000	207375000	CATG00000091736		41529	chr1	207640000	207645000		ENSG00000117322
41475-41535	41475	chr1	207370000	207375000	CATG00000091736		41535	chr1	207670000	207675000		ENSG00000203710
41475-41540	41475	chr1	207370000	207375000	CATG00000091736		41540	chr1	207695000	207700000		ENSG00000203710
41475-41551	41475	chr1	207370000	207375000	CATG00000091736		41551	chr1	207750000	207755000		ENSG00000203710
41484-41532	41484	chr1	207415000	207420000	CATG00000091736,ENSG00000237074		41532	chr1	207655000	207660000		ENSG00000117322
41485-41570	41485	chr1	207420000	207425000	CATG00000091736,ENSG00000237074		41570	chr1	207845000	207850000		ENSG00000197721
41486-41625	41486	chr1	207425000	207430000	CATG00000091736,ENSG00000237074		41625	chr1	208120000	208125000		CATG00000033239
41487-41535	41487	chr1	207430000	207435000	CATG00000091736,ENSG00000237074		41535	chr1	207670000	207675000		ENSG00000203710
41488-41532	41488	chr1	207435000	207440000	CATG00000091736,ENSG00000237074		41532	chr1	207655000	207660000		ENSG00000117322
41492-41563	41492	chr1	207455000	207460000	CATG00000091736,ENSG00000237074		41563	chr1	207810000	207815000		ENSG00000203710
41493-41529	41493	chr1	207460000	207465000	CATG00000091736,ENSG00000237074		41529	chr1	207640000	207645000		ENSG00000117322
41495-41529	41495	chr1	207470000	207475000	CATG00000091736,ENSG00000237074		41529	chr1	207640000	207645000		ENSG00000117322
41496-41529	41496	chr1	207475000	207480000	CATG00000091736,ENSG00000237074		41529	chr1	207640000	207645000		ENSG00000117322
41496-41532	41496	chr1	207475000	207480000	CATG00000091736,ENSG00000237074		41532	chr1	207655000	207660000		ENSG00000117322
41499-41548	41499	chr1	207490000	207495000	CATG00000091736	ENSG00000196352	41548	chr1	207735000	207740000		ENSG00000203710
41471-41500	41471	chr1	207350000	207355000	CATG00000091736	ENSG00000123836,ENSG00000123838	41500	chr1	207495000	207500000	CATG00000091736	ENSG00000196352
41496-41500	41496	chr1	207475000	207480000	CATG00000091736,ENSG00000237074		41500	chr1	207495000	207500000	CATG00000091736	ENSG00000196352
41497-41498	41497	chr1	207480000	207485000	CATG00000091736,ENSG00000237074		41498	chr1	207485000	207490000	CATG00000091736
42372-42497	42372	chr1	211855000	211860000			42497	chr1	212480000	212485000	ENSG00000234915	ENSG00000066027
42372-42498	42372	chr1	211855000	211860000			42498	chr1	212485000	212490000	ENSG00000234915	ENSG00000066027
42382-42500	42382	chr1	211905000	211910000		ENSG00000123684	42500	chr1	212495000	212500000	ENSG00000234915	ENSG00000066027
42462-42498	42462	chr1	212305000	212310000		ENSG00000143476	42498	chr1	212485000	212490000	ENSG00000234915	ENSG00000066027
42483-42498	42483	chr1	212410000	212415000			42498	chr1	212485000	212490000	ENSG00000234915	ENSG00000066027
42485-42498	42485	chr1	212420000	212425000			42498	chr1	212485000	212490000	ENSG00000234915	ENSG00000066027
42497-42507	42497	chr1	212480000	212485000	ENSG00000234915	ENSG00000066027	42507	chr1	212530000	212535000		ENSG00000066027
43111-43148	43111	chr1	215550000	215555000			43148	chr1	215735000	215740000	CATG00000094140
45781-45842	45781	chr1	228900000	228905000	CATG00000097457		45842	chr1	229205000	229210000		CATG00000097473
45781-45857	45781	chr1	228900000	228905000	CATG00000097457		45857	chr1	229280000	229285000	ENSG00000236975	CATG00000097473
45782-45833	45782	chr1	228905000	228910000	CATG00000097457		45833	chr1	229160000	229165000		CATG00000097473
45782-45839	45782	chr1	228905000	228910000	CATG00000097457		45839	chr1	229190000	229195000		CATG00000097473
45782-45845	45782	chr1	228905000	228910000	CATG00000097457		45845	chr1	229220000	229225000	ENSG00000236975	CATG00000097473
45782-45846	45782	chr1	228905000	228910000	CATG00000097457		45846	chr1	229225000	229230000	ENSG00000236975	CATG00000097473
45782-45850	45782	chr1	228905000	228910000	CATG00000097457		45850	chr1	229245000	229250000	ENSG00000236975	CATG00000097473
45782-45856	45782	chr1	228905000	228910000	CATG00000097457		45856	chr1	229275000	229280000	ENSG00000236975	CATG00000097473
45782-45857	45782	chr1	228905000	228910000	CATG00000097457		45857	chr1	229280000	229285000	ENSG00000236975	CATG00000097473
45782-45861	45782	chr1	228905000	228910000	CATG00000097457		45861	chr1	229300000	229305000	ENSG00000236975	CATG00000097473
45782-45865	45782	chr1	228905000	228910000	CATG00000097457		45865	chr1	229320000	229325000	ENSG00000236975	CATG00000097473
45782-45869	45782	chr1	228905000	228910000	CATG00000097457		45869	chr1	229340000	229345000		CATG00000097473
45782-45870	45782	chr1	228905000	228910000	CATG00000097457		45870	chr1	229345000	229350000		CATG00000097473
45782-45888	45782	chr1	228905000	228910000	CATG00000097457		45888	chr1	229435000	229440000		ENSG00000168118
45782-45917	45782	chr1	228905000	228910000	CATG00000097457		45917	chr1	229580000	229585000		ENSG00000069248
45782-45918	45782	chr1	228905000	228910000	CATG00000097457		45918	chr1	229585000	229590000		ENSG00000069248
45783-45832	45783	chr1	228910000	228915000	CATG00000097457		45832	chr1	229155000	229160000		CATG00000097473
45783-45836	45783	chr1	228910000	228915000	CATG00000097457		45836	chr1	229175000	229180000		CATG00000097473
45783-45841	45783	chr1	228910000	228915000	CATG00000097457		45841	chr1	229200000	229205000		CATG00000097473
45783-45842	45783	chr1	228910000	228915000	CATG00000097457		45842	chr1	229205000	229210000		CATG00000097473
45783-45846	45783	chr1	228910000	228915000	CATG00000097457		45846	chr1	229225000	229230000	ENSG00000236975	CATG00000097473
45783-45850	45783	chr1	228910000	228915000	CATG00000097457		45850	chr1	229245000	229250000	ENSG00000236975	CATG00000097473
45783-45857	45783	chr1	228910000	228915000	CATG00000097457		45857	chr1	229280000	229285000	ENSG00000236975	CATG00000097473
45783-45858	45783	chr1	228910000	228915000	CATG00000097457		45858	chr1	229285000	229290000	ENSG00000236975	CATG00000097473
45783-45859	45783	chr1	228910000	228915000	CATG00000097457		45859	chr1	229290000	229295000	ENSG00000236975	CATG00000097473
45783-45861	45783	chr1	228910000	228915000	CATG00000097457		45861	chr1	229300000	229305000	ENSG00000236975	CATG00000097473
45783-45870	45783	chr1	228910000	228915000	CATG00000097457		45870	chr1	229345000	229350000		CATG00000097473
45783-45883	45783	chr1	228910000	228915000	CATG00000097457		45883	chr1	229410000	229415000		ENSG00000168118
45783-45888	45783	chr1	228910000	228915000	CATG00000097457		45888	chr1	229435000	229440000		ENSG00000168118
45783-45918	45783	chr1	228910000	228915000	CATG00000097457		45918	chr1	229585000	229590000		ENSG00000069248
45785-45834	45785	chr1	228920000	228925000	CATG00000097457		45834	chr1	229165000	229170000		CATG00000097473
45785-45836	45785	chr1	228920000	228925000	CATG00000097457		45836	chr1	229175000	229180000		CATG00000097473
45785-45839	45785	chr1	228920000	228925000	CATG00000097457		45839	chr1	229190000	229195000		CATG00000097473
45785-45846	45785	chr1	228920000	228925000	CATG00000097457		45846	chr1	229225000	229230000	ENSG00000236975	CATG00000097473
45785-45850	45785	chr1	228920000	228925000	CATG00000097457		45850	chr1	229245000	229250000	ENSG00000236975	CATG00000097473
45785-45854	45785	chr1	228920000	228925000	CATG00000097457		45854	chr1	229265000	229270000	ENSG00000236975	CATG00000097473
45787-45832	45787	chr1	228930000	228935000	CATG00000097457		45832	chr1	229155000	229160000		CATG00000097473
45787-45833	45787	chr1	228930000	228935000	CATG00000097457		45833	chr1	229160000	229165000		CATG00000097473
45787-45841	45787	chr1	228930000	228935000	CATG00000097457		45841	chr1	229200000	229205000		CATG00000097473
45787-45846	45787	chr1	228930000	228935000	CATG00000097457		45846	chr1	229225000	229230000	ENSG00000236975	CATG00000097473
45787-45856	45787	chr1	228930000	228935000	CATG00000097457		45856	chr1	229275000	229280000	ENSG00000236975	CATG00000097473
45787-45857	45787	chr1	228930000	228935000	CATG00000097457		45857	chr1	229280000	229285000	ENSG00000236975	CATG00000097473
45787-45858	45787	chr1	228930000	228935000	CATG00000097457		45858	chr1	229285000	229290000	ENSG00000236975	CATG00000097473
45787-45859	45787	chr1	228930000	228935000	CATG00000097457		45859	chr1	229290000	229295000	ENSG00000236975	CATG00000097473
45787-45861	45787	chr1	228930000	228935000	CATG00000097457		45861	chr1	229300000	229305000	ENSG00000236975	CATG00000097473
45787-45865	45787	chr1	228930000	228935000	CATG00000097457		45865	chr1	229320000	229325000	ENSG00000236975	CATG00000097473
45787-45897	45787	chr1	228930000	228935000	CATG00000097457		45897	chr1	229480000	229485000		ENSG00000154429
45787-45917	45787	chr1	228930000	228935000	CATG00000097457		45917	chr1	229580000	229585000		ENSG00000069248
45787-45921	45787	chr1	228930000	228935000	CATG00000097457		45921	chr1	229600000	229605000		ENSG00000069248
45787-45922	45787	chr1	228930000	228935000	CATG00000097457		45922	chr1	229605000	229610000		ENSG00000069248
45788-45842	45788	chr1	228935000	228940000	CATG00000097457		45842	chr1	229205000	229210000		CATG00000097473
45788-45850	45788	chr1	228935000	228940000	CATG00000097457		45850	chr1	229245000	229250000	ENSG00000236975	CATG00000097473
45788-45856	45788	chr1	228935000	228940000	CATG00000097457		45856	chr1	229275000	229280000	ENSG00000236975	CATG00000097473
45788-45857	45788	chr1	228935000	228940000	CATG00000097457		45857	chr1	229280000	229285000	ENSG00000236975	CATG00000097473
45788-45859	45788	chr1	228935000	228940000	CATG00000097457		45859	chr1	229290000	229295000	ENSG00000236975	CATG00000097473
45788-45861	45788	chr1	228935000	228940000	CATG00000097457		45861	chr1	229300000	229305000	ENSG00000236975	CATG00000097473
45788-45870	45788	chr1	228935000	228940000	CATG00000097457		45870	chr1	229345000	229350000		CATG00000097473
45788-45924	45788	chr1	228935000	228940000	CATG00000097457		45924	chr1	229615000	229620000		ENSG00000069248
45788-46103	45788	chr1	228935000	228940000	CATG00000097457		46103	chr1	230510000	230515000		ENSG00000177614
45789-45857	45789	chr1	228940000	228945000	CATG00000097457		45857	chr1	229280000	229285000	ENSG00000236975	CATG00000097473
45791-45834	45791	chr1	228950000	228955000	CATG00000097457		45834	chr1	229165000	229170000		CATG00000097473
45791-45843	45791	chr1	228950000	228955000	CATG00000097457		45843	chr1	229210000	229215000		CATG00000097473
45791-45846	45791	chr1	228950000	228955000	CATG00000097457		45846	chr1	229225000	229230000	ENSG00000236975	CATG00000097473
45791-45848	45791	chr1	228950000	228955000	CATG00000097457		45848	chr1	229235000	229240000	ENSG00000236975	CATG00000097473
45791-45850	45791	chr1	228950000	228955000	CATG00000097457		45850	chr1	229245000	229250000	ENSG00000236975	CATG00000097473
45791-45856	45791	chr1	228950000	228955000	CATG00000097457		45856	chr1	229275000	229280000	ENSG00000236975	CATG00000097473
45791-45857	45791	chr1	228950000	228955000	CATG00000097457		45857	chr1	229280000	229285000	ENSG00000236975	CATG00000097473
45791-45861	45791	chr1	228950000	228955000	CATG00000097457		45861	chr1	229300000	229305000	ENSG00000236975	CATG00000097473
45792-45850	45792	chr1	228955000	228960000	CATG00000097457		45850	chr1	229245000	229250000	ENSG00000236975	CATG00000097473
45792-45857	45792	chr1	228955000	228960000	CATG00000097457		45857	chr1	229280000	229285000	ENSG00000236975	CATG00000097473
45792-45858	45792	chr1	228955000	228960000	CATG00000097457		45858	chr1	229285000	229290000	ENSG00000236975	CATG00000097473
[truncated: 11,774 more rows]
