# Supplementary material for: Somatic point mutations are enriched in non-coding RNAs with possible regulatory function in breast cancer
Source: Commun Biol. 2022 Jun 7;5:556. doi: 10.1038/s42003-022-03528-0 (PMC9174258; doi:10.1038/s42003-022-03528-0)
Supplement: Supplementary file 4 — Supplementary Data 1-12 [file 42003_2022_3528_MOESM4_ESM.zip › Supplementary data/Supplementary Data11.xlsx]

## Sheet: Supplementary Data11
Supplementary Data11: Annotation of ncRNAs with HMEC related Hi-C interactions (common interactions between SRR1658680 and SRR1658686-9)
Columns A_I: detail of interactions Columns J-K: side of fragment that overlap with coding or noncoding gene Columns L-M: name of ncRNA and coding gene in each interactions
HiC_interaction_ID	F1_ID	F1_chr	F1_start	F1_end	F2_ID	F2_chr	F2_start	F2_end	fragment_overlap_with_ncRNA	fragment_overlap_with_coding_gene	ncRNA_ID	coding_gene_ID	ncRNA_pValue_Breast_vs_other_cancers	eQTL_interaction_matches_HiC_interaction	GWAS_exists	Histone_modification_H3k27ac_exists	HMM_Strong_Enhancer_exists	HMM_Weak_Enhancer_exists
2098-2111	2098	chr1	10485000	10490000	2111	chr1	10550000	10555000	L	R	ENSG00000271989	ENSG00000142655	0.0216251	Y	N	Y	N	N
2099-2111	2099	chr1	10490000	10495000	2111	chr1	10550000	10555000	L	R	ENSG00000271989	ENSG00000142655	0.0216251	Y	N	Y	N	N
5531-5533	5531	chr1	27650000	27655000	5533	chr1	27660000	27665000	L	R	ENSG00000206888	ENSG00000186501	0.0226788	Y	N	N	N	N
5531-5534	5531	chr1	27650000	27655000	5534	chr1	27665000	27670000	L	R	ENSG00000206888	ENSG00000186501	0.0226788	Y	N	N	N	N
5531-5534	5531	chr1	27650000	27655000	5534	chr1	27665000	27670000	L	R	ENSG00000206888	ENSG00000142765	0.0226788	Y	N	N	N	N
5531-5536	5531	chr1	27650000	27655000	5536	chr1	27675000	27680000	L	R	ENSG00000206888	ENSG00000142765	0.0226788	Y	N	N	N	N
5531-5543	5531	chr1	27650000	27655000	5543	chr1	27710000	27715000	L	R	ENSG00000206888	ENSG00000142765	0.0226788	Y	N	N	N	N
5777-5786	5777	chr1	28880000	28885000	5786	chr1	28925000	28930000	L	R	CATG00000082611	ENSG00000120656	0.0478197	Y	N	N	N	N
7920-8008	7920	chr1	39595000	39600000	8008	chr1	40035000	40040000	L	R	CATG00000116214	ENSG00000090621	0.0343624	Y	N	Y	Y	Y
10469-10500	10469	chr1	52340000	52345000	10500	chr1	52495000	52500000	L	R	CATG00000000858	ENSG00000117862	0.0227708	Y	N	Y	Y	Y
10469-10500	10469	chr1	52340000	52345000	10500	chr1	52495000	52500000	L	R	CATG00000000858	ENSG00000198841	0.0227708	Y	N	Y	Y	Y
10470-10500	10470	chr1	52345000	52350000	10500	chr1	52495000	52500000	L	R	CATG00000000858	ENSG00000117862	0.0227708	Y	N	Y	Y	Y
10470-10500	10470	chr1	52345000	52350000	10500	chr1	52495000	52500000	L	R	CATG00000000858	ENSG00000198841	0.0227708	Y	N	Y	Y	Y
13718-13782	13718	chr1	68585000	68590000	13782	chr1	68905000	68910000	L	R	ENSG00000232284	ENSG00000116745	0.0278021	N	Y	Y	Y	Y
21957-21989	21957	chr1	109780000	109785000	21989	chr1	109940000	109945000	L	R	CATG00000070338	ENSG00000134243	0.0478197	N	Y	Y	Y	Y
21957-21989	21957	chr1	109780000	109785000	21989	chr1	109940000	109945000	L	R	CATG00000070338	ENSG00000143106	0.0478197	N	Y	Y	Y	Y
22006-22008	22006	chr1	110025000	110030000	22008	chr1	110035000	110040000	L	R	CATG00000070521	ENSG00000162650	0.0478197	Y	N	N	N	N
22006-22008	22006	chr1	110025000	110030000	22008	chr1	110035000	110040000	L	R	CATG00000070521	ENSG00000174151	0.0478197	Y	N	N	N	N
28915-29009	28915	chr1	144570000	144575000	29009	chr1	145040000	145045000	L	R	CATG00000015945	ENSG00000178104	0.0332012	Y	N	N	Y	Y
29080-29116	29080	chr1	145395000	145400000	29116	chr1	145575000	145580000	L	R	CATG00000016338	ENSG00000131779	0.00225817	N	N	Y	N	N
29080-29116	29080	chr1	145395000	145400000	29116	chr1	145575000	145580000	L	R	CATG00000016338	ENSG00000131788	0.00225817	N	N	Y	N	N
29546-29711	29546	chr1	147725000	147730000	29711	chr1	148550000	148555000	L	R	CATG00000074857	CATG00000074944	0.00929272	Y	Y	Y	Y	Y
29859-29936	29859	chr1	149290000	149295000	29936	chr1	149675000	149680000	L	R	ENSG00000212544	ENSG00000203815	2.31355e-08	Y	N	Y	Y	Y
29859-29936	29859	chr1	149290000	149295000	29936	chr1	149675000	149680000	L	R	ENSG00000212544	ENSG00000203814	2.31355e-08	Y	N	Y	Y	Y
29859-29936	29859	chr1	149290000	149295000	29936	chr1	149675000	149680000	L	R	ENSG00000232721	ENSG00000203815	2.46979e-08	Y	N	Y	Y	Y
29859-29936	29859	chr1	149290000	149295000	29936	chr1	149675000	149680000	L	R	ENSG00000232721	ENSG00000203814	2.46979e-08	Y	N	Y	Y	Y
29860-29937	29860	chr1	149295000	149300000	29937	chr1	149680000	149685000	L	R	ENSG00000212544	ENSG00000203814	2.31355e-08	Y	N	Y	Y	Y
29860-29937	29860	chr1	149295000	149300000	29937	chr1	149680000	149685000	L	R	ENSG00000232721	ENSG00000203814	2.46979e-08	Y	N	Y	Y	Y
29860-29938	29860	chr1	149295000	149300000	29938	chr1	149685000	149690000	L	R	ENSG00000212544	ENSG00000203814	2.31355e-08	Y	N	Y	Y	Y
29860-29938	29860	chr1	149295000	149300000	29938	chr1	149685000	149690000	L	R	ENSG00000232721	ENSG00000203814	2.46979e-08	Y	N	Y	Y	Y
29861-29938	29861	chr1	149300000	149305000	29938	chr1	149685000	149690000	L	R	ENSG00000212544	ENSG00000203814	2.31355e-08	Y	N	Y	Y	Y
29861-29938	29861	chr1	149300000	149305000	29938	chr1	149685000	149690000	L	R	ENSG00000232721	ENSG00000203814	2.46979e-08	Y	N	Y	Y	Y
29862-29939	29862	chr1	149305000	149310000	29939	chr1	149690000	149695000	L	R	ENSG00000212544	ENSG00000203814	2.31355e-08	Y	N	Y	Y	Y
29862-29939	29862	chr1	149305000	149310000	29939	chr1	149690000	149695000	L	R	ENSG00000232721	ENSG00000203814	2.46979e-08	Y	N	Y	Y	Y
29863-29940	29863	chr1	149310000	149315000	29940	chr1	149695000	149700000	L	R	ENSG00000212544	ENSG00000203814	2.31355e-08	Y	N	Y	Y	Y
29863-29940	29863	chr1	149310000	149315000	29940	chr1	149695000	149700000	L	R	ENSG00000232721	ENSG00000203814	2.46979e-08	Y	N	Y	Y	Y
29864-29941	29864	chr1	149315000	149320000	29941	chr1	149700000	149705000	L	R	ENSG00000212544	ENSG00000203814	2.31355e-08	Y	N	Y	Y	Y
29864-29941	29864	chr1	149315000	149320000	29941	chr1	149700000	149705000	L	R	ENSG00000232721	ENSG00000203814	2.46979e-08	Y	N	Y	Y	Y
29866-29943	29866	chr1	149325000	149330000	29943	chr1	149710000	149715000	L	R	ENSG00000212544	ENSG00000203814	2.31355e-08	Y	N	Y	Y	Y
29866-29943	29866	chr1	149325000	149330000	29943	chr1	149710000	149715000	L	R	ENSG00000232721	ENSG00000203814	2.46979e-08	Y	N	Y	Y	Y
29868-29945	29868	chr1	149335000	149340000	29945	chr1	149720000	149725000	L	R	ENSG00000212544	ENSG00000203814	2.31355e-08	Y	N	Y	Y	Y
29868-29945	29868	chr1	149335000	149340000	29945	chr1	149720000	149725000	L	R	ENSG00000232721	ENSG00000203814	2.46979e-08	Y	N	Y	Y	Y
29869-29946	29869	chr1	149340000	149345000	29946	chr1	149725000	149730000	L	R	ENSG00000212544	ENSG00000203814	2.31355e-08	Y	N	Y	Y	Y
29869-29946	29869	chr1	149340000	149345000	29946	chr1	149725000	149730000	L	R	ENSG00000232721	ENSG00000203814	2.46979e-08	Y	N	Y	Y	Y
29873-29950	29873	chr1	149360000	149365000	29950	chr1	149745000	149750000	L	R	ENSG00000212544	ENSG00000203814	2.31355e-08	Y	N	Y	Y	Y
29873-29950	29873	chr1	149360000	149365000	29950	chr1	149745000	149750000	L	R	ENSG00000232721	ENSG00000203814	2.46979e-08	Y	N	Y	Y	Y
30088-30098	30088	chr1	150435000	150440000	30098	chr1	150485000	150490000	L	R	CATG00000017605	ENSG00000143369	0.013468	Y	Y	N	N	N
30089-30097	30089	chr1	150440000	150445000	30097	chr1	150480000	150485000	L	R	CATG00000017605	ENSG00000143374	0.013468	Y	Y	N	N	N
30089-30097	30089	chr1	150440000	150445000	30097	chr1	150480000	150485000	L	R	CATG00000017605	ENSG00000143369	0.013468	Y	Y	N	N	N
30089-30098	30089	chr1	150440000	150445000	30098	chr1	150485000	150490000	L	R	CATG00000017605	ENSG00000143369	0.013468	Y	Y	N	N	N
30121-30154	30121	chr1	150600000	150605000	30154	chr1	150765000	150770000	L	R	CATG00000017625	ENSG00000143387	0.00741041	Y	Y	Y	Y	Y
30121-30154	30121	chr1	150600000	150605000	30154	chr1	150765000	150770000	L	R	CATG00000017626	ENSG00000143387	0.026912	Y	Y	Y	Y	Y
30121-30157	30121	chr1	150600000	150605000	30157	chr1	150780000	150785000	L	R	CATG00000017625	ENSG00000143387	0.00741041	Y	Y	Y	Y	Y
30121-30157	30121	chr1	150600000	150605000	30157	chr1	150780000	150785000	L	R	CATG00000017625	ENSG00000143437	0.00741041	Y	Y	Y	Y	Y
30121-30157	30121	chr1	150600000	150605000	30157	chr1	150780000	150785000	L	R	CATG00000017626	ENSG00000143387	0.026912	Y	Y	Y	Y	Y
30121-30157	30121	chr1	150600000	150605000	30157	chr1	150780000	150785000	L	R	CATG00000017626	ENSG00000143437	0.026912	Y	Y	Y	Y	Y
30121-30158	30121	chr1	150600000	150605000	30158	chr1	150785000	150790000	L	R	CATG00000017625	ENSG00000143437	0.00741041	Y	Y	Y	Y	Y
30121-30158	30121	chr1	150600000	150605000	30158	chr1	150785000	150790000	L	R	CATG00000017626	ENSG00000143437	0.026912	Y	Y	Y	Y	Y
30124-30178	30124	chr1	150615000	150620000	30178	chr1	150885000	150890000	L	R	CATG00000017625	ENSG00000143409	0.00741041	Y	Y	Y	Y	Y
30121-30124	30121	chr1	150600000	150605000	30124	chr1	150615000	150620000	L	R	CATG00000017625	ENSG00000143457	0.00741041	Y	Y	Y	Y	Y
30121-30124	30121	chr1	150600000	150605000	30124	chr1	150615000	150620000	L	R	CATG00000017626	ENSG00000143457	0.026912	Y	Y	Y	Y	Y
30749-30789	30749	chr1	153740000	153745000	30789	chr1	153940000	153945000	L	R	ENST00000623024	ENSG00000143570	0.0218494	N	N	N	N	N
30749-30789	30749	chr1	153740000	153745000	30789	chr1	153940000	153945000	L	R	ENST00000623024	ENSG00000143578	0.0218494	N	N	N	N	N
30749-30789	30749	chr1	153740000	153745000	30789	chr1	153940000	153945000	L	R	ENST00000623024	ENSG00000143543	0.0218494	N	N	N	N	N
30749-30791	30749	chr1	153740000	153745000	30791	chr1	153950000	153955000	L	R	ENST00000623024	ENSG00000143543	0.0218494	N	N	N	N	N
30749-30791	30749	chr1	153740000	153745000	30791	chr1	153950000	153955000	L	R	ENST00000623024	ENSG00000143545	0.0218494	N	N	N	N	N
32300-32316	32300	chr1	161495000	161500000	32316	chr1	161575000	161580000	L	R	CATG00000080292	ENSG00000143226	0.0108066	Y	Y	Y	N	N
32300-32316	32300	chr1	161495000	161500000	32316	chr1	161575000	161580000	L	R	CATG00000080292	ENSG00000173110	0.0108066	Y	Y	Y	N	N
32300-32316	32300	chr1	161495000	161500000	32316	chr1	161575000	161580000	L	R	CATG00000080292	ENSG00000203747	0.0108066	Y	Y	Y	N	N
32300-32316	32300	chr1	161495000	161500000	32316	chr1	161575000	161580000	L	R	CATG00000080292	ENSG00000072694	0.0108066	Y	Y	Y	N	N
34245-34257	34245	chr1	171220000	171225000	34257	chr1	171280000	171285000	L	R	ENSG00000231424	ENSG00000076258	0.0100426	Y	Y	Y	Y	Y
34543-34638	34543	chr1	172710000	172715000	34638	chr1	173185000	173190000	L	R	ENSG00000224228	ENSG00000117586	6.83783e-05	Y	Y	Y	Y	Y
34543-34670	34543	chr1	172710000	172715000	34670	chr1	173345000	173350000	L	R	ENSG00000224228	ENSG00000117586	6.83783e-05	Y	Y	Y	Y	Y
34543-34674	34543	chr1	172710000	172715000	34674	chr1	173365000	173370000	L	R	ENSG00000224228	ENSG00000117586	6.83783e-05	Y	Y	Y	Y	Y
34547-34666	34547	chr1	172730000	172735000	34666	chr1	173325000	173330000	L	R	ENSG00000224228	ENSG00000117586	6.83783e-05	Y	Y	Y	Y	Y
34548-34640	34548	chr1	172735000	172740000	34640	chr1	173195000	173200000	L	R	ENSG00000224228	ENSG00000117586	6.83783e-05	Y	Y	Y	Y	Y
34550-34633	34550	chr1	172745000	172750000	34633	chr1	173160000	173165000	L	R	ENSG00000224228	ENSG00000117586	6.83783e-05	Y	Y	Y	Y	Y
34550-34635	34550	chr1	172745000	172750000	34635	chr1	173170000	173175000	L	R	ENSG00000224228	ENSG00000117586	6.83783e-05	Y	Y	Y	Y	Y
34559-34636	34559	chr1	172790000	172795000	34636	chr1	173175000	173180000	L	R	ENSG00000224228	ENSG00000117586	6.83783e-05	Y	Y	Y	Y	Y
34559-34636	34559	chr1	172790000	172795000	34636	chr1	173175000	173180000	L	R	CATG00000083054	ENSG00000117586	0.000316821	N	Y	Y	Y	Y
34559-34636	34559	chr1	172790000	172795000	34636	chr1	173175000	173180000	L	R	ENSG00000224000	ENSG00000117586	0.000537482	N	Y	Y	Y	Y
34559-34637	34559	chr1	172790000	172795000	34637	chr1	173180000	173185000	L	R	ENSG00000224228	ENSG00000117586	6.83783e-05	Y	Y	Y	Y	Y
34559-34637	34559	chr1	172790000	172795000	34637	chr1	173180000	173185000	L	R	CATG00000083054	ENSG00000117586	0.000316821	N	Y	Y	Y	Y
34559-34637	34559	chr1	172790000	172795000	34637	chr1	173180000	173185000	L	R	ENSG00000224000	ENSG00000117586	0.000537482	N	Y	Y	Y	Y
34559-34642	34559	chr1	172790000	172795000	34642	chr1	173205000	173210000	L	R	ENSG00000224228	ENSG00000117586	6.83783e-05	Y	Y	Y	Y	Y
34559-34642	34559	chr1	172790000	172795000	34642	chr1	173205000	173210000	L	R	CATG00000083054	ENSG00000117586	0.000316821	N	Y	Y	Y	Y
34559-34642	34559	chr1	172790000	172795000	34642	chr1	173205000	173210000	L	R	ENSG00000224000	ENSG00000117586	0.000537482	N	Y	Y	Y	Y
34561-34632	34561	chr1	172800000	172805000	34632	chr1	173155000	173160000	L	R	ENSG00000224228	ENSG00000117586	6.83783e-05	Y	Y	Y	Y	Y
34561-34632	34561	chr1	172800000	172805000	34632	chr1	173155000	173160000	L	R	CATG00000083054	ENSG00000117586	0.000316821	N	Y	Y	Y	Y
34561-34632	34561	chr1	172800000	172805000	34632	chr1	173155000	173160000	L	R	ENSG00000224000	ENSG00000117586	0.000537482	N	Y	Y	Y	Y
34561-34633	34561	chr1	172800000	172805000	34633	chr1	173160000	173165000	L	R	ENSG00000224228	ENSG00000117586	6.83783e-05	Y	Y	Y	Y	Y
34561-34633	34561	chr1	172800000	172805000	34633	chr1	173160000	173165000	L	R	CATG00000083054	ENSG00000117586	0.000316821	N	Y	Y	Y	Y
34561-34633	34561	chr1	172800000	172805000	34633	chr1	173160000	173165000	L	R	ENSG00000224000	ENSG00000117586	0.000537482	N	Y	Y	Y	Y
34561-34634	34561	chr1	172800000	172805000	34634	chr1	173165000	173170000	L	R	ENSG00000224228	ENSG00000117586	6.83783e-05	Y	Y	Y	Y	Y
34561-34634	34561	chr1	172800000	172805000	34634	chr1	173165000	173170000	L	R	CATG00000083054	ENSG00000117586	0.000316821	N	Y	Y	Y	Y
34561-34634	34561	chr1	172800000	172805000	34634	chr1	173165000	173170000	L	R	ENSG00000224000	ENSG00000117586	0.000537482	N	Y	Y	Y	Y
34561-34635	34561	chr1	172800000	172805000	34635	chr1	173170000	173175000	L	R	ENSG00000224228	ENSG00000117586	6.83783e-05	Y	Y	Y	Y	Y
34561-34635	34561	chr1	172800000	172805000	34635	chr1	173170000	173175000	L	R	CATG00000083054	ENSG00000117586	0.000316821	N	Y	Y	Y	Y
34561-34635	34561	chr1	172800000	172805000	34635	chr1	173170000	173175000	L	R	ENSG00000224000	ENSG00000117586	0.000537482	N	Y	Y	Y	Y
34565-34633	34565	chr1	172820000	172825000	34633	chr1	173160000	173165000	L	R	ENSG00000224228	ENSG00000117586	6.83783e-05	Y	Y	Y	Y	Y
34565-34633	34565	chr1	172820000	172825000	34633	chr1	173160000	173165000	L	R	CATG00000083054	ENSG00000117586	0.000316821	N	Y	Y	Y	Y
34565-34633	34565	chr1	172820000	172825000	34633	chr1	173160000	173165000	L	R	ENSG00000224000	ENSG00000117586	0.000537482	N	Y	Y	Y	Y
34571-34633	34571	chr1	172850000	172855000	34633	chr1	173160000	173165000	L	R	ENSG00000224228	ENSG00000117586	6.83783e-05	Y	Y	Y	Y	Y
34571-34633	34571	chr1	172850000	172855000	34633	chr1	173160000	173165000	L	R	CATG00000083054	ENSG00000117586	0.000316821	N	Y	Y	Y	Y
34571-34633	34571	chr1	172850000	172855000	34633	chr1	173160000	173165000	L	R	ENSG00000224000	ENSG00000117586	0.000537482	N	Y	Y	Y	Y
34571-34635	34571	chr1	172850000	172855000	34635	chr1	173170000	173175000	L	R	ENSG00000224228	ENSG00000117586	6.83783e-05	Y	Y	Y	Y	Y
34571-34635	34571	chr1	172850000	172855000	34635	chr1	173170000	173175000	L	R	CATG00000083054	ENSG00000117586	0.000316821	N	Y	Y	Y	Y
34571-34635	34571	chr1	172850000	172855000	34635	chr1	173170000	173175000	L	R	ENSG00000224000	ENSG00000117586	0.000537482	N	Y	Y	Y	Y
34580-34632	34580	chr1	172895000	172900000	34632	chr1	173155000	173160000	L	R	ENSG00000224228	ENSG00000117586	6.83783e-05	Y	Y	Y	Y	Y
34580-34632	34580	chr1	172895000	172900000	34632	chr1	173155000	173160000	L	R	CATG00000083054	ENSG00000117586	0.000316821	N	Y	Y	Y	Y
34580-34633	34580	chr1	172895000	172900000	34633	chr1	173160000	173165000	L	R	ENSG00000224228	ENSG00000117586	6.83783e-05	Y	Y	Y	Y	Y
34580-34633	34580	chr1	172895000	172900000	34633	chr1	173160000	173165000	L	R	CATG00000083054	ENSG00000117586	0.000316821	N	Y	Y	Y	Y
34588-34633	34588	chr1	172935000	172940000	34633	chr1	173160000	173165000	L	R	ENSG00000224228	ENSG00000117586	6.83783e-05	Y	Y	Y	Y	Y
34607-34634	34607	chr1	173030000	173035000	34634	chr1	173165000	173170000	L	R	ENSG00000224228	ENSG00000117586	6.83783e-05	Y	Y	Y	Y	Y
34676-34759	34676	chr1	173375000	173380000	34759	chr1	173790000	173795000	L	R	ENSG00000203739	ENSG00000120334	1.1098e-05	Y	Y	Y	Y	Y
34676-34759	34676	chr1	173375000	173380000	34759	chr1	173790000	173795000	L	R	ENSG00000203739	ENSG00000117593	1.1098e-05	Y	Y	Y	Y	Y
34677-34759	34677	chr1	173380000	173385000	34759	chr1	173790000	173795000	L	R	ENSG00000203739	ENSG00000120334	1.1098e-05	Y	Y	Y	Y	Y
34677-34759	34677	chr1	173380000	173385000	34759	chr1	173790000	173795000	L	R	ENSG00000203739	ENSG00000117593	1.1098e-05	Y	Y	Y	Y	Y
34678-34759	34678	chr1	173385000	173390000	34759	chr1	173790000	173795000	L	R	ENSG00000203739	ENSG00000120334	1.1098e-05	Y	Y	Y	Y	Y
34678-34759	34678	chr1	173385000	173390000	34759	chr1	173790000	173795000	L	R	ENSG00000203739	ENSG00000117593	1.1098e-05	Y	Y	Y	Y	Y
34678-34765	34678	chr1	173385000	173390000	34765	chr1	173820000	173825000	L	R	ENSG00000203739	ENSG00000117593	1.1098e-05	Y	Y	Y	Y	Y
34682-34759	34682	chr1	173405000	173410000	34759	chr1	173790000	173795000	L	R	ENSG00000203739	ENSG00000120334	1.1098e-05	Y	Y	Y	Y	Y
34682-34759	34682	chr1	173405000	173410000	34759	chr1	173790000	173795000	L	R	ENSG00000203739	ENSG00000117593	1.1098e-05	Y	Y	Y	Y	Y
34689-34759	34689	chr1	173440000	173445000	34759	chr1	173790000	173795000	L	R	ENSG00000203739	ENSG00000120334	1.1098e-05	Y	Y	Y	Y	Y
34689-34759	34689	chr1	173440000	173445000	34759	chr1	173790000	173795000	L	R	ENSG00000203739	ENSG00000117593	1.1098e-05	Y	Y	Y	Y	Y
34689-34760	34689	chr1	173440000	173445000	34760	chr1	173795000	173800000	L	R	ENSG00000203739	ENSG00000117593	1.1098e-05	Y	Y	Y	Y	Y
36233-36275	36233	chr1	181160000	181165000	36275	chr1	181370000	181375000	L	R	ENSG00000179452	ENSG00000198216	0.0428983	N	Y	Y	Y	Y
36233-36276	36233	chr1	181160000	181165000	36276	chr1	181375000	181380000	L	R	ENSG00000179452	ENSG00000198216	0.0428983	N	Y	Y	Y	Y
36233-36278	36233	chr1	181160000	181165000	36278	chr1	181385000	181390000	L	R	ENSG00000179452	ENSG00000198216	0.0428983	N	Y	Y	Y	Y
36233-36279	36233	chr1	181160000	181165000	36279	chr1	181390000	181395000	L	R	ENSG00000179452	ENSG00000198216	0.0428983	N	Y	Y	Y	Y
36234-36275	36234	chr1	181165000	181170000	36275	chr1	181370000	181375000	L	R	ENSG00000179452	ENSG00000198216	0.0428983	N	Y	Y	Y	Y
36234-36276	36234	chr1	181165000	181170000	36276	chr1	181375000	181380000	L	R	ENSG00000179452	ENSG00000198216	0.0428983	N	Y	Y	Y	Y
36234-36278	36234	chr1	181165000	181170000	36278	chr1	181385000	181390000	L	R	ENSG00000179452	ENSG00000198216	0.0428983	N	Y	Y	Y	Y
36235-36272	36235	chr1	181170000	181175000	36272	chr1	181355000	181360000	L	R	ENSG00000179452	ENSG00000198216	0.0428983	N	Y	Y	Y	Y
36235-36278	36235	chr1	181170000	181175000	36278	chr1	181385000	181390000	L	R	ENSG00000179452	ENSG00000198216	0.0428983	N	Y	Y	Y	Y
36235-36279	36235	chr1	181170000	181175000	36279	chr1	181390000	181395000	L	R	ENSG00000179452	ENSG00000198216	0.0428983	N	Y	Y	Y	Y
36236-36261	36236	chr1	181175000	181180000	36261	chr1	181300000	181305000	L	R	ENSG00000179452	ENSG00000198216	0.0428983	N	Y	Y	Y	Y
36236-36275	36236	chr1	181175000	181180000	36275	chr1	181370000	181375000	L	R	ENSG00000179452	ENSG00000198216	0.0428983	N	Y	Y	Y	Y
36236-36279	36236	chr1	181175000	181180000	36279	chr1	181390000	181395000	L	R	ENSG00000179452	ENSG00000198216	0.0428983	N	Y	Y	Y	Y
38557-38597	38557	chr1	192780000	192785000	38597	chr1	192980000	192985000	L	R	CATG00000087401	ENSG00000116750	0.000364144	N	Y	Y	Y	Y
41052-41058	41052	chr1	205255000	205260000	41058	chr1	205285000	205290000	L	R	MSTRG.7921.1	ENSG00000163545	0.0478197	Y	Y	N	N	N
41460-41535	41460	chr1	207295000	207300000	41535	chr1	207670000	207675000	L	R	CATG00000091736	ENSG00000203710	0.00739909	N	Y	Y	Y	Y
41469-41535	41469	chr1	207340000	207345000	41535	chr1	207670000	207675000	L	R	CATG00000091736	ENSG00000203710	0.00739909	N	Y	Y	Y	Y
41471-41535	41471	chr1	207350000	207355000	41535	chr1	207670000	207675000	L	R	CATG00000091736	ENSG00000203710	0.00739909	N	Y	Y	Y	Y
41475-41540	41475	chr1	207370000	207375000	41540	chr1	207695000	207700000	L	R	CATG00000091736	ENSG00000203710	0.00739909	N	Y	Y	Y	Y
45781-45857	45781	chr1	228900000	228905000	45857	chr1	229280000	229285000	L	R	CATG00000097457	CATG00000097473	0.035116	N	Y	Y	Y	Y
47222-47236	47222	chr1	236105000	236110000	47236	chr1	236175000	236180000	L	R	CATG00000040418	ENSG00000116962	0.0389278	N	Y	Y	Y	Y
47222-47236	47222	chr1	236105000	236110000	47236	chr1	236175000	236180000	L	R	ENSG00000229291	ENSG00000116962	0.0498873	N	Y	Y	Y	Y
47217-47228	47217	chr1	236080000	236085000	47228	chr1	236135000	236140000	L	R	CATG00000040418	ENSG00000116962	0.0389278	N	Y	Y	Y	Y
47217-47228	47217	chr1	236080000	236085000	47228	chr1	236135000	236140000	L	R	ENSG00000229291	ENSG00000116962	0.0498873	N	Y	Y	Y	Y
50556-50568	50556	chr2	3520000	3525000	50568	chr2	3580000	3585000	L	R	ENSG00000235078	ENSG00000182551	0.0019714	Y	N	Y	N	N
50556-50568	50556	chr2	3520000	3525000	50568	chr2	3580000	3585000	L	R	ENSG00000235078	ENSG00000255767	0.0019714	Y	N	Y	N	N
55387-55393	55387	chr2	27675000	27680000	55393	chr2	27705000	27710000	L	R	ENSG00000235267	ENSG00000138002	0.0478197	N	N	N	N	N
55387-55395	55387	chr2	27675000	27680000	55395	chr2	27715000	27720000	L	R	ENSG00000235267	ENSG00000115226	0.0478197	N	N	N	N	N
55387-55395	55387	chr2	27675000	27680000	55395	chr2	27715000	27720000	L	R	ENSG00000235267	ENSG00000084734	0.0478197	N	N	N	N	N
55387-55395	55387	chr2	27675000	27680000	55395	chr2	27715000	27720000	L	R	ENSG00000235267	ENSG00000233438	0.0478197	N	N	N	N	N
55387-55410	55387	chr2	27675000	27680000	55410	chr2	27790000	27795000	L	R	ENSG00000235267	ENSG00000233438	0.0478197	N	N	N	N	N
55387-55419	55387	chr2	27675000	27680000	55419	chr2	27835000	27840000	L	R	ENSG00000235267	ENSG00000233438	0.0478197	N	N	N	N	N
55387-55419	55387	chr2	27675000	27680000	55419	chr2	27835000	27840000	L	R	ENSG00000235267	ENSG00000243943	0.0478197	N	N	N	N	N
55387-55422	55387	chr2	27675000	27680000	55422	chr2	27850000	27855000	L	R	ENSG00000235267	ENSG00000243943	0.0478197	N	N	N	N	N
55387-55422	55387	chr2	27675000	27680000	55422	chr2	27850000	27855000	L	R	ENSG00000235267	ENSG00000176714	0.0478197	N	N	N	N	N
55387-55422	55387	chr2	27675000	27680000	55422	chr2	27850000	27855000	L	R	ENSG00000235267	ENSG00000198522	0.0478197	N	N	N	N	N
55619-55647	55619	chr2	28835000	28840000	55647	chr2	28975000	28980000	L	R	CATG00000048007	ENSG00000213639	0.0239185	N	N	Y	Y	Y
55619-55648	55619	chr2	28835000	28840000	55648	chr2	28980000	28985000	L	R	CATG00000048007	ENSG00000213639	0.0239185	N	N	Y	Y	Y
59224-59272	59224	chr2	46860000	46865000	59272	chr2	47100000	47105000	L	R	CATG00000048331	CATG00000042690	0.0157929	Y	Y	Y	Y	Y
59225-59272	59225	chr2	46865000	46870000	59272	chr2	47100000	47105000	L	R	CATG00000048331	CATG00000042690	0.0157929	Y	Y	Y	Y	Y
59226-59272	59226	chr2	46870000	46875000	59272	chr2	47100000	47105000	L	R	CATG00000048331	CATG00000042690	0.0157929	Y	Y	Y	Y	Y
59227-59272	59227	chr2	46875000	46880000	59272	chr2	47100000	47105000	L	R	CATG00000048331	CATG00000042690	0.0157929	Y	Y	Y	Y	Y
59227-59277	59227	chr2	46875000	46880000	59277	chr2	47125000	47130000	L	R	CATG00000048331	ENSG00000180398	0.0157929	Y	Y	Y	Y	Y
59228-59272	59228	chr2	46880000	46885000	59272	chr2	47100000	47105000	L	R	CATG00000048331	CATG00000042690	0.0157929	Y	Y	Y	Y	Y
59518-59585	59518	chr2	48330000	48335000	59585	chr2	48665000	48670000	L	R	ENSG00000230773	ENSG00000162869	0.0410663	Y	Y	Y	Y	Y
67070-67105	67070	chr2	86090000	86095000	67105	chr2	86265000	86270000	L	R	CATG00000043700	ENSG00000068654	0.0426903	N	Y	N	N	N
67070-67107	67070	chr2	86090000	86095000	67107	chr2	86275000	86280000	L	R	CATG00000043700	ENSG00000068654	0.0426903	N	Y	N	N	N
67070-67115	67070	chr2	86090000	86095000	67115	chr2	86315000	86320000	L	R	CATG00000043700	ENSG00000068654	0.0426903	N	Y	N	N	N
67070-67118	67070	chr2	86090000	86095000	67118	chr2	86330000	86335000	L	R	CATG00000043700	ENSG00000068654	0.0426903	N	Y	N	N	N
67070-67118	67070	chr2	86090000	86095000	67118	chr2	86330000	86335000	L	R	CATG00000043700	ENSG00000132300	0.0426903	N	Y	N	N	N
72327-72340	72327	chr2	112375000	112380000	72340	chr2	112440000	112445000	L	R	ENSG00000172965	CATG00000049641	0.00363772	Y	Y	Y	Y	Y
74054-74067	74054	chr2	121010000	121015000	74067	chr2	121075000	121080000	L	R	CATG00000049818	CATG00000049821	0.00472046	N	N	Y	N	N
81946-81965	81946	chr2	160470000	160475000	81965	chr2	160565000	160570000	L	R	ENSG00000224152	ENSG00000123636	0.0259294	Y	N	Y	N	N
81946-81965	81946	chr2	160470000	160475000	81965	chr2	160565000	160570000	L	R	ENSG00000224152	ENSG00000136536	0.0259294	Y	N	Y	N	N
84976-85019	84976	chr2	175620000	175625000	85019	chr2	175835000	175840000	L	R	ENSG00000236449	ENSG00000128656	0.0306724	N	Y	N	N	N
84979-85016	84979	chr2	175635000	175640000	85016	chr2	175820000	175825000	L	R	ENSG00000236449	ENSG00000128656	0.0306724	N	Y	N	N	N
84979-85017	84979	chr2	175635000	175640000	85017	chr2	175825000	175830000	L	R	ENSG00000236449	ENSG00000128656	0.0306724	N	Y	N	N	N
84979-85019	84979	chr2	175635000	175640000	85019	chr2	175835000	175840000	L	R	ENSG00000236449	ENSG00000128656	0.0306724	N	Y	N	N	N
84979-85021	84979	chr2	175635000	175640000	85021	chr2	175845000	175850000	L	R	ENSG00000236449	ENSG00000128656	0.0306724	N	Y	N	N	N
84979-85022	84979	chr2	175635000	175640000	85022	chr2	175850000	175855000	L	R	ENSG00000236449	ENSG00000128656	0.0306724	N	Y	N	N	N
84980-85005	84980	chr2	175640000	175645000	85005	chr2	175765000	175770000	L	R	ENSG00000236449	ENSG00000128656	0.0306724	N	Y	N	N	N
84980-85011	84980	chr2	175640000	175645000	85011	chr2	175795000	175800000	L	R	ENSG00000236449	ENSG00000128656	0.0306724	N	Y	N	N	N
84980-85019	84980	chr2	175640000	175645000	85019	chr2	175835000	175840000	L	R	ENSG00000236449	ENSG00000128656	0.0306724	N	Y	N	N	N
100923-100989	100923	chr3	12155000	12160000	100989	chr3	12485000	12490000	L	R	ENSG00000157152	ENSG00000132170	0.0262982	Y	Y	Y	Y	Y
100927-100993	100927	chr3	12175000	12180000	100993	chr3	12505000	12510000	L	R	ENSG00000157152	ENSG00000132170	0.0262982	Y	Y	Y	Y	Y
100928-100989	100928	chr3	12180000	12185000	100989	chr3	12485000	12490000	L	R	ENSG00000157152	ENSG00000132170	0.0262982	Y	Y	Y	Y	Y
100928-100992	100928	chr3	12180000	12185000	100992	chr3	12500000	12505000	L	R	ENSG00000157152	ENSG00000132170	0.0262982	Y	Y	Y	Y	Y
100928-100993	100928	chr3	12180000	12185000	100993	chr3	12505000	12510000	L	R	ENSG00000157152	ENSG00000132170	0.0262982	Y	Y	Y	Y	Y
100928-100997	100928	chr3	12180000	12185000	100997	chr3	12525000	12530000	L	R	ENSG00000157152	ENSG00000154743	0.0262982	Y	Y	Y	Y	Y
100929-100986	100929	chr3	12185000	12190000	100986	chr3	12470000	12475000	L	R	ENSG00000157152	ENSG00000132170	0.0262982	Y	Y	Y	Y	Y
100929-100993	100929	chr3	12185000	12190000	100993	chr3	12505000	12510000	L	R	ENSG00000157152	ENSG00000132170	0.0262982	Y	Y	Y	Y	Y
100929-100997	100929	chr3	12185000	12190000	100997	chr3	12525000	12530000	L	R	ENSG00000157152	ENSG00000154743	0.0262982	Y	Y	Y	Y	Y
100931-100992	100931	chr3	12195000	12200000	100992	chr3	12500000	12505000	L	R	ENSG00000157152	ENSG00000132170	0.0262982	Y	Y	Y	Y	Y
100931-100997	100931	chr3	12195000	12200000	100997	chr3	12525000	12530000	L	R	ENSG00000157152	ENSG00000154743	0.0262982	Y	Y	Y	Y	Y
100933-100992	100933	chr3	12205000	12210000	100992	chr3	12500000	12505000	L	R	ENSG00000157152	ENSG00000132170	0.0262982	Y	Y	Y	Y	Y
100933-100997	100933	chr3	12205000	12210000	100997	chr3	12525000	12530000	L	R	ENSG00000157152	ENSG00000154743	0.0262982	Y	Y	Y	Y	Y
100936-100991	100936	chr3	12220000	12225000	100991	chr3	12495000	12500000	L	R	ENSG00000157152	ENSG00000132170	0.0262982	Y	Y	Y	Y	Y
100936-100997	100936	chr3	12220000	12225000	100997	chr3	12525000	12530000	L	R	ENSG00000157152	ENSG00000154743	0.0262982	Y	Y	Y	Y	Y
101075-101098	101075	chr3	12915000	12920000	101098	chr3	13030000	13035000	L	R	ENSG00000232746	ENSG00000144711	0.0264356	N	Y	N	N	N
108368-108369	108368	chr3	49380000	49385000	108369	chr3	49385000	49390000	L	R	CATG00000064587	ENSG00000067560	0.0226788	N	N	N	N	N
108368-108381	108368	chr3	49380000	49385000	108381	chr3	49445000	49450000	L	R	CATG00000064587	ENSG00000067560	0.0226788	N	N	N	N	N
108368-108381	108368	chr3	49380000	49385000	108381	chr3	49445000	49450000	L	R	CATG00000064587	ENSG00000145022	0.0226788	N	N	N	N	N
120779-120830	120779	chr3	111435000	111440000	120830	chr3	111690000	111695000	L	R	CATG00000065618	ENSG00000144824	0.0239364	Y	Y	Y	Y	Y
120779-120831	120779	chr3	111435000	111440000	120831	chr3	111695000	111700000	L	R	CATG00000065618	ENSG00000144824	0.0239364	Y	Y	Y	Y	Y
120779-120831	120779	chr3	111435000	111440000	120831	chr3	111695000	111700000	L	R	CATG00000065618	ENSG00000144827	0.0239364	Y	Y	Y	Y	Y
120779-120832	120779	chr3	111435000	111440000	120832	chr3	111700000	111705000	L	R	CATG00000065618	ENSG00000144827	0.0239364	Y	Y	Y	Y	Y
120779-120836	120779	chr3	111435000	111440000	120836	chr3	111720000	111725000	L	R	CATG00000065618	ENSG00000144834	0.0239364	Y	Y	Y	Y	Y
120781-120831	120781	chr3	111445000	111450000	120831	chr3	111695000	111700000	L	R	CATG00000065618	ENSG00000144824	0.0239364	Y	Y	Y	Y	Y
120781-120831	120781	chr3	111445000	111450000	120831	chr3	111695000	111700000	L	R	CATG00000065618	ENSG00000144827	0.0239364	Y	Y	Y	Y	Y
122407-122475	122407	chr3	119575000	119580000	122475	chr3	119915000	119920000	L	R	CATG00000065842	ENSG00000175697	0.00842856	N	N	N	N	N
129775-129862	129775	chr3	156415000	156420000	129862	chr3	156850000	156855000	L	R	CATG00000062386	ENSG00000163660	0.0302222	Y	Y	Y	Y	Y
129775-129863	129775	chr3	156415000	156420000	129863	chr3	156855000	156860000	L	R	CATG00000062386	ENSG00000163660	0.0302222	Y	Y	Y	Y	Y
129776-129863	129776	chr3	156420000	156425000	129863	chr3	156855000	156860000	L	R	CATG00000062386	ENSG00000163660	0.0302222	Y	Y	Y	Y	Y
129784-129862	129784	chr3	156460000	156465000	129862	chr3	156850000	156855000	L	R	CATG00000062386	ENSG00000163660	0.0302222	Y	Y	Y	Y	Y
129785-129861	129785	chr3	156465000	156470000	129861	chr3	156845000	156850000	L	R	CATG00000062386	ENSG00000163660	0.0302222	Y	Y	Y	Y	Y
129785-129862	129785	chr3	156465000	156470000	129862	chr3	156850000	156855000	L	R	CATG00000062386	ENSG00000163660	0.0302222	Y	Y	Y	Y	Y
129788-129862	129788	chr3	156480000	156485000	129862	chr3	156850000	156855000	L	R	CATG00000062386	ENSG00000163660	0.0302222	Y	Y	Y	Y	Y
129792-129863	129792	chr3	156500000	156505000	129863	chr3	156855000	156860000	L	R	CATG00000062386	ENSG00000163660	0.0302222	Y	Y	Y	Y	Y
129793-129863	129793	chr3	156505000	156510000	129863	chr3	156855000	156860000	L	R	CATG00000062386	ENSG00000163660	0.0302222	Y	Y	Y	Y	Y
129796-129862	129796	chr3	156520000	156525000	129862	chr3	156850000	156855000	L	R	CATG00000062386	ENSG00000163660	0.0302222	Y	Y	Y	Y	Y
129798-129862	129798	chr3	156530000	156535000	129862	chr3	156850000	156855000	L	R	CATG00000062386	ENSG00000163660	0.0302222	Y	Y	Y	Y	Y
129799-129861	129799	chr3	156535000	156540000	129861	chr3	156845000	156850000	L	R	CATG00000062386	ENSG00000163660	0.0302222	Y	Y	Y	Y	Y
129799-129862	129799	chr3	156535000	156540000	129862	chr3	156850000	156855000	L	R	CATG00000062386	ENSG00000163660	0.0302222	Y	Y	Y	Y	Y
130177-130180	130177	chr3	158425000	158430000	130180	chr3	158440000	158445000	L	R	CATG00000062446	ENSG00000168827	0.00696294	Y	Y	N	N	N
130177-130180	130177	chr3	158425000	158430000	130180	chr3	158440000	158445000	L	R	CATG00000062446	ENSG00000118849	0.00696294	Y	Y	N	N	N
138892-140030	138892	chr4	3975000	3980000	140030	chr4	9665000	9670000	L	R	ENSG00000251271	CATG00000067697	0.0345975	N	Y	Y	Y	Y
138904-139911	138904	chr4	4035000	4040000	139911	chr4	9070000	9075000	L	R	ENSG00000251271	CATG00000067693	0.0345975	N	Y	Y	Y	Y
153132-153166	153132	chr4	75175000	75180000	153166	chr4	75345000	75350000	L	R	CATG00000072820	ENSG00000109321	0.041553	N	Y	Y	Y	Y
153134-153176	153134	chr4	75185000	75190000	153176	chr4	75395000	75400000	L	R	CATG00000072820	ENSG00000109321	0.041553	N	Y	Y	Y	Y
153134-153179	153134	chr4	75185000	75190000	153179	chr4	75410000	75415000	L	R	CATG00000072820	ENSG00000109321	0.041553	N	Y	Y	Y	Y
153136-153178	153136	chr4	75195000	75200000	153178	chr4	75405000	75410000	L	R	CATG00000072820	ENSG00000109321	0.041553	N	Y	Y	Y	Y
162834-162857	162834	chr4	123685000	123690000	162857	chr4	123800000	123805000	L	R	CATG00000073635	ENSG00000138685	0.00596425	N	N	Y	Y	Y
162834-162857	162834	chr4	123685000	123690000	162857	chr4	123800000	123805000	L	R	CATG00000073635	ENSG00000145375	0.00596425	N	N	Y	Y	Y
162834-162857	162834	chr4	123685000	123690000	162857	chr4	123800000	123805000	L	R	CATG00000073635	ENSG00000170917	0.00596425	N	N	Y	Y	Y
162834-162865	162834	chr4	123685000	123690000	162865	chr4	123840000	123845000	L	R	CATG00000073635	ENSG00000145375	0.00596425	N	N	Y	Y	Y
162834-162865	162834	chr4	123685000	123690000	162865	chr4	123840000	123845000	L	R	CATG00000073635	ENSG00000170917	0.00596425	N	N	Y	Y	Y
184949-184990	184949	chr5	43105000	43110000	184990	chr5	43310000	43315000	L	R	ENSG00000215068	ENSG00000172239	0.00334539	Y	Y	Y	Y	Y
184949-184990	184949	chr5	43105000	43110000	184990	chr5	43310000	43315000	L	R	ENSG00000215068	ENSG00000112972	0.00334539	Y	Y	Y	Y	Y
184974-185005	184974	chr5	43230000	43235000	185005	chr5	43385000	43390000	L	R	ENSG00000215068	ENSG00000172239	0.00334539	Y	Y	Y	Y	Y
184974-185005	184974	chr5	43230000	43235000	185005	chr5	43385000	43390000	L	R	ENSG00000215068	ENSG00000151882	0.00334539	Y	Y	Y	Y	Y
206355-206360	206355	chr5	150135000	150140000	206360	chr5	150160000	150165000	L	R	CATG00000078059	ENSG00000269636	0.0226788	N	N	Y	Y	Y
206355-206360	206355	chr5	150135000	150140000	206360	chr5	150160000	150165000	L	R	CATG00000078059	ENSG00000256235	0.0226788	N	N	Y	Y	Y
206355-206361	206355	chr5	150135000	150140000	206361	chr5	150165000	150170000	L	R	CATG00000078059	ENSG00000269636	0.0226788	N	N	Y	Y	Y
206355-206361	206355	chr5	150135000	150140000	206361	chr5	150165000	150170000	L	R	CATG00000078059	ENSG00000256235	0.0226788	N	N	Y	Y	Y
218655-218680	218655	chr6	30715000	30720000	218680	chr6	30840000	30845000	L	R	CATG00000087998	ENSG00000204580	0.026892	N	N	Y	Y	Y
218655-218657	218655	chr6	30715000	30720000	218657	chr6	30725000	30730000	L	R	CATG00000087998	CATG00000083471	0.026892	N	N	Y	Y	Y
219572-219593	219572	chr6	35300000	35305000	219593	chr6	35405000	35410000	L	R	CATG00000083706	CATG00000083710	0.0154867	N	N	N	N	N
219572-219594	219572	chr6	35300000	35305000	219594	chr6	35410000	35415000	L	R	CATG00000083706	CATG00000083710	0.0154867	N	N	N	N	N
219572-219599	219572	chr6	35300000	35305000	219599	chr6	35435000	35440000	L	R	CATG00000083706	ENSG00000112039	0.0154867	N	N	N	N	N
219572-219599	219572	chr6	35300000	35305000	219599	chr6	35435000	35440000	L	R	CATG00000083706	ENSG00000007866	0.0154867	N	N	N	N	N
219572-219599	219572	chr6	35300000	35305000	219599	chr6	35435000	35440000	L	R	CATG00000083706	ENSG00000198755	0.0154867	N	N	N	N	N
219572-219655	219572	chr6	35300000	35305000	219655	chr6	35715000	35720000	L	R	CATG00000083706	ENSG00000157343	0.0154867	N	N	N	N	N
229539-229647	229539	chr6	85135000	85140000	229647	chr6	85675000	85680000	L	R	CATG00000089122	CATG00000089135	0.00786337	N	Y	Y	Y	Y
230085-230118	230085	chr6	87865000	87870000	230118	chr6	88030000	88035000	L	R	ENSG00000272008	ENSG00000226524	0.00803355	Y	N	Y	Y	Y
230085-230118	230085	chr6	87865000	87870000	230118	chr6	88030000	88035000	L	R	ENSG00000272008	ENSG00000111850	0.00803355	Y	N	Y	Y	Y
235829-235883	235829	chr6	116585000	116590000	235883	chr6	116855000	116860000	L	R	ENSG00000240050	ENSG00000173626	0.0478607	Y	Y	Y	Y	Y
235829-235883	235829	chr6	116585000	116590000	235883	chr6	116855000	116860000	L	R	ENSG00000240050	ENSG00000164451	0.0478607	Y	Y	Y	Y	Y
235829-235889	235829	chr6	116585000	116590000	235889	chr6	116885000	116890000	L	R	ENSG00000240050	ENSG00000111832	0.0478607	Y	Y	Y	Y	Y
235831-235880	235831	chr6	116595000	116600000	235880	chr6	116840000	116845000	L	R	ENSG00000240050	ENSG00000173626	0.0478607	Y	Y	Y	Y	Y
235831-235880	235831	chr6	116595000	116600000	235880	chr6	116840000	116845000	L	R	ENSG00000240050	ENSG00000178033	0.0478607	Y	Y	Y	Y	Y
235832-235883	235832	chr6	116600000	116605000	235883	chr6	116855000	116860000	L	R	ENSG00000240050	ENSG00000173626	0.0478607	Y	Y	Y	Y	Y
235832-235883	235832	chr6	116600000	116605000	235883	chr6	116855000	116860000	L	R	ENSG00000240050	ENSG00000164451	0.0478607	Y	Y	Y	Y	Y
240137-240149	240137	chr6	138125000	138130000	240149	chr6	138185000	138190000	L	R	CATG00000090176	ENSG00000118503	0.0361575	N	Y	Y	Y	Y
240137-240150	240137	chr6	138125000	138130000	240150	chr6	138190000	138195000	L	R	CATG00000090176	ENSG00000118503	0.0361575	N	Y	Y	Y	Y
240138-240150	240138	chr6	138130000	138135000	240150	chr6	138190000	138195000	L	R	CATG00000090176	ENSG00000118503	0.0361575	N	Y	Y	Y	Y
241957-242032	241957	chr6	147225000	147230000	242032	chr6	147600000	147605000	L	R	ENSG00000233452	ENSG00000164506	0.0163003	N	Y	Y	Y	Y
241958-242032	241958	chr6	147230000	147235000	242032	chr6	147600000	147605000	L	R	ENSG00000233452	ENSG00000164506	0.0163003	N	Y	Y	Y	Y
241958-242017	241958	chr6	147230000	147235000	242017	chr6	147525000	147530000	L	R	ENSG00000233452	ENSG00000164506	0.0163003	N	Y	Y	Y	Y
241959-242003	241959	chr6	147235000	147240000	242003	chr6	147455000	147460000	L	R	ENSG00000233452	ENSG00000164506	0.0163003	N	Y	Y	Y	Y
242078-242226	242078	chr6	147830000	147835000	242226	chr6	148570000	148575000	L	R	ENSG00000227681	ENSG00000111961	0.00627729	N	Y	Y	Y	Y
244366-244373	244366	chr6	159270000	159275000	244373	chr6	159305000	159310000	L	R	CATG00000086741	ENSG00000203711	0.0154867	N	N	Y	Y	Y
244366-244390	244366	chr6	159270000	159275000	244390	chr6	159390000	159395000	L	R	CATG00000086741	ENSG00000130363	0.0154867	N	N	Y	Y	Y
251624-251677	251624	chr7	24440000	24445000	251677	chr7	24705000	24710000	L	R	CATG00000095444	ENSG00000105926	0.0001692	N	Y	Y	Y	Y
261934-261946	261934	chr7	75990000	75995000	261946	chr7	76050000	76055000	L	R	CATG00000096149	ENSG00000188372	0.000513386	N	N	Y	Y	Y
266729-266737	266729	chr7	99965000	99970000	266737	chr7	100005000	100010000	L	R	ENSG00000272752	ENSG00000085514	0.018472	Y	Y	Y	Y	Y
266729-266737	266729	chr7	99965000	99970000	266737	chr7	100005000	100010000	L	R	ENSG00000272752	ENSG00000078487	0.018472	Y	Y	Y	Y	Y
266729-266738	266729	chr7	99965000	99970000	266738	chr7	100010000	100015000	L	R	ENSG00000272752	ENSG00000085514	0.018472	Y	Y	Y	Y	Y
266729-266738	266729	chr7	99965000	99970000	266738	chr7	100010000	100015000	L	R	ENSG00000272752	ENSG00000078487	0.018472	Y	Y	Y	Y	Y
298865-298871	298865	chr8	101505000	101510000	298871	chr8	101535000	101540000	L	R	ENSG00000253666	ENSG00000186106	0.00754067	N	Y	Y	Y	Y
298865-298871	298865	chr8	101505000	101510000	298871	chr8	101535000	101540000	L	R	ENSG00000253666	ENSG00000174226	0.00754067	N	Y	Y	Y	Y
298868-298871	298868	chr8	101520000	101525000	298871	chr8	101535000	101540000	L	R	ENSG00000253666	ENSG00000186106	0.00754067	N	Y	Y	Y	Y
298868-298871	298868	chr8	101520000	101525000	298871	chr8	101535000	101540000	L	R	ENSG00000253666	ENSG00000174226	0.00754067	N	Y	Y	Y	Y
298865-298868	298865	chr8	101505000	101510000	298868	chr8	101520000	101525000	L	R	ENSG00000253666	ENSG00000186106	0.00754067	N	Y	Y	Y	Y
298949-299001	298949	chr8	101925000	101930000	299001	chr8	102185000	102190000	L	R	ENSG00000260368	ENSG00000120963	0.0120278	N	N	Y	N	N
298963-299001	298963	chr8	101995000	102000000	299001	chr8	102185000	102190000	L	R	CATG00000103390	ENSG00000120963	0.0134501	N	Y	Y	Y	Y
298967-299002	298967	chr8	102015000	102020000	299002	chr8	102190000	102195000	L	R	CATG00000103390	ENSG00000120963	0.0134501	N	Y	Y	Y	Y
298967-299007	298967	chr8	102015000	102020000	299007	chr8	102215000	102220000	L	R	CATG00000103390	ENSG00000120963	0.0134501	N	Y	Y	Y	Y
303300-303379	303300	chr8	123680000	123685000	303379	chr8	124075000	124080000	L	R	ENSG00000253819	ENSG00000156787	9.45924e-05	N	Y	Y	Y	Y
303300-303379	303300	chr8	123680000	123685000	303379	chr8	124075000	124080000	L	R	ENSG00000255364	ENSG00000156787	0.000276951	N	Y	Y	Y	Y
303300-303379	303300	chr8	123680000	123685000	303379	chr8	124075000	124080000	L	R	ENSG00000255325	ENSG00000156787	2.79266e-06	N	Y	Y	Y	Y
303302-303362	303302	chr8	123690000	123695000	303362	chr8	123990000	123995000	L	R	ENSG00000253819	ENSG00000136986	9.45924e-05	N	Y	Y	Y	Y
303302-303368	303302	chr8	123690000	123695000	303368	chr8	124020000	124025000	L	R	ENSG00000253819	ENSG00000136986	9.45924e-05	N	Y	Y	Y	Y
303302-303370	303302	chr8	123690000	123695000	303370	chr8	124030000	124035000	L	R	ENSG00000253819	ENSG00000136986	9.45924e-05	N	Y	Y	Y	Y
303302-303373	303302	chr8	123690000	123695000	303373	chr8	124045000	124050000	L	R	ENSG00000253819	ENSG00000136986	9.45924e-05	N	Y	Y	Y	Y
303303-303322	303303	chr8	123695000	123700000	303322	chr8	123790000	123795000	L	R	ENSG00000253819	ENSG00000178764	9.45924e-05	N	Y	Y	Y	Y
303304-303368	303304	chr8	123700000	123705000	303368	chr8	124020000	124025000	L	R	ENSG00000253819	ENSG00000136986	9.45924e-05	N	Y	Y	Y	Y
303304-303375	303304	chr8	123700000	123705000	303375	chr8	124055000	124060000	L	R	ENSG00000253819	ENSG00000156787	9.45924e-05	N	Y	Y	Y	Y
303304-303379	303304	chr8	123700000	123705000	303379	chr8	124075000	124080000	L	R	ENSG00000253819	ENSG00000156787	9.45924e-05	N	Y	Y	Y	Y
303304-303396	303304	chr8	123700000	123705000	303396	chr8	124160000	124165000	L	R	ENSG00000253819	ENSG00000156787	9.45924e-05	N	Y	Y	Y	Y
303717-303763	303717	chr8	125765000	125770000	303763	chr8	125995000	126000000	L	R	CATG00000100699	ENSG00000180938	0.00114568	N	Y	Y	Y	Y
303720-303761	303720	chr8	125780000	125785000	303761	chr8	125985000	125990000	L	R	CATG00000100699	ENSG00000180938	0.00114568	N	Y	Y	Y	Y
303867-303899	303867	chr8	126515000	126520000	303899	chr8	126675000	126680000	L	R	ENSG00000253111	CATG00000100722	0.00172985	N	Y	Y	Y	Y
303871-303906	303871	chr8	126535000	126540000	303906	chr8	126710000	126715000	L	R	ENSG00000253111	CATG00000100722	0.00172985	N	Y	Y	Y	Y
303874-303906	303874	chr8	126550000	126555000	303906	chr8	126710000	126715000	L	R	ENSG00000253111	CATG00000100722	0.00172985	N	Y	Y	Y	Y
304141-304313	304141	chr8	127885000	127890000	304313	chr8	128745000	128750000	L	R	ENSG00000253438	ENSG00000136997	0.0372806	N	Y	Y	Y	Y
304141-304349	304141	chr8	127885000	127890000	304349	chr8	128925000	128930000	L	R	ENSG00000253438	CATG00000104063	0.0372806	N	Y	Y	Y	Y
304143-304313	304143	chr8	127895000	127900000	304313	chr8	128745000	128750000	L	R	ENSG00000253438	ENSG00000136997	0.0372806	N	Y	Y	Y	Y
304325-304336	304325	chr8	128805000	128810000	304336	chr8	128860000	128865000	L	R	ENSG00000249859	CATG00000104061	0.00301365	N	Y	Y	Y	Y
304403-304704	304403	chr8	129195000	129200000	304704	chr8	130700000	130705000	L	R	ENSG00000249859	ENSG00000147697	0.00301365	N	Y	Y	Y	Y
304327-304336	304327	chr8	128815000	128820000	304336	chr8	128860000	128865000	L	R	ENSG00000249859	CATG00000104061	0.00301365	N	Y	Y	Y	Y
305427-305456	305427	chr8	134315000	134320000	305456	chr8	134460000	134465000	L	R	CATG00000104190	ENSG00000008513	0.0242669	N	N	Y	Y	Y
305747-305857	305747	chr8	135915000	135920000	305857	chr8	136465000	136470000	L	R	ENSG00000251218	ENSG00000131773	0.0151781	N	Y	Y	Y	Y
305762-305857	305762	chr8	135990000	135995000	305857	chr8	136465000	136470000	L	R	ENSG00000251218	ENSG00000131773	0.0151781	N	Y	Y	Y	Y
308282-308396	308282	chr9	2225000	2230000	308396	chr9	2795000	2800000	L	R	MSTRG.94507.1	ENSG00000080608	0.0478197	N	N	N	N	N
315944-316593	315944	chr9	40535000	40540000	316593	chr9	43780000	43785000	L	R	ENSG00000215142	ENSG00000154529	0.00143816	Y	N	Y	Y	Y
315945-316592	315945	chr9	40540000	40545000	316592	chr9	43775000	43780000	L	R	ENSG00000215142	ENSG00000154529	0.00143816	Y	N	Y	Y	Y
315953-316584	315953	chr9	40580000	40585000	316584	chr9	43735000	43740000	L	R	ENSG00000215142	ENSG00000154529	0.00143816	Y	N	Y	Y	Y
315960-316577	315960	chr9	40615000	40620000	316577	chr9	43700000	43705000	L	R	ENSG00000215142	ENSG00000154529	0.00143816	Y	N	Y	Y	Y
315961-316576	315961	chr9	40620000	40625000	316576	chr9	43695000	43700000	L	R	ENSG00000215142	ENSG00000154529	0.00143816	Y	N	Y	Y	Y
326585-326661	326585	chr9	93740000	93745000	326661	chr9	94120000	94125000	L	R	ENSG00000228216	ENSG00000148090	0.0419447	Y	Y	Y	Y	Y
326593-326661	326593	chr9	93780000	93785000	326661	chr9	94120000	94125000	L	R	ENSG00000228216	ENSG00000148090	0.0419447	Y	Y	Y	Y	Y
326594-326648	326594	chr9	93785000	93790000	326648	chr9	94055000	94060000	L	R	ENSG00000228216	ENSG00000148090	0.0419447	Y	Y	Y	Y	Y
326601-326648	326601	chr9	93820000	93825000	326648	chr9	94055000	94060000	L	R	ENSG00000228216	ENSG00000148090	0.0419447	Y	Y	Y	Y	Y
333903-333905	333903	chr9	130330000	130335000	333905	chr9	130340000	130345000	L	R	CATG00000109829	ENSG00000136830	0.0323676	N	N	Y	Y	Y
333903-333905	333903	chr9	130330000	130335000	333905	chr9	130340000	130345000	L	R	CATG00000109829	ENSG00000136854	0.0323676	N	N	Y	Y	Y
333903-333906	333903	chr9	130330000	130335000	333906	chr9	130345000	130350000	L	R	CATG00000109829	ENSG00000136854	0.0323676	N	N	Y	Y	Y
333975-334008	333975	chr9	130690000	130695000	334008	chr9	130855000	130860000	L	R	CATG00000107111	ENSG00000148339	0.000513386	N	N	Y	Y	Y
333979-334001	333979	chr9	130710000	130715000	334001	chr9	130820000	130825000	L	R	CATG00000109839	ENSG00000171169	0.017082	Y	N	N	N	N
333979-334002	333979	chr9	130710000	130715000	334002	chr9	130825000	130830000	L	R	CATG00000109839	ENSG00000171169	0.017082	Y	N	N	N	N
333979-334002	333979	chr9	130710000	130715000	334002	chr9	130825000	130830000	L	R	CATG00000109839	CATG00000107121	0.017082	Y	N	N	N	N
333979-334008	333979	chr9	130710000	130715000	334008	chr9	130855000	130860000	L	R	CATG00000109839	ENSG00000148339	0.017082	Y	N	N	N	N
350478-350483	350478	chr10	71990000	71995000	350483	chr10	72015000	72020000	L	R	CATG00000115537	ENSG00000148734	0.0187257	N	N	Y	N	N
350478-350486	350478	chr10	71990000	71995000	350486	chr10	72030000	72035000	L	R	CATG00000115537	ENSG00000148734	0.0187257	N	N	Y	N	N
350478-350491	350478	chr10	71990000	71995000	350491	chr10	72055000	72060000	L	R	CATG00000115537	ENSG00000172731	0.0187257	N	N	Y	N	N
350478-350497	350478	chr10	71990000	71995000	350497	chr10	72085000	72090000	L	R	CATG00000115537	ENSG00000172731	0.0187257	N	N	Y	N	N
350478-350498	350478	chr10	71990000	71995000	350498	chr10	72090000	72095000	L	R	CATG00000115537	ENSG00000172731	0.0187257	N	N	Y	N	N
350478-350500	350478	chr10	71990000	71995000	350500	chr10	72100000	72105000	L	R	CATG00000115537	ENSG00000172731	0.0187257	N	N	Y	N	N
352083-352270	352083	chr10	80015000	80020000	352270	chr10	80950000	80955000	L	R	CATG00000115714	ENSG00000108175	0.00596425	N	N	Y	Y	Y
368634-368663	368634	chr11	27235000	27240000	368663	chr11	27380000	27385000	L	R	ENSG00000254560	ENSG00000109881	0.00277593	N	Y	Y	Y	Y
369931-369938	369931	chr11	33720000	33725000	369938	chr11	33755000	33760000	L	R	CATG00000001975	ENSG00000085063	0.00190889	Y	N	Y	Y	Y
369931-369939	369931	chr11	33720000	33725000	369939	chr11	33760000	33765000	L	R	CATG00000001975	ENSG00000110429	0.00190889	Y	N	Y	Y	Y
369931-369945	369931	chr11	33720000	33725000	369945	chr11	33790000	33795000	L	R	CATG00000001975	ENSG00000110429	0.00190889	Y	N	Y	Y	Y
369932-369938	369932	chr11	33725000	33730000	369938	chr11	33755000	33760000	L	R	CATG00000001975	ENSG00000085063	0.00190889	Y	N	Y	Y	Y
370206-370219	370206	chr11	35095000	35100000	370219	chr11	35160000	35165000	L	R	CATG00000002025	ENSG00000026508	0.0121117	N	N	Y	Y	Y
370206-370221	370206	chr11	35095000	35100000	370221	chr11	35170000	35175000	L	R	CATG00000002025	ENSG00000026508	0.0121117	N	N	Y	Y	Y
370206-370224	370206	chr11	35095000	35100000	370224	chr11	35185000	35190000	L	R	CATG00000002025	ENSG00000026508	0.0121117	N	N	Y	Y	Y
376254-376258	376254	chr11	65335000	65340000	376258	chr11	65355000	65360000	L	R	ENSG00000260233	ENSG00000173442	0.026892	Y	N	Y	Y	Y
376254-376258	376254	chr11	65335000	65340000	376258	chr11	65355000	65360000	L	R	ENSG00000260233	ENSG00000173039	0.026892	Y	N	Y	Y	Y
376254-376258	376254	chr11	65335000	65340000	376258	chr11	65355000	65360000	L	R	ENSG00000260233	ENSG00000269018	0.026892	Y	N	Y	Y	Y
376468-376469	376468	chr11	66405000	66410000	376469	chr11	66410000	66415000	L	R	CATG00000005904	ENSG00000173933	0.00474919	Y	Y	Y	Y	Y
376468-376469	376468	chr11	66405000	66410000	376469	chr11	66410000	66415000	L	R	CATG00000005904	ENSG00000248643	0.00474919	Y	Y	Y	Y	Y
376468-376473	376468	chr11	66405000	66410000	376473	chr11	66430000	66435000	L	R	CATG00000005904	ENSG00000173933	0.00474919	Y	Y	Y	Y	Y
376468-376473	376468	chr11	66405000	66410000	376473	chr11	66430000	66435000	L	R	CATG00000005904	ENSG00000173914	0.00474919	Y	Y	Y	Y	Y
376468-376475	376468	chr11	66405000	66410000	376475	chr11	66440000	66445000	L	R	CATG00000005904	ENSG00000173933	0.00474919	Y	Y	Y	Y	Y
376468-376475	376468	chr11	66405000	66410000	376475	chr11	66440000	66445000	L	R	CATG00000005904	ENSG00000173914	0.00474919	Y	Y	Y	Y	Y
376477-376509	376477	chr11	66450000	66455000	376509	chr11	66610000	66615000	L	R	CATG00000002693	ENSG00000173715	0.0290818	Y	N	Y	Y	Y
376477-376509	376477	chr11	66450000	66455000	376509	chr11	66610000	66615000	L	R	CATG00000002693	ENSG00000173653	0.0290818	Y	N	Y	Y	Y
376477-376516	376477	chr11	66450000	66455000	376516	chr11	66645000	66650000	L	R	CATG00000002693	ENSG00000173599	0.0290818	Y	N	Y	Y	Y
401003-401013	401003	chr12	54070000	54075000	401013	chr12	54120000	54125000	L	R	CATG00000009038	ENSG00000012822	0.0470649	Y	N	Y	N	N
401003-401016	401003	chr12	54070000	54075000	401016	chr12	54135000	54140000	L	R	CATG00000009038	ENSG00000012822	0.0470649	Y	N	Y	N	N
401506-401512	401506	chr12	56585000	56590000	401512	chr12	56615000	56620000	L	R	CATG00000009109	ENSG00000181852	0.0193608	Y	N	Y	N	N
401506-401512	401506	chr12	56585000	56590000	401512	chr12	56615000	56620000	L	R	CATG00000009109	ENSG00000139579	0.0193608	Y	N	Y	N	N
401506-401521	401506	chr12	56585000	56590000	401521	chr12	56660000	56665000	L	R	CATG00000009109	ENSG00000139645	0.0193608	Y	N	Y	N	N
401506-401521	401506	chr12	56585000	56590000	401521	chr12	56660000	56665000	L	R	CATG00000009109	ENSG00000135469	0.0193608	Y	N	Y	N	N
401506-401528	401506	chr12	56585000	56590000	401528	chr12	56695000	56700000	L	R	CATG00000009109	ENSG00000144785	0.0193608	Y	N	Y	N	N
401506-401528	401506	chr12	56585000	56590000	401528	chr12	56695000	56700000	L	R	CATG00000009109	ENSG00000062485	0.0193608	Y	N	Y	N	N
401506-401528	401506	chr12	56585000	56590000	401528	chr12	56695000	56700000	L	R	CATG00000009109	ENSG00000135473	0.0193608	Y	N	Y	N	N
401595-401605	401595	chr12	57030000	57035000	401605	chr12	57080000	57085000	L	R	CATG00000009143	ENSG00000110958	0.0226788	N	N	Y	Y	Y
401595-401612	401595	chr12	57030000	57035000	401612	chr12	57115000	57120000	L	R	CATG00000009143	ENSG00000196531	0.0226788	N	N	Y	Y	Y
405395-405473	405395	chr12	76030000	76035000	405473	chr12	76420000	76425000	L	R	CATG00000009577	ENSG00000139289	0.0491691	Y	Y	Y	Y	Y
405396-405473	405396	chr12	76035000	76040000	405473	chr12	76420000	76425000	L	R	CATG00000009577	ENSG00000139289	0.0491691	Y	Y	Y	Y	Y
405397-405473	405397	chr12	76040000	76045000	405473	chr12	76420000	76425000	L	R	CATG00000009577	ENSG00000139289	0.0491691	Y	Y	Y	Y	Y
405399-405472	405399	chr12	76050000	76055000	405472	chr12	76415000	76420000	L	R	CATG00000009577	ENSG00000139289	0.0491691	Y	Y	Y	Y	Y
405399-405473	405399	chr12	76050000	76055000	405473	chr12	76420000	76425000	L	R	CATG00000009577	ENSG00000139289	0.0491691	Y	Y	Y	Y	Y
405400-405472	405400	chr12	76055000	76060000	405472	chr12	76415000	76420000	L	R	CATG00000009577	ENSG00000139289	0.0491691	Y	Y	Y	Y	Y
405400-405473	405400	chr12	76055000	76060000	405473	chr12	76420000	76425000	L	R	CATG00000009577	ENSG00000139289	0.0491691	Y	Y	Y	Y	Y
415269-415273	415269	chr12	125400000	125405000	415273	chr12	125420000	125425000	L	R	ENSG00000265345	ENSG00000150991	0.0254571	N	Y	Y	Y	Y
415269-415273	415269	chr12	125400000	125405000	415273	chr12	125420000	125425000	L	R	ENSG00000265345	ENSG00000150990	0.0254571	N	Y	Y	Y	Y
415269-415274	415269	chr12	125400000	125405000	415274	chr12	125425000	125430000	L	R	ENSG00000265345	ENSG00000150991	0.0254571	N	Y	Y	Y	Y
415269-415274	415269	chr12	125400000	125405000	415274	chr12	125425000	125430000	L	R	ENSG00000265345	ENSG00000150990	0.0254571	N	Y	Y	Y	Y
415270-415273	415270	chr12	125405000	125410000	415273	chr12	125420000	125425000	L	R	ENSG00000265345	ENSG00000150991	0.0254571	N	Y	Y	Y	Y
415270-415273	415270	chr12	125405000	125410000	415273	chr12	125420000	125425000	L	R	ENSG00000265345	ENSG00000150990	0.0254571	N	Y	Y	Y	Y
437608-437644	437608	chr13	103240000	103245000	437644	chr13	103420000	103425000	L	R	CATG00000017909	ENSG00000151287	0.0244591	N	Y	Y	Y	Y
444641-444667	444641	chr14	23235000	23240000	444667	chr14	23365000	23370000	L	R	ENSG00000258458	ENSG00000100461	0.0158979	N	Y	Y	Y	Y
444882-444902	444882	chr14	24440000	24445000	444902	chr14	24540000	24545000	L	R	ENSG00000215256	ENSG00000129535	0.00415643	Y	Y	Y	Y	Y
444882-444902	444882	chr14	24440000	24445000	444902	chr14	24540000	24545000	L	R	ENSG00000215256	ENSG00000100884	0.00415643	Y	Y	Y	Y	Y
444889-444906	444889	chr14	24475000	24480000	444906	chr14	24560000	24565000	L	R	ENSG00000215256	ENSG00000129535	0.00415643	Y	Y	Y	Y	Y
444889-444906	444889	chr14	24475000	24480000	444906	chr14	24560000	24565000	L	R	ENSG00000215256	ENSG00000100889	0.00415643	Y	Y	Y	Y	Y
444889-444906	444889	chr14	24475000	24480000	444906	chr14	24560000	24565000	L	R	ENSG00000225766	ENSG00000129535	0.0378872	Y	Y	Y	Y	Y
444889-444906	444889	chr14	24475000	24480000	444906	chr14	24560000	24565000	L	R	ENSG00000225766	ENSG00000100889	0.0378872	Y	Y	Y	Y	Y
444890-444899	444890	chr14	24480000	24485000	444899	chr14	24525000	24530000	L	R	ENSG00000215256	ENSG00000186648	0.00415643	Y	Y	Y	Y	Y
444890-444899	444890	chr14	24480000	24485000	444899	chr14	24525000	24530000	L	R	ENSG00000225766	ENSG00000186648	0.0378872	Y	Y	Y	Y	Y
444896-444900	444896	chr14	24510000	24515000	444900	chr14	24530000	24535000	L	R	ENSG00000215256	ENSG00000186648	0.00415643	Y	Y	Y	Y	Y
444896-444900	444896	chr14	24510000	24515000	444900	chr14	24530000	24535000	L	R	ENSG00000225766	ENSG00000186648	0.0378872	Y	Y	Y	Y	Y
444896-444905	444896	chr14	24510000	24515000	444905	chr14	24555000	24560000	L	R	ENSG00000215256	ENSG00000129535	0.00415643	Y	Y	Y	Y	Y
444896-444905	444896	chr14	24510000	24515000	444905	chr14	24555000	24560000	L	R	ENSG00000225766	ENSG00000129535	0.0378872	Y	Y	Y	Y	Y
444960-444972	444960	chr14	24830000	24835000	444972	chr14	24890000	24895000	L	R	CATG00000020511	ENSG00000139899	0.0426456	Y	Y	Y	N	N
444960-444972	444960	chr14	24830000	24835000	444972	chr14	24890000	24895000	L	R	CATG00000020511	ENSG00000100441	0.0426456	Y	Y	Y	N	N
444960-444975	444960	chr14	24830000	24835000	444975	chr14	24905000	24910000	L	R	CATG00000020511	ENSG00000100441	0.0426456	Y	Y	Y	N	N
444960-444975	444960	chr14	24830000	24835000	444975	chr14	24905000	24910000	L	R	CATG00000020511	ENSG00000100445	0.0426456	Y	Y	Y	N	N
444961-444970	444961	chr14	24835000	24840000	444970	chr14	24880000	24885000	L	R	CATG00000020511	ENSG00000205978	0.0426456	Y	Y	Y	N	N
444961-444971	444961	chr14	24835000	24840000	444971	chr14	24885000	24890000	L	R	CATG00000020511	ENSG00000205978	0.0426456	Y	Y	Y	N	N
450058-450110	450058	chr14	50320000	50325000	450110	chr14	50580000	50585000	L	R	ENSG00000266037	ENSG00000100483	0.0226788	N	N	Y	N	N
450058-450110	450058	chr14	50320000	50325000	450110	chr14	50580000	50585000	L	R	ENSG00000266037	ENSG00000100485	0.0226788	N	N	Y	N	N
467595-467955	467595	chr15	30655000	30660000	467955	chr15	32455000	32460000	L	R	ENSG00000225930	ENSG00000175344	0.000182998	Y	Y	N	N	N
467595-467956	467595	chr15	30655000	30660000	467956	chr15	32460000	32465000	L	R	ENSG00000225930	ENSG00000175344	0.000182998	Y	Y	N	N	N
469594-469606	469594	chr15	40650000	40655000	469606	chr15	40710000	40715000	L	R	CATG00000024680	ENSG00000128928	0.0473844	Y	N	N	N	N
486336-486365	486336	chr16	21825000	21830000	486365	chr16	21970000	21975000	L	R	ENSG00000248124	ENSG00000140743	0.00332362	Y	N	Y	N	N
486336-486365	486336	chr16	21825000	21830000	486365	chr16	21970000	21975000	L	R	ENSG00000248124	ENSG00000140740	0.00332362	Y	N	Y	N	N
487807-499605	487807	chr16	29180000	29185000	499605	chr16	88170000	88175000	L	R	ENSG00000260517	ENSG00000172530	3.6547e-05	Y	Y	Y	Y	Y
487807-499605	487807	chr16	29180000	29185000	499605	chr16	88170000	88175000	L	R	ENSG00000198106	ENSG00000172530	0.00022731	Y	Y	Y	Y	Y
487811-499609	487811	chr16	29200000	29205000	499609	chr16	88190000	88195000	L	R	ENSG00000260517	ENSG00000172530	3.6547e-05	Y	Y	Y	Y	Y
487811-499609	487811	chr16	29200000	29205000	499609	chr16	88190000	88195000	L	R	ENSG00000198106	ENSG00000172530	0.00022731	Y	Y	Y	Y	Y
487814-499611	487814	chr16	29215000	29220000	499611	chr16	88200000	88205000	L	R	ENSG00000260517	ENSG00000172530	3.6547e-05	Y	Y	Y	Y	Y
487814-499611	487814	chr16	29215000	29220000	499611	chr16	88200000	88205000	L	R	ENSG00000198106	ENSG00000172530	0.00022731	Y	Y	Y	Y	Y
487827-499626	487827	chr16	29280000	29285000	499626	chr16	88275000	88280000	L	R	ENSG00000198106	ENSG00000172530	0.00022731	Y	Y	Y	Y	Y
487827-499626	487827	chr16	29280000	29285000	499626	chr16	88275000	88280000	L	R	ENSG00000198106	CATG00000030269	0.00022731	Y	Y	Y	Y	Y
487828-499627	487828	chr16	29285000	29290000	499627	chr16	88280000	88285000	L	R	ENSG00000198106	ENSG00000172530	0.00022731	Y	Y	Y	Y	Y
487828-499627	487828	chr16	29285000	29290000	499627	chr16	88280000	88285000	L	R	ENSG00000198106	CATG00000030269	0.00022731	Y	Y	Y	Y	Y
487831-499630	487831	chr16	29300000	29305000	499630	chr16	88295000	88300000	L	R	ENSG00000198106	ENSG00000172530	0.00022731	Y	Y	Y	Y	Y
487831-499630	487831	chr16	29300000	29305000	499630	chr16	88295000	88300000	L	R	ENSG00000198106	CATG00000030269	0.00022731	Y	Y	Y	Y	Y
487986-488046	487986	chr16	30075000	30080000	488046	chr16	30375000	30380000	L	R	CATG00000029035	ENSG00000169221	0.00151423	N	N	Y	Y	Y
487986-488047	487986	chr16	30075000	30080000	488047	chr16	30380000	30385000	L	R	CATG00000029035	ENSG00000169221	0.00151423	N	N	Y	Y	Y
487986-488047	487986	chr16	30075000	30080000	488047	chr16	30380000	30385000	L	R	CATG00000029035	ENSG00000180209	0.00151423	N	N	Y	Y	Y
487986-488054	487986	chr16	30075000	30080000	488054	chr16	30415000	30420000	L	R	CATG00000029035	ENSG00000180035	0.00151423	N	N	Y	Y	Y
487986-488054	487986	chr16	30075000	30080000	488054	chr16	30415000	30420000	L	R	CATG00000029035	ENSG00000179958	0.00151423	N	N	Y	Y	Y
487986-488054	487986	chr16	30075000	30080000	488054	chr16	30415000	30420000	L	R	CATG00000029035	ENSG00000179965	0.00151423	N	N	Y	Y	Y
487986-488103	487986	chr16	30075000	30080000	488103	chr16	30660000	30665000	L	R	CATG00000029035	ENSG00000156858	0.00151423	N	N	Y	Y	Y
488128-488151	488128	chr16	30785000	30790000	488151	chr16	30900000	30905000	L	R	CATG00000029055	ENSG00000099385	0.0100226	Y	N	Y	Y	Y
488128-488153	488128	chr16	30785000	30790000	488153	chr16	30910000	30915000	L	R	CATG00000029055	ENSG00000150281	0.0100226	Y	N	Y	Y	Y
488128-488160	488128	chr16	30785000	30790000	488160	chr16	30945000	30950000	L	R	CATG00000029055	ENSG00000099364	0.0100226	Y	N	Y	Y	Y
488128-488160	488128	chr16	30785000	30790000	488160	chr16	30945000	30950000	L	R	CATG00000029055	ENSG00000099381	0.0100226	Y	N	Y	Y	Y
488128-488161	488128	chr16	30785000	30790000	488161	chr16	30950000	30955000	L	R	CATG00000029055	ENSG00000099364	0.0100226	Y	N	Y	Y	Y
488128-488161	488128	chr16	30785000	30790000	488161	chr16	30950000	30955000	L	R	CATG00000029055	ENSG00000099381	0.0100226	Y	N	Y	Y	Y
488128-488162	488128	chr16	30785000	30790000	488162	chr16	30955000	30960000	L	R	CATG00000029055	ENSG00000099364	0.0100226	Y	N	Y	Y	Y
488128-488162	488128	chr16	30785000	30790000	488162	chr16	30955000	30960000	L	R	CATG00000029055	ENSG00000099381	0.0100226	Y	N	Y	Y	Y
493304-493308	493304	chr16	56665000	56670000	493308	chr16	56685000	56690000	L	R	ENSG00000255986	ENSG00000198417	0.0292278	Y	N	N	N	N
493304-493308	493304	chr16	56665000	56670000	493308	chr16	56685000	56690000	L	R	ENSG00000255986	ENSG00000125144	0.0292278	Y	N	N	N	N
493304-493308	493304	chr16	56665000	56670000	493308	chr16	56685000	56690000	L	R	ENSG00000255986	ENSG00000169715	0.0292278	Y	N	N	N	N
493304-493308	493304	chr16	56665000	56670000	493308	chr16	56685000	56690000	L	R	ENSG00000255986	ENSG00000187193	0.0292278	Y	N	N	N	N
493304-493308	493304	chr16	56665000	56670000	493308	chr16	56685000	56690000	L	R	ENSG00000255986	ENSG00000259923	0.0292278	Y	N	N	N	N
493304-493308	493304	chr16	56665000	56670000	493308	chr16	56685000	56690000	L	R	ENSG00000255986	ENSG00000169688	0.0292278	Y	N	N	N	N
493305-493307	493305	chr16	56670000	56675000	493307	chr16	56680000	56685000	L	R	ENSG00000255986	ENSG00000198417	0.0292278	Y	N	N	N	N
493305-493307	493305	chr16	56670000	56675000	493307	chr16	56680000	56685000	L	R	ENSG00000255986	ENSG00000125144	0.0292278	Y	N	N	N	N
493305-493307	493305	chr16	56670000	56675000	493307	chr16	56680000	56685000	L	R	ENSG00000255986	ENSG00000169715	0.0292278	Y	N	N	N	N
493305-493307	493305	chr16	56670000	56675000	493307	chr16	56680000	56685000	L	R	ENSG00000255986	ENSG00000187193	0.0292278	Y	N	N	N	N
493305-493307	493305	chr16	56670000	56675000	493307	chr16	56680000	56685000	L	R	ENSG00000255986	ENSG00000259923	0.0292278	Y	N	N	N	N
503499-503507	503499	chr17	17285000	17290000	503507	chr17	17325000	17330000	L	R	ENSG00000215030	CATG00000030848	0.0470649	N	N	N	N	N
507423-507426	507423	chr17	36905000	36910000	507426	chr17	36920000	36925000	L	R	CATG00000033558	ENSG00000108294	0.000513386	N	N	Y	N	N
507423-507426	507423	chr17	36905000	36910000	507426	chr17	36920000	36925000	L	R	CATG00000033558	ENSG00000141720	0.000513386	N	N	Y	N	N
507423-507432	507423	chr17	36905000	36910000	507432	chr17	36950000	36955000	L	R	CATG00000033558	ENSG00000141720	0.000513386	N	N	Y	N	N
507423-507432	507423	chr17	36905000	36910000	507432	chr17	36950000	36955000	L	R	CATG00000033558	ENSG00000108296	0.000513386	N	N	Y	N	N
507423-507447	507423	chr17	36905000	36910000	507447	chr17	37025000	37030000	L	R	CATG00000033558	ENSG00000002834	0.000513386	N	N	Y	N	N
507423-507449	507423	chr17	36905000	36910000	507449	chr17	37035000	37040000	L	R	CATG00000033558	ENSG00000002834	0.000513386	N	N	Y	N	N
507695-507706	507695	chr17	38265000	38270000	507706	chr17	38320000	38325000	L	R	CATG00000033617	ENSG00000108349	0.00767043	Y	N	Y	Y	Y
507695-507732	507695	chr17	38265000	38270000	507732	chr17	38450000	38455000	L	R	CATG00000033617	ENSG00000094804	0.00767043	Y	N	Y	Y	Y
509770-509798	509770	chr17	48640000	48645000	509798	chr17	48780000	48785000	L	R	ENSG00000250976	ENSG00000154945	0.0292278	Y	N	N	N	N
509830-509847	509830	chr17	48940000	48945000	509847	chr17	49025000	49030000	L	R	ENSG00000229980	ENSG00000008294	0.0305632	Y	Y	Y	Y	Y
509830-509849	509830	chr17	48940000	48945000	509849	chr17	49035000	49040000	L	R	ENSG00000229980	ENSG00000008294	0.0305632	Y	Y	Y	Y	Y
509830-509850	509830	chr17	48940000	48945000	509850	chr17	49040000	49045000	L	R	ENSG00000229980	ENSG00000008294	0.0305632	Y	Y	Y	Y	Y
509831-509847	509831	chr17	48945000	48950000	509847	chr17	49025000	49030000	L	R	ENSG00000229980	ENSG00000008294	0.0305632	Y	Y	Y	Y	Y
509832-509847	509832	chr17	48950000	48955000	509847	chr17	49025000	49030000	L	R	ENSG00000229980	ENSG00000008294	0.0305632	Y	Y	Y	Y	Y
509834-509847	509834	chr17	48960000	48965000	509847	chr17	49025000	49030000	L	R	ENSG00000229980	ENSG00000008294	0.0305632	Y	Y	Y	Y	Y
509837-509847	509837	chr17	48975000	48980000	509847	chr17	49025000	49030000	L	R	ENSG00000229980	ENSG00000008294	0.0305632	Y	Y	Y	Y	Y
509838-509847	509838	chr17	48980000	48985000	509847	chr17	49025000	49030000	L	R	ENSG00000229980	ENSG00000008294	0.0305632	Y	Y	Y	Y	Y
509839-509847	509839	chr17	48985000	48990000	509847	chr17	49025000	49030000	L	R	ENSG00000229980	ENSG00000008294	0.0305632	Y	Y	Y	Y	Y
509840-509847	509840	chr17	48990000	48995000	509847	chr17	49025000	49030000	L	R	ENSG00000229980	ENSG00000008294	0.0305632	Y	Y	Y	Y	Y
509842-509847	509842	chr17	49000000	49005000	509847	chr17	49025000	49030000	L	R	ENSG00000229980	ENSG00000008294	0.0305632	Y	Y	Y	Y	Y
509843-509847	509843	chr17	49005000	49010000	509847	chr17	49025000	49030000	L	R	ENSG00000229980	ENSG00000008294	0.0305632	Y	Y	Y	Y	Y
509844-509847	509844	chr17	49010000	49015000	509847	chr17	49025000	49030000	L	R	ENSG00000229980	ENSG00000008294	0.0305632	Y	Y	Y	Y	Y
509838-509843	509838	chr17	48980000	48985000	509843	chr17	49005000	49010000	L	R	ENSG00000229980	CATG00000031733	0.0305632	Y	Y	Y	Y	Y
509839-509843	509839	chr17	48985000	48990000	509843	chr17	49005000	49010000	L	R	ENSG00000229980	CATG00000031733	0.0305632	Y	Y	Y	Y	Y
511674-511740	511674	chr17	58160000	58165000	511740	chr17	58490000	58495000	L	R	ENSG00000267416	ENSG00000170832	0.0158791	Y	Y	Y	Y	Y
511674-511740	511674	chr17	58160000	58165000	511740	chr17	58490000	58495000	L	R	ENSG00000267416	ENSG00000141371	0.0158791	Y	Y	Y	Y	Y
511676-511738	511676	chr17	58170000	58175000	511738	chr17	58480000	58485000	L	R	ENSG00000267416	ENSG00000170832	0.0158791	Y	Y	Y	Y	Y
511676-511738	511676	chr17	58170000	58175000	511738	chr17	58480000	58485000	L	R	ENSG00000267416	ENSG00000141371	0.0158791	Y	Y	Y	Y	Y
513561-513662	513561	chr17	67595000	67600000	513662	chr17	68100000	68105000	L	R	ENSG00000227517	ENSG00000153822	0.0119715	Y	Y	Y	Y	Y
513561-513663	513561	chr17	67595000	67600000	513663	chr17	68105000	68110000	L	R	ENSG00000227517	ENSG00000153822	0.0119715	Y	Y	Y	Y	Y
513563-513663	513563	chr17	67605000	67610000	513663	chr17	68105000	68110000	L	R	ENSG00000227517	ENSG00000153822	0.0119715	Y	Y	Y	Y	Y
513566-513660	513566	chr17	67620000	67625000	513660	chr17	68090000	68095000	L	R	ENSG00000227517	ENSG00000153822	0.0119715	Y	Y	Y	Y	Y
514668-514671	514668	chr17	73130000	73135000	514671	chr17	73145000	73150000	L	R	CATG00000032406	ENSG00000189159	0.0132696	Y	N	Y	Y	Y
514668-514671	514668	chr17	73130000	73135000	514671	chr17	73145000	73150000	L	R	CATG00000032406	ENSG00000188612	0.0132696	Y	N	Y	Y	Y
514822-514851	514822	chr17	73900000	73905000	514851	chr17	74045000	74050000	L	R	CATG00000032438	ENSG00000167881	0.026892	N	N	Y	Y	Y
514988-515007	514988	chr17	74730000	74735000	515007	chr17	74825000	74830000	L	R	ENSG00000163597	CATG00000034637	0.0294838	Y	Y	Y	Y	Y
514953-514986	514953	chr17	74555000	74560000	514986	chr17	74720000	74725000	L	R	ENSG00000163597	ENSG00000070495	0.0294838	Y	Y	Y	Y	Y
514953-514986	514953	chr17	74555000	74560000	514986	chr17	74720000	74725000	L	R	ENSG00000163597	ENSG00000092931	0.0294838	Y	Y	Y	Y	Y
514953-514986	514953	chr17	74555000	74560000	514986	chr17	74720000	74725000	L	R	ENSG00000163597	ENSG00000181038	0.0294838	Y	Y	Y	Y	Y
514953-514986	514953	chr17	74555000	74560000	514986	chr17	74720000	74725000	L	R	ENSG00000163597	ENSG00000161547	0.0294838	Y	Y	Y	Y	Y
514953-514988	514953	chr17	74555000	74560000	514988	chr17	74730000	74735000	L	R	ENSG00000163597	ENSG00000092931	0.0294838	Y	Y	Y	Y	Y
514953-514988	514953	chr17	74555000	74560000	514988	chr17	74730000	74735000	L	R	ENSG00000163597	ENSG00000181038	0.0294838	Y	Y	Y	Y	Y
514953-514988	514953	chr17	74555000	74560000	514988	chr17	74730000	74735000	L	R	ENSG00000163597	ENSG00000161547	0.0294838	Y	Y	Y	Y	Y
514953-514988	514953	chr17	74555000	74560000	514988	chr17	74730000	74735000	L	R	ENSG00000163597	ENSG00000267168	0.0294838	Y	Y	Y	Y	Y
514961-514977	514961	chr17	74595000	74600000	514977	chr17	74675000	74680000	L	R	ENSG00000163597	ENSG00000182534	0.0294838	Y	Y	Y	Y	Y
514961-514981	514961	chr17	74595000	74600000	514981	chr17	74695000	74700000	L	R	ENSG00000163597	ENSG00000182534	0.0294838	Y	Y	Y	Y	Y
514961-514981	514961	chr17	74595000	74600000	514981	chr17	74695000	74700000	L	R	ENSG00000163597	CATG00000034633	0.0294838	Y	Y	Y	Y	Y
514977-514983	514977	chr17	74675000	74680000	514983	chr17	74705000	74710000	L	R	ENSG00000163597	ENSG00000182534	0.0294838	Y	Y	Y	Y	Y
514977-514983	514977	chr17	74675000	74680000	514983	chr17	74705000	74710000	L	R	ENSG00000163597	ENSG00000070495	0.0294838	Y	Y	Y	Y	Y
514978-514984	514978	chr17	74680000	74685000	514984	chr17	74710000	74715000	L	R	ENSG00000163597	ENSG00000070495	0.0294838	Y	Y	Y	Y	Y
515306-515321	515306	chr17	76320000	76325000	515321	chr17	76395000	76400000	L	R	CATG00000032530	ENSG00000087157	0.0223124	N	N	N	Y	Y
515409-515430	515409	chr17	76835000	76840000	515430	chr17	76940000	76945000	L	R	CATG00000032548	ENSG00000108679	0.000812451	N	N	Y	Y	Y
515409-515431	515409	chr17	76835000	76840000	515431	chr17	76945000	76950000	L	R	CATG00000032548	ENSG00000108679	0.000812451	N	N	Y	Y	Y
532710-532735	532710	chr19	4060000	4065000	532735	chr19	4185000	4190000	L	R	ENSG00000268670	ENSG00000089847	0.0473844	N	N	Y	Y	Y
534459-534473	534459	chr19	12805000	12810000	534473	chr19	12875000	12880000	L	R	CATG00000038599	ENSG00000095066	0.0216251	N	N	Y	N	N
534459-534480	534459	chr19	12805000	12810000	534480	chr19	12910000	12915000	L	R	CATG00000038599	ENSG00000167815	0.0216251	N	N	Y	N	N
534459-534480	534459	chr19	12805000	12810000	534480	chr19	12910000	12915000	L	R	CATG00000038599	CATG00000038607	0.0216251	N	N	Y	N	N
534459-534480	534459	chr19	12805000	12810000	534480	chr19	12910000	12915000	L	R	CATG00000038599	ENSG00000171223	0.0216251	N	N	Y	N	N
534459-534480	534459	chr19	12805000	12810000	534480	chr19	12910000	12915000	L	R	CATG00000038599	ENSG00000104889	0.0216251	N	N	Y	N	N
534459-534489	534459	chr19	12805000	12810000	534489	chr19	12955000	12960000	L	R	CATG00000038599	ENSG00000105613	0.0216251	N	N	Y	N	N
539671-539673	539671	chr19	38865000	38870000	539673	chr19	38875000	38880000	L	R	CATG00000040921	ENSG00000179168	0.0473844	N	N	Y	Y	Y
539671-539673	539671	chr19	38865000	38870000	539673	chr19	38875000	38880000	L	R	CATG00000040921	ENSG00000188766	0.0473844	N	N	Y	Y	Y
540287-540313	540287	chr19	41945000	41950000	540313	chr19	42075000	42080000	L	R	MSTRG.46690.1	ENSG00000007129	0.0478197	N	N	N	N	N
543985-543998	543985	chr20	1305000	1310000	543998	chr20	1370000	1375000	L	R	ENSG00000234684	ENSG00000088832	0.0184082	Y	Y	Y	Y	Y
543985-544007	543985	chr20	1305000	1310000	544007	chr20	1415000	1420000	L	R	ENSG00000234684	ENSG00000088833	0.0184082	Y	Y	Y	Y	Y
543985-544009	543985	chr20	1305000	1310000	544009	chr20	1425000	1430000	L	R	ENSG00000234684	ENSG00000088833	0.0184082	Y	Y	Y	Y	Y
543985-544012	543985	chr20	1305000	1310000	544012	chr20	1440000	1445000	L	R	ENSG00000234684	ENSG00000088833	0.0184082	Y	Y	Y	Y	Y
543985-544012	543985	chr20	1305000	1310000	544012	chr20	1440000	1445000	L	R	ENSG00000234684	ENSG00000196209	0.0184082	Y	Y	Y	Y	Y
543985-544013	543985	chr20	1305000	1310000	544013	chr20	1445000	1450000	L	R	ENSG00000234684	ENSG00000088833	0.0184082	Y	Y	Y	Y	Y
543985-544013	543985	chr20	1305000	1310000	544013	chr20	1445000	1450000	L	R	ENSG00000234684	ENSG00000196209	0.0184082	Y	Y	Y	Y	Y
543985-544017	543985	chr20	1305000	1310000	544017	chr20	1465000	1470000	L	R	ENSG00000234684	ENSG00000196209	0.0184082	Y	Y	Y	Y	Y
543988-544012	543988	chr20	1320000	1325000	544012	chr20	1440000	1445000	L	R	ENSG00000234684	ENSG00000088833	0.0184082	Y	Y	Y	Y	Y
543988-544012	543988	chr20	1320000	1325000	544012	chr20	1440000	1445000	L	R	ENSG00000234684	ENSG00000196209	0.0184082	Y	Y	Y	Y	Y
543997-544007	543997	chr20	1365000	1370000	544007	chr20	1415000	1420000	L	R	ENSG00000234684	ENSG00000088833	0.0184082	Y	Y	Y	Y	Y
544524-544537	544524	chr20	4000000	4005000	544537	chr20	4065000	4070000	L	R	CATG00000054118	ENSG00000205300	0.00538666	Y	Y	Y	Y	Y
545139-545291	545139	chr20	7075000	7080000	545291	chr20	7835000	7840000	L	R	ENSG00000251833	ENSG00000125827	0.0114521	N	Y	Y	Y	Y
545142-545291	545142	chr20	7090000	7095000	545291	chr20	7835000	7840000	L	R	ENSG00000251833	ENSG00000125827	0.0114521	N	Y	Y	Y	Y
552921-552950	552921	chr20	45985000	45990000	552950	chr20	46130000	46135000	L	R	CATG00000053407	ENSG00000124151	0.00925795	N	Y	Y	Y	Y
552921-552972	552921	chr20	45985000	45990000	552972	chr20	46240000	46245000	L	R	CATG00000053407	ENSG00000124151	0.00925795	N	Y	Y	Y	Y
554197-554233	554197	chr20	52365000	52370000	554233	chr20	52545000	52550000	L	R	CATG00000055197	ENSG00000064787	0.0469394	N	Y	Y	Y	Y
554202-554230	554202	chr20	52390000	52395000	554230	chr20	52530000	52535000	L	R	CATG00000055197	ENSG00000064787	0.0469394	N	Y	Y	Y	Y
554202-554233	554202	chr20	52390000	52395000	554233	chr20	52545000	52550000	L	R	CATG00000055197	ENSG00000064787	0.0469394	N	Y	Y	Y	Y
554202-554235	554202	chr20	52390000	52395000	554235	chr20	52555000	52560000	L	R	CATG00000055197	ENSG00000064787	0.0469394	N	Y	Y	Y	Y
554273-554277	554273	chr20	52745000	52750000	554277	chr20	52765000	52770000	L	R	CATG00000055229	ENSG00000019186	0.0239185	N	N	Y	Y	Y
554273-554282	554273	chr20	52745000	52750000	554282	chr20	52790000	52795000	L	R	CATG00000055229	ENSG00000019186	0.0239185	N	N	Y	Y	Y
554273-554288	554273	chr20	52745000	52750000	554288	chr20	52820000	52825000	L	R	CATG00000055229	ENSG00000101132	0.0239185	N	N	Y	Y	Y
564467-564473	564467	chr21	40685000	40690000	564473	chr21	40715000	40720000	L	R	ENSG00000238141	ENSG00000205581	0.0443882	Y	N	Y	Y	Y
564469-564473	564469	chr21	40695000	40700000	564473	chr21	40715000	40720000	L	R	ENSG00000238141	ENSG00000205581	0.0443882	Y	N	Y	Y	Y
564470-564473	564470	chr21	40700000	40705000	564473	chr21	40715000	40720000	L	R	ENSG00000238141	ENSG00000205581	0.0443882	Y	N	Y	Y	Y
565288-565292	565288	chr21	44790000	44795000	565292	chr21	44810000	44815000	L	R	CATG00000056952	CATG00000056954	0.00765965	N	N	Y	Y	Y
574324-574328	574324	chr22	41840000	41845000	574328	chr22	41860000	41865000	L	R	CATG00000057793	ENSG00000100410	0.000153455	N	N	Y	N	N
574324-574328	574324	chr22	41840000	41845000	574328	chr22	41860000	41865000	L	R	CATG00000057793	ENSG00000100412	0.000153455	N	N	Y	N	N
574324-574329	574324	chr22	41840000	41845000	574329	chr22	41865000	41870000	L	R	CATG00000057793	ENSG00000100410	0.000153455	N	N	Y	N	N
574324-574329	574324	chr22	41840000	41845000	574329	chr22	41865000	41870000	L	R	CATG00000057793	ENSG00000100412	0.000153455	N	N	Y	N	N
574324-574335	574324	chr22	41840000	41845000	574335	chr22	41895000	41900000	L	R	CATG00000057793	ENSG00000100412	0.000153455	N	N	Y	N	N
574324-574336	574324	chr22	41840000	41845000	574336	chr22	41900000	41905000	L	R	CATG00000057793	ENSG00000100412	0.000153455	N	N	Y	N	N
574324-574337	574324	chr22	41840000	41845000	574337	chr22	41905000	41910000	L	R	CATG00000057793	ENSG00000100412	0.000153455	N	N	Y	N	N
574324-574337	574324	chr22	41840000	41845000	574337	chr22	41905000	41910000	L	R	CATG00000057793	ENSG00000100413	0.000153455	N	N	Y	N	N
574324-574341	574324	chr22	41840000	41845000	574341	chr22	41925000	41930000	L	R	CATG00000057793	ENSG00000100412	0.000153455	N	N	Y	N	N
574324-574341	574324	chr22	41840000	41845000	574341	chr22	41925000	41930000	L	R	CATG00000057793	ENSG00000100413	0.000153455	N	N	Y	N	N
574324-574344	574324	chr22	41840000	41845000	574344	chr22	41940000	41945000	L	R	CATG00000057793	ENSG00000100413	0.000153455	N	N	Y	N	N
574324-574359	574324	chr22	41840000	41845000	574359	chr22	42015000	42020000	L	R	CATG00000057793	ENSG00000100418	0.000153455	N	N	Y	N	N
574324-574359	574324	chr22	41840000	41845000	574359	chr22	42015000	42020000	L	R	CATG00000057793	ENSG00000196419	0.000153455	N	N	Y	N	N
574324-574366	574324	chr22	41840000	41845000	574366	chr22	42050000	42055000	L	R	CATG00000057793	ENSG00000196419	0.000153455	N	N	Y	N	N
579281-579333	579281	chrX	15320000	15325000	579333	chrX	15580000	15585000	L	R	CATG00000110507	ENSG00000130234	0.0200775	N	N	Y	Y	Y
579281-579333	579281	chrX	15320000	15325000	579333	chrX	15580000	15585000	L	R	CATG00000110507	ENSG00000102010	0.0200775	N	N	Y	Y	Y
580954-581001	580954	chrX	23685000	23690000	581001	chrX	23920000	23925000	L	R	CATG00000113356	ENSG00000184831	2.39158e-06	N	Y	Y	N	N
580954-581001	580954	chrX	23685000	23690000	581001	chrX	23920000	23925000	L	R	CATG00000113368	ENSG00000184831	0.00842856	N	N	Y	N	N
580958-581001	580958	chrX	23705000	23710000	581001	chrX	23920000	23925000	L	R	CATG00000113356	ENSG00000184831	2.39158e-06	N	Y	Y	N	N
584150-584200	584150	chrX	39665000	39670000	584200	chrX	39915000	39920000	L	R	CATG00000113515	ENSG00000183337	7.40838e-06	N	Y	Y	N	N
585929-585980	585929	chrX	48560000	48565000	585980	chrX	48815000	48820000	L	R	ENSG00000232828	ENSG00000068308	0.000158366	Y	Y	Y	Y	Y
585929-585980	585929	chrX	48560000	48565000	585980	chrX	48815000	48820000	L	R	ENSG00000232828	CATG00000111204	0.000158366	Y	Y	Y	Y	Y
585929-585980	585929	chrX	48560000	48565000	585980	chrX	48815000	48820000	L	R	ENSG00000232828	ENSG00000102057	0.000158366	Y	Y	Y	Y	Y
600092-600106	600092	chrX	119375000	119380000	600106	chrX	119445000	119450000	L	R	ENSG00000233382	ENSG00000125355	1.95947e-06	Y	Y	Y	N	N
600092-600106	600092	chrX	119375000	119380000	600106	chrX	119445000	119450000	L	R	CATG00000112318	ENSG00000125355	0.0226788	N	N	Y	N	N
606044-606122	606044	chrX	149135000	149140000	606122	chrX	149525000	149530000	L	R	ENSG00000235703	ENSG00000013619	1.85824e-12	Y	Y	Y	Y	Y
40179-40203	40179	chr1	200890000	200895000	40203	chr1	201010000	201015000	L	R	ENSG00000233217	ENSG00000081248	0.013637	N	Y	N	N	N
40187-40222	40187	chr1	200930000	200935000	40222	chr1	201105000	201110000	L	R	ENSG00000233217	ENSG00000116857	0.013637	N	Y	N	N	N
40188-40203	40188	chr1	200935000	200940000	40203	chr1	201010000	201015000	L	R	ENSG00000233217	ENSG00000081248	0.013637	N	Y	N	N	N
66969-67007	66969	chr2	85585000	85590000	67007	chr2	85775000	85780000	L	R	ENSG00000271014	ENSG00000115486	0.00341296	N	N	N	N	N
66969-67007	66969	chr2	85585000	85590000	67007	chr2	85775000	85780000	L	R	ENSG00000271014	ENSG00000168906	0.00341296	N	N	N	N	N
137561-137580	137561	chr3	195345000	195350000	137580	chr3	195440000	195445000	L	R	ENSG00000224769	ENSG00000176945	0.01513	Y	N	N	N	N
137561-137582	137561	chr3	195345000	195350000	137582	chr3	195450000	195455000	L	R	ENSG00000224769	ENSG00000176945	0.01513	Y	N	N	N	N
137561-137583	137561	chr3	195345000	195350000	137583	chr3	195455000	195460000	L	R	ENSG00000224769	ENSG00000176945	0.01513	Y	N	N	N	N
137561-137586	137561	chr3	195345000	195350000	137586	chr3	195470000	195475000	L	R	ENSG00000224769	ENSG00000176945	0.01513	Y	N	N	N	N
137561-137586	137561	chr3	195345000	195350000	137586	chr3	195470000	195475000	L	R	ENSG00000224769	ENSG00000145113	0.01513	Y	N	N	N	N
137561-137587	137561	chr3	195345000	195350000	137587	chr3	195475000	195480000	L	R	ENSG00000224769	ENSG00000145113	0.01513	Y	N	N	N	N
137561-137609	137561	chr3	195345000	195350000	137609	chr3	195585000	195590000	L	R	ENSG00000224769	ENSG00000061938	0.01513	Y	N	N	N	N
137561-137615	137561	chr3	195345000	195350000	137615	chr3	195615000	195620000	L	R	ENSG00000224769	ENSG00000061938	0.01513	Y	N	N	N	N
137561-137616	137561	chr3	195345000	195350000	137616	chr3	195620000	195625000	L	R	ENSG00000224769	ENSG00000061938	0.01513	Y	N	N	N	N
184973-185005	184973	chr5	43225000	43230000	185005	chr5	43385000	43390000	L	R	ENSG00000215068	ENSG00000172239	0.00334539	Y	Y	Y	Y	Y
184973-185005	184973	chr5	43225000	43230000	185005	chr5	43385000	43390000	L	R	ENSG00000215068	ENSG00000151882	0.00334539	Y	Y	Y	Y	Y
261220-261744	261220	chr7	72420000	72425000	261744	chr7	75040000	75045000	L	R	ENSG00000106133	ENSG00000135213	0.0219944	Y	N	N	N	N
261220-261744	261220	chr7	72420000	72425000	261744	chr7	75040000	75045000	L	R	ENSG00000106133	ENSG00000178809	0.0219944	Y	N	N	N	N
261220-261745	261220	chr7	72420000	72425000	261745	chr7	75045000	75050000	L	R	ENSG00000106133	ENSG00000135213	0.0219944	Y	N	N	N	N
314971-314982	314971	chr9	35670000	35675000	314982	chr9	35725000	35730000	L	R	ENSG00000243136	ENSG00000137076	0.0478197	N	N	Y	N	N
469588-469594	469588	chr15	40620000	40625000	469594	chr15	40650000	40655000	L	R	ENSG00000252714	ENSG00000140323	0.026892	Y	N	N	N	N
469588-469607	469588	chr15	40620000	40625000	469607	chr15	40715000	40720000	L	R	ENSG00000252714	ENSG00000128928	0.026892	Y	N	N	N	N
474916-474936	474916	chr15	67260000	67265000	474936	chr15	67360000	67365000	L	R	ENSG00000256122	ENSG00000166949	0.0226788	N	N	N	N	N
512167-512191	512167	chr17	60625000	60630000	512191	chr17	60745000	60750000	L	R	ENSG00000264546	ENSG00000011028	0.0108066	N	N	N	N	N
514981-514984	514981	chr17	74695000	74700000	514984	chr17	74710000	74715000	L	R	ENSG00000163597	ENSG00000070495	0.0294838	Y	Y	Y	Y	Y
570519-570577	570519	chr22	22815000	22820000	570577	chr22	23105000	23110000	L	R	ENSG00000226595	ENSG00000211666	0.0216251	N	N	N	N	N
21957-21960	21957	chr1	109780000	109785000	21960	chr1	109795000	109800000	L	R	CATG00000070338	ENSG00000143126	0.0478197	N	Y	Y	Y	Y
40188-40218	40188	chr1	200935000	200940000	40218	chr1	201085000	201090000	L	R	ENSG00000233217	ENSG00000232237	0.013637	N	Y	N	N	N
120779-120807	120779	chr3	111435000	111440000	120807	chr3	111575000	111580000	L	R	CATG00000065618	ENSG00000144824	0.0239364	Y	Y	Y	Y	Y
120781-120807	120781	chr3	111445000	111450000	120807	chr3	111575000	111580000	L	R	CATG00000065618	ENSG00000144824	0.0239364	Y	Y	Y	Y	Y
120782-120807	120782	chr3	111450000	111455000	120807	chr3	111575000	111580000	L	R	CATG00000065618	ENSG00000144824	0.0239364	Y	Y	Y	Y	Y
120783-120807	120783	chr3	111455000	111460000	120807	chr3	111575000	111580000	L	R	CATG00000065618	ENSG00000144824	0.0239364	Y	Y	Y	Y	Y
120784-120807	120784	chr3	111460000	111465000	120807	chr3	111575000	111580000	L	R	CATG00000065618	ENSG00000144824	0.0239364	Y	Y	Y	Y	Y
120788-120807	120788	chr3	111480000	111485000	120807	chr3	111575000	111580000	L	R	CATG00000065618	ENSG00000144824	0.0239364	Y	Y	Y	Y	Y
120805-120807	120805	chr3	111565000	111570000	120807	chr3	111575000	111580000	L	R	CATG00000065618	ENSG00000144824	0.0239364	Y	Y	Y	Y	Y
289911-289934	289911	chr8	56735000	56740000	289934	chr8	56850000	56855000	L	R	CATG00000098934	ENSG00000254087	1.33244e-05	Y	Y	Y	Y	Y
333979-333985	333979	chr9	130710000	130715000	333985	chr9	130740000	130745000	L	R	CATG00000109839	ENSG00000167106	0.017082	Y	N	N	N	N
391791-391806	391791	chr12	8010000	8015000	391806	chr12	8085000	8090000	L	R	ENSG00000241828	ENSG00000059804	0.00571502	N	N	Y	Y	Y
391791-391812	391791	chr12	8010000	8015000	391812	chr12	8115000	8120000	L	R	ENSG00000241828	ENSG00000059804	0.00571502	N	N	Y	Y	Y
400223-400234	400223	chr12	50170000	50175000	400234	chr12	50225000	50230000	L	R	MSTRG.20923.1	ENSG00000186666	0.00603492	N	Y	N	N	N
400223-400235	400223	chr12	50170000	50175000	400235	chr12	50230000	50235000	L	R	MSTRG.20923.1	ENSG00000186666	0.00603492	N	Y	N	N	N
400223-400279	400223	chr12	50170000	50175000	400279	chr12	50450000	50455000	L	R	MSTRG.20923.1	ENSG00000110881	0.00603492	N	Y	N	N	N
437608-437636	437608	chr13	103240000	103245000	437636	chr13	103380000	103385000	L	R	CATG00000017909	ENSG00000175820	0.0244591	N	Y	Y	Y	Y
444880-444889	444880	chr14	24430000	24435000	444889	chr14	24475000	24480000	L	R	ENSG00000215256	ENSG00000187630	0.00415643	Y	Y	Y	Y	Y
444881-444889	444881	chr14	24435000	24440000	444889	chr14	24475000	24480000	L	R	ENSG00000215256	ENSG00000187630	0.00415643	Y	Y	Y	Y	Y
444882-444890	444882	chr14	24440000	24445000	444890	chr14	24480000	24485000	L	R	ENSG00000215256	ENSG00000187630	0.00415643	Y	Y	Y	Y	Y
444882-444891	444882	chr14	24440000	24445000	444891	chr14	24485000	24490000	L	R	ENSG00000215256	ENSG00000187630	0.00415643	Y	Y	Y	Y	Y
482525-482554	482525	chr16	2770000	2775000	482554	chr16	2915000	2920000	L	R	MSTRG.33600.1	CATG00000026276	0.0226788	N	N	N	N	N
493304-493314	493304	chr16	56665000	56670000	493314	chr16	56715000	56720000	L	R	ENSG00000255986	ENSG00000198417	0.0292278	Y	N	N	N	N
493304-493314	493304	chr16	56665000	56670000	493314	chr16	56715000	56720000	L	R	ENSG00000255986	ENSG00000187193	0.0292278	Y	N	N	N	N
509624-509627	509624	chr17	47910000	47915000	509627	chr17	47925000	47930000	L	R	ENSG00000262837	ENSG00000176358	0.0374541	Y	N	N	N	N
514983-514984	514983	chr17	74705000	74710000	514984	chr17	74710000	74715000	L	R	ENSG00000163597	ENSG00000070495	0.0294838	Y	Y	Y	Y	Y
514983-514988	514983	chr17	74705000	74710000	514988	chr17	74730000	74735000	L	R	ENSG00000163597	ENSG00000092931	0.0294838	Y	Y	Y	Y	Y
514983-514988	514983	chr17	74705000	74710000	514988	chr17	74730000	74735000	L	R	ENSG00000163597	ENSG00000181038	0.0294838	Y	Y	Y	Y	Y
514983-514988	514983	chr17	74705000	74710000	514988	chr17	74730000	74735000	L	R	ENSG00000163597	ENSG00000161547	0.0294838	Y	Y	Y	Y	Y
514983-514988	514983	chr17	74705000	74710000	514988	chr17	74730000	74735000	L	R	ENSG00000163597	ENSG00000267168	0.0294838	Y	Y	Y	Y	Y
514986-514988	514986	chr17	74720000	74725000	514988	chr17	74730000	74735000	L	R	ENSG00000163597	ENSG00000092931	0.0294838	Y	Y	Y	Y	Y
514986-514988	514986	chr17	74720000	74725000	514988	chr17	74730000	74735000	L	R	ENSG00000163597	ENSG00000181038	0.0294838	Y	Y	Y	Y	Y
514986-514988	514986	chr17	74720000	74725000	514988	chr17	74730000	74735000	L	R	ENSG00000163597	ENSG00000161547	0.0294838	Y	Y	Y	Y	Y
514986-514988	514986	chr17	74720000	74725000	514988	chr17	74730000	74735000	L	R	ENSG00000163597	ENSG00000267168	0.0294838	Y	Y	Y	Y	Y
578822-578839	578822	chrX	13025000	13030000	578839	chrX	13110000	13115000	L	R	ENSG00000261030	CATG00000113128	3.31177e-11	Y	N	Y	Y	Y
578822-578851	578822	chrX	13025000	13030000	578851	chrX	13170000	13175000	L	R	ENSG00000261030	CATG00000113128	3.31177e-11	Y	N	Y	Y	Y
391791-391823	391791	chr12	8010000	8015000	391823	chr12	8170000	8175000	L	R	ENSG00000241828	ENSG00000059804	0.00571502	N	N	Y	Y	Y
552521-552605	552521	chr20	43985000	43990000	552605	chr20	44405000	44410000	L	R	MSTRG.57392.1	ENSG00000182931	0.0226788	N	N	Y	Y	Y
552521-552605	552521	chr20	43985000	43990000	552605	chr20	44405000	44410000	L	R	MSTRG.57392.1	ENSG00000124116	0.0226788	N	N	Y	Y	Y
2088-2098	2088	chr1	10435000	10440000	2098	chr1	10485000	10490000	R	L	ENSG00000271989	ENSG00000054523	0.0216251	Y	N	Y	N	N
5404-5423	5404	chr1	27015000	27020000	5423	chr1	27110000	27115000	R	L	MSTRG.1314.1	ENSG00000117713	0.011718	Y	N	Y	Y	Y
5404-5423	5404	chr1	27015000	27020000	5423	chr1	27110000	27115000	R	L	CATG00000052248	ENSG00000117713	0.0100226	Y	N	Y	Y	Y
21952-21957	21952	chr1	109755000	109760000	21957	chr1	109780000	109785000	R	L	CATG00000070338	ENSG00000031698	0.0478197	N	Y	Y	Y	Y
30121-30124	30121	chr1	150600000	150605000	30124	chr1	150615000	150620000	R	L	CATG00000017625	ENSG00000143420	0.00741041	Y	Y	Y	Y	Y
30741-30749	30741	chr1	153700000	153705000	30749	chr1	153740000	153745000	R	L	ENST00000623024	ENSG00000143624	0.0218494	N	N	N	N	N
31036-31116	31036	chr1	155175000	155180000	31116	chr1	155575000	155580000	R	L	ENSG00000235919	ENSG00000169231	1.42267e-06	Y	Y	Y	N	N
31036-31116	31036	chr1	155175000	155180000	31116	chr1	155575000	155580000	R	L	ENSG00000235919	ENSG00000173171	1.42267e-06	Y	Y	Y	N	N
31036-31116	31036	chr1	155175000	155180000	31116	chr1	155575000	155580000	R	L	ENSG00000232519	ENSG00000169231	0.0425374	N	N	Y	N	N
31036-31116	31036	chr1	155175000	155180000	31116	chr1	155575000	155580000	R	L	ENSG00000232519	ENSG00000173171	0.0425374	N	N	Y	N	N
47206-47227	47206	chr1	236025000	236030000	47227	chr1	236130000	236135000	R	L	CATG00000040418	ENSG00000143669	0.0389278	N	Y	Y	Y	Y
47206-47227	47206	chr1	236025000	236030000	47227	chr1	236130000	236135000	R	L	ENSG00000229291	ENSG00000143669	0.0498873	N	Y	Y	Y	Y
47206-47228	47206	chr1	236025000	236030000	47228	chr1	236135000	236140000	R	L	CATG00000040418	ENSG00000143669	0.0389278	N	Y	Y	Y	Y
47206-47228	47206	chr1	236025000	236030000	47228	chr1	236135000	236140000	R	L	ENSG00000229291	ENSG00000143669	0.0498873	N	Y	Y	Y	Y
55382-55387	55382	chr2	27650000	27655000	55387	chr2	27675000	27680000	R	L	ENSG00000235267	ENSG00000115216	0.0478197	N	N	N	N	N
59189-59227	59189	chr2	46685000	46690000	59227	chr2	46875000	46880000	R	L	CATG00000048331	ENSG00000187600	0.0157929	Y	Y	Y	Y	Y
59189-59227	59189	chr2	46685000	46690000	59227	chr2	46875000	46880000	R	L	CATG00000048331	ENSG00000250565	0.0157929	Y	Y	Y	Y	Y
59190-59226	59190	chr2	46690000	46695000	59226	chr2	46870000	46875000	R	L	CATG00000048331	ENSG00000187600	0.0157929	Y	Y	Y	Y	Y
59190-59226	59190	chr2	46690000	46695000	59226	chr2	46870000	46875000	R	L	CATG00000048331	ENSG00000250565	0.0157929	Y	Y	Y	Y	Y
59190-59227	59190	chr2	46690000	46695000	59227	chr2	46875000	46880000	R	L	CATG00000048331	ENSG00000187600	0.0157929	Y	Y	Y	Y	Y
59190-59227	59190	chr2	46690000	46695000	59227	chr2	46875000	46880000	R	L	CATG00000048331	ENSG00000250565	0.0157929	Y	Y	Y	Y	Y
59192-59224	59192	chr2	46700000	46705000	59224	chr2	46860000	46865000	R	L	CATG00000048331	ENSG00000187600	0.0157929	Y	Y	Y	Y	Y
59192-59224	59192	chr2	46700000	46705000	59224	chr2	46860000	46865000	R	L	CATG00000048331	ENSG00000250565	0.0157929	Y	Y	Y	Y	Y
59192-59227	59192	chr2	46700000	46705000	59227	chr2	46875000	46880000	R	L	CATG00000048331	ENSG00000187600	0.0157929	Y	Y	Y	Y	Y
59192-59227	59192	chr2	46700000	46705000	59227	chr2	46875000	46880000	R	L	CATG00000048331	ENSG00000250565	0.0157929	Y	Y	Y	Y	Y
59193-59227	59193	chr2	46705000	46710000	59227	chr2	46875000	46880000	R	L	CATG00000048331	ENSG00000187600	0.0157929	Y	Y	Y	Y	Y
59193-59227	59193	chr2	46705000	46710000	59227	chr2	46875000	46880000	R	L	CATG00000048331	ENSG00000250565	0.0157929	Y	Y	Y	Y	Y
59279-59332	59279	chr2	47135000	47140000	59332	chr2	47400000	47405000	R	L	MSTRG.49534.1	ENSG00000180398	0.00441008	N	N	Y	Y	Y
59279-59332	59279	chr2	47135000	47140000	59332	chr2	47400000	47405000	R	L	CATG00000042708	ENSG00000180398	0.00571502	N	N	Y	Y	Y
74047-74053	74047	chr2	120975000	120980000	74053	chr2	121005000	121010000	R	L	CATG00000049818	ENSG00000226479	0.00472046	N	N	Y	N	N
74049-74053	74049	chr2	120985000	120990000	74053	chr2	121005000	121010000	R	L	CATG00000049818	CATG00000044385	0.00472046	N	N	Y	N	N
108189-108200	108189	chr3	48485000	48490000	108200	chr3	48540000	48545000	R	L	CATG00000060056	ENSG00000232112	0.0121117	N	Y	Y	N	N
108189-108200	108189	chr3	48485000	48490000	108200	chr3	48540000	48545000	R	L	CATG00000060056	ENSG00000164053	0.0121117	N	Y	Y	N	N
184949-184990	184949	chr5	43105000	43110000	184990	chr5	43310000	43315000	R	L	ENSG00000215068	ENSG00000172262	0.00334539	Y	Y	Y	Y	Y
184974-185005	184974	chr5	43230000	43235000	185005	chr5	43385000	43390000	R	L	ENSG00000215068	ENSG00000177453	0.00334539	Y	Y	Y	Y	Y
234283-234332	234283	chr6	108855000	108860000	234332	chr6	109100000	109105000	R	L	ENSG00000219565	ENSG00000135537	0.0443599	Y	N	Y	Y	Y
244359-244366	244359	chr6	159235000	159240000	244366	chr6	159270000	159275000	R	L	CATG00000086741	ENSG00000092820	0.0154867	N	N	Y	Y	Y
298042-298187	298042	chr8	97390000	97395000	298187	chr8	98115000	98120000	R	L	CATG00000103306	ENSG00000156471	0.000120824	Y	Y	Y	Y	Y
304758-304784	304758	chr8	130970000	130975000	304784	chr8	131100000	131105000	R	L	CATG00000104126	ENSG00000153310	0.0372673	Y	Y	Y	Y	Y
312238-312283	312238	chr9	22005000	22010000	312283	chr9	22230000	22235000	R	L	ENSG00000234840	ENSG00000264545	0.0015521	Y	Y	Y	Y	Y
312238-312283	312238	chr9	22005000	22010000	312283	chr9	22230000	22235000	R	L	ENSG00000234840	ENSG00000147889	0.0015521	Y	Y	Y	Y	Y
312238-312283	312238	chr9	22005000	22010000	312283	chr9	22230000	22235000	R	L	ENSG00000234840	ENSG00000147883	0.0015521	Y	Y	Y	Y	Y
312238-312288	312238	chr9	22005000	22010000	312288	chr9	22255000	22260000	R	L	ENSG00000234840	ENSG00000264545	0.0015521	Y	Y	Y	Y	Y
312238-312288	312238	chr9	22005000	22010000	312288	chr9	22255000	22260000	R	L	ENSG00000234840	ENSG00000147889	0.0015521	Y	Y	Y	Y	Y
312238-312288	312238	chr9	22005000	22010000	312288	chr9	22255000	22260000	R	L	ENSG00000234840	ENSG00000147883	0.0015521	Y	Y	Y	Y	Y
312244-312285	312244	chr9	22035000	22040000	312285	chr9	22240000	22245000	R	L	ENSG00000234840	ENSG00000264545	0.0015521	Y	Y	Y	Y	Y
314966-314971	314966	chr9	35645000	35650000	314971	chr9	35670000	35675000	R	L	ENSG00000243136	ENSG00000137101	0.0478197	N	N	Y	N	N
314966-314971	314966	chr9	35645000	35650000	314971	chr9	35670000	35675000	R	L	ENSG00000243136	ENSG00000137078	0.0478197	N	N	Y	N	N
349078-349158	349078	chr10	64990000	64995000	349158	chr10	65390000	65395000	R	L	ENSG00000228566	ENSG00000148572	0.0200318	Y	Y	Y	Y	Y
349078-349158	349078	chr10	64990000	64995000	349158	chr10	65390000	65395000	R	L	ENSG00000228566	ENSG00000171988	0.0200318	Y	Y	Y	Y	Y
349079-349158	349079	chr10	64995000	65000000	349158	chr10	65390000	65395000	R	L	ENSG00000228566	ENSG00000148572	0.0200318	Y	Y	Y	Y	Y
349079-349158	349079	chr10	64995000	65000000	349158	chr10	65390000	65395000	R	L	ENSG00000228566	ENSG00000171988	0.0200318	Y	Y	Y	Y	Y
369823-369932	369823	chr11	33180000	33185000	369932	chr11	33725000	33730000	R	L	CATG00000001975	ENSG00000176102	0.00190889	Y	N	Y	Y	Y
376211-376254	376211	chr11	65120000	65125000	376254	chr11	65335000	65340000	R	L	ENSG00000260233	ENSG00000133884	0.026892	Y	N	Y	Y	Y
376211-376254	376211	chr11	65120000	65125000	376254	chr11	65335000	65340000	R	L	ENSG00000260233	ENSG00000173825	0.026892	Y	N	Y	Y	Y
376224-376239	376224	chr11	65185000	65190000	376239	chr11	65260000	65265000	R	L	CATG00000005860	ENSG00000133884	0.00765965	Y	N	N	Y	Y
376224-376239	376224	chr11	65185000	65190000	376239	chr11	65260000	65265000	R	L	CATG00000005860	ENSG00000126391	0.00765965	Y	N	N	Y	Y
376224-376239	376224	chr11	65185000	65190000	376239	chr11	65260000	65265000	R	L	CATG00000005860	ENSG00000173727	0.00765965	Y	N	N	Y	Y
376224-376254	376224	chr11	65185000	65190000	376254	chr11	65335000	65340000	R	L	ENSG00000260233	ENSG00000133884	0.026892	Y	N	Y	Y	Y
376224-376254	376224	chr11	65185000	65190000	376254	chr11	65335000	65340000	R	L	ENSG00000260233	ENSG00000126391	0.026892	Y	N	Y	Y	Y
376224-376254	376224	chr11	65185000	65190000	376254	chr11	65335000	65340000	R	L	ENSG00000260233	ENSG00000173727	0.026892	Y	N	Y	Y	Y
376225-376239	376225	chr11	65190000	65195000	376239	chr11	65260000	65265000	R	L	CATG00000005860	ENSG00000133884	0.00765965	Y	N	N	Y	Y
376225-376239	376225	chr11	65190000	65195000	376239	chr11	65260000	65265000	R	L	CATG00000005860	ENSG00000173727	0.00765965	Y	N	N	Y	Y
376231-376254	376231	chr11	65220000	65225000	376254	chr11	65335000	65340000	R	L	ENSG00000260233	ENSG00000133884	0.026892	Y	N	Y	Y	Y
376231-376254	376231	chr11	65220000	65225000	376254	chr11	65335000	65340000	R	L	ENSG00000260233	ENSG00000173727	0.026892	Y	N	Y	Y	Y
376231-376254	376231	chr11	65220000	65225000	376254	chr11	65335000	65340000	R	L	ENSG00000260233	ENSG00000173465	0.026892	Y	N	Y	Y	Y
376240-376254	376240	chr11	65265000	65270000	376254	chr11	65335000	65340000	R	L	ENSG00000260233	ENSG00000133884	0.026892	Y	N	Y	Y	Y
376240-376254	376240	chr11	65265000	65270000	376254	chr11	65335000	65340000	R	L	ENSG00000260233	ENSG00000173465	0.026892	Y	N	Y	Y	Y
376245-376254	376245	chr11	65290000	65295000	376254	chr11	65335000	65340000	R	L	ENSG00000260233	ENSG00000173465	0.026892	Y	N	Y	Y	Y
376245-376254	376245	chr11	65290000	65295000	376254	chr11	65335000	65340000	R	L	ENSG00000260233	ENSG00000142186	0.026892	Y	N	Y	Y	Y
376251-376254	376251	chr11	65320000	65325000	376254	chr11	65335000	65340000	R	L	ENSG00000260233	ENSG00000173465	0.026892	Y	N	Y	Y	Y
376251-376254	376251	chr11	65320000	65325000	376254	chr11	65335000	65340000	R	L	ENSG00000260233	ENSG00000168056	0.026892	Y	N	Y	Y	Y
400709-400842	400709	chr12	52600000	52605000	400842	chr12	53265000	53270000	R	L	CATG00000008994	ENSG00000135480	0.0116	N	Y	Y	Y	Y
400710-400842	400710	chr12	52605000	52610000	400842	chr12	53265000	53270000	R	L	CATG00000008994	ENSG00000135480	0.0116	N	Y	Y	Y	Y
400715-400842	400715	chr12	52630000	52635000	400842	chr12	53265000	53270000	R	L	CATG00000008994	ENSG00000135480	0.0116	N	Y	Y	Y	Y
400720-400842	400720	chr12	52655000	52660000	400842	chr12	53265000	53270000	R	L	CATG00000008994	ENSG00000135480	0.0116	N	Y	Y	Y	Y
400720-400842	400720	chr12	52655000	52660000	400842	chr12	53265000	53270000	R	L	CATG00000008994	ENSG00000170442	0.0116	N	Y	Y	Y	Y
400724-400842	400724	chr12	52675000	52680000	400842	chr12	53265000	53270000	R	L	CATG00000008994	ENSG00000170442	0.0116	N	Y	Y	Y	Y
400724-400842	400724	chr12	52675000	52680000	400842	chr12	53265000	53270000	R	L	CATG00000008994	CATG00000008974	0.0116	N	Y	Y	Y	Y
400724-400842	400724	chr12	52675000	52680000	400842	chr12	53265000	53270000	R	L	CATG00000008994	ENSG00000205426	0.0116	N	Y	Y	Y	Y
400743-400842	400743	chr12	52770000	52775000	400842	chr12	53265000	53270000	R	L	CATG00000008994	ENSG00000161849	0.0116	N	Y	Y	Y	Y
400746-400842	400746	chr12	52785000	52790000	400842	chr12	53265000	53270000	R	L	CATG00000008994	ENSG00000161850	0.0116	N	Y	Y	Y	Y
400766-400842	400766	chr12	52885000	52890000	400842	chr12	53265000	53270000	R	L	CATG00000008994	ENSG00000205420	0.0116	N	Y	Y	Y	Y
400766-400842	400766	chr12	52885000	52890000	400842	chr12	53265000	53270000	R	L	CATG00000008994	ENSG00000186081	0.0116	N	Y	Y	Y	Y
400766-400842	400766	chr12	52885000	52890000	400842	chr12	53265000	53270000	R	L	CATG00000008994	ENSG00000170477	0.0116	N	Y	Y	Y	Y
400766-400842	400766	chr12	52885000	52890000	400842	chr12	53265000	53270000	R	L	CATG00000008994	ENSG00000139648	0.0116	N	Y	Y	Y	Y
400768-400842	400768	chr12	52895000	52900000	400842	chr12	53265000	53270000	R	L	CATG00000008994	ENSG00000205420	0.0116	N	Y	Y	Y	Y
400768-400842	400768	chr12	52895000	52900000	400842	chr12	53265000	53270000	R	L	CATG00000008994	ENSG00000186081	0.0116	N	Y	Y	Y	Y
400768-400842	400768	chr12	52895000	52900000	400842	chr12	53265000	53270000	R	L	CATG00000008994	ENSG00000170477	0.0116	N	Y	Y	Y	Y
400768-400842	400768	chr12	52895000	52900000	400842	chr12	53265000	53270000	R	L	CATG00000008994	ENSG00000139648	0.0116	N	Y	Y	Y	Y
400769-400842	400769	chr12	52900000	52905000	400842	chr12	53265000	53270000	R	L	CATG00000008994	ENSG00000205420	0.0116	N	Y	Y	Y	Y
400769-400842	400769	chr12	52900000	52905000	400842	chr12	53265000	53270000	R	L	CATG00000008994	ENSG00000186081	0.0116	N	Y	Y	Y	Y
400769-400842	400769	chr12	52900000	52905000	400842	chr12	53265000	53270000	R	L	CATG00000008994	ENSG00000170477	0.0116	N	Y	Y	Y	Y
400769-400842	400769	chr12	52900000	52905000	400842	chr12	53265000	53270000	R	L	CATG00000008994	ENSG00000139648	0.0116	N	Y	Y	Y	Y
400771-400842	400771	chr12	52910000	52915000	400842	chr12	53265000	53270000	R	L	CATG00000008994	ENSG00000205420	0.0116	N	Y	Y	Y	Y
400771-400842	400771	chr12	52910000	52915000	400842	chr12	53265000	53270000	R	L	CATG00000008994	ENSG00000186081	0.0116	N	Y	Y	Y	Y
400771-400842	400771	chr12	52910000	52915000	400842	chr12	53265000	53270000	R	L	CATG00000008994	ENSG00000170477	0.0116	N	Y	Y	Y	Y
400771-400842	400771	chr12	52910000	52915000	400842	chr12	53265000	53270000	R	L	CATG00000008994	ENSG00000139648	0.0116	N	Y	Y	Y	Y
400771-400842	400771	chr12	52910000	52915000	400842	chr12	53265000	53270000	R	L	CATG00000008994	ENSG00000170486	0.0116	N	Y	Y	Y	Y
400771-400842	400771	chr12	52910000	52915000	400842	chr12	53265000	53270000	R	L	CATG00000008994	CATG00000008986	0.0116	N	Y	Y	Y	Y
400772-400841	400772	chr12	52915000	52920000	400841	chr12	53260000	53265000	R	L	CATG00000008994	ENSG00000186081	0.0116	N	Y	Y	Y	Y
400772-400841	400772	chr12	52915000	52920000	400841	chr12	53260000	53265000	R	L	CATG00000008994	ENSG00000170477	0.0116	N	Y	Y	Y	Y
400772-400841	400772	chr12	52915000	52920000	400841	chr12	53260000	53265000	R	L	CATG00000008994	ENSG00000139648	0.0116	N	Y	Y	Y	Y
400772-400841	400772	chr12	52915000	52920000	400841	chr12	53260000	53265000	R	L	CATG00000008994	ENSG00000170486	0.0116	N	Y	Y	Y	Y
400772-400842	400772	chr12	52915000	52920000	400842	chr12	53265000	53270000	R	L	CATG00000008994	ENSG00000186081	0.0116	N	Y	Y	Y	Y
400772-400842	400772	chr12	52915000	52920000	400842	chr12	53265000	53270000	R	L	CATG00000008994	ENSG00000170477	0.0116	N	Y	Y	Y	Y
400772-400842	400772	chr12	52915000	52920000	400842	chr12	53265000	53270000	R	L	CATG00000008994	ENSG00000139648	0.0116	N	Y	Y	Y	Y
400772-400842	400772	chr12	52915000	52920000	400842	chr12	53265000	53270000	R	L	CATG00000008994	ENSG00000170486	0.0116	N	Y	Y	Y	Y
400784-400841	400784	chr12	52975000	52980000	400841	chr12	53260000	53265000	R	L	CATG00000008994	ENSG00000186081	0.0116	N	Y	Y	Y	Y
400784-400841	400784	chr12	52975000	52980000	400841	chr12	53260000	53265000	R	L	CATG00000008994	ENSG00000170477	0.0116	N	Y	Y	Y	Y
400784-400841	400784	chr12	52975000	52980000	400841	chr12	53260000	53265000	R	L	CATG00000008994	ENSG00000170486	0.0116	N	Y	Y	Y	Y
400784-400842	400784	chr12	52975000	52980000	400842	chr12	53265000	53270000	R	L	CATG00000008994	ENSG00000186081	0.0116	N	Y	Y	Y	Y
400784-400842	400784	chr12	52975000	52980000	400842	chr12	53265000	53270000	R	L	CATG00000008994	ENSG00000170477	0.0116	N	Y	Y	Y	Y
400784-400842	400784	chr12	52975000	52980000	400842	chr12	53265000	53270000	R	L	CATG00000008994	ENSG00000170486	0.0116	N	Y	Y	Y	Y
400785-400841	400785	chr12	52980000	52985000	400841	chr12	53260000	53265000	R	L	CATG00000008994	ENSG00000186081	0.0116	N	Y	Y	Y	Y
400785-400841	400785	chr12	52980000	52985000	400841	chr12	53260000	53265000	R	L	CATG00000008994	ENSG00000170477	0.0116	N	Y	Y	Y	Y
400785-400841	400785	chr12	52980000	52985000	400841	chr12	53260000	53265000	R	L	CATG00000008994	ENSG00000170486	0.0116	N	Y	Y	Y	Y
400785-400842	400785	chr12	52980000	52985000	400842	chr12	53265000	53270000	R	L	CATG00000008994	ENSG00000186081	0.0116	N	Y	Y	Y	Y
400785-400842	400785	chr12	52980000	52985000	400842	chr12	53265000	53270000	R	L	CATG00000008994	ENSG00000170477	0.0116	N	Y	Y	Y	Y
400785-400842	400785	chr12	52980000	52985000	400842	chr12	53265000	53270000	R	L	CATG00000008994	ENSG00000170486	0.0116	N	Y	Y	Y	Y
400975-401003	400975	chr12	53930000	53935000	401003	chr12	54070000	54075000	R	L	CATG00000009038	ENSG00000267281	0.0470649	Y	N	Y	N	N
400975-401003	400975	chr12	53930000	53935000	401003	chr12	54070000	54075000	R	L	CATG00000009038	ENSG00000170653	0.0470649	Y	N	Y	N	N
401491-401505	401491	chr12	56510000	56515000	401505	chr12	56580000	56585000	R	L	CATG00000009109	ENSG00000229117	0.0193608	Y	N	Y	N	N
401491-401505	401491	chr12	56510000	56515000	401505	chr12	56580000	56585000	R	L	CATG00000009109	ENSG00000135482	0.0193608	Y	N	Y	N	N
401491-401505	401491	chr12	56510000	56515000	401505	chr12	56580000	56585000	R	L	CATG00000009109	ENSG00000139641	0.0193608	Y	N	Y	N	N
401491-401506	401491	chr12	56510000	56515000	401506	chr12	56585000	56590000	R	L	CATG00000009109	ENSG00000229117	0.0193608	Y	N	Y	N	N
401491-401506	401491	chr12	56510000	56515000	401506	chr12	56585000	56590000	R	L	CATG00000009109	ENSG00000135482	0.0193608	Y	N	Y	N	N
401491-401506	401491	chr12	56510000	56515000	401506	chr12	56585000	56590000	R	L	CATG00000009109	ENSG00000139641	0.0193608	Y	N	Y	N	N
401492-401505	401492	chr12	56515000	56520000	401505	chr12	56580000	56585000	R	L	CATG00000009109	ENSG00000135482	0.0193608	Y	N	Y	N	N
401492-401505	401492	chr12	56515000	56520000	401505	chr12	56580000	56585000	R	L	CATG00000009109	ENSG00000139641	0.0193608	Y	N	Y	N	N
401492-401506	401492	chr12	56515000	56520000	401506	chr12	56585000	56590000	R	L	CATG00000009109	ENSG00000135482	0.0193608	Y	N	Y	N	N
401492-401506	401492	chr12	56515000	56520000	401506	chr12	56585000	56590000	R	L	CATG00000009109	ENSG00000139641	0.0193608	Y	N	Y	N	N
401493-401505	401493	chr12	56520000	56525000	401505	chr12	56580000	56585000	R	L	CATG00000009109	ENSG00000139641	0.0193608	Y	N	Y	N	N
401493-401506	401493	chr12	56520000	56525000	401506	chr12	56585000	56590000	R	L	CATG00000009109	ENSG00000139641	0.0193608	Y	N	Y	N	N
401570-401595	401570	chr12	56905000	56910000	401595	chr12	57030000	57035000	R	L	CATG00000009143	ENSG00000176422	0.0226788	N	N	Y	Y	Y
401573-401595	401573	chr12	56920000	56925000	401595	chr12	57030000	57035000	R	L	CATG00000009143	ENSG00000076067	0.0226788	N	N	Y	Y	Y
444605-444641	444605	chr14	23055000	23060000	444641	chr14	23235000	23240000	R	L	ENSG00000258458	ENSG00000129562	0.0158979	N	Y	Y	Y	Y
444608-444641	444608	chr14	23070000	23075000	444641	chr14	23235000	23240000	R	L	ENSG00000258458	ENSG00000100439	0.0158979	N	Y	Y	Y	Y
450004-450007	450004	chr14	50050000	50055000	450007	chr14	50065000	50070000	R	L	ENSG00000258568	ENSG00000213741	0.0239185	Y	N	Y	N	N
455112-455178	455112	chr14	75590000	75595000	455178	chr14	75920000	75925000	R	L	CATG00000021605	ENSG00000119638	0.0279069	N	Y	Y	Y	Y
469580-469594	469580	chr15	40580000	40585000	469594	chr15	40650000	40655000	R	L	CATG00000024680	ENSG00000137841	0.0473844	Y	N	N	N	N
481775-481822	481775	chr15	101555000	101560000	481822	chr15	101790000	101795000	R	L	CATG00000024312	ENSG00000154237	0.0154867	N	N	Y	N	N
481776-481822	481776	chr15	101560000	101565000	481822	chr15	101790000	101795000	R	L	CATG00000024312	ENSG00000154237	0.0154867	N	N	Y	N	N
481785-481822	481785	chr15	101605000	101610000	481822	chr15	101790000	101795000	R	L	CATG00000024312	ENSG00000154237	0.0154867	N	N	Y	N	N
481786-481822	481786	chr15	101610000	101615000	481822	chr15	101790000	101795000	R	L	CATG00000024312	ENSG00000154237	0.0154867	N	N	Y	N	N
482621-482632	482621	chr16	3250000	3255000	482632	chr16	3305000	3310000	R	L	CATG00000028529	ENSG00000168124	0.0346464	N	N	N	N	N
488103-488112	488103	chr16	30660000	30665000	488112	chr16	30705000	30710000	R	L	ENSG00000261840	ENSG00000156858	0.0283054	N	N	Y	N	N
488121-488128	488121	chr16	30750000	30755000	488128	chr16	30785000	30790000	R	L	CATG00000029055	ENSG00000080603	0.0100226	Y	N	Y	Y	Y
488121-488128	488121	chr16	30750000	30755000	488128	chr16	30785000	30790000	R	L	CATG00000029055	ENSG00000156873	0.0100226	Y	N	Y	Y	Y
493299-493305	493299	chr16	56640000	56645000	493305	chr16	56670000	56675000	R	L	ENSG00000255986	ENSG00000198417	0.0292278	Y	N	N	N	N
493299-493305	493299	chr16	56640000	56645000	493305	chr16	56670000	56675000	R	L	ENSG00000255986	ENSG00000125148	0.0292278	Y	N	N	N	N
493299-493305	493299	chr16	56640000	56645000	493305	chr16	56670000	56675000	R	L	ENSG00000255986	ENSG00000125144	0.0292278	Y	N	N	N	N
495715-495739	495715	chr16	68720000	68725000	495739	chr16	68840000	68845000	R	L	CATG00000029692	ENSG00000184939	0.00307969	N	N	Y	N	N
495715-495739	495715	chr16	68720000	68725000	495739	chr16	68840000	68845000	R	L	CATG00000029692	ENSG00000062038	0.00307969	N	N	Y	N	N
495715-495740	495715	chr16	68720000	68725000	495740	chr16	68845000	68850000	R	L	ENSG00000260798	ENSG00000184939	0.0137567	N	Y	Y	N	N
495715-495740	495715	chr16	68720000	68725000	495740	chr16	68845000	68850000	R	L	ENSG00000260798	ENSG00000062038	0.0137567	N	Y	Y	N	N
507669-507695	507669	chr17	38135000	38140000	507695	chr17	38265000	38270000	R	L	CATG00000033617	ENSG00000167914	0.00767043	Y	N	Y	Y	Y
507669-507695	507669	chr17	38135000	38140000	507695	chr17	38265000	38270000	R	L	CATG00000033617	ENSG00000108344	0.00767043	Y	N	Y	Y	Y
507684-507695	507684	chr17	38210000	38215000	507695	chr17	38265000	38270000	R	L	CATG00000033617	ENSG00000008838	0.00767043	Y	N	Y	Y	Y
507684-507695	507684	chr17	38210000	38215000	507695	chr17	38265000	38270000	R	L	CATG00000033617	ENSG00000126351	0.00767043	Y	N	Y	Y	Y
509830-509847	509830	chr17	48940000	48945000	509847	chr17	49025000	49030000	R	L	ENSG00000251665	ENSG00000141232	0.0218539	N	N	Y	Y	Y
509831-509847	509831	chr17	48945000	48950000	509847	chr17	49025000	49030000	R	L	ENSG00000251665	ENSG00000141232	0.0218539	N	N	Y	Y	Y
509843-509847	509843	chr17	49005000	49010000	509847	chr17	49025000	49030000	R	L	ENSG00000251665	CATG00000031733	0.0218539	N	N	Y	Y	Y
514953-514986	514953	chr17	74555000	74560000	514986	chr17	74720000	74725000	R	L	ENSG00000163597	ENSG00000214140	0.0294838	Y	Y	Y	Y	Y
514953-514986	514953	chr17	74555000	74560000	514986	chr17	74720000	74725000	R	L	ENSG00000163597	ENSG00000070731	0.0294838	Y	Y	Y	Y	Y
514953-514988	514953	chr17	74555000	74560000	514988	chr17	74730000	74735000	R	L	ENSG00000163597	ENSG00000214140	0.0294838	Y	Y	Y	Y	Y
514953-514988	514953	chr17	74555000	74560000	514988	chr17	74730000	74735000	R	L	ENSG00000163597	ENSG00000070731	0.0294838	Y	Y	Y	Y	Y
514977-514983	514977	chr17	74675000	74680000	514983	chr17	74705000	74710000	R	L	ENSG00000163597	ENSG00000182534	0.0294838	Y	Y	Y	Y	Y
514978-514984	514978	chr17	74680000	74685000	514984	chr17	74710000	74715000	R	L	ENSG00000163597	ENSG00000182534	0.0294838	Y	Y	Y	Y	Y
514978-514984	514978	chr17	74680000	74685000	514984	chr17	74710000	74715000	R	L	CATG00000032467	ENSG00000182534	0.0473844	Y	N	N	N	N
516226-516271	516226	chr17	80920000	80925000	516271	chr17	81145000	81150000	R	L	CATG00000034914	ENSG00000175711	9.49863e-05	N	Y	N	N	N
520590-520617	520590	chr18	21540000	21545000	520617	chr18	21675000	21680000	R	L	ENSG00000265204	ENSG00000053747	0.0312362	N	Y	N	N	N
535230-535245	535230	chr19	16660000	16665000	535245	chr19	16735000	16740000	R	L	CATG00000038762	ENSG00000141979	0.0202342	N	N	Y	N	N
535230-535245	535230	chr19	16660000	16665000	535245	chr19	16735000	16740000	R	L	CATG00000038762	ENSG00000268790	0.0202342	N	N	Y	N	N
535230-535245	535230	chr19	16660000	16665000	535245	chr19	16735000	16740000	R	L	CATG00000038762	ENSG00000127526	0.0202342	N	N	Y	N	N
535230-535245	535230	chr19	16660000	16665000	535245	chr19	16735000	16740000	R	L	CATG00000038762	ENSG00000105085	0.0202342	N	N	Y	N	N
535234-535245	535234	chr19	16680000	16685000	535245	chr19	16735000	16740000	R	L	CATG00000038762	ENSG00000141979	0.0202342	N	N	Y	N	N
535234-535245	535234	chr19	16680000	16685000	535245	chr19	16735000	16740000	R	L	CATG00000038762	ENSG00000268790	0.0202342	N	N	Y	N	N
535234-535245	535234	chr19	16680000	16685000	535245	chr19	16735000	16740000	R	L	CATG00000038762	ENSG00000127526	0.0202342	N	N	Y	N	N
535234-535245	535234	chr19	16680000	16685000	535245	chr19	16735000	16740000	R	L	CATG00000038762	ENSG00000105085	0.0202342	N	N	Y	N	N
535235-535245	535235	chr19	16685000	16690000	535245	chr19	16735000	16740000	R	L	CATG00000038762	ENSG00000141979	0.0202342	N	N	Y	N	N
535235-535245	535235	chr19	16685000	16690000	535245	chr19	16735000	16740000	R	L	CATG00000038762	ENSG00000268790	0.0202342	N	N	Y	N	N
535235-535245	535235	chr19	16685000	16690000	535245	chr19	16735000	16740000	R	L	CATG00000038762	ENSG00000127526	0.0202342	N	N	Y	N	N
535235-535245	535235	chr19	16685000	16690000	535245	chr19	16735000	16740000	R	L	CATG00000038762	ENSG00000105085	0.0202342	N	N	Y	N	N
541761-541791	541761	chr19	49315000	49320000	541791	chr19	49465000	49470000	R	L	ENSG00000267898	ENSG00000087076	0.0161225	N	N	Y	N	N
552514-552521	552514	chr20	43950000	43955000	552521	chr20	43985000	43990000	R	L	MSTRG.57392.1	ENSG00000124102	0.0226788	N	N	Y	Y	Y
552514-552521	552514	chr20	43950000	43955000	552521	chr20	43985000	43990000	R	L	MSTRG.57392.1	ENSG00000124145	0.0226788	N	N	Y	Y	Y
552652-552722	552652	chr20	44640000	44645000	552722	chr20	44990000	44995000	R	L	CATG00000053380	ENSG00000100985	0.026892	N	N	Y	N	N
569631-569667	569631	chr22	18375000	18380000	569667	chr22	18555000	18560000	R	L	ENSG00000225335	ENSG00000243156	0.00441008	N	N	Y	Y	Y
574317-574324	574317	chr22	41805000	41810000	574324	chr22	41840000	41845000	R	L	CATG00000057793	ENSG00000167074	0.000153455	N	N	Y	N	N
600810-600835	600810	chrX	122965000	122970000	600835	chrX	123090000	123095000	R	L	ENSG00000232412	CATG00000112391	0.0210948	N	N	Y	N	N
59304-59332	59304	chr2	47260000	47265000	59332	chr2	47400000	47405000	R	L	MSTRG.49534.1	ENSG00000068724	0.00441008	N	N	Y	Y	Y
59304-59332	59304	chr2	47260000	47265000	59332	chr2	47400000	47405000	R	L	CATG00000042708	ENSG00000068724	0.00571502	N	N	Y	Y	Y
184973-185005	184973	chr5	43225000	43230000	185005	chr5	43385000	43390000	R	L	ENSG00000215068	ENSG00000177453	0.00334539	Y	Y	Y	Y	Y
261220-261744	261220	chr7	72420000	72425000	261744	chr7	75040000	75045000	R	L	ENSG00000127957	ENSG00000196313	0.0161846	Y	Y	Y	Y	Y
261220-261744	261220	chr7	72420000	72425000	261744	chr7	75040000	75045000	R	L	ENSG00000127957	ENSG00000130305	0.0161846	Y	Y	Y	Y	Y
261220-261744	261220	chr7	72420000	72425000	261744	chr7	75040000	75045000	R	L	ENSG00000223705	ENSG00000196313	0.0198732	Y	N	N	N	N
261220-261744	261220	chr7	72420000	72425000	261744	chr7	75040000	75045000	R	L	ENSG00000223705	ENSG00000130305	0.0198732	Y	N	N	N	N
261220-261745	261220	chr7	72420000	72425000	261745	chr7	75045000	75050000	R	L	ENSG00000127957	ENSG00000196313	0.0161846	Y	Y	Y	Y	Y
261220-261745	261220	chr7	72420000	72425000	261745	chr7	75045000	75050000	R	L	ENSG00000127957	ENSG00000130305	0.0161846	Y	Y	Y	Y	Y
261220-261745	261220	chr7	72420000	72425000	261745	chr7	75045000	75050000	R	L	ENSG00000223705	ENSG00000196313	0.0198732	Y	N	N	N	N
261220-261745	261220	chr7	72420000	72425000	261745	chr7	75045000	75050000	R	L	ENSG00000223705	ENSG00000130305	0.0198732	Y	N	N	N	N
312199-312281	312199	chr9	21810000	21815000	312281	chr9	22220000	22225000	R	L	ENSG00000234840	ENSG00000264545	0.0015521	Y	Y	Y	Y	Y
312199-312281	312199	chr9	21810000	21815000	312281	chr9	22220000	22225000	R	L	ENSG00000234840	ENSG00000099810	0.0015521	Y	Y	Y	Y	Y
312199-312283	312199	chr9	21810000	21815000	312283	chr9	22230000	22235000	R	L	ENSG00000234840	ENSG00000264545	0.0015521	Y	Y	Y	Y	Y
312199-312283	312199	chr9	21810000	21815000	312283	chr9	22230000	22235000	R	L	ENSG00000234840	ENSG00000099810	0.0015521	Y	Y	Y	Y	Y
312199-312284	312199	chr9	21810000	21815000	312284	chr9	22235000	22240000	R	L	ENSG00000234840	ENSG00000264545	0.0015521	Y	Y	Y	Y	Y
312199-312284	312199	chr9	21810000	21815000	312284	chr9	22235000	22240000	R	L	ENSG00000234840	ENSG00000099810	0.0015521	Y	Y	Y	Y	Y
312199-312285	312199	chr9	21810000	21815000	312285	chr9	22240000	22245000	R	L	ENSG00000234840	ENSG00000264545	0.0015521	Y	Y	Y	Y	Y
312199-312285	312199	chr9	21810000	21815000	312285	chr9	22240000	22245000	R	L	ENSG00000234840	ENSG00000099810	0.0015521	Y	Y	Y	Y	Y
312199-312288	312199	chr9	21810000	21815000	312288	chr9	22255000	22260000	R	L	ENSG00000234840	ENSG00000264545	0.0015521	Y	Y	Y	Y	Y
312199-312288	312199	chr9	21810000	21815000	312288	chr9	22255000	22260000	R	L	ENSG00000234840	ENSG00000099810	0.0015521	Y	Y	Y	Y	Y
375934-375973	375934	chr11	63735000	63740000	375973	chr11	63930000	63935000	R	L	CATG00000002575	ENSG00000110583	0.029759	Y	N	Y	N	N
376215-376254	376215	chr11	65140000	65145000	376254	chr11	65335000	65340000	R	L	ENSG00000260233	ENSG00000133884	0.026892	Y	N	Y	Y	Y
376215-376254	376215	chr11	65140000	65145000	376254	chr11	65335000	65340000	R	L	ENSG00000260233	ENSG00000162241	0.026892	Y	N	Y	Y	Y
469588-469594	469588	chr15	40620000	40625000	469594	chr15	40650000	40655000	R	L	CATG00000024680	ENSG00000188549	0.0473844	Y	N	N	N	N
486212-486233	486212	chr16	21205000	21210000	486233	chr16	21310000	21315000	R	L	ENSG00000189149	ENSG00000103310	0.0229717	Y	N	Y	Y	Y
507204-507211	507204	chr17	35810000	35815000	507211	chr17	35845000	35850000	R	L	CATG00000033539	ENSG00000108264	0.0140897	Y	N	Y	Y	Y
507678-507695	507678	chr17	38180000	38185000	507695	chr17	38265000	38270000	R	L	CATG00000033617	ENSG00000008838	0.00767043	Y	N	Y	Y	Y
509825-509847	509825	chr17	48915000	48920000	509847	chr17	49025000	49030000	R	L	ENSG00000251665	ENSG00000141232	0.0218539	N	N	Y	Y	Y
509825-509847	509825	chr17	48915000	48920000	509847	chr17	49025000	49030000	R	L	ENSG00000251665	ENSG00000173714	0.0218539	N	N	Y	Y	Y
509827-509847	509827	chr17	48925000	48930000	509847	chr17	49025000	49030000	R	L	ENSG00000251665	ENSG00000141232	0.0218539	N	N	Y	Y	Y
511614-511628	511614	chr17	57860000	57865000	511628	chr17	57930000	57935000	R	L	CATG00000031989	ENSG00000062716	0.0347185	N	N	N	N	N
511614-511629	511614	chr17	57860000	57865000	511629	chr17	57935000	57940000	R	L	CATG00000031989	ENSG00000062716	0.0347185	N	N	N	N	N
514981-514984	514981	chr17	74695000	74700000	514984	chr17	74710000	74715000	R	L	ENSG00000163597	ENSG00000182534	0.0294838	Y	Y	Y	Y	Y
514981-514984	514981	chr17	74695000	74700000	514984	chr17	74710000	74715000	R	L	ENSG00000163597	CATG00000034633	0.0294838	Y	Y	Y	Y	Y
514981-514984	514981	chr17	74695000	74700000	514984	chr17	74710000	74715000	R	L	CATG00000032467	ENSG00000182534	0.0473844	Y	N	N	N	N
514981-514984	514981	chr17	74695000	74700000	514984	chr17	74710000	74715000	R	L	CATG00000032467	CATG00000034633	0.0473844	Y	N	N	N	N
541757-541791	541757	chr19	49295000	49300000	541791	chr19	49465000	49470000	R	L	ENSG00000267898	ENSG00000105552	0.0161225	N	N	Y	N	N
541757-541791	541757	chr19	49295000	49300000	541791	chr19	49465000	49470000	R	L	ENSG00000267898	CATG00000039615	0.0161225	N	N	Y	N	N
569656-569667	569656	chr22	18500000	18505000	569667	chr22	18555000	18560000	R	L	ENSG00000225335	ENSG00000243156	0.00441008	N	N	Y	Y	Y
1942-1947	1942	chr1	9705000	9710000	1947	chr1	9730000	9735000	R	L	ENSG00000231789	ENSG00000188807	0.00447051	Y	Y	Y	Y	Y
1942-1947	1942	chr1	9705000	9710000	1947	chr1	9730000	9735000	R	L	ENSG00000231789	ENSG00000171608	0.00447051	Y	Y	Y	Y	Y
2095-2098	2095	chr1	10470000	10475000	2098	chr1	10485000	10490000	R	L	ENSG00000271989	ENSG00000142657	0.0216251	Y	N	Y	N	N
21949-21957	21949	chr1	109740000	109745000	21957	chr1	109780000	109785000	R	L	CATG00000070338	ENSG00000116299	0.0478197	N	Y	Y	Y	Y
28907-29707	28907	chr1	144530000	144535000	29707	chr1	148530000	148535000	R	L	CATG00000017091	CATG00000015899	7.36581e-05	Y	N	Y	Y	Y
29015-29707	29015	chr1	145070000	145075000	29707	chr1	148530000	148535000	R	L	CATG00000017091	ENSG00000178104	7.36581e-05	Y	N	Y	Y	Y
28907-29841	28907	chr1	144530000	144535000	29841	chr1	149200000	149205000	R	L	ENSG00000212544	CATG00000015899	2.31355e-08	Y	N	Y	Y	Y
28907-29841	28907	chr1	144530000	144535000	29841	chr1	149200000	149205000	R	L	ENSG00000232721	CATG00000015899	2.46979e-08	Y	N	Y	Y	Y
31036-31114	31036	chr1	155175000	155180000	31114	chr1	155565000	155570000	R	L	ENSG00000235919	ENSG00000169231	1.42267e-06	Y	Y	Y	N	N
31036-31114	31036	chr1	155175000	155180000	31114	chr1	155565000	155570000	R	L	ENSG00000235919	ENSG00000173171	1.42267e-06	Y	Y	Y	N	N
31055-31109	31055	chr1	155270000	155275000	31109	chr1	155540000	155545000	R	L	ENSG00000235919	ENSG00000143627	1.42267e-06	Y	Y	Y	N	N
31055-31109	31055	chr1	155270000	155275000	31109	chr1	155540000	155545000	R	L	ENSG00000235919	ENSG00000160752	1.42267e-06	Y	Y	Y	N	N
31044-31125	31044	chr1	155215000	155220000	31125	chr1	155620000	155625000	R	L	ENSG00000246203	ENSG00000160767	0.0164804	Y	Y	Y	Y	Y
31050-31125	31050	chr1	155245000	155250000	31125	chr1	155620000	155625000	R	L	ENSG00000246203	ENSG00000176444	0.0164804	Y	Y	Y	Y	Y
31050-31125	31050	chr1	155245000	155250000	31125	chr1	155620000	155625000	R	L	ENSG00000246203	ENSG00000143630	0.0164804	Y	Y	Y	Y	Y
31056-31125	31056	chr1	155275000	155280000	31125	chr1	155620000	155625000	R	L	ENSG00000246203	ENSG00000143627	0.0164804	Y	Y	Y	Y	Y
31056-31125	31056	chr1	155275000	155280000	31125	chr1	155620000	155625000	R	L	ENSG00000246203	ENSG00000160752	0.0164804	Y	Y	Y	Y	Y
33982-34173	33982	chr1	169905000	169910000	34173	chr1	170860000	170865000	R	L	ENSG00000231424	ENSG00000075945	0.0100426	Y	Y	Y	Y	Y
34481-34538	34481	chr1	172400000	172405000	34538	chr1	172685000	172690000	R	L	ENSG00000224228	ENSG00000135845	6.83783e-05	Y	Y	Y	Y	Y
34481-34538	34481	chr1	172400000	172405000	34538	chr1	172685000	172690000	R	L	ENSG00000224228	ENSG00000180999	6.83783e-05	Y	Y	Y	Y	Y
34483-34535	34483	chr1	172410000	172415000	34535	chr1	172670000	172675000	R	L	ENSG00000224228	ENSG00000135845	6.83783e-05	Y	Y	Y	Y	Y
34483-34535	34483	chr1	172410000	172415000	34535	chr1	172670000	172675000	R	L	ENSG00000224228	ENSG00000180999	6.83783e-05	Y	Y	Y	Y	Y
34483-34537	34483	chr1	172410000	172415000	34537	chr1	172680000	172685000	R	L	ENSG00000224228	ENSG00000135845	6.83783e-05	Y	Y	Y	Y	Y
34483-34537	34483	chr1	172410000	172415000	34537	chr1	172680000	172685000	R	L	ENSG00000224228	ENSG00000180999	6.83783e-05	Y	Y	Y	Y	Y
34484-34538	34484	chr1	172415000	172420000	34538	chr1	172685000	172690000	R	L	ENSG00000224228	ENSG00000135845	6.83783e-05	Y	Y	Y	Y	Y
34484-34538	34484	chr1	172415000	172420000	34538	chr1	172685000	172690000	R	L	ENSG00000224228	ENSG00000180999	6.83783e-05	Y	Y	Y	Y	Y
34485-34537	34485	chr1	172420000	172425000	34537	chr1	172680000	172685000	R	L	ENSG00000224228	ENSG00000135845	6.83783e-05	Y	Y	Y	Y	Y
34485-34537	34485	chr1	172420000	172425000	34537	chr1	172680000	172685000	R	L	ENSG00000224228	ENSG00000180999	6.83783e-05	Y	Y	Y	Y	Y
34485-34540	34485	chr1	172420000	172425000	34540	chr1	172695000	172700000	R	L	ENSG00000224228	ENSG00000135845	6.83783e-05	Y	Y	Y	Y	Y
34485-34540	34485	chr1	172420000	172425000	34540	chr1	172695000	172700000	R	L	ENSG00000224228	ENSG00000180999	6.83783e-05	Y	Y	Y	Y	Y
34513-34540	34513	chr1	172560000	172565000	34540	chr1	172695000	172700000	R	L	ENSG00000224228	ENSG00000094975	6.83783e-05	Y	Y	Y	Y	Y
34527-34530	34527	chr1	172630000	172635000	34530	chr1	172645000	172650000	R	L	ENSG00000224228	ENSG00000117560	6.83783e-05	Y	Y	Y	Y	Y
36170-36224	36170	chr1	180845000	180850000	36224	chr1	181115000	181120000	R	L	ENSG00000179452	ENSG00000143324	0.0428983	N	Y	Y	Y	Y
36170-36227	36170	chr1	180845000	180850000	36227	chr1	181130000	181135000	R	L	ENSG00000179452	ENSG00000143324	0.0428983	N	Y	Y	Y	Y
36172-36224	36172	chr1	180855000	180860000	36224	chr1	181115000	181120000	R	L	ENSG00000179452	ENSG00000143324	0.0428983	N	Y	Y	Y	Y
36172-36228	36172	chr1	180855000	180860000	36228	chr1	181135000	181140000	R	L	ENSG00000179452	ENSG00000143324	0.0428983	N	Y	Y	Y	Y
36177-36227	36177	chr1	180880000	180885000	36227	chr1	181130000	181135000	R	L	ENSG00000179452	CATG00000084473	0.0428983	N	Y	Y	Y	Y
36177-36227	36177	chr1	180880000	180885000	36227	chr1	181130000	181135000	R	L	ENSG00000179452	ENSG00000135835	0.0428983	N	Y	Y	Y	Y
36177-36228	36177	chr1	180880000	180885000	36228	chr1	181135000	181140000	R	L	ENSG00000179452	CATG00000084473	0.0428983	N	Y	Y	Y	Y
36177-36228	36177	chr1	180880000	180885000	36228	chr1	181135000	181140000	R	L	ENSG00000179452	ENSG00000135835	0.0428983	N	Y	Y	Y	Y
36185-36224	36185	chr1	180920000	180925000	36224	chr1	181115000	181120000	R	L	ENSG00000179452	ENSG00000135835	0.0428983	N	Y	Y	Y	Y
36189-36227	36189	chr1	180940000	180945000	36227	chr1	181130000	181135000	R	L	ENSG00000179452	ENSG00000234237	0.0428983	N	Y	Y	Y	Y
36189-36227	36189	chr1	180940000	180945000	36227	chr1	181130000	181135000	R	L	ENSG00000179452	ENSG00000135823	0.0428983	N	Y	Y	Y	Y
36191-36228	36191	chr1	180950000	180955000	36228	chr1	181135000	181140000	R	L	ENSG00000179452	ENSG00000135823	0.0428983	N	Y	Y	Y	Y
36195-36224	36195	chr1	180970000	180975000	36224	chr1	181115000	181120000	R	L	ENSG00000179452	ENSG00000135823	0.0428983	N	Y	Y	Y	Y
36195-36228	36195	chr1	180970000	180975000	36228	chr1	181135000	181140000	R	L	ENSG00000179452	ENSG00000135823	0.0428983	N	Y	Y	Y	Y
36197-36228	36197	chr1	180980000	180985000	36228	chr1	181135000	181140000	R	L	ENSG00000179452	ENSG00000135823	0.0428983	N	Y	Y	Y	Y
36198-36223	36198	chr1	180985000	180990000	36223	chr1	181110000	181115000	R	L	ENSG00000179452	ENSG00000135823	0.0428983	N	Y	Y	Y	Y
36198-36224	36198	chr1	180985000	180990000	36224	chr1	181115000	181120000	R	L	ENSG00000179452	ENSG00000135823	0.0428983	N	Y	Y	Y	Y
36198-36227	36198	chr1	180985000	180990000	36227	chr1	181130000	181135000	R	L	ENSG00000179452	ENSG00000135823	0.0428983	N	Y	Y	Y	Y
36201-36223	36201	chr1	181000000	181005000	36223	chr1	181110000	181115000	R	L	ENSG00000179452	ENSG00000153029	0.0428983	N	Y	Y	Y	Y
36201-36224	36201	chr1	181000000	181005000	36224	chr1	181115000	181120000	R	L	ENSG00000179452	ENSG00000153029	0.0428983	N	Y	Y	Y	Y
36201-36225	36201	chr1	181000000	181005000	36225	chr1	181120000	181125000	R	L	ENSG00000179452	ENSG00000153029	0.0428983	N	Y	Y	Y	Y
36201-36227	36201	chr1	181000000	181005000	36227	chr1	181130000	181135000	R	L	ENSG00000179452	ENSG00000153029	0.0428983	N	Y	Y	Y	Y
36201-36228	36201	chr1	181000000	181005000	36228	chr1	181135000	181140000	R	L	ENSG00000179452	ENSG00000153029	0.0428983	N	Y	Y	Y	Y
36202-36223	36202	chr1	181005000	181010000	36223	chr1	181110000	181115000	R	L	ENSG00000179452	ENSG00000153029	0.0428983	N	Y	Y	Y	Y
36202-36224	36202	chr1	181005000	181010000	36224	chr1	181115000	181120000	R	L	ENSG00000179452	ENSG00000153029	0.0428983	N	Y	Y	Y	Y
36202-36227	36202	chr1	181005000	181010000	36227	chr1	181130000	181135000	R	L	ENSG00000179452	ENSG00000153029	0.0428983	N	Y	Y	Y	Y
36202-36228	36202	chr1	181005000	181010000	36228	chr1	181135000	181140000	R	L	ENSG00000179452	ENSG00000153029	0.0428983	N	Y	Y	Y	Y
36203-36224	36203	chr1	181010000	181015000	36224	chr1	181115000	181120000	R	L	ENSG00000179452	ENSG00000153029	0.0428983	N	Y	Y	Y	Y
36203-36225	36203	chr1	181010000	181015000	36225	chr1	181120000	181125000	R	L	ENSG00000179452	ENSG00000153029	0.0428983	N	Y	Y	Y	Y
36203-36227	36203	chr1	181010000	181015000	36227	chr1	181130000	181135000	R	L	ENSG00000179452	ENSG00000153029	0.0428983	N	Y	Y	Y	Y
36203-36228	36203	chr1	181010000	181015000	36228	chr1	181135000	181140000	R	L	ENSG00000179452	ENSG00000153029	0.0428983	N	Y	Y	Y	Y
36205-36224	36205	chr1	181020000	181025000	36224	chr1	181115000	181120000	R	L	ENSG00000179452	ENSG00000153029	0.0428983	N	Y	Y	Y	Y
36212-36224	36212	chr1	181055000	181060000	36224	chr1	181115000	181120000	R	L	ENSG00000179452	ENSG00000162783	0.0428983	N	Y	Y	Y	Y
36213-36223	36213	chr1	181060000	181065000	36223	chr1	181110000	181115000	R	L	ENSG00000179452	ENSG00000162783	0.0428983	N	Y	Y	Y	Y
36213-36224	36213	chr1	181060000	181065000	36224	chr1	181115000	181120000	R	L	ENSG00000179452	ENSG00000162783	0.0428983	N	Y	Y	Y	Y
36213-36225	36213	chr1	181060000	181065000	36225	chr1	181120000	181125000	R	L	ENSG00000179452	ENSG00000162783	0.0428983	N	Y	Y	Y	Y
36213-36227	36213	chr1	181060000	181065000	36227	chr1	181130000	181135000	R	L	ENSG00000179452	ENSG00000162783	0.0428983	N	Y	Y	Y	Y
37027-37107	37027	chr1	185130000	185135000	37107	chr1	185530000	185535000	R	L	CATG00000028030	ENSG00000116668	2.39149e-06	Y	Y	Y	Y	Y
37027-37107	37027	chr1	185130000	185135000	37107	chr1	185530000	185535000	R	L	ENSG00000228309	ENSG00000116668	0.0195977	Y	Y	Y	Y	Y
37036-37115	37036	chr1	185175000	185180000	37115	chr1	185570000	185575000	R	L	CATG00000028030	ENSG00000116668	2.39149e-06	Y	Y	Y	Y	Y
37036-37115	37036	chr1	185175000	185180000	37115	chr1	185570000	185575000	R	L	ENSG00000228309	ENSG00000116668	0.0195977	Y	Y	Y	Y	Y
37053-37128	37053	chr1	185260000	185265000	37128	chr1	185635000	185640000	R	L	CATG00000028030	ENSG00000116668	2.39149e-06	Y	Y	Y	Y	Y
37053-37128	37053	chr1	185260000	185265000	37128	chr1	185635000	185640000	R	L	CATG00000028030	ENSG00000116679	2.39149e-06	Y	Y	Y	Y	Y
37054-37129	37054	chr1	185265000	185270000	37129	chr1	185640000	185645000	R	L	CATG00000028030	ENSG00000116668	2.39149e-06	Y	Y	Y	Y	Y
37054-37129	37054	chr1	185265000	185270000	37129	chr1	185640000	185645000	R	L	CATG00000028030	ENSG00000116679	2.39149e-06	Y	Y	Y	Y	Y
37055-37130	37055	chr1	185270000	185275000	37130	chr1	185645000	185650000	R	L	CATG00000028030	ENSG00000116679	2.39149e-06	Y	Y	Y	Y	Y
37056-37106	37056	chr1	185275000	185280000	37106	chr1	185525000	185530000	R	L	CATG00000028030	ENSG00000116679	2.39149e-06	Y	Y	Y	Y	Y
37056-37106	37056	chr1	185275000	185280000	37106	chr1	185525000	185530000	R	L	ENSG00000228309	ENSG00000116679	0.0195977	Y	Y	Y	Y	Y
37057-37107	37057	chr1	185280000	185285000	37107	chr1	185530000	185535000	R	L	CATG00000028030	ENSG00000116679	2.39149e-06	Y	Y	Y	Y	Y
37057-37107	37057	chr1	185280000	185285000	37107	chr1	185530000	185535000	R	L	ENSG00000228309	ENSG00000116679	0.0195977	Y	Y	Y	Y	Y
41468-41496	41468	chr1	207335000	207340000	41496	chr1	207475000	207480000	R	L	CATG00000091736	ENSG00000123836	0.00739909	N	Y	Y	Y	Y
41468-41496	41468	chr1	207335000	207340000	41496	chr1	207475000	207480000	R	L	CATG00000091736	ENSG00000123838	0.00739909	N	Y	Y	Y	Y
41468-41496	41468	chr1	207335000	207340000	41496	chr1	207475000	207480000	R	L	ENSG00000237074	ENSG00000123836	0.0462435	N	Y	Y	Y	Y
41468-41496	41468	chr1	207335000	207340000	41496	chr1	207475000	207480000	R	L	ENSG00000237074	ENSG00000123838	0.0462435	N	Y	Y	Y	Y
41471-41486	41471	chr1	207350000	207355000	41486	chr1	207425000	207430000	R	L	CATG00000091736	ENSG00000123836	0.00739909	N	Y	Y	Y	Y
41471-41486	41471	chr1	207350000	207355000	41486	chr1	207425000	207430000	R	L	CATG00000091736	ENSG00000123838	0.00739909	N	Y	Y	Y	Y
41471-41486	41471	chr1	207350000	207355000	41486	chr1	207425000	207430000	R	L	ENSG00000237074	ENSG00000123836	0.0462435	N	Y	Y	Y	Y
41471-41486	41471	chr1	207350000	207355000	41486	chr1	207425000	207430000	R	L	ENSG00000237074	ENSG00000123838	0.0462435	N	Y	Y	Y	Y
45761-45861	45761	chr1	228800000	228805000	45861	chr1	229300000	229305000	R	L	ENSG00000236975	ENSG00000116574	0.000985966	Y	Y	N	N	N
45766-45859	45766	chr1	228825000	228830000	45859	chr1	229290000	229295000	R	L	ENSG00000236975	ENSG00000116574	0.000985966	Y	Y	N	N	N
45767-45861	45767	chr1	228830000	228835000	45861	chr1	229300000	229305000	R	L	ENSG00000236975	ENSG00000116574	0.000985966	Y	Y	N	N	N
45777-45856	45777	chr1	228880000	228885000	45856	chr1	229275000	229280000	R	L	ENSG00000236975	ENSG00000116574	0.000985966	Y	Y	N	N	N
46950-46968	46950	chr1	234745000	234750000	46968	chr1	234835000	234840000	R	L	CATG00000098840	ENSG00000168264	0.0486039	N	Y	Y	Y	Y
46950-46972	46950	chr1	234745000	234750000	46972	chr1	234855000	234860000	R	L	CATG00000098840	ENSG00000168264	0.0486039	N	Y	Y	Y	Y
46947-47024	46947	chr1	234730000	234735000	47024	chr1	235115000	235120000	R	L	CATG00000098967	ENSG00000168264	0.000645289	N	Y	Y	Y	Y
46948-47024	46948	chr1	234735000	234740000	47024	chr1	235115000	235120000	R	L	CATG00000098967	ENSG00000168264	0.000645289	N	Y	Y	Y	Y
47186-47228	47186	chr1	235925000	235930000	47228	chr1	236135000	236140000	R	L	CATG00000040418	ENSG00000143669	0.0389278	N	Y	Y	Y	Y
47186-47228	47186	chr1	235925000	235930000	47228	chr1	236135000	236140000	R	L	ENSG00000229291	ENSG00000143669	0.0498873	N	Y	Y	Y	Y
47194-47227	47194	chr1	235965000	235970000	47227	chr1	236130000	236135000	R	L	CATG00000040418	ENSG00000143669	0.0389278	N	Y	Y	Y	Y
47194-47227	47194	chr1	235965000	235970000	47227	chr1	236130000	236135000	R	L	ENSG00000229291	ENSG00000143669	0.0498873	N	Y	Y	Y	Y
47194-47228	47194	chr1	235965000	235970000	47228	chr1	236135000	236140000	R	L	CATG00000040418	ENSG00000143669	0.0389278	N	Y	Y	Y	Y
47194-47228	47194	chr1	235965000	235970000	47228	chr1	236135000	236140000	R	L	ENSG00000229291	ENSG00000143669	0.0498873	N	Y	Y	Y	Y
47202-47228	47202	chr1	236005000	236010000	47228	chr1	236135000	236140000	R	L	CATG00000040418	ENSG00000143669	0.0389278	N	Y	Y	Y	Y
47202-47228	47202	chr1	236005000	236010000	47228	chr1	236135000	236140000	R	L	ENSG00000229291	ENSG00000143669	0.0498873	N	Y	Y	Y	Y
47205-47222	47205	chr1	236020000	236025000	47222	chr1	236105000	236110000	R	L	CATG00000040418	ENSG00000143669	0.0389278	N	Y	Y	Y	Y
47205-47222	47205	chr1	236020000	236025000	47222	chr1	236105000	236110000	R	L	ENSG00000229291	ENSG00000143669	0.0498873	N	Y	Y	Y	Y
47206-47215	47206	chr1	236025000	236030000	47215	chr1	236070000	236075000	R	L	CATG00000040418	ENSG00000143669	0.0389278	N	Y	Y	Y	Y
47206-47215	47206	chr1	236025000	236030000	47215	chr1	236070000	236075000	R	L	ENSG00000229291	ENSG00000143669	0.0498873	N	Y	Y	Y	Y
47206-47219	47206	chr1	236025000	236030000	47219	chr1	236090000	236095000	R	L	CATG00000040418	ENSG00000143669	0.0389278	N	Y	Y	Y	Y
47206-47219	47206	chr1	236025000	236030000	47219	chr1	236090000	236095000	R	L	ENSG00000229291	ENSG00000143669	0.0498873	N	Y	Y	Y	Y
47206-47220	47206	chr1	236025000	236030000	47220	chr1	236095000	236100000	R	L	CATG00000040418	ENSG00000143669	0.0389278	N	Y	Y	Y	Y
47206-47220	47206	chr1	236025000	236030000	47220	chr1	236095000	236100000	R	L	ENSG00000229291	ENSG00000143669	0.0498873	N	Y	Y	Y	Y
47206-47222	47206	chr1	236025000	236030000	47222	chr1	236105000	236110000	R	L	CATG00000040418	ENSG00000143669	0.0389278	N	Y	Y	Y	Y
47206-47222	47206	chr1	236025000	236030000	47222	chr1	236105000	236110000	R	L	ENSG00000229291	ENSG00000143669	0.0498873	N	Y	Y	Y	Y
47208-47220	47208	chr1	236035000	236040000	47220	chr1	236095000	236100000	R	L	CATG00000040418	ENSG00000143669	0.0389278	N	Y	Y	Y	Y
47208-47220	47208	chr1	236035000	236040000	47220	chr1	236095000	236100000	R	L	ENSG00000229291	ENSG00000143669	0.0498873	N	Y	Y	Y	Y
47208-47222	47208	chr1	236035000	236040000	47222	chr1	236105000	236110000	R	L	CATG00000040418	ENSG00000143669	0.0389278	N	Y	Y	Y	Y
47208-47222	47208	chr1	236035000	236040000	47222	chr1	236105000	236110000	R	L	ENSG00000229291	ENSG00000143669	0.0498873	N	Y	Y	Y	Y
47611-47646	47611	chr1	238050000	238055000	47646	chr1	238225000	238230000	R	L	ENSG00000231877	ENSG00000116996	0.000382735	Y	Y	Y	Y	Y
53592-53764	53592	chr2	18700000	18705000	53764	chr2	19560000	19565000	R	L	CATG00000047802	ENSG00000170745	0.0470649	N	N	Y	N	N
53592-53764	53592	chr2	18700000	18705000	53764	chr2	19560000	19565000	R	L	CATG00000047802	ENSG00000240857	0.0470649	N	N	Y	N	N
53763-53764	53763	chr2	19555000	19560000	53764	chr2	19560000	19565000	R	L	CATG00000047802	ENSG00000143867	0.0470649	N	N	Y	N	N
59303-59332	59303	chr2	47255000	47260000	59332	chr2	47400000	47405000	R	L	MSTRG.49534.1	ENSG00000068724	0.00441008	N	N	Y	Y	Y
59303-59332	59303	chr2	47255000	47260000	59332	chr2	47400000	47405000	R	L	CATG00000042708	ENSG00000068724	0.00571502	N	N	Y	Y	Y
59326-59332	59326	chr2	47370000	47375000	59332	chr2	47400000	47405000	R	L	MSTRG.49534.1	ENSG00000239605	0.00441008	N	N	Y	Y	Y
59326-59332	59326	chr2	47370000	47375000	59332	chr2	47400000	47405000	R	L	MSTRG.49534.1	ENSG00000273269	0.00441008	N	N	Y	Y	Y
59326-59332	59326	chr2	47370000	47375000	59332	chr2	47400000	47405000	R	L	CATG00000042708	ENSG00000239605	0.00571502	N	N	Y	Y	Y
59326-59332	59326	chr2	47370000	47375000	59332	chr2	47400000	47405000	R	L	CATG00000042708	ENSG00000273269	0.00571502	N	N	Y	Y	Y
59468-59516	59468	chr2	48080000	48085000	59516	chr2	48320000	48325000	R	L	ENSG00000230773	ENSG00000138081	0.0410663	Y	Y	Y	Y	Y
59478-59518	59478	chr2	48130000	48135000	59518	chr2	48330000	48335000	R	L	ENSG00000230773	ENSG00000138081	0.0410663	Y	Y	Y	Y	Y
60718-60798	60718	chr2	54330000	54335000	60798	chr2	54730000	54735000	R	L	CATG00000042823	ENSG00000170634	0.0478197	N	N	N	N	N
108180-108200	108180	chr3	48440000	48445000	108200	chr3	48540000	48545000	R	L	CATG00000060056	ENSG00000164050	0.0121117	N	Y	Y	N	N
108191-108200	108191	chr3	48495000	48500000	108200	chr3	48540000	48545000	R	L	CATG00000060056	ENSG00000164053	0.0121117	N	Y	Y	N	N
108193-108200	108193	chr3	48505000	48510000	108200	chr3	48540000	48545000	R	L	CATG00000060056	ENSG00000164053	0.0121117	N	Y	Y	N	N
108193-108200	108193	chr3	48505000	48510000	108200	chr3	48540000	48545000	R	L	CATG00000060056	ENSG00000213689	0.0121117	N	Y	Y	N	N
108193-108200	108193	chr3	48505000	48510000	108200	chr3	48540000	48545000	R	L	CATG00000060056	ENSG00000164054	0.0121117	N	Y	Y	N	N
108334-108368	108334	chr3	49210000	49215000	108368	chr3	49380000	49385000	R	L	CATG00000064587	ENSG00000185909	0.0226788	N	N	N	N	N
108334-108368	108334	chr3	49210000	49215000	108368	chr3	49380000	49385000	R	L	CATG00000064587	ENSG00000236980	0.0226788	N	N	N	N	N
120751-120773	120751	chr3	111295000	111300000	120773	chr3	111405000	111410000	R	L	CATG00000065618	ENSG00000153283	0.0239364	Y	Y	Y	Y	Y
120751-120773	120751	chr3	111295000	111300000	120773	chr3	111405000	111410000	R	L	CATG00000065618	ENSG00000177494	0.0239364	Y	Y	Y	Y	Y
120751-120774	120751	chr3	111295000	111300000	120774	chr3	111410000	111415000	R	L	CATG00000065618	ENSG00000153283	0.0239364	Y	Y	Y	Y	Y
120751-120774	120751	chr3	111295000	111300000	120774	chr3	111410000	111415000	R	L	CATG00000065618	ENSG00000177494	0.0239364	Y	Y	Y	Y	Y
120751-120778	120751	chr3	111295000	111300000	120778	chr3	111430000	111435000	R	L	CATG00000065618	ENSG00000153283	0.0239364	Y	Y	Y	Y	Y
120751-120778	120751	chr3	111295000	111300000	120778	chr3	111430000	111435000	R	L	CATG00000065618	ENSG00000177494	0.0239364	Y	Y	Y	Y	Y
120751-120779	120751	chr3	111295000	111300000	120779	chr3	111435000	111440000	R	L	CATG00000065618	ENSG00000153283	0.0239364	Y	Y	Y	Y	Y
120751-120779	120751	chr3	111295000	111300000	120779	chr3	111435000	111440000	R	L	CATG00000065618	ENSG00000177494	0.0239364	Y	Y	Y	Y	Y
120751-120807	120751	chr3	111295000	111300000	120807	chr3	111575000	111580000	R	L	CATG00000065618	ENSG00000153283	0.0239364	Y	Y	Y	Y	Y
120751-120807	120751	chr3	111295000	111300000	120807	chr3	111575000	111580000	R	L	CATG00000065618	ENSG00000177494	0.0239364	Y	Y	Y	Y	Y
120753-120772	120753	chr3	111305000	111310000	120772	chr3	111400000	111405000	R	L	CATG00000065618	ENSG00000153283	0.0239364	Y	Y	Y	Y	Y
120753-120772	120753	chr3	111305000	111310000	120772	chr3	111400000	111405000	R	L	CATG00000065618	ENSG00000177494	0.0239364	Y	Y	Y	Y	Y
120754-120779	120754	chr3	111310000	111315000	120779	chr3	111435000	111440000	R	L	CATG00000065618	ENSG00000153283	0.0239364	Y	Y	Y	Y	Y
120754-120779	120754	chr3	111310000	111315000	120779	chr3	111435000	111440000	R	L	CATG00000065618	ENSG00000177494	0.0239364	Y	Y	Y	Y	Y
120779-120807	120779	chr3	111435000	111440000	120807	chr3	111575000	111580000	R	L	CATG00000065618	ENSG00000240891	0.0239364	Y	Y	Y	Y	Y
120779-120807	120779	chr3	111435000	111440000	120807	chr3	111575000	111580000	R	L	CATG00000065618	ENSG00000144824	0.0239364	Y	Y	Y	Y	Y
120781-120807	120781	chr3	111445000	111450000	120807	chr3	111575000	111580000	R	L	CATG00000065618	ENSG00000240891	0.0239364	Y	Y	Y	Y	Y
120781-120807	120781	chr3	111445000	111450000	120807	chr3	111575000	111580000	R	L	CATG00000065618	ENSG00000144824	0.0239364	Y	Y	Y	Y	Y
120782-120807	120782	chr3	111450000	111455000	120807	chr3	111575000	111580000	R	L	CATG00000065618	ENSG00000240891	0.0239364	Y	Y	Y	Y	Y
120782-120807	120782	chr3	111450000	111455000	120807	chr3	111575000	111580000	R	L	CATG00000065618	ENSG00000144824	0.0239364	Y	Y	Y	Y	Y
120783-120807	120783	chr3	111455000	111460000	120807	chr3	111575000	111580000	R	L	CATG00000065618	ENSG00000240891	0.0239364	Y	Y	Y	Y	Y
120783-120807	120783	chr3	111455000	111460000	120807	chr3	111575000	111580000	R	L	CATG00000065618	ENSG00000144824	0.0239364	Y	Y	Y	Y	Y
120784-120807	120784	chr3	111460000	111465000	120807	chr3	111575000	111580000	R	L	CATG00000065618	ENSG00000240891	0.0239364	Y	Y	Y	Y	Y
120784-120807	120784	chr3	111460000	111465000	120807	chr3	111575000	111580000	R	L	CATG00000065618	ENSG00000144824	0.0239364	Y	Y	Y	Y	Y
120788-120807	120788	chr3	111480000	111485000	120807	chr3	111575000	111580000	R	L	CATG00000065618	ENSG00000240891	0.0239364	Y	Y	Y	Y	Y
120788-120807	120788	chr3	111480000	111485000	120807	chr3	111575000	111580000	R	L	CATG00000065618	ENSG00000144824	0.0239364	Y	Y	Y	Y	Y
120805-120807	120805	chr3	111565000	111570000	120807	chr3	111575000	111580000	R	L	CATG00000065618	ENSG00000240891	0.0239364	Y	Y	Y	Y	Y
120805-120807	120805	chr3	111565000	111570000	120807	chr3	111575000	111580000	R	L	CATG00000065618	ENSG00000144824	0.0239364	Y	Y	Y	Y	Y
121478-121599	121478	chr3	114930000	114935000	121599	chr3	115535000	115540000	R	L	CATG00000061421	ENSG00000172020	0.00039515	Y	Y	Y	Y	Y
121479-121599	121479	chr3	114935000	114940000	121599	chr3	115535000	115540000	R	L	CATG00000061421	ENSG00000172020	0.00039515	Y	Y	Y	Y	Y
129775-129799	129775	chr3	156415000	156420000	129799	chr3	156535000	156540000	R	L	CATG00000062386	ENSG00000163659	0.0302222	Y	Y	Y	Y	Y
129778-129796	129778	chr3	156430000	156435000	129796	chr3	156520000	156525000	R	L	CATG00000062386	ENSG00000163659	0.0302222	Y	Y	Y	Y	Y
129780-129792	129780	chr3	156440000	156445000	129792	chr3	156500000	156505000	R	L	CATG00000062386	ENSG00000163659	0.0302222	Y	Y	Y	Y	Y
129781-129785	129781	chr3	156445000	156450000	129785	chr3	156465000	156470000	R	L	CATG00000062386	ENSG00000163659	0.0302222	Y	Y	Y	Y	Y
133845-133991	133845	chr3	176765000	176770000	133991	chr3	177495000	177500000	R	L	CATG00000066957	ENSG00000177565	0.00576704	Y	Y	Y	Y	Y
138803-138873	138803	chr4	3530000	3535000	138873	chr4	3880000	3885000	R	L	ENSG00000251271	ENSG00000163956	0.0345975	N	Y	Y	Y	Y
141302-141348	141302	chr4	16025000	16030000	141348	chr4	16255000	16260000	R	L	ENSG00000242358	ENSG00000007062	0.00224856	N	N	N	N	N
153106-153132	153106	chr4	75045000	75050000	153132	chr4	75175000	75180000	R	L	CATG00000072820	ENSG00000163738	0.041553	N	Y	Y	Y	Y
153108-153133	153108	chr4	75055000	75060000	153133	chr4	75180000	75185000	R	L	CATG00000072820	ENSG00000163738	0.041553	N	Y	Y	Y	Y
153115-153131	153115	chr4	75090000	75095000	153131	chr4	75170000	75175000	R	L	CATG00000072820	ENSG00000163738	0.041553	N	Y	Y	Y	Y
153115-153132	153115	chr4	75090000	75095000	153132	chr4	75175000	75180000	R	L	CATG00000072820	ENSG00000163738	0.041553	N	Y	Y	Y	Y
153116-153131	153116	chr4	75095000	75100000	153131	chr4	75170000	75175000	R	L	CATG00000072820	ENSG00000163738	0.041553	N	Y	Y	Y	Y
153116-153132	153116	chr4	75095000	75100000	153132	chr4	75175000	75180000	R	L	CATG00000072820	ENSG00000163738	0.041553	N	Y	Y	Y	Y
153116-153133	153116	chr4	75095000	75100000	153133	chr4	75180000	75185000	R	L	CATG00000072820	ENSG00000163738	0.041553	N	Y	Y	Y	Y
153117-153132	153117	chr4	75100000	75105000	153132	chr4	75175000	75180000	R	L	CATG00000072820	ENSG00000163738	0.041553	N	Y	Y	Y	Y
154561-154646	154561	chr4	82320000	82325000	154646	chr4	82745000	82750000	R	L	ENSG00000251331	ENSG00000138669	0.000130728	N	Y	Y	Y	Y
154564-154634	154564	chr4	82335000	82340000	154634	chr4	82685000	82690000	R	L	ENSG00000251331	ENSG00000138669	0.000130728	N	Y	Y	Y	Y
154564-154634	154564	chr4	82335000	82340000	154634	chr4	82685000	82690000	R	L	ENSG00000251331	ENSG00000138670	0.000130728	N	Y	Y	Y	Y
203401-203421	203401	chr5	135365000	135370000	203421	chr5	135465000	135470000	R	L	ENSG00000164621	ENSG00000120708	0.0190083	N	Y	Y	Y	Y
211437-211442	211437	chr5	175545000	175550000	211442	chr5	175570000	175575000	R	L	ENSG00000248596	ENSG00000182230	0.0426155	Y	Y	Y	Y	Y
212629-212789	212629	chr6	585000	590000	212789	chr6	1385000	1390000	R	L	ENSG00000261730	ENSG00000112685	0.000188912	Y	Y	Y	Y	Y
212629-212790	212629	chr6	585000	590000	212790	chr6	1390000	1395000	R	L	ENSG00000261730	ENSG00000112685	0.000188912	Y	Y	Y	Y	Y
212631-212787	212631	chr6	595000	600000	212787	chr6	1375000	1380000	R	L	ENSG00000261730	ENSG00000112685	0.000188912	Y	Y	Y	Y	Y
218642-218655	218642	chr6	30650000	30655000	218655	chr6	30715000	30720000	R	L	CATG00000087998	ENSG00000146112	0.026892	N	N	Y	Y	Y
218642-218655	218642	chr6	30650000	30655000	218655	chr6	30715000	30720000	R	L	CATG00000087998	ENSG00000137404	0.026892	N	N	Y	Y	Y
218651-218655	218651	chr6	30695000	30700000	218655	chr6	30715000	30720000	R	L	CATG00000087998	ENSG00000196230	0.026892	N	N	Y	Y	Y
218651-218655	218651	chr6	30695000	30700000	218655	chr6	30715000	30720000	R	L	CATG00000087998	ENSG00000137312	0.026892	N	N	Y	Y	Y
218654-218655	218654	chr6	30710000	30715000	218655	chr6	30715000	30720000	R	L	CATG00000087998	ENSG00000137312	0.026892	N	N	Y	Y	Y
218654-218655	218654	chr6	30710000	30715000	218655	chr6	30715000	30720000	R	L	CATG00000087998	ENSG00000137331	0.026892	N	N	Y	Y	Y
253936-255890	253936	chr7	36000000	36005000	255890	chr7	45770000	45775000	R	L	ENSG00000214765	ENSG00000122545	0.0173306	Y	N	Y	N	N
280905-280912	280905	chr8	11705000	11710000	280912	chr8	11740000	11745000	R	L	CATG00000101671	ENSG00000079459	0.0478197	N	N	N	N	N
280905-280912	280905	chr8	11705000	11710000	280912	chr8	11740000	11745000	R	L	CATG00000101671	ENSG00000164733	0.0478197	N	N	N	N	N
289911-289934	289911	chr8	56735000	56740000	289934	chr8	56850000	56855000	R	L	CATG00000098934	ENSG00000137574	1.33244e-05	Y	Y	Y	Y	Y
289911-289934	289911	chr8	56735000	56740000	289934	chr8	56850000	56855000	R	L	ENSG00000254325	ENSG00000137574	0.00818494	N	Y	Y	Y	Y
298032-298200	298032	chr8	97340000	97345000	298200	chr8	98180000	98185000	R	L	CATG00000103306	ENSG00000156471	0.000120824	Y	Y	Y	Y	Y
298035-298210	298035	chr8	97355000	97360000	298210	chr8	98230000	98235000	R	L	CATG00000103306	ENSG00000156471	0.000120824	Y	Y	Y	Y	Y
298088-298200	298088	chr8	97620000	97625000	298200	chr8	98180000	98185000	R	L	CATG00000103306	ENSG00000169439	0.000120824	Y	Y	Y	Y	Y
298104-298197	298104	chr8	97700000	97705000	298197	chr8	98165000	98170000	R	L	CATG00000103306	ENSG00000104324	0.000120824	Y	Y	Y	Y	Y
298808-298863	298808	chr8	101220000	101225000	298863	chr8	101495000	101500000	R	L	ENSG00000253666	ENSG00000104450	0.00754067	N	Y	Y	Y	Y
298815-298866	298815	chr8	101255000	101260000	298866	chr8	101510000	101515000	R	L	ENSG00000253666	ENSG00000104450	0.00754067	N	Y	Y	Y	Y
298818-298868	298818	chr8	101270000	101275000	298868	chr8	101520000	101525000	R	L	ENSG00000253666	ENSG00000104450	0.00754067	N	Y	Y	Y	Y
298818-298868	298818	chr8	101270000	101275000	298868	chr8	101520000	101525000	R	L	ENSG00000253666	ENSG00000034677	0.00754067	N	Y	Y	Y	Y
298819-298865	298819	chr8	101275000	101280000	298865	chr8	101505000	101510000	R	L	ENSG00000253666	ENSG00000104450	0.00754067	N	Y	Y	Y	Y
298819-298865	298819	chr8	101275000	101280000	298865	chr8	101505000	101510000	R	L	ENSG00000253666	ENSG00000034677	0.00754067	N	Y	Y	Y	Y
298823-298868	298823	chr8	101295000	101300000	298868	chr8	101520000	101525000	R	L	ENSG00000253666	ENSG00000034677	0.00754067	N	Y	Y	Y	Y
298823-298869	298823	chr8	101295000	101300000	298869	chr8	101525000	101530000	R	L	ENSG00000253666	ENSG00000034677	0.00754067	N	Y	Y	Y	Y
298827-298863	298827	chr8	101315000	101320000	298863	chr8	101495000	101500000	R	L	ENSG00000253666	ENSG00000034677	0.00754067	N	Y	Y	Y	Y
298827-298864	298827	chr8	101315000	101320000	298864	chr8	101500000	101505000	R	L	ENSG00000253666	ENSG00000034677	0.00754067	N	Y	Y	Y	Y
298827-298865	298827	chr8	101315000	101320000	298865	chr8	101505000	101510000	R	L	ENSG00000253666	ENSG00000034677	0.00754067	N	Y	Y	Y	Y
298827-298866	298827	chr8	101315000	101320000	298866	chr8	101510000	101515000	R	L	ENSG00000253666	ENSG00000034677	0.00754067	N	Y	Y	Y	Y
298827-298868	298827	chr8	101315000	101320000	298868	chr8	101520000	101525000	R	L	ENSG00000253666	ENSG00000034677	0.00754067	N	Y	Y	Y	Y
298829-298860	298829	chr8	101325000	101330000	298860	chr8	101480000	101485000	R	L	ENSG00000253666	ENSG00000034677	0.00754067	N	Y	Y	Y	Y
298829-298863	298829	chr8	101325000	101330000	298863	chr8	101495000	101500000	R	L	ENSG00000253666	ENSG00000034677	0.00754067	N	Y	Y	Y	Y
298829-298865	298829	chr8	101325000	101330000	298865	chr8	101505000	101510000	R	L	ENSG00000253666	ENSG00000034677	0.00754067	N	Y	Y	Y	Y
298829-298868	298829	chr8	101325000	101330000	298868	chr8	101520000	101525000	R	L	ENSG00000253666	ENSG00000034677	0.00754067	N	Y	Y	Y	Y
298957-298963	298957	chr8	101965000	101970000	298963	chr8	101995000	102000000	R	L	CATG00000103390	ENSG00000164924	0.0134501	N	Y	Y	Y	Y
298957-298964	298957	chr8	101965000	101970000	298964	chr8	102000000	102005000	R	L	CATG00000103390	ENSG00000164924	0.0134501	N	Y	Y	Y	Y
298957-298965	298957	chr8	101965000	101970000	298965	chr8	102005000	102010000	R	L	CATG00000103390	ENSG00000164924	0.0134501	N	Y	Y	Y	Y
298957-298966	298957	chr8	101965000	101970000	298966	chr8	102010000	102015000	R	L	CATG00000103390	ENSG00000164924	0.0134501	N	Y	Y	Y	Y
298957-298967	298957	chr8	101965000	101970000	298967	chr8	102015000	102020000	R	L	CATG00000103390	ENSG00000164924	0.0134501	N	Y	Y	Y	Y
299305-299312	299305	chr8	103705000	103710000	299312	chr8	103740000	103745000	R	L	CATG00000100041	CATG00000103469	0.0136704	Y	Y	Y	Y	Y
299386-299420	299386	chr8	104110000	104115000	299420	chr8	104280000	104285000	R	L	ENSG00000247081	ENSG00000155097	1.0787e-05	N	Y	Y	Y	Y
299386-299420	299386	chr8	104110000	104115000	299420	chr8	104280000	104285000	R	L	ENSG00000247081	ENSG00000164929	1.0787e-05	N	Y	Y	Y	Y
299388-299420	299388	chr8	104120000	104125000	299420	chr8	104280000	104285000	R	L	ENSG00000247081	ENSG00000155097	1.0787e-05	N	Y	Y	Y	Y
299388-299420	299388	chr8	104120000	104125000	299420	chr8	104280000	104285000	R	L	ENSG00000247081	ENSG00000164929	1.0787e-05	N	Y	Y	Y	Y
299390-299417	299390	chr8	104130000	104135000	299417	chr8	104265000	104270000	R	L	ENSG00000247081	ENSG00000155097	1.0787e-05	N	Y	Y	Y	Y
299390-299417	299390	chr8	104130000	104135000	299417	chr8	104265000	104270000	R	L	ENSG00000247081	ENSG00000164929	1.0787e-05	N	Y	Y	Y	Y
303790-303868	303790	chr8	126130000	126135000	303868	chr8	126520000	126525000	R	L	ENSG00000253111	ENSG00000156831	0.00172985	N	Y	Y	Y	Y
303790-303875	303790	chr8	126130000	126135000	303875	chr8	126555000	126560000	R	L	ENSG00000253111	ENSG00000156831	0.00172985	N	Y	Y	Y	Y
303790-303876	303790	chr8	126130000	126135000	303876	chr8	126560000	126565000	R	L	ENSG00000253111	ENSG00000156831	0.00172985	N	Y	Y	Y	Y
303790-303884	303790	chr8	126130000	126135000	303884	chr8	126600000	126605000	R	L	ENSG00000253111	ENSG00000156831	0.00172985	N	Y	Y	Y	Y
303790-303886	303790	chr8	126130000	126135000	303886	chr8	126610000	126615000	R	L	ENSG00000253111	ENSG00000156831	0.00172985	N	Y	Y	Y	Y
303790-303894	303790	chr8	126130000	126135000	303894	chr8	126650000	126655000	R	L	ENSG00000253111	ENSG00000156831	0.00172985	N	Y	Y	Y	Y
303791-303871	303791	chr8	126135000	126140000	303871	chr8	126535000	126540000	R	L	ENSG00000253111	ENSG00000156831	0.00172985	N	Y	Y	Y	Y
303833-303894	303833	chr8	126345000	126350000	303894	chr8	126650000	126655000	R	L	ENSG00000253111	ENSG00000156831	0.00172985	N	Y	Y	Y	Y
303853-303884	303853	chr8	126445000	126450000	303884	chr8	126600000	126605000	R	L	ENSG00000253111	ENSG00000173334	0.00172985	N	Y	Y	Y	Y
303853-303886	303853	chr8	126445000	126450000	303886	chr8	126610000	126615000	R	L	ENSG00000253111	ENSG00000173334	0.00172985	N	Y	Y	Y	Y
304315-304336	304315	chr8	128755000	128760000	304336	chr8	128860000	128865000	R	L	ENSG00000249859	ENSG00000136997	0.00301365	N	Y	Y	Y	Y
304754-304770	304754	chr8	130950000	130955000	304770	chr8	131030000	131035000	R	L	CATG00000104122	ENSG00000153310	0.0227425	N	Y	Y	Y	Y
305703-305743	305703	chr8	135695000	135700000	305743	chr8	135895000	135900000	R	L	ENSG00000251218	ENSG00000066827	0.0151781	N	Y	Y	Y	Y
305704-305743	305704	chr8	135700000	135705000	305743	chr8	135895000	135900000	R	L	ENSG00000251218	ENSG00000066827	0.0151781	N	Y	Y	Y	Y
305706-305743	305706	chr8	135710000	135715000	305743	chr8	135895000	135900000	R	L	ENSG00000251218	ENSG00000066827	0.0151781	N	Y	Y	Y	Y
333905-333975	333905	chr9	130340000	130345000	333975	chr9	130690000	130695000	R	L	CATG00000107111	ENSG00000136830	0.000513386	N	N	Y	Y	Y
333905-333975	333905	chr9	130340000	130345000	333975	chr9	130690000	130695000	R	L	CATG00000107111	ENSG00000136854	0.000513386	N	N	Y	Y	Y
333932-333975	333932	chr9	130475000	130480000	333975	chr9	130690000	130695000	R	L	CATG00000107111	ENSG00000187024	0.000513386	N	N	Y	Y	Y
333932-333975	333932	chr9	130475000	130480000	333975	chr9	130690000	130695000	R	L	CATG00000107111	ENSG00000160401	0.000513386	N	N	Y	Y	Y
333932-333975	333932	chr9	130475000	130480000	333975	chr9	130690000	130695000	R	L	CATG00000107111	ENSG00000167094	0.000513386	N	N	Y	Y	Y
336845-336858	336845	chr10	3825000	3830000	336858	chr10	3890000	3895000	R	L	CATG00000103252	ENSG00000067082	0.012229	N	Y	Y	Y	Y
349060-349176	349060	chr10	64900000	64905000	349176	chr10	65480000	65485000	R	L	ENSG00000228566	ENSG00000148572	0.0200318	Y	Y	Y	Y	Y
349064-349174	349064	chr10	64920000	64925000	349174	chr10	65470000	65475000	R	L	ENSG00000228566	ENSG00000148572	0.0200318	Y	Y	Y	Y	Y
349064-349174	349064	chr10	64920000	64925000	349174	chr10	65470000	65475000	R	L	ENSG00000228566	ENSG00000171988	0.0200318	Y	Y	Y	Y	Y
349065-349175	349065	chr10	64925000	64930000	349175	chr10	65475000	65480000	R	L	ENSG00000228566	ENSG00000148572	0.0200318	Y	Y	Y	Y	Y
349065-349175	349065	chr10	64925000	64930000	349175	chr10	65475000	65480000	R	L	ENSG00000228566	ENSG00000171988	0.0200318	Y	Y	Y	Y	Y
349069-349174	349069	chr10	64945000	64950000	349174	chr10	65470000	65475000	R	L	ENSG00000228566	ENSG00000148572	0.0200318	Y	Y	Y	Y	Y
349069-349174	349069	chr10	64945000	64950000	349174	chr10	65470000	65475000	R	L	ENSG00000228566	ENSG00000171988	0.0200318	Y	Y	Y	Y	Y
349069-349176	349069	chr10	64945000	64950000	349176	chr10	65480000	65485000	R	L	ENSG00000228566	ENSG00000148572	0.0200318	Y	Y	Y	Y	Y
349069-349176	349069	chr10	64945000	64950000	349176	chr10	65480000	65485000	R	L	ENSG00000228566	ENSG00000171988	0.0200318	Y	Y	Y	Y	Y
349073-349174	349073	chr10	64965000	64970000	349174	chr10	65470000	65475000	R	L	ENSG00000228566	ENSG00000148572	0.0200318	Y	Y	Y	Y	Y
349073-349174	349073	chr10	64965000	64970000	349174	chr10	65470000	65475000	R	L	ENSG00000228566	ENSG00000171988	0.0200318	Y	Y	Y	Y	Y
349073-349175	349073	chr10	64965000	64970000	349175	chr10	65475000	65480000	R	L	ENSG00000228566	ENSG00000148572	0.0200318	Y	Y	Y	Y	Y
349073-349175	349073	chr10	64965000	64970000	349175	chr10	65475000	65480000	R	L	ENSG00000228566	ENSG00000171988	0.0200318	Y	Y	Y	Y	Y
349073-349176	349073	chr10	64965000	64970000	349176	chr10	65480000	65485000	R	L	ENSG00000228566	ENSG00000148572	0.0200318	Y	Y	Y	Y	Y
349073-349176	349073	chr10	64965000	64970000	349176	chr10	65480000	65485000	R	L	ENSG00000228566	ENSG00000171988	0.0200318	Y	Y	Y	Y	Y
349074-349158	349074	chr10	64970000	64975000	349158	chr10	65390000	65395000	R	L	ENSG00000228566	ENSG00000148572	0.0200318	Y	Y	Y	Y	Y
349074-349158	349074	chr10	64970000	64975000	349158	chr10	65390000	65395000	R	L	ENSG00000228566	ENSG00000171988	0.0200318	Y	Y	Y	Y	Y
349074-349174	349074	chr10	64970000	64975000	349174	chr10	65470000	65475000	R	L	ENSG00000228566	ENSG00000148572	0.0200318	Y	Y	Y	Y	Y
349074-349174	349074	chr10	64970000	64975000	349174	chr10	65470000	65475000	R	L	ENSG00000228566	ENSG00000171988	0.0200318	Y	Y	Y	Y	Y
349074-349175	349074	chr10	64970000	64975000	349175	chr10	65475000	65480000	R	L	ENSG00000228566	ENSG00000148572	0.0200318	Y	Y	Y	Y	Y
349074-349175	349074	chr10	64970000	64975000	349175	chr10	65475000	65480000	R	L	ENSG00000228566	ENSG00000171988	0.0200318	Y	Y	Y	Y	Y
349074-349176	349074	chr10	64970000	64975000	349176	chr10	65480000	65485000	R	L	ENSG00000228566	ENSG00000148572	0.0200318	Y	Y	Y	Y	Y
349074-349176	349074	chr10	64970000	64975000	349176	chr10	65480000	65485000	R	L	ENSG00000228566	ENSG00000171988	0.0200318	Y	Y	Y	Y	Y
349075-349158	349075	chr10	64975000	64980000	349158	chr10	65390000	65395000	R	L	ENSG00000228566	ENSG00000148572	0.0200318	Y	Y	Y	Y	Y
349075-349158	349075	chr10	64975000	64980000	349158	chr10	65390000	65395000	R	L	ENSG00000228566	ENSG00000171988	0.0200318	Y	Y	Y	Y	Y
349078-349174	349078	chr10	64990000	64995000	349174	chr10	65470000	65475000	R	L	ENSG00000228566	ENSG00000148572	0.0200318	Y	Y	Y	Y	Y
349078-349174	349078	chr10	64990000	64995000	349174	chr10	65470000	65475000	R	L	ENSG00000228566	ENSG00000171988	0.0200318	Y	Y	Y	Y	Y
349119-349174	349119	chr10	65195000	65200000	349174	chr10	65470000	65475000	R	L	ENSG00000228566	ENSG00000171988	0.0200318	Y	Y	Y	Y	Y
349135-349176	349135	chr10	65275000	65280000	349176	chr10	65480000	65485000	R	L	ENSG00000228566	ENSG00000171988	0.0200318	Y	Y	Y	Y	Y
349141-349175	349141	chr10	65305000	65310000	349175	chr10	65475000	65480000	R	L	ENSG00000228566	ENSG00000165476	0.0200318	Y	Y	Y	Y	Y
349155-349174	349155	chr10	65375000	65380000	349174	chr10	65470000	65475000	R	L	ENSG00000228566	ENSG00000165476	0.0200318	Y	Y	Y	Y	Y
349158-349174	349158	chr10	65390000	65395000	349174	chr10	65470000	65475000	R	L	ENSG00000228566	ENSG00000165476	0.0200318	Y	Y	Y	Y	Y
349158-349175	349158	chr10	65390000	65395000	349175	chr10	65475000	65480000	R	L	ENSG00000228566	ENSG00000165476	0.0200318	Y	Y	Y	Y	Y
349158-349176	349158	chr10	65390000	65395000	349176	chr10	65480000	65485000	R	L	ENSG00000228566	ENSG00000165476	0.0200318	Y	Y	Y	Y	Y
349160-349175	349160	chr10	65400000	65405000	349175	chr10	65475000	65480000	R	L	ENSG00000228566	ENSG00000165476	0.0200318	Y	Y	Y	Y	Y
349166-349174	349166	chr10	65430000	65435000	349174	chr10	65470000	65475000	R	L	ENSG00000228566	ENSG00000165476	0.0200318	Y	Y	Y	Y	Y
368539-368615	368539	chr11	26760000	26765000	368615	chr11	27140000	27145000	R	L	ENSG00000254560	ENSG00000148942	0.00277593	N	Y	Y	Y	Y
368540-368617	368540	chr11	26765000	26770000	368617	chr11	27150000	27155000	R	L	ENSG00000254560	ENSG00000148942	0.00277593	N	Y	Y	Y	Y
368541-368616	368541	chr11	26770000	26775000	368616	chr11	27145000	27150000	R	L	ENSG00000254560	ENSG00000148942	0.00277593	N	Y	Y	Y	Y
368542-368617	368542	chr11	26775000	26780000	368617	chr11	27150000	27155000	R	L	ENSG00000254560	ENSG00000148942	0.00277593	N	Y	Y	Y	Y
368542-368619	368542	chr11	26775000	26780000	368619	chr11	27160000	27165000	R	L	ENSG00000254560	ENSG00000148942	0.00277593	N	Y	Y	Y	Y
368546-368617	368546	chr11	26795000	26800000	368617	chr11	27150000	27155000	R	L	ENSG00000254560	ENSG00000148942	0.00277593	N	Y	Y	Y	Y
368546-368619	368546	chr11	26795000	26800000	368619	chr11	27160000	27165000	R	L	ENSG00000254560	ENSG00000148942	0.00277593	N	Y	Y	Y	Y
368732-369057	368732	chr11	27725000	27730000	369057	chr11	29350000	29355000	R	L	ENSG00000249867	ENSG00000176697	0.00593699	N	Y	Y	Y	Y
369861-369931	369861	chr11	33370000	33375000	369931	chr11	33720000	33725000	R	L	CATG00000001975	ENSG00000110422	0.00190889	Y	N	Y	Y	Y
369869-369931	369869	chr11	33410000	33415000	369931	chr11	33720000	33725000	R	L	CATG00000001975	ENSG00000110427	0.00190889	Y	N	Y	Y	Y
376228-376239	376228	chr11	65205000	65210000	376239	chr11	65260000	65265000	R	L	CATG00000005860	ENSG00000133884	0.00765965	Y	N	N	Y	Y
376228-376239	376228	chr11	65205000	65210000	376239	chr11	65260000	65265000	R	L	CATG00000005860	ENSG00000173727	0.00765965	Y	N	N	Y	Y
376228-376239	376228	chr11	65205000	65210000	376239	chr11	65260000	65265000	R	L	CATG00000005860	ENSG00000173465	0.00765965	Y	N	N	Y	Y
376229-376239	376229	chr11	65210000	65215000	376239	chr11	65260000	65265000	R	L	CATG00000005860	ENSG00000133884	0.00765965	Y	N	N	Y	Y
376229-376239	376229	chr11	65210000	65215000	376239	chr11	65260000	65265000	R	L	CATG00000005860	ENSG00000173727	0.00765965	Y	N	N	Y	Y
376229-376239	376229	chr11	65210000	65215000	376239	chr11	65260000	65265000	R	L	CATG00000005860	ENSG00000173465	0.00765965	Y	N	N	Y	Y
376231-376239	376231	chr11	65220000	65225000	376239	chr11	65260000	65265000	R	L	CATG00000005860	ENSG00000133884	0.00765965	Y	N	N	Y	Y
376231-376239	376231	chr11	65220000	65225000	376239	chr11	65260000	65265000	R	L	CATG00000005860	ENSG00000173727	0.00765965	Y	N	N	Y	Y
376231-376239	376231	chr11	65220000	65225000	376239	chr11	65260000	65265000	R	L	CATG00000005860	ENSG00000173465	0.00765965	Y	N	N	Y	Y
376210-376254	376210	chr11	65115000	65120000	376254	chr11	65335000	65340000	R	L	ENSG00000260233	ENSG00000133884	0.026892	Y	N	Y	Y	Y
376464-376468	376464	chr11	66385000	66390000	376468	chr11	66405000	66410000	R	L	CATG00000005904	ENSG00000173933	0.00474919	Y	Y	Y	Y	Y
376464-376468	376464	chr11	66385000	66390000	376468	chr11	66405000	66410000	R	L	CATG00000005904	ENSG00000248643	0.00474919	Y	Y	Y	Y	Y
376464-376468	376464	chr11	66385000	66390000	376468	chr11	66405000	66410000	R	L	CATG00000005904	ENSG00000239306	0.00474919	Y	Y	Y	Y	Y
377000-377015	377000	chr11	69065000	69070000	377015	chr11	69140000	69145000	R	L	CATG00000006007	ENSG00000172927	0.019099	Y	Y	Y	Y	Y
381721-381777	381721	chr11	92670000	92675000	381777	chr11	92950000	92955000	R	L	ENSG00000233737	ENSG00000165323	0.026892	N	N	N	N	N
381721-381777	381721	chr11	92670000	92675000	381777	chr11	92950000	92955000	R	L	ENSG00000233737	ENSG00000134640	0.026892	N	N	N	N	N
382147-382162	382147	chr11	94800000	94805000	382162	chr11	94875000	94880000	R	L	ENSG00000270578	CATG00000006656	0.0216251	N	N	Y	N	N
382154-382162	382154	chr11	94835000	94840000	382162	chr11	94875000	94880000	R	L	ENSG00000270578	ENSG00000149218	0.0216251	N	N	Y	N	N
382156-382162	382156	chr11	94845000	94850000	382162	chr11	94875000	94880000	R	L	ENSG00000270578	ENSG00000149218	0.0216251	N	N	Y	N	N
400740-400842	400740	chr12	52755000	52760000	400842	chr12	53265000	53270000	R	L	CATG00000008994	ENSG00000170442	0.0116	N	Y	Y	Y	Y
400740-400842	400740	chr12	52755000	52760000	400842	chr12	53265000	53270000	R	L	CATG00000008994	ENSG00000135443	0.0116	N	Y	Y	Y	Y
400741-400842	400741	chr12	52760000	52765000	400842	chr12	53265000	53270000	R	L	CATG00000008994	ENSG00000135443	0.0116	N	Y	Y	Y	Y
400754-400842	400754	chr12	52825000	52830000	400842	chr12	53265000	53270000	R	L	CATG00000008994	ENSG00000170454	0.0116	N	Y	Y	Y	Y
400764-400842	400764	chr12	52875000	52880000	400842	chr12	53265000	53270000	R	L	CATG00000008994	ENSG00000205420	0.0116	N	Y	Y	Y	Y
400764-400842	400764	chr12	52875000	52880000	400842	chr12	53265000	53270000	R	L	CATG00000008994	ENSG00000186081	0.0116	N	Y	Y	Y	Y
400978-401003	400978	chr12	53945000	53950000	401003	chr12	54070000	54075000	R	L	CATG00000009038	ENSG00000267281	0.0470649	Y	N	Y	N	N
400978-401003	400978	chr12	53945000	53950000	401003	chr12	54070000	54075000	R	L	CATG00000009038	ENSG00000170653	0.0470649	Y	N	Y	N	N
400980-401003	400980	chr12	53955000	53960000	401003	chr12	54070000	54075000	R	L	CATG00000009038	ENSG00000267281	0.0470649	Y	N	Y	N	N
400980-401003	400980	chr12	53955000	53960000	401003	chr12	54070000	54075000	R	L	CATG00000009038	ENSG00000170653	0.0470649	Y	N	Y	N	N
400984-401003	400984	chr12	53975000	53980000	401003	chr12	54070000	54075000	R	L	CATG00000009038	ENSG00000267281	0.0470649	Y	N	Y	N	N
400984-401003	400984	chr12	53975000	53980000	401003	chr12	54070000	54075000	R	L	CATG00000009038	ENSG00000170653	0.0470649	Y	N	Y	N	N
400986-401003	400986	chr12	53985000	53990000	401003	chr12	54070000	54075000	R	L	CATG00000009038	ENSG00000267281	0.0470649	Y	N	Y	N	N
400986-401003	400986	chr12	53985000	53990000	401003	chr12	54070000	54075000	R	L	CATG00000009038	ENSG00000170653	0.0470649	Y	N	Y	N	N
400987-401003	400987	chr12	53990000	53995000	401003	chr12	54070000	54075000	R	L	CATG00000009038	ENSG00000267281	0.0470649	Y	N	Y	N	N
400987-401003	400987	chr12	53990000	53995000	401003	chr12	54070000	54075000	R	L	CATG00000009038	ENSG00000170653	0.0470649	Y	N	Y	N	N
401484-401506	401484	chr12	56475000	56480000	401506	chr12	56585000	56590000	R	L	CATG00000009109	ENSG00000065361	0.0193608	Y	N	Y	N	N
401501-401505	401501	chr12	56560000	56565000	401505	chr12	56580000	56585000	R	L	CATG00000009109	ENSG00000196465	0.0193608	Y	N	Y	N	N
401501-401505	401501	chr12	56560000	56565000	401505	chr12	56580000	56585000	R	L	CATG00000009109	ENSG00000092841	0.0193608	Y	N	Y	N	N
401501-401505	401501	chr12	56560000	56565000	401505	chr12	56580000	56585000	R	L	CATG00000009109	ENSG00000139613	0.0193608	Y	N	Y	N	N
401567-401595	401567	chr12	56890000	56895000	401595	chr12	57030000	57035000	R	L	CATG00000009143	ENSG00000176422	0.0226788	N	N	Y	Y	Y
401572-401595	401572	chr12	56915000	56920000	401595	chr12	57030000	57035000	R	L	CATG00000009143	ENSG00000076067	0.0226788	N	N	Y	Y	Y
423040-423059	423040	chr13	30400000	30405000	423059	chr13	30495000	30500000	R	L	CATG00000016656	ENSG00000122042	0.0100226	N	Y	Y	Y	Y
423041-423059	423041	chr13	30405000	30410000	423059	chr13	30495000	30500000	R	L	CATG00000016656	ENSG00000122042	0.0100226	N	Y	Y	Y	Y
423044-423059	423044	chr13	30420000	30425000	423059	chr13	30495000	30500000	R	L	CATG00000016656	ENSG00000122042	0.0100226	N	Y	Y	Y	Y
444817-444876	444817	chr14	24115000	24120000	444876	chr14	24410000	24415000	R	L	ENSG00000215256	ENSG00000100867	0.00415643	Y	Y	Y	Y	Y
444880-444889	444880	chr14	24430000	24435000	444889	chr14	24475000	24480000	R	L	ENSG00000215256	ENSG00000187630	0.00415643	Y	Y	Y	Y	Y
444880-444889	444880	chr14	24430000	24435000	444889	chr14	24475000	24480000	R	L	ENSG00000215256	ENSG00000157326	0.00415643	Y	Y	Y	Y	Y
444880-444889	444880	chr14	24430000	24435000	444889	chr14	24475000	24480000	R	L	ENSG00000225766	ENSG00000187630	0.0378872	Y	Y	Y	Y	Y
444880-444889	444880	chr14	24430000	24435000	444889	chr14	24475000	24480000	R	L	ENSG00000225766	ENSG00000157326	0.0378872	Y	Y	Y	Y	Y
444881-444889	444881	chr14	24435000	24440000	444889	chr14	24475000	24480000	R	L	ENSG00000215256	ENSG00000187630	0.00415643	Y	Y	Y	Y	Y
444881-444889	444881	chr14	24435000	24440000	444889	chr14	24475000	24480000	R	L	ENSG00000215256	ENSG00000157326	0.00415643	Y	Y	Y	Y	Y
444881-444889	444881	chr14	24435000	24440000	444889	chr14	24475000	24480000	R	L	ENSG00000225766	ENSG00000187630	0.0378872	Y	Y	Y	Y	Y
444881-444889	444881	chr14	24435000	24440000	444889	chr14	24475000	24480000	R	L	ENSG00000225766	ENSG00000157326	0.0378872	Y	Y	Y	Y	Y
444882-444890	444882	chr14	24440000	24445000	444890	chr14	24480000	24485000	R	L	ENSG00000215256	ENSG00000187630	0.00415643	Y	Y	Y	Y	Y
444882-444890	444882	chr14	24440000	24445000	444890	chr14	24480000	24485000	R	L	ENSG00000215256	ENSG00000157326	0.00415643	Y	Y	Y	Y	Y
444882-444890	444882	chr14	24440000	24445000	444890	chr14	24480000	24485000	R	L	ENSG00000225766	ENSG00000187630	0.0378872	Y	Y	Y	Y	Y
444882-444890	444882	chr14	24440000	24445000	444890	chr14	24480000	24485000	R	L	ENSG00000225766	ENSG00000157326	0.0378872	Y	Y	Y	Y	Y
444882-444891	444882	chr14	24440000	24445000	444891	chr14	24485000	24490000	R	L	ENSG00000215256	ENSG00000187630	0.00415643	Y	Y	Y	Y	Y
444882-444891	444882	chr14	24440000	24445000	444891	chr14	24485000	24490000	R	L	ENSG00000215256	ENSG00000157326	0.00415643	Y	Y	Y	Y	Y
444882-444891	444882	chr14	24440000	24445000	444891	chr14	24485000	24490000	R	L	ENSG00000225766	ENSG00000187630	0.0378872	Y	Y	Y	Y	Y
444882-444891	444882	chr14	24440000	24445000	444891	chr14	24485000	24490000	R	L	ENSG00000225766	ENSG00000157326	0.0378872	Y	Y	Y	Y	Y
444882-444896	444882	chr14	24440000	24445000	444896	chr14	24510000	24515000	R	L	ENSG00000215256	ENSG00000187630	0.00415643	Y	Y	Y	Y	Y
444882-444896	444882	chr14	24440000	24445000	444896	chr14	24510000	24515000	R	L	ENSG00000215256	ENSG00000157326	0.00415643	Y	Y	Y	Y	Y
444882-444896	444882	chr14	24440000	24445000	444896	chr14	24510000	24515000	R	L	ENSG00000225766	ENSG00000187630	0.0378872	Y	Y	Y	Y	Y
444882-444896	444882	chr14	24440000	24445000	444896	chr14	24510000	24515000	R	L	ENSG00000225766	ENSG00000157326	0.0378872	Y	Y	Y	Y	Y
444954-444961	444954	chr14	24800000	24805000	444961	chr14	24835000	24840000	R	L	CATG00000020511	ENSG00000129467	0.0426456	Y	Y	Y	N	N
444954-444961	444954	chr14	24800000	24805000	444961	chr14	24835000	24840000	R	L	CATG00000020511	ENSG00000258973	0.0426456	Y	Y	Y	N	N
481777-481822	481777	chr15	101565000	101570000	481822	chr15	101790000	101795000	R	L	CATG00000024312	ENSG00000154237	0.0154867	N	N	Y	N	N
486144-486233	486144	chr16	20865000	20870000	486233	chr16	21310000	21315000	R	L	ENSG00000189149	ENSG00000196678	0.0229717	Y	N	Y	Y	Y
486144-486233	486144	chr16	20865000	20870000	486233	chr16	21310000	21315000	R	L	ENSG00000189149	ENSG00000005189	0.0229717	Y	N	Y	Y	Y
486144-486233	486144	chr16	20865000	20870000	486233	chr16	21310000	21315000	R	L	ENSG00000189149	ENSG00000188215	0.0229717	Y	N	Y	Y	Y
486204-486233	486204	chr16	21165000	21170000	486233	chr16	21310000	21315000	R	L	ENSG00000189149	ENSG00000158486	0.0229717	Y	N	Y	Y	Y
486204-486233	486204	chr16	21165000	21170000	486233	chr16	21310000	21315000	R	L	ENSG00000189149	ENSG00000011638	0.0229717	Y	N	Y	Y	Y
486205-486233	486205	chr16	21170000	21175000	486233	chr16	21310000	21315000	R	L	ENSG00000189149	ENSG00000158486	0.0229717	Y	N	Y	Y	Y
486205-486233	486205	chr16	21170000	21175000	486233	chr16	21310000	21315000	R	L	ENSG00000189149	ENSG00000011638	0.0229717	Y	N	Y	Y	Y
486206-486233	486206	chr16	21175000	21180000	486233	chr16	21310000	21315000	R	L	ENSG00000189149	ENSG00000011638	0.0229717	Y	N	Y	Y	Y
486208-486233	486208	chr16	21185000	21190000	486233	chr16	21310000	21315000	R	L	ENSG00000189149	ENSG00000011638	0.0229717	Y	N	Y	Y	Y
486209-486233	486209	chr16	21190000	21195000	486233	chr16	21310000	21315000	R	L	ENSG00000189149	ENSG00000011638	0.0229717	Y	N	Y	Y	Y
488106-488112	488106	chr16	30675000	30680000	488112	chr16	30705000	30710000	R	L	ENSG00000261840	ENSG00000156860	0.0283054	N	N	Y	N	N
488125-488128	488125	chr16	30770000	30775000	488128	chr16	30785000	30790000	R	L	CATG00000029055	ENSG00000080603	0.0100226	Y	N	Y	Y	Y
488125-488128	488125	chr16	30770000	30775000	488128	chr16	30785000	30790000	R	L	CATG00000029055	ENSG00000156873	0.0100226	Y	N	Y	Y	Y
488125-488128	488125	chr16	30770000	30775000	488128	chr16	30785000	30790000	R	L	CATG00000029055	ENSG00000196118	0.0100226	Y	N	Y	Y	Y
488125-488128	488125	chr16	30770000	30775000	488128	chr16	30785000	30790000	R	L	CATG00000029055	ENSG00000103549	0.0100226	Y	N	Y	Y	Y
493303-493305	493303	chr16	56660000	56665000	493305	chr16	56670000	56675000	R	L	ENSG00000255986	ENSG00000198417	0.0292278	Y	N	N	N	N
493303-493305	493303	chr16	56660000	56665000	493305	chr16	56670000	56675000	R	L	ENSG00000255986	ENSG00000125144	0.0292278	Y	N	N	N	N
493303-493305	493303	chr16	56660000	56665000	493305	chr16	56670000	56675000	R	L	ENSG00000255986	ENSG00000169715	0.0292278	Y	N	N	N	N
493303-493305	493303	chr16	56660000	56665000	493305	chr16	56670000	56675000	R	L	ENSG00000255986	ENSG00000268317	0.0292278	Y	N	N	N	N
495654-495672	495654	chr16	68415000	68420000	495672	chr16	68505000	68510000	R	L	ENSG00000199263	ENSG00000103056	0.0226788	N	N	N	N	N
495657-495672	495657	chr16	68430000	68435000	495672	chr16	68505000	68510000	R	L	ENSG00000199263	ENSG00000103056	0.0226788	N	N	N	N	N
495658-495672	495658	chr16	68435000	68440000	495672	chr16	68505000	68510000	R	L	ENSG00000199263	ENSG00000103056	0.0226788	N	N	N	N	N
495659-495672	495659	chr16	68440000	68445000	495672	chr16	68505000	68510000	R	L	ENSG00000199263	ENSG00000103056	0.0226788	N	N	N	N	N
495725-495739	495725	chr16	68770000	68775000	495739	chr16	68840000	68845000	R	L	CATG00000029692	ENSG00000184939	0.00307969	N	N	Y	N	N
495725-495739	495725	chr16	68770000	68775000	495739	chr16	68840000	68845000	R	L	CATG00000029692	ENSG00000039068	0.00307969	N	N	Y	N	N
495724-495740	495724	chr16	68765000	68770000	495740	chr16	68845000	68850000	R	L	ENSG00000260798	ENSG00000184939	0.0137567	N	Y	Y	N	N
495724-495740	495724	chr16	68765000	68770000	495740	chr16	68845000	68850000	R	L	ENSG00000260798	ENSG00000062038	0.0137567	N	Y	Y	N	N
495724-495740	495724	chr16	68765000	68770000	495740	chr16	68845000	68850000	R	L	ENSG00000260798	ENSG00000039068	0.0137567	N	Y	Y	N	N
495725-495740	495725	chr16	68770000	68775000	495740	chr16	68845000	68850000	R	L	ENSG00000260798	ENSG00000184939	0.0137567	N	Y	Y	N	N
495725-495740	495725	chr16	68770000	68775000	495740	chr16	68845000	68850000	R	L	ENSG00000260798	ENSG00000039068	0.0137567	N	Y	Y	N	N
495718-495741	495718	chr16	68735000	68740000	495741	chr16	68850000	68855000	R	L	ENSG00000260798	ENSG00000184939	0.0137567	N	Y	Y	N	N
495718-495741	495718	chr16	68735000	68740000	495741	chr16	68850000	68855000	R	L	ENSG00000260798	ENSG00000062038	0.0137567	N	Y	Y	N	N
484986-495989	484986	chr16	15075000	15080000	495989	chr16	70090000	70095000	R	L	ENSG00000196696	ENSG00000179889	0.000660072	Y	Y	Y	Y	Y
484994-495981	484994	chr16	15115000	15120000	495981	chr16	70050000	70055000	R	L	ENSG00000196696	ENSG00000179889	0.000660072	Y	Y	Y	Y	Y
501646-501654	501646	chr17	8020000	8025000	501654	chr17	8060000	8065000	R	L	CATG00000030623	ENSG00000179148	0.0226788	N	N	Y	Y	Y
501646-501654	501646	chr17	8020000	8025000	501654	chr17	8060000	8065000	R	L	CATG00000030623	ENSG00000179111	0.0226788	N	N	Y	Y	Y
501647-501654	501647	chr17	8025000	8030000	501654	chr17	8060000	8065000	R	L	CATG00000030623	ENSG00000179111	0.0226788	N	N	Y	Y	Y
503686-503736	503686	chr17	18220000	18225000	503736	chr17	18470000	18475000	R	L	ENSG00000154874	ENSG00000176994	0.0184344	Y	N	N	N	N
507415-507423	507415	chr17	36865000	36870000	507423	chr17	36905000	36910000	R	L	CATG00000033558	ENSG00000108292	0.000513386	N	N	Y	N	N
507420-507423	507420	chr17	36890000	36895000	507423	chr17	36905000	36910000	R	L	CATG00000033558	ENSG00000230055	0.000513386	N	N	Y	N	N
507420-507423	507420	chr17	36890000	36895000	507423	chr17	36905000	36910000	R	L	CATG00000033558	ENSG00000056661	0.000513386	N	N	Y	N	N
507693-507694	507693	chr17	38255000	38260000	507694	chr17	38260000	38265000	R	L	CATG00000033617	ENSG00000126351	0.00767043	Y	N	Y	Y	Y
507693-507694	507693	chr17	38255000	38260000	507694	chr17	38260000	38265000	R	L	CATG00000033617	ENSG00000126368	0.00767043	Y	N	Y	Y	Y
507693-507694	507693	chr17	38255000	38260000	507694	chr17	38260000	38265000	R	L	CATG00000033617	ENSG00000188895	0.00767043	Y	N	Y	Y	Y
507679-507695	507679	chr17	38185000	38190000	507695	chr17	38265000	38270000	R	L	CATG00000033617	ENSG00000008838	0.00767043	Y	N	Y	Y	Y
507683-507695	507683	chr17	38205000	38210000	507695	chr17	38265000	38270000	R	L	CATG00000033617	ENSG00000008838	0.00767043	Y	N	Y	Y	Y
507686-507695	507686	chr17	38220000	38225000	507695	chr17	38265000	38270000	R	L	CATG00000033617	ENSG00000126351	0.00767043	Y	N	Y	Y	Y
507687-507695	507687	chr17	38225000	38230000	507695	chr17	38265000	38270000	R	L	CATG00000033617	ENSG00000126351	0.00767043	Y	N	Y	Y	Y
507689-507695	507689	chr17	38235000	38240000	507695	chr17	38265000	38270000	R	L	CATG00000033617	ENSG00000126351	0.00767043	Y	N	Y	Y	Y
507690-507695	507690	chr17	38240000	38245000	507695	chr17	38265000	38270000	R	L	CATG00000033617	ENSG00000126351	0.00767043	Y	N	Y	Y	Y
507690-507695	507690	chr17	38240000	38245000	507695	chr17	38265000	38270000	R	L	CATG00000033617	ENSG00000126368	0.00767043	Y	N	Y	Y	Y
507693-507695	507693	chr17	38255000	38260000	507695	chr17	38265000	38270000	R	L	CATG00000033617	ENSG00000126351	0.00767043	Y	N	Y	Y	Y
507693-507695	507693	chr17	38255000	38260000	507695	chr17	38265000	38270000	R	L	CATG00000033617	ENSG00000126368	0.00767043	Y	N	Y	Y	Y
507693-507695	507693	chr17	38255000	38260000	507695	chr17	38265000	38270000	R	L	CATG00000033617	ENSG00000188895	0.00767043	Y	N	Y	Y	Y
507732-507751	507732	chr17	38450000	38455000	507751	chr17	38545000	38550000	R	L	CATG00000031321	ENSG00000094804	0.0239185	Y	N	N	N	N
509830-509838	509830	chr17	48940000	48945000	509838	chr17	48980000	48985000	R	L	ENSG00000229980	ENSG00000141232	0.0305632	Y	Y	Y	Y	Y
509830-509839	509830	chr17	48940000	48945000	509839	chr17	48985000	48990000	R	L	ENSG00000229980	ENSG00000141232	0.0305632	Y	Y	Y	Y	Y
509830-509844	509830	chr17	48940000	48945000	509844	chr17	49010000	49015000	R	L	ENSG00000229980	ENSG00000141232	0.0305632	Y	Y	Y	Y	Y
509824-509847	509824	chr17	48910000	48915000	509847	chr17	49025000	49030000	R	L	ENSG00000251665	ENSG00000141232	0.0218539	N	N	Y	Y	Y
509824-509847	509824	chr17	48910000	48915000	509847	chr17	49025000	49030000	R	L	ENSG00000251665	ENSG00000173714	0.0218539	N	N	Y	Y	Y
509826-509847	509826	chr17	48920000	48925000	509847	chr17	49025000	49030000	R	L	ENSG00000251665	ENSG00000141232	0.0218539	N	N	Y	Y	Y
509828-509847	509828	chr17	48930000	48935000	509847	chr17	49025000	49030000	R	L	ENSG00000251665	ENSG00000141232	0.0218539	N	N	Y	Y	Y
509829-509847	509829	chr17	48935000	48940000	509847	chr17	49025000	49030000	R	L	ENSG00000251665	ENSG00000141232	0.0218539	N	N	Y	Y	Y
511258-511265	511258	chr17	56080000	56085000	511265	chr17	56115000	56120000	R	L	CATG00000034081	ENSG00000266086	0.0159271	N	Y	N	N	N
511258-511265	511258	chr17	56080000	56085000	511265	chr17	56115000	56120000	R	L	CATG00000034081	ENSG00000136450	0.0159271	N	Y	N	N	N
511258-511269	511258	chr17	56080000	56085000	511269	chr17	56135000	56140000	R	L	CATG00000034081	ENSG00000266086	0.0159271	N	Y	N	N	N
511258-511269	511258	chr17	56080000	56085000	511269	chr17	56135000	56140000	R	L	CATG00000034081	ENSG00000136450	0.0159271	N	Y	N	N	N
511599-511629	511599	chr17	57785000	57790000	511629	chr17	57935000	57940000	R	L	CATG00000031989	ENSG00000141367	0.0347185	N	N	N	N	N
511599-511629	511599	chr17	57785000	57790000	511629	chr17	57935000	57940000	R	L	CATG00000031989	ENSG00000062716	0.0347185	N	N	N	N	N
511606-511628	511606	chr17	57820000	57825000	511628	chr17	57930000	57935000	R	L	CATG00000031989	ENSG00000141367	0.0347185	N	N	N	N	N
511606-511628	511606	chr17	57820000	57825000	511628	chr17	57930000	57935000	R	L	CATG00000031989	ENSG00000062716	0.0347185	N	N	N	N	N
511607-511628	511607	chr17	57825000	57830000	511628	chr17	57930000	57935000	R	L	CATG00000031989	ENSG00000141367	0.0347185	N	N	N	N	N
511607-511628	511607	chr17	57825000	57830000	511628	chr17	57930000	57935000	R	L	CATG00000031989	ENSG00000062716	0.0347185	N	N	N	N	N
511608-511628	511608	chr17	57830000	57835000	511628	chr17	57930000	57935000	R	L	CATG00000031989	ENSG00000141367	0.0347185	N	N	N	N	N
511608-511628	511608	chr17	57830000	57835000	511628	chr17	57930000	57935000	R	L	CATG00000031989	ENSG00000062716	0.0347185	N	N	N	N	N
512887-512967	512887	chr17	64225000	64230000	512967	chr17	64625000	64630000	R	L	CATG00000034319	ENSG00000091583	0.0246487	N	Y	N	N	N
513548-513768	513548	chr17	67530000	67535000	513768	chr17	68630000	68635000	R	L	ENSG00000260785	ENSG00000108984	0.00118069	N	Y	Y	Y	Y
514663-514670	514663	chr17	73105000	73110000	514670	chr17	73140000	73145000	R	L	CATG00000032406	ENSG00000170190	0.0132696	Y	N	Y	Y	Y
514663-514670	514663	chr17	73105000	73110000	514670	chr17	73140000	73145000	R	L	CATG00000032406	CATG00000034571	0.0132696	Y	N	Y	Y	Y
514663-514670	514663	chr17	73105000	73110000	514670	chr17	73140000	73145000	R	L	CATG00000032406	ENSG00000125449	0.0132696	Y	N	Y	Y	Y
514933-514983	514933	chr17	74455000	74460000	514983	chr17	74705000	74710000	R	L	ENSG00000163597	ENSG00000129646	0.0294838	Y	Y	Y	Y	Y
514942-514977	514942	chr17	74500000	74505000	514977	chr17	74675000	74680000	R	L	ENSG00000163597	ENSG00000129646	0.0294838	Y	Y	Y	Y	Y
514943-514961	514943	chr17	74505000	74510000	514961	chr17	74595000	74600000	R	L	ENSG00000163597	ENSG00000129646	0.0294838	Y	Y	Y	Y	Y
514943-514977	514943	chr17	74505000	74510000	514977	chr17	74675000	74680000	R	L	ENSG00000163597	ENSG00000129646	0.0294838	Y	Y	Y	Y	Y
514947-514953	514947	chr17	74525000	74530000	514953	chr17	74555000	74560000	R	L	ENSG00000163597	ENSG00000129646	0.0294838	Y	Y	Y	Y	Y
514947-514953	514947	chr17	74525000	74530000	514953	chr17	74555000	74560000	R	L	ENSG00000163597	ENSG00000161544	0.0294838	Y	Y	Y	Y	Y
514947-514953	514947	chr17	74525000	74530000	514953	chr17	74555000	74560000	R	L	ENSG00000163597	ENSG00000214140	0.0294838	Y	Y	Y	Y	Y
514947-514961	514947	chr17	74525000	74530000	514961	chr17	74595000	74600000	R	L	ENSG00000163597	ENSG00000129646	0.0294838	Y	Y	Y	Y	Y
514947-514961	514947	chr17	74525000	74530000	514961	chr17	74595000	74600000	R	L	ENSG00000163597	ENSG00000161544	0.0294838	Y	Y	Y	Y	Y
514947-514961	514947	chr17	74525000	74530000	514961	chr17	74595000	74600000	R	L	ENSG00000163597	ENSG00000214140	0.0294838	Y	Y	Y	Y	Y
514947-514977	514947	chr17	74525000	74530000	514977	chr17	74675000	74680000	R	L	ENSG00000163597	ENSG00000129646	0.0294838	Y	Y	Y	Y	Y
514947-514977	514947	chr17	74525000	74530000	514977	chr17	74675000	74680000	R	L	ENSG00000163597	ENSG00000161544	0.0294838	Y	Y	Y	Y	Y
514947-514977	514947	chr17	74525000	74530000	514977	chr17	74675000	74680000	R	L	ENSG00000163597	ENSG00000214140	0.0294838	Y	Y	Y	Y	Y
514947-514978	514947	chr17	74525000	74530000	514978	chr17	74680000	74685000	R	L	ENSG00000163597	ENSG00000129646	0.0294838	Y	Y	Y	Y	Y
514947-514978	514947	chr17	74525000	74530000	514978	chr17	74680000	74685000	R	L	ENSG00000163597	ENSG00000161544	0.0294838	Y	Y	Y	Y	Y
514947-514978	514947	chr17	74525000	74530000	514978	chr17	74680000	74685000	R	L	ENSG00000163597	ENSG00000214140	0.0294838	Y	Y	Y	Y	Y
514947-514983	514947	chr17	74525000	74530000	514983	chr17	74705000	74710000	R	L	ENSG00000163597	ENSG00000129646	0.0294838	Y	Y	Y	Y	Y
514947-514983	514947	chr17	74525000	74530000	514983	chr17	74705000	74710000	R	L	ENSG00000163597	ENSG00000161544	0.0294838	Y	Y	Y	Y	Y
514947-514983	514947	chr17	74525000	74530000	514983	chr17	74705000	74710000	R	L	ENSG00000163597	ENSG00000214140	0.0294838	Y	Y	Y	Y	Y
514956-514961	514956	chr17	74570000	74575000	514961	chr17	74595000	74600000	R	L	ENSG00000163597	ENSG00000070731	0.0294838	Y	Y	Y	Y	Y
514983-514984	514983	chr17	74705000	74710000	514984	chr17	74710000	74715000	R	L	ENSG00000163597	ENSG00000182534	0.0294838	Y	Y	Y	Y	Y
514983-514984	514983	chr17	74705000	74710000	514984	chr17	74710000	74715000	R	L	ENSG00000163597	ENSG00000070495	0.0294838	Y	Y	Y	Y	Y
514983-514984	514983	chr17	74705000	74710000	514984	chr17	74710000	74715000	R	L	CATG00000032467	ENSG00000182534	0.0473844	Y	N	N	N	N
514983-514984	514983	chr17	74705000	74710000	514984	chr17	74710000	74715000	R	L	CATG00000032467	ENSG00000070495	0.0473844	Y	N	N	N	N
514983-514988	514983	chr17	74705000	74710000	514988	chr17	74730000	74735000	R	L	ENSG00000163597	ENSG00000182534	0.0294838	Y	Y	Y	Y	Y
514983-514988	514983	chr17	74705000	74710000	514988	chr17	74730000	74735000	R	L	ENSG00000163597	ENSG00000070495	0.0294838	Y	Y	Y	Y	Y
514986-514988	514986	chr17	74720000	74725000	514988	chr17	74730000	74735000	R	L	ENSG00000163597	ENSG00000070495	0.0294838	Y	Y	Y	Y	Y
514986-514988	514986	chr17	74720000	74725000	514988	chr17	74730000	74735000	R	L	ENSG00000163597	ENSG00000092931	0.0294838	Y	Y	Y	Y	Y
514986-514988	514986	chr17	74720000	74725000	514988	chr17	74730000	74735000	R	L	ENSG00000163597	ENSG00000181038	0.0294838	Y	Y	Y	Y	Y
514986-514988	514986	chr17	74720000	74725000	514988	chr17	74730000	74735000	R	L	ENSG00000163597	ENSG00000161547	0.0294838	Y	Y	Y	Y	Y
534457-534459	534457	chr19	12795000	12800000	534459	chr19	12805000	12810000	R	L	CATG00000038599	ENSG00000105576	0.0216251	N	N	Y	N	N
534457-534459	534457	chr19	12795000	12800000	534459	chr19	12805000	12810000	R	L	CATG00000038599	CATG00000038597	0.0216251	N	N	Y	N	N
534457-534459	534457	chr19	12795000	12800000	534459	chr19	12805000	12810000	R	L	CATG00000038599	ENSG00000132004	0.0216251	N	N	Y	N	N
535239-535245	535239	chr19	16705000	16710000	535245	chr19	16735000	16740000	R	L	CATG00000038762	ENSG00000141979	0.0202342	N	N	Y	N	N
535239-535245	535239	chr19	16705000	16710000	535245	chr19	16735000	16740000	R	L	CATG00000038762	ENSG00000268790	0.0202342	N	N	Y	N	N
535239-535245	535239	chr19	16705000	16710000	535245	chr19	16735000	16740000	R	L	CATG00000038762	ENSG00000127526	0.0202342	N	N	Y	N	N
535239-535245	535239	chr19	16705000	16710000	535245	chr19	16735000	16740000	R	L	CATG00000038762	ENSG00000105085	0.0202342	N	N	Y	N	N
539644-539670	539644	chr19	38730000	38735000	539670	chr19	38860000	38865000	R	L	CATG00000040921	ENSG00000105738	0.0473844	N	N	Y	Y	Y
539644-539670	539644	chr19	38730000	38735000	539670	chr19	38860000	38865000	R	L	CATG00000040921	ENSG00000167641	0.0473844	N	N	Y	Y	Y
539644-539670	539644	chr19	38730000	38735000	539670	chr19	38860000	38865000	R	L	CATG00000040921	ENSG00000167642	0.0473844	N	N	Y	Y	Y
541112-541127	541112	chr19	46070000	46075000	541127	chr19	46145000	46150000	R	L	CATG00000039507	ENSG00000125741	0.0012411	N	N	N	N	N
541775-541791	541775	chr19	49385000	49390000	541791	chr19	49465000	49470000	R	L	ENSG00000267898	ENSG00000104804	0.0161225	N	N	Y	N	N
541775-541791	541775	chr19	49385000	49390000	541791	chr19	49465000	49470000	R	L	ENSG00000267898	ENSG00000087074	0.0161225	N	N	Y	N	N
541778-541791	541778	chr19	49400000	49405000	541791	chr19	49465000	49470000	R	L	ENSG00000267898	ENSG00000104804	0.0161225	N	N	Y	N	N
541778-541791	541778	chr19	49400000	49405000	541791	chr19	49465000	49470000	R	L	ENSG00000267898	ENSG00000104805	0.0161225	N	N	Y	N	N
544477-544495	544477	chr20	3765000	3770000	544495	chr20	3855000	3860000	R	L	ENSG00000229539	ENSG00000125817	0.0307999	Y	Y	Y	Y	Y
544477-544495	544477	chr20	3765000	3770000	544495	chr20	3855000	3860000	R	L	ENSG00000229539	ENSG00000101224	0.0307999	Y	Y	Y	Y	Y
544523-544525	544523	chr20	3995000	4000000	544525	chr20	4005000	4010000	R	L	CATG00000054118	ENSG00000101236	0.00538666	Y	Y	Y	Y	Y
544570-544599	544570	chr20	4230000	4235000	544599	chr20	4375000	4380000	R	L	CATG00000052335	ENSG00000171873	0.0439109	N	Y	Y	Y	Y
544570-544604	544570	chr20	4230000	4235000	544604	chr20	4400000	4405000	R	L	CATG00000052335	ENSG00000171873	0.0439109	N	Y	Y	Y	Y
544570-544624	544570	chr20	4230000	4235000	544624	chr20	4500000	4505000	R	L	CATG00000052335	ENSG00000171873	0.0439109	N	Y	Y	Y	Y
545852-545917	545852	chr20	10640000	10645000	545917	chr20	10965000	10970000	R	L	ENSG00000270792	ENSG00000101384	0.00504877	N	Y	Y	Y	Y
552912-552921	552912	chr20	45940000	45945000	552921	chr20	45985000	45990000	R	L	CATG00000053407	ENSG00000101040	0.00925795	N	Y	Y	Y	Y
552913-552921	552913	chr20	45945000	45950000	552921	chr20	45985000	45990000	R	L	CATG00000053407	ENSG00000101040	0.00925795	N	Y	Y	Y	Y
552913-552921	552913	chr20	45945000	45950000	552921	chr20	45985000	45990000	R	L	CATG00000053407	ENSG00000267882	0.00925795	N	Y	Y	Y	Y
552913-552922	552913	chr20	45945000	45950000	552922	chr20	45990000	45995000	R	L	CATG00000053407	ENSG00000101040	0.00925795	N	Y	Y	Y	Y
552913-552922	552913	chr20	45945000	45950000	552922	chr20	45990000	45995000	R	L	CATG00000053407	ENSG00000267882	0.00925795	N	Y	Y	Y	Y
554163-554202	554163	chr20	52195000	52200000	554202	chr20	52390000	52395000	R	L	CATG00000055197	ENSG00000171940	0.0469394	N	Y	Y	Y	Y
554164-554197	554164	chr20	52200000	52205000	554197	chr20	52365000	52370000	R	L	CATG00000055197	ENSG00000171940	0.0469394	N	Y	Y	Y	Y
554166-554202	554166	chr20	52210000	52215000	554202	chr20	52390000	52395000	R	L	CATG00000055197	ENSG00000171940	0.0469394	N	Y	Y	Y	Y
554163-554273	554163	chr20	52195000	52200000	554273	chr20	52745000	52750000	R	L	CATG00000055229	ENSG00000171940	0.0239185	N	N	Y	Y	Y
554234-554273	554234	chr20	52550000	52555000	554273	chr20	52745000	52750000	R	L	CATG00000055229	ENSG00000064787	0.0239185	N	N	Y	Y	Y
565251-565288	565251	chr21	44605000	44610000	565288	chr21	44790000	44795000	R	L	CATG00000056952	ENSG00000160202	0.00765965	N	N	Y	Y	Y
565252-565288	565252	chr21	44610000	44615000	565288	chr21	44790000	44795000	R	L	CATG00000056952	ENSG00000160202	0.00765965	N	N	Y	Y	Y
569621-569667	569621	chr22	18325000	18330000	569667	chr22	18555000	18560000	R	L	ENSG00000225335	ENSG00000243156	0.00441008	N	N	Y	Y	Y
569637-569667	569637	chr22	18405000	18410000	569667	chr22	18555000	18560000	R	L	ENSG00000225335	ENSG00000243156	0.00441008	N	N	Y	Y	Y
569650-569667	569650	chr22	18470000	18475000	569667	chr22	18555000	18560000	R	L	ENSG00000225335	ENSG00000243156	0.00441008	N	N	Y	Y	Y
569652-569667	569652	chr22	18480000	18485000	569667	chr22	18555000	18560000	R	L	ENSG00000225335	ENSG00000243156	0.00441008	N	N	Y	Y	Y
574296-574324	574296	chr22	41700000	41705000	574324	chr22	41840000	41845000	R	L	CATG00000057793	ENSG00000100403	0.000153455	N	N	Y	N	N
574314-574324	574314	chr22	41790000	41795000	574324	chr22	41840000	41845000	R	L	CATG00000057793	ENSG00000167074	0.000153455	N	N	Y	N	N
578822-578839	578822	chrX	13025000	13030000	578839	chrX	13110000	13115000	R	L	ENSG00000261030	ENSG00000101911	3.31177e-11	Y	N	Y	Y	Y
578822-578839	578822	chrX	13025000	13030000	578839	chrX	13110000	13115000	R	L	ENSG00000261030	CATG00000113128	3.31177e-11	Y	N	Y	Y	Y
578822-578851	578822	chrX	13025000	13030000	578851	chrX	13170000	13175000	R	L	CATG00000110467	ENSG00000101911	0.0347173	N	N	N	N	N
578822-578851	578822	chrX	13025000	13030000	578851	chrX	13170000	13175000	R	L	CATG00000110467	CATG00000113128	0.0347173	N	N	N	N	N
578822-578878	578822	chrX	13025000	13030000	578878	chrX	13305000	13310000	R	L	ENSG00000231216	ENSG00000101911	0.00747767	N	Y	Y	Y	Y
578822-578878	578822	chrX	13025000	13030000	578878	chrX	13305000	13310000	R	L	ENSG00000231216	CATG00000113128	0.00747767	N	Y	Y	Y	Y
578810-578899	578810	chrX	12965000	12970000	578899	chrX	13410000	13415000	R	L	ENSG00000226434	ENSG00000101911	0.0316904	N	Y	Y	Y	Y
578810-578899	578810	chrX	12965000	12970000	578899	chrX	13410000	13415000	R	L	ENSG00000226434	CATG00000113128	0.0316904	N	Y	Y	Y	Y
578810-578899	578810	chrX	12965000	12970000	578899	chrX	13410000	13415000	R	L	ENSG00000197582	ENSG00000101911	2.27143e-05	N	Y	Y	Y	Y
578810-578899	578810	chrX	12965000	12970000	578899	chrX	13410000	13415000	R	L	ENSG00000197582	CATG00000113128	2.27143e-05	N	Y	Y	Y	Y
579314-579355	579314	chrX	15485000	15490000	579355	chrX	15690000	15695000	R	L	ENSG00000186312	ENSG00000087842	0.00444703	Y	Y	Y	Y	Y
579320-579355	579320	chrX	15515000	15520000	579355	chrX	15690000	15695000	R	L	ENSG00000186312	ENSG00000130234	0.00444703	Y	Y	Y	Y	Y
579320-579355	579320	chrX	15515000	15520000	579355	chrX	15690000	15695000	R	L	ENSG00000186312	ENSG00000102010	0.00444703	Y	Y	Y	Y	Y
579321-579355	579321	chrX	15520000	15525000	579355	chrX	15690000	15695000	R	L	ENSG00000186312	ENSG00000130234	0.00444703	Y	Y	Y	Y	Y
579321-579355	579321	chrX	15520000	15525000	579355	chrX	15690000	15695000	R	L	ENSG00000186312	ENSG00000102010	0.00444703	Y	Y	Y	Y	Y
579668-579738	579668	chrX	17255000	17260000	579738	chrX	17605000	17610000	R	L	ENSG00000235834	ENSG00000169891	0.000883632	N	Y	Y	Y	Y
579646-579752	579646	chrX	17145000	17150000	579752	chrX	17675000	17680000	R	L	CATG00000113234	ENSG00000169891	0.000306526	N	Y	Y	Y	Y
579646-579760	579646	chrX	17145000	17150000	579760	chrX	17715000	17720000	R	L	CATG00000113234	ENSG00000169891	0.000306526	N	Y	Y	Y	Y
579668-579760	579668	chrX	17255000	17260000	579760	chrX	17715000	17720000	R	L	CATG00000113234	ENSG00000169891	0.000306526	N	Y	Y	Y	Y
589207-589258	589207	chrX	64950000	64955000	589258	chrX	65205000	65210000	R	L	ENSG00000207939	ENSG00000147065	3.38704e-11	N	Y	Y	Y	Y
589207-589258	589207	chrX	64950000	64955000	589258	chrX	65205000	65210000	R	L	ENSG00000237311	ENSG00000147065	0.00429637	N	Y	Y	Y	Y
40601-40624	40601	chr1	203000000	203005000	40624	chr1	203115000	203120000	R	L	ENSG00000224671	ENSG00000143847	0.0313675	N	Y	N	Y	Y
40602-40624	40602	chr1	203005000	203010000	40624	chr1	203115000	203120000	R	L	ENSG00000224671	ENSG00000143847	0.0313675	N	Y	N	Y	Y
40608-40624	40608	chr1	203035000	203040000	40624	chr1	203115000	203120000	R	L	ENSG00000224671	ENSG00000143847	0.0313675	N	Y	N	Y	Y
40608-40624	40608	chr1	203035000	203040000	40624	chr1	203115000	203120000	R	L	ENSG00000224671	CATG00000089924	0.0313675	N	Y	N	Y	Y
40768-40821	40768	chr1	203835000	203840000	40821	chr1	204100000	204105000	R	L	ENSG00000261065	ENSG00000182004	0.011718	N	Y	Y	Y	Y
42447-42498	42447	chr1	212230000	212235000	42498	chr1	212485000	212490000	R	L	ENSG00000234915	ENSG00000143476	0.0320867	Y	Y	N	N	N
469587-469588	469587	chr15	40615000	40620000	469588	chr15	40620000	40625000	R	L	ENSG00000252714	CATG00000024677	0.026892	Y	N	N	N	N
509515-509537	509515	chr17	47365000	47370000	509537	chr17	47475000	47480000	R	L	ENSG00000186244	ENSG00000198740	0.00596425	N	N	N	N	N
509517-509537	509517	chr17	47375000	47380000	509537	chr17	47475000	47480000	R	L	ENSG00000186244	ENSG00000198740	0.00596425	N	N	N	N	N
598011-598036	598011	chrX	108970000	108975000	598036	chrX	109095000	109100000	R	L	ENSG00000225381	ENSG00000068366	0.026892	N	N	Y	N	N
