# Supplementary material for: Somatic point mutations are enriched in non-coding RNAs with possible regulatory function in breast cancer
Source: Commun Biol. 2022 Jun 7;5:556. doi: 10.1038/s42003-022-03528-0 (PMC9174258; doi:10.1038/s42003-022-03528-0)
Supplement: Supplementary file 4 — Supplementary Data 1-12 [file 42003_2022_3528_MOESM4_ESM.zip › Supplementary data/Supplementary Data12.xlsx]

## Sheet: Supplementary Data12
Supplementary Data12: Annotation of ncRNAs with either SRR1658680 or SRR1658686-9
Columns A_I: detail of interactions Columns J-K: side of fragment that overlap with coding or noncoding gene Columns L-M: name of ncRNA and coding gene in each interactions Columns N-S: detail of regulatory elements in each interactions
HiC_interaction_ID	F1_ID	F1_chr	F1_start	F1_end	F2_ID	F2_chr	F2_start	F2_end	fragment_overlap_with_ncRNA	fragment_overlap_with_coding_gene	ncRNA_ID	coding_gene_ID	ncRNA_pValue_Breast_vs_other_cancer	eQTL_interaction_matches_HiC_interaction	GWAS_exists	Histone_modification_H3k27ac_exists	HMM_Strong_Enhancer_exists	HMM_Weak_Enhancer_exists
152-175	152	chr1	755000	760000	175	chr1	870000	875000	L	R	ENSG00000240453	ENSG00000187634	0.00280274	Y	Y	Y	Y	Y
1567-1591	1567	chr1	7830000	7835000	1591	chr1	7950000	7955000	L	R	MSTRG.356.1	ENSG00000049247	0.0478197	N	N	Y	N	N
1567-1592	1567	chr1	7830000	7835000	1592	chr1	7955000	7960000	L	R	MSTRG.356.1	ENSG00000049247	0.0478197	N	N	Y	N	N
1947-1952	1947	chr1	9730000	9735000	1952	chr1	9755000	9760000	L	R	ENSG00000231789	ENSG00000171608	0.00447051	Y	Y	Y	Y	Y
1947-1984	1947	chr1	9730000	9735000	1984	chr1	9915000	9920000	L	R	ENSG00000231789	ENSG00000162441	0.00447051	Y	Y	Y	Y	Y
1947-1984	1947	chr1	9730000	9735000	1984	chr1	9915000	9920000	L	R	ENSG00000231789	ENSG00000178585	0.00447051	Y	Y	Y	Y	Y
1950-1990	1950	chr1	9745000	9750000	1990	chr1	9945000	9950000	L	R	ENSG00000231789	ENSG00000162441	0.00447051	Y	Y	Y	Y	Y
1950-1990	1950	chr1	9745000	9750000	1990	chr1	9945000	9950000	L	R	ENSG00000231789	ENSG00000178585	0.00447051	Y	Y	Y	Y	Y
2098-2109	2098	chr1	10485000	10490000	2109	chr1	10540000	10545000	L	R	ENSG00000271989	ENSG00000142655	0.0216251	Y	N	Y	N	N
2098-2111	2098	chr1	10485000	10490000	2111	chr1	10550000	10555000	L	R	ENSG00000271989	ENSG00000142655	0.0216251	Y	N	Y	N	N
2098-2112	2098	chr1	10485000	10490000	2112	chr1	10555000	10560000	L	R	ENSG00000271989	ENSG00000142655	0.0216251	Y	N	Y	N	N
2098-2114	2098	chr1	10485000	10490000	2114	chr1	10565000	10570000	L	R	ENSG00000271989	ENSG00000142655	0.0216251	Y	N	Y	N	N
2099-2102	2099	chr1	10490000	10495000	2102	chr1	10505000	10510000	L	R	ENSG00000271989	ENSG00000175279	0.0216251	Y	N	Y	N	N
2099-2102	2099	chr1	10490000	10495000	2102	chr1	10505000	10510000	L	R	ENSG00000271989	ENSG00000251503	0.0216251	Y	N	Y	N	N
2099-2108	2099	chr1	10490000	10495000	2108	chr1	10535000	10540000	L	R	ENSG00000271989	ENSG00000142655	0.0216251	Y	N	Y	N	N
2099-2109	2099	chr1	10490000	10495000	2109	chr1	10540000	10545000	L	R	ENSG00000271989	ENSG00000142655	0.0216251	Y	N	Y	N	N
2099-2111	2099	chr1	10490000	10495000	2111	chr1	10550000	10555000	L	R	ENSG00000271989	ENSG00000142655	0.0216251	Y	N	Y	N	N
2099-2112	2099	chr1	10490000	10495000	2112	chr1	10555000	10560000	L	R	ENSG00000271989	ENSG00000142655	0.0216251	Y	N	Y	N	N
2099-2114	2099	chr1	10490000	10495000	2114	chr1	10565000	10570000	L	R	ENSG00000271989	ENSG00000142655	0.0216251	Y	N	Y	N	N
5531-5533	5531	chr1	27650000	27655000	5533	chr1	27660000	27665000	L	R	ENSG00000206888	ENSG00000186501	0.0226788	Y	N	N	N	N
5531-5534	5531	chr1	27650000	27655000	5534	chr1	27665000	27670000	L	R	ENSG00000206888	ENSG00000186501	0.0226788	Y	N	N	N	N
5531-5534	5531	chr1	27650000	27655000	5534	chr1	27665000	27670000	L	R	ENSG00000206888	ENSG00000142765	0.0226788	Y	N	N	N	N
5531-5535	5531	chr1	27650000	27655000	5535	chr1	27670000	27675000	L	R	ENSG00000206888	ENSG00000142765	0.0226788	Y	N	N	N	N
5531-5536	5531	chr1	27650000	27655000	5536	chr1	27675000	27680000	L	R	ENSG00000206888	ENSG00000142765	0.0226788	Y	N	N	N	N
5531-5538	5531	chr1	27650000	27655000	5538	chr1	27685000	27690000	L	R	ENSG00000206888	ENSG00000142765	0.0226788	Y	N	N	N	N
5531-5538	5531	chr1	27650000	27655000	5538	chr1	27685000	27690000	L	R	ENSG00000206888	ENSG00000142733	0.0226788	Y	N	N	N	N
5531-5539	5531	chr1	27650000	27655000	5539	chr1	27690000	27695000	L	R	ENSG00000206888	ENSG00000142765	0.0226788	Y	N	N	N	N
5531-5539	5531	chr1	27650000	27655000	5539	chr1	27690000	27695000	L	R	ENSG00000206888	ENSG00000142733	0.0226788	Y	N	N	N	N
5531-5540	5531	chr1	27650000	27655000	5540	chr1	27695000	27700000	L	R	ENSG00000206888	ENSG00000142765	0.0226788	Y	N	N	N	N
5531-5540	5531	chr1	27650000	27655000	5540	chr1	27695000	27700000	L	R	ENSG00000206888	ENSG00000142748	0.0226788	Y	N	N	N	N
5531-5541	5531	chr1	27650000	27655000	5541	chr1	27700000	27705000	L	R	ENSG00000206888	ENSG00000142765	0.0226788	Y	N	N	N	N
5531-5541	5531	chr1	27650000	27655000	5541	chr1	27700000	27705000	L	R	ENSG00000206888	ENSG00000142748	0.0226788	Y	N	N	N	N
5531-5543	5531	chr1	27650000	27655000	5543	chr1	27710000	27715000	L	R	ENSG00000206888	ENSG00000142765	0.0226788	Y	N	N	N	N
5531-5544	5531	chr1	27650000	27655000	5544	chr1	27715000	27720000	L	R	ENSG00000206888	ENSG00000142765	0.0226788	Y	N	N	N	N
5531-5544	5531	chr1	27650000	27655000	5544	chr1	27715000	27720000	L	R	ENSG00000206888	ENSG00000158195	0.0226788	Y	N	N	N	N
5531-5544	5531	chr1	27650000	27655000	5544	chr1	27715000	27720000	L	R	ENSG00000206888	ENSG00000181773	0.0226788	Y	N	N	N	N
5777-5782	5777	chr1	28880000	28885000	5782	chr1	28905000	28910000	L	R	CATG00000082611	ENSG00000180098	0.0478197	Y	N	N	N	N
5777-5786	5777	chr1	28880000	28885000	5786	chr1	28925000	28930000	L	R	CATG00000082611	ENSG00000120656	0.0478197	Y	N	N	N	N
5796-5809	5796	chr1	28975000	28980000	5809	chr1	29040000	29045000	L	R	ENSG00000270103	ENSG00000162419	0.0223124	N	N	Y	N	N
5796-5813	5796	chr1	28975000	28980000	5813	chr1	29060000	29065000	L	R	ENSG00000270103	ENSG00000162419	0.0223124	N	N	Y	N	N
5796-5813	5796	chr1	28975000	28980000	5813	chr1	29060000	29065000	L	R	ENSG00000270103	ENSG00000198492	0.0223124	N	N	Y	N	N
5796-5815	5796	chr1	28975000	28980000	5815	chr1	29070000	29075000	L	R	ENSG00000270103	ENSG00000162419	0.0223124	N	N	Y	N	N
5796-5815	5796	chr1	28975000	28980000	5815	chr1	29070000	29075000	L	R	ENSG00000270103	ENSG00000198492	0.0223124	N	N	Y	N	N
5796-5816	5796	chr1	28975000	28980000	5816	chr1	29075000	29080000	L	R	ENSG00000270103	ENSG00000162419	0.0223124	N	N	Y	N	N
5796-5816	5796	chr1	28975000	28980000	5816	chr1	29075000	29080000	L	R	ENSG00000270103	ENSG00000198492	0.0223124	N	N	Y	N	N
5796-5837	5796	chr1	28975000	28980000	5837	chr1	29180000	29185000	L	R	ENSG00000270103	ENSG00000162419	0.0223124	N	N	Y	N	N
5796-5837	5796	chr1	28975000	28980000	5837	chr1	29180000	29185000	L	R	ENSG00000270103	ENSG00000116329	0.0223124	N	N	Y	N	N
5796-5839	5796	chr1	28975000	28980000	5839	chr1	29190000	29195000	L	R	ENSG00000270103	ENSG00000162419	0.0223124	N	N	Y	N	N
5796-5839	5796	chr1	28975000	28980000	5839	chr1	29190000	29195000	L	R	ENSG00000270103	ENSG00000116329	0.0223124	N	N	Y	N	N
5796-5840	5796	chr1	28975000	28980000	5840	chr1	29195000	29200000	L	R	ENSG00000270103	ENSG00000162419	0.0223124	N	N	Y	N	N
5796-5840	5796	chr1	28975000	28980000	5840	chr1	29195000	29200000	L	R	ENSG00000270103	ENSG00000116329	0.0223124	N	N	Y	N	N
5796-5841	5796	chr1	28975000	28980000	5841	chr1	29200000	29205000	L	R	ENSG00000270103	ENSG00000162419	0.0223124	N	N	Y	N	N
5796-5842	5796	chr1	28975000	28980000	5842	chr1	29205000	29210000	L	R	ENSG00000270103	ENSG00000162419	0.0223124	N	N	Y	N	N
6594-6614	6594	chr1	32965000	32970000	6614	chr1	33065000	33070000	L	R	CATG00000099509	ENSG00000254553	0.0343531	N	N	N	N	N
6594-6614	6594	chr1	32965000	32970000	6614	chr1	33065000	33070000	L	R	CATG00000099509	ENSG00000160062	0.0343531	N	N	N	N	N
6594-6614	6594	chr1	32965000	32970000	6614	chr1	33065000	33070000	L	R	CATG00000099509	ENSG00000176261	0.0343531	N	N	N	N	N
6594-6617	6594	chr1	32965000	32970000	6617	chr1	33080000	33085000	L	R	CATG00000099509	ENSG00000176261	0.0343531	N	N	N	N	N
7920-8008	7920	chr1	39595000	39600000	8008	chr1	40035000	40040000	L	R	CATG00000116214	ENSG00000090621	0.0343624	Y	N	Y	Y	Y
10469-10500	10469	chr1	52340000	52345000	10500	chr1	52495000	52500000	L	R	CATG00000000858	ENSG00000117862	0.0227708	Y	N	Y	Y	Y
10469-10500	10469	chr1	52340000	52345000	10500	chr1	52495000	52500000	L	R	CATG00000000858	ENSG00000198841	0.0227708	Y	N	Y	Y	Y
10469-10501	10469	chr1	52340000	52345000	10501	chr1	52500000	52505000	L	R	CATG00000000858	ENSG00000117862	0.0227708	Y	N	Y	Y	Y
10470-10477	10470	chr1	52345000	52350000	10477	chr1	52380000	52385000	L	R	CATG00000000858	ENSG00000169213	0.0227708	Y	N	Y	Y	Y
10470-10478	10470	chr1	52345000	52350000	10478	chr1	52385000	52390000	L	R	CATG00000000858	ENSG00000169213	0.0227708	Y	N	Y	Y	Y
10470-10500	10470	chr1	52345000	52350000	10500	chr1	52495000	52500000	L	R	CATG00000000858	ENSG00000117862	0.0227708	Y	N	Y	Y	Y
10470-10500	10470	chr1	52345000	52350000	10500	chr1	52495000	52500000	L	R	CATG00000000858	ENSG00000198841	0.0227708	Y	N	Y	Y	Y
13661-13740	13661	chr1	68300000	68305000	13740	chr1	68695000	68700000	L	R	ENSG00000232284	ENSG00000116729	0.0278021	N	Y	Y	Y	Y
13661-13793	13661	chr1	68300000	68305000	13793	chr1	68960000	68965000	L	R	ENSG00000232284	ENSG00000024526	0.0278021	N	Y	Y	Y	Y
13707-13780	13707	chr1	68530000	68535000	13780	chr1	68895000	68900000	L	R	ENSG00000232284	ENSG00000116745	0.0278021	N	Y	Y	Y	Y
13717-13779	13717	chr1	68580000	68585000	13779	chr1	68890000	68895000	L	R	ENSG00000232284	ENSG00000116745	0.0278021	N	Y	Y	Y	Y
13717-13780	13717	chr1	68580000	68585000	13780	chr1	68895000	68900000	L	R	ENSG00000232284	ENSG00000116745	0.0278021	N	Y	Y	Y	Y
13717-13789	13717	chr1	68580000	68585000	13789	chr1	68940000	68945000	L	R	ENSG00000232284	ENSG00000024526	0.0278021	N	Y	Y	Y	Y
13718-13781	13718	chr1	68585000	68590000	13781	chr1	68900000	68905000	L	R	ENSG00000232284	ENSG00000116745	0.0278021	N	Y	Y	Y	Y
13718-13782	13718	chr1	68585000	68590000	13782	chr1	68905000	68910000	L	R	ENSG00000232284	ENSG00000116745	0.0278021	N	Y	Y	Y	Y
13718-13783	13718	chr1	68585000	68590000	13783	chr1	68910000	68915000	L	R	ENSG00000232284	ENSG00000116745	0.0278021	N	Y	Y	Y	Y
13719-13782	13719	chr1	68590000	68595000	13782	chr1	68905000	68910000	L	R	ENSG00000232284	ENSG00000116745	0.0278021	N	Y	Y	Y	Y
13719-13783	13719	chr1	68590000	68595000	13783	chr1	68910000	68915000	L	R	ENSG00000232284	ENSG00000116745	0.0278021	N	Y	Y	Y	Y
13721-13780	13721	chr1	68600000	68605000	13780	chr1	68895000	68900000	L	R	ENSG00000232284	ENSG00000116745	0.0278021	N	Y	Y	Y	Y
13724-13793	13724	chr1	68615000	68620000	13793	chr1	68960000	68965000	L	R	ENSG00000232284	ENSG00000024526	0.0278021	N	Y	Y	Y	Y
13729-13779	13729	chr1	68640000	68645000	13779	chr1	68890000	68895000	L	R	ENSG00000232284	ENSG00000116745	0.0278021	N	Y	Y	Y	Y
18408-18440	18408	chr1	92035000	92040000	18440	chr1	92195000	92200000	L	R	CATG00000007935	ENSG00000069702	0.00224856	N	N	N	N	N
18408-18446	18408	chr1	92035000	92040000	18446	chr1	92225000	92230000	L	R	CATG00000007935	ENSG00000069702	0.00224856	N	N	N	N	N
18408-18455	18408	chr1	92035000	92040000	18455	chr1	92270000	92275000	L	R	CATG00000007935	ENSG00000069702	0.00224856	N	N	N	N	N
18408-18459	18408	chr1	92035000	92040000	18459	chr1	92290000	92295000	L	R	CATG00000007935	ENSG00000069702	0.00224856	N	N	N	N	N
18408-18462	18408	chr1	92035000	92040000	18462	chr1	92305000	92310000	L	R	CATG00000007935	ENSG00000069702	0.00224856	N	N	N	N	N
18408-18466	18408	chr1	92035000	92040000	18466	chr1	92325000	92330000	L	R	CATG00000007935	ENSG00000069702	0.00224856	N	N	N	N	N
18408-18470	18408	chr1	92035000	92040000	18470	chr1	92345000	92350000	L	R	CATG00000007935	ENSG00000069702	0.00224856	N	N	N	N	N
18408-18471	18408	chr1	92035000	92040000	18471	chr1	92350000	92355000	L	R	CATG00000007935	ENSG00000069702	0.00224856	N	N	N	N	N
18408-18472	18408	chr1	92035000	92040000	18472	chr1	92355000	92360000	L	R	CATG00000007935	ENSG00000069702	0.00224856	N	N	N	N	N
18408-18474	18408	chr1	92035000	92040000	18474	chr1	92365000	92370000	L	R	CATG00000007935	ENSG00000069702	0.00224856	N	N	N	N	N
21929-21948	21929	chr1	109640000	109645000	21948	chr1	109735000	109740000	L	R	ENSG00000270066	ENSG00000116299	0.0343531	N	N	Y	N	N
21929-21949	21929	chr1	109640000	109645000	21949	chr1	109740000	109745000	L	R	ENSG00000270066	ENSG00000116299	0.0343531	N	N	Y	N	N
21929-21960	21929	chr1	109640000	109645000	21960	chr1	109795000	109800000	L	R	ENSG00000270066	ENSG00000143126	0.0343531	N	N	Y	N	N
21929-21962	21929	chr1	109640000	109645000	21962	chr1	109805000	109810000	L	R	ENSG00000270066	ENSG00000143126	0.0343531	N	N	Y	N	N
21957-21989	21957	chr1	109780000	109785000	21989	chr1	109940000	109945000	L	R	CATG00000070338	ENSG00000134243	0.0478197	N	Y	Y	Y	Y
21957-21989	21957	chr1	109780000	109785000	21989	chr1	109940000	109945000	L	R	CATG00000070338	ENSG00000143106	0.0478197	N	Y	Y	Y	Y
21957-21992	21957	chr1	109780000	109785000	21992	chr1	109955000	109960000	L	R	CATG00000070338	ENSG00000143106	0.0478197	N	Y	Y	Y	Y
22006-22008	22006	chr1	110025000	110030000	22008	chr1	110035000	110040000	L	R	CATG00000070521	ENSG00000162650	0.0478197	Y	N	N	N	N
22006-22008	22006	chr1	110025000	110030000	22008	chr1	110035000	110040000	L	R	CATG00000070521	ENSG00000174151	0.0478197	Y	N	N	N	N
22006-22032	22006	chr1	110025000	110030000	22032	chr1	110155000	110160000	L	R	CATG00000070521	ENSG00000065135	0.0478197	Y	N	N	N	N
22006-22032	22006	chr1	110025000	110030000	22032	chr1	110155000	110160000	L	R	CATG00000070521	ENSG00000134183	0.0478197	Y	N	N	N	N
22006-22032	22006	chr1	110025000	110030000	22032	chr1	110155000	110160000	L	R	CATG00000070521	ENSG00000116337	0.0478197	Y	N	N	N	N
22588-22602	22588	chr1	112935000	112940000	22602	chr1	113005000	113010000	L	R	CATG00000071908	ENSG00000143079	0.0346464	N	N	Y	Y	Y
22588-22602	22588	chr1	112935000	112940000	22602	chr1	113005000	113010000	L	R	CATG00000071908	ENSG00000134245	0.0346464	N	N	Y	Y	Y
22588-22609	22588	chr1	112935000	112940000	22609	chr1	113040000	113045000	L	R	CATG00000071908	ENSG00000134245	0.0346464	N	N	Y	Y	Y
22588-22629	22588	chr1	112935000	112940000	22629	chr1	113140000	113145000	L	R	CATG00000071908	ENSG00000007341	0.0346464	N	N	Y	Y	Y
22588-22631	22588	chr1	112935000	112940000	22631	chr1	113150000	113155000	L	R	CATG00000071908	ENSG00000007341	0.0346464	N	N	Y	Y	Y
22588-22632	22588	chr1	112935000	112940000	22632	chr1	113155000	113160000	L	R	CATG00000071908	ENSG00000007341	0.0346464	N	N	Y	Y	Y
22588-22633	22588	chr1	112935000	112940000	22633	chr1	113160000	113165000	L	R	CATG00000071908	ENSG00000007341	0.0346464	N	N	Y	Y	Y
22588-22633	22588	chr1	112935000	112940000	22633	chr1	113160000	113165000	L	R	CATG00000071908	ENSG00000116489	0.0346464	N	N	Y	Y	Y
22588-22642	22588	chr1	112935000	112940000	22642	chr1	113205000	113210000	L	R	CATG00000071908	ENSG00000116489	0.0346464	N	N	Y	Y	Y
22588-22645	22588	chr1	112935000	112940000	22645	chr1	113220000	113225000	L	R	CATG00000071908	ENSG00000155363	0.0346464	N	N	Y	Y	Y
22588-22647	22588	chr1	112935000	112940000	22647	chr1	113230000	113235000	L	R	CATG00000071908	ENSG00000155363	0.0346464	N	N	Y	Y	Y
22588-22650	22588	chr1	112935000	112940000	22650	chr1	113245000	113250000	L	R	CATG00000071908	ENSG00000155363	0.0346464	N	N	Y	Y	Y
22588-22650	22588	chr1	112935000	112940000	22650	chr1	113245000	113250000	L	R	CATG00000071908	ENSG00000155366	0.0346464	N	N	Y	Y	Y
22588-22650	22588	chr1	112935000	112940000	22650	chr1	113245000	113250000	L	R	CATG00000071908	ENSG00000271810	0.0346464	N	N	Y	Y	Y
22588-22653	22588	chr1	112935000	112940000	22653	chr1	113260000	113265000	L	R	CATG00000071908	ENSG00000155363	0.0346464	N	N	Y	Y	Y
22588-22653	22588	chr1	112935000	112940000	22653	chr1	113260000	113265000	L	R	CATG00000071908	ENSG00000184599	0.0346464	N	N	Y	Y	Y
22588-22667	22588	chr1	112935000	112940000	22667	chr1	113330000	113335000	L	R	CATG00000071908	ENSG00000155363	0.0346464	N	N	Y	Y	Y
28802-41318	28802	chr1	144005000	144010000	41318	chr1	206585000	206590000	L	R	ENSG00000196369	ENSG00000163486	4.37591e-07	Y	N	Y	Y	Y
28802-41319	28802	chr1	144005000	144010000	41319	chr1	206590000	206595000	L	R	ENSG00000196369	ENSG00000163486	4.37591e-07	Y	N	Y	Y	Y
28802-41321	28802	chr1	144005000	144010000	41321	chr1	206600000	206605000	L	R	ENSG00000196369	ENSG00000163486	4.37591e-07	Y	N	Y	Y	Y
28803-41314	28803	chr1	144010000	144015000	41314	chr1	206565000	206570000	L	R	ENSG00000196369	ENSG00000163486	4.37591e-07	Y	N	Y	Y	Y
28803-41321	28803	chr1	144010000	144015000	41321	chr1	206600000	206605000	L	R	ENSG00000196369	ENSG00000163486	4.37591e-07	Y	N	Y	Y	Y
28803-41322	28803	chr1	144010000	144015000	41322	chr1	206605000	206610000	L	R	ENSG00000196369	ENSG00000163486	4.37591e-07	Y	N	Y	Y	Y
28803-41330	28803	chr1	144010000	144015000	41330	chr1	206645000	206650000	L	R	ENSG00000196369	ENSG00000143466	4.37591e-07	Y	N	Y	Y	Y
28804-41314	28804	chr1	144015000	144020000	41314	chr1	206565000	206570000	L	R	ENSG00000196369	ENSG00000163486	4.37591e-07	Y	N	Y	Y	Y
28804-41317	28804	chr1	144015000	144020000	41317	chr1	206580000	206585000	L	R	ENSG00000196369	ENSG00000163486	4.37591e-07	Y	N	Y	Y	Y
28915-29009	28915	chr1	144570000	144575000	29009	chr1	145040000	145045000	L	R	CATG00000015945	ENSG00000178104	0.0332012	Y	N	N	Y	Y
28915-29014	28915	chr1	144570000	144575000	29014	chr1	145065000	145070000	L	R	CATG00000015945	ENSG00000178104	0.0332012	Y	N	N	Y	Y
28917-29710	28917	chr1	144580000	144585000	29710	chr1	148545000	148550000	L	R	CATG00000015945	CATG00000074944	0.0332012	Y	N	N	Y	Y
28987-28997	28987	chr1	144930000	144935000	28997	chr1	144980000	144985000	L	R	CATG00000015962	ENSG00000178104	0.00790178	Y	N	Y	Y	Y
28987-28998	28987	chr1	144930000	144935000	28998	chr1	144985000	144990000	L	R	CATG00000015962	ENSG00000178104	0.00790178	Y	N	Y	Y	Y
28987-28998	28987	chr1	144930000	144935000	28998	chr1	144985000	144990000	L	R	CATG00000015962	ENSG00000268172	0.00790178	Y	N	Y	Y	Y
28987-28999	28987	chr1	144930000	144935000	28999	chr1	144990000	144995000	L	R	CATG00000015962	ENSG00000178104	0.00790178	Y	N	Y	Y	Y
28987-28999	28987	chr1	144930000	144935000	28999	chr1	144990000	144995000	L	R	CATG00000015962	ENSG00000268172	0.00790178	Y	N	Y	Y	Y
28987-29059	28987	chr1	144930000	144935000	29059	chr1	145290000	145295000	L	R	CATG00000015962	ENSG00000255168	0.00790178	Y	N	Y	Y	Y
28987-29059	28987	chr1	144930000	144935000	29059	chr1	145290000	145295000	L	R	CATG00000015962	ENSG00000213240	0.00790178	Y	N	Y	Y	Y
28987-29059	28987	chr1	144930000	144935000	29059	chr1	145290000	145295000	L	R	CATG00000015962	ENSG00000163386	0.00790178	Y	N	Y	Y	Y
29080-29088	29080	chr1	145395000	145400000	29088	chr1	145435000	145440000	L	R	CATG00000016338	ENSG00000117289	0.00225817	N	N	Y	N	N
29080-29092	29080	chr1	145395000	145400000	29092	chr1	145455000	145460000	L	R	CATG00000016338	ENSG00000121851	0.00225817	N	N	Y	N	N
29080-29095	29080	chr1	145395000	145400000	29095	chr1	145470000	145475000	L	R	CATG00000016338	ENSG00000121851	0.00225817	N	N	Y	N	N
29080-29095	29080	chr1	145395000	145400000	29095	chr1	145470000	145475000	L	R	CATG00000016338	ENSG00000181039	0.00225817	N	N	Y	N	N
29080-29102	29080	chr1	145395000	145400000	29102	chr1	145505000	145510000	L	R	CATG00000016338	ENSG00000131795	0.00225817	N	N	Y	N	N
29080-29109	29080	chr1	145395000	145400000	29109	chr1	145540000	145545000	L	R	CATG00000016338	ENSG00000131779	0.00225817	N	N	Y	N	N
29080-29109	29080	chr1	145395000	145400000	29109	chr1	145540000	145545000	L	R	CATG00000016338	ENSG00000143127	0.00225817	N	N	Y	N	N
29080-29110	29080	chr1	145395000	145400000	29110	chr1	145545000	145550000	L	R	CATG00000016338	ENSG00000131779	0.00225817	N	N	Y	N	N
29080-29110	29080	chr1	145395000	145400000	29110	chr1	145545000	145550000	L	R	CATG00000016338	ENSG00000143127	0.00225817	N	N	Y	N	N
29080-29110	29080	chr1	145395000	145400000	29110	chr1	145545000	145550000	L	R	CATG00000016338	ENSG00000198483	0.00225817	N	N	Y	N	N
29080-29113	29080	chr1	145395000	145400000	29113	chr1	145560000	145565000	L	R	CATG00000016338	ENSG00000131779	0.00225817	N	N	Y	N	N
29080-29113	29080	chr1	145395000	145400000	29113	chr1	145560000	145565000	L	R	CATG00000016338	ENSG00000198483	0.00225817	N	N	Y	N	N
29080-29116	29080	chr1	145395000	145400000	29116	chr1	145575000	145580000	L	R	CATG00000016338	ENSG00000131779	0.00225817	N	N	Y	N	N
29080-29116	29080	chr1	145395000	145400000	29116	chr1	145575000	145580000	L	R	CATG00000016338	ENSG00000131788	0.00225817	N	N	Y	N	N
29080-29118	29080	chr1	145395000	145400000	29118	chr1	145585000	145590000	L	R	CATG00000016338	ENSG00000131779	0.00225817	N	N	Y	N	N
29080-29118	29080	chr1	145395000	145400000	29118	chr1	145585000	145590000	L	R	CATG00000016338	ENSG00000131788	0.00225817	N	N	Y	N	N
29080-29118	29080	chr1	145395000	145400000	29118	chr1	145585000	145590000	L	R	CATG00000016338	ENSG00000186364	0.00225817	N	N	Y	N	N
29545-29711	29545	chr1	147720000	147725000	29711	chr1	148550000	148555000	L	R	CATG00000074857	CATG00000074944	0.00929272	Y	Y	Y	Y	Y
29546-29710	29546	chr1	147725000	147730000	29710	chr1	148545000	148550000	L	R	CATG00000074857	CATG00000074944	0.00929272	Y	Y	Y	Y	Y
29546-29711	29546	chr1	147725000	147730000	29711	chr1	148550000	148555000	L	R	CATG00000074857	CATG00000074944	0.00929272	Y	Y	Y	Y	Y
29546-29712	29546	chr1	147725000	147730000	29712	chr1	148555000	148560000	L	R	CATG00000074857	CATG00000074944	0.00929272	Y	Y	Y	Y	Y
29546-29712	29546	chr1	147725000	147730000	29712	chr1	148555000	148560000	L	R	CATG00000074857	ENSG00000243452	0.00929272	Y	Y	Y	Y	Y
29650-29720	29650	chr1	148245000	148250000	29720	chr1	148595000	148600000	L	R	ENSG00000207501	ENSG00000243452	6.44083e-06	Y	N	Y	Y	Y
29650-29720	29650	chr1	148245000	148250000	29720	chr1	148595000	148600000	L	R	CATG00000074883	ENSG00000243452	8.12165e-06	Y	N	Y	Y	Y
29650-29720	29650	chr1	148245000	148250000	29720	chr1	148595000	148600000	L	R	ENSG00000236140	ENSG00000243452	4.51695e-06	Y	N	Y	Y	Y
29848-29956	29848	chr1	149235000	149240000	29956	chr1	149775000	149780000	L	R	ENSG00000212544	ENSG00000203814	2.31355e-08	Y	N	Y	Y	Y
29848-29956	29848	chr1	149235000	149240000	29956	chr1	149775000	149780000	L	R	ENSG00000212544	ENSG00000150337	2.31355e-08	Y	N	Y	Y	Y
29848-29956	29848	chr1	149235000	149240000	29956	chr1	149775000	149780000	L	R	ENSG00000212544	ENSG00000184678	2.31355e-08	Y	N	Y	Y	Y
29848-29956	29848	chr1	149235000	149240000	29956	chr1	149775000	149780000	L	R	ENSG00000232721	ENSG00000203814	2.46979e-08	Y	N	Y	Y	Y
29848-29956	29848	chr1	149235000	149240000	29956	chr1	149775000	149780000	L	R	ENSG00000232721	ENSG00000150337	2.46979e-08	Y	N	Y	Y	Y
29848-29956	29848	chr1	149235000	149240000	29956	chr1	149775000	149780000	L	R	ENSG00000232721	ENSG00000184678	2.46979e-08	Y	N	Y	Y	Y
29858-29939	29858	chr1	149285000	149290000	29939	chr1	149690000	149695000	L	R	ENSG00000212544	ENSG00000203814	2.31355e-08	Y	N	Y	Y	Y
29858-29939	29858	chr1	149285000	149290000	29939	chr1	149690000	149695000	L	R	ENSG00000232721	ENSG00000203814	2.46979e-08	Y	N	Y	Y	Y
29859-29936	29859	chr1	149290000	149295000	29936	chr1	149675000	149680000	L	R	ENSG00000212544	ENSG00000203815	2.31355e-08	Y	N	Y	Y	Y
29859-29936	29859	chr1	149290000	149295000	29936	chr1	149675000	149680000	L	R	ENSG00000212544	ENSG00000203814	2.31355e-08	Y	N	Y	Y	Y
29859-29936	29859	chr1	149290000	149295000	29936	chr1	149675000	149680000	L	R	ENSG00000232721	ENSG00000203815	2.46979e-08	Y	N	Y	Y	Y
29859-29936	29859	chr1	149290000	149295000	29936	chr1	149675000	149680000	L	R	ENSG00000232721	ENSG00000203814	2.46979e-08	Y	N	Y	Y	Y
29860-29936	29860	chr1	149295000	149300000	29936	chr1	149675000	149680000	L	R	ENSG00000212544	ENSG00000203815	2.31355e-08	Y	N	Y	Y	Y
29860-29936	29860	chr1	149295000	149300000	29936	chr1	149675000	149680000	L	R	ENSG00000212544	ENSG00000203814	2.31355e-08	Y	N	Y	Y	Y
29860-29936	29860	chr1	149295000	149300000	29936	chr1	149675000	149680000	L	R	ENSG00000232721	ENSG00000203815	2.46979e-08	Y	N	Y	Y	Y
29860-29936	29860	chr1	149295000	149300000	29936	chr1	149675000	149680000	L	R	ENSG00000232721	ENSG00000203814	2.46979e-08	Y	N	Y	Y	Y
29860-29937	29860	chr1	149295000	149300000	29937	chr1	149680000	149685000	L	R	ENSG00000212544	ENSG00000203814	2.31355e-08	Y	N	Y	Y	Y
29860-29937	29860	chr1	149295000	149300000	29937	chr1	149680000	149685000	L	R	ENSG00000232721	ENSG00000203814	2.46979e-08	Y	N	Y	Y	Y
29860-29938	29860	chr1	149295000	149300000	29938	chr1	149685000	149690000	L	R	ENSG00000212544	ENSG00000203814	2.31355e-08	Y	N	Y	Y	Y
29860-29938	29860	chr1	149295000	149300000	29938	chr1	149685000	149690000	L	R	ENSG00000232721	ENSG00000203814	2.46979e-08	Y	N	Y	Y	Y
29860-29939	29860	chr1	149295000	149300000	29939	chr1	149690000	149695000	L	R	ENSG00000212544	ENSG00000203814	2.31355e-08	Y	N	Y	Y	Y
29860-29939	29860	chr1	149295000	149300000	29939	chr1	149690000	149695000	L	R	ENSG00000232721	ENSG00000203814	2.46979e-08	Y	N	Y	Y	Y
29861-29937	29861	chr1	149300000	149305000	29937	chr1	149680000	149685000	L	R	ENSG00000212544	ENSG00000203814	2.31355e-08	Y	N	Y	Y	Y
29861-29937	29861	chr1	149300000	149305000	29937	chr1	149680000	149685000	L	R	ENSG00000232721	ENSG00000203814	2.46979e-08	Y	N	Y	Y	Y
29861-29938	29861	chr1	149300000	149305000	29938	chr1	149685000	149690000	L	R	ENSG00000212544	ENSG00000203814	2.31355e-08	Y	N	Y	Y	Y
29861-29938	29861	chr1	149300000	149305000	29938	chr1	149685000	149690000	L	R	ENSG00000232721	ENSG00000203814	2.46979e-08	Y	N	Y	Y	Y
29861-29939	29861	chr1	149300000	149305000	29939	chr1	149690000	149695000	L	R	ENSG00000212544	ENSG00000203814	2.31355e-08	Y	N	Y	Y	Y
29861-29939	29861	chr1	149300000	149305000	29939	chr1	149690000	149695000	L	R	ENSG00000232721	ENSG00000203814	2.46979e-08	Y	N	Y	Y	Y
29861-29940	29861	chr1	149300000	149305000	29940	chr1	149695000	149700000	L	R	ENSG00000212544	ENSG00000203814	2.31355e-08	Y	N	Y	Y	Y
29861-29940	29861	chr1	149300000	149305000	29940	chr1	149695000	149700000	L	R	ENSG00000232721	ENSG00000203814	2.46979e-08	Y	N	Y	Y	Y
29862-29937	29862	chr1	149305000	149310000	29937	chr1	149680000	149685000	L	R	ENSG00000212544	ENSG00000203814	2.31355e-08	Y	N	Y	Y	Y
29862-29937	29862	chr1	149305000	149310000	29937	chr1	149680000	149685000	L	R	ENSG00000232721	ENSG00000203814	2.46979e-08	Y	N	Y	Y	Y
29862-29939	29862	chr1	149305000	149310000	29939	chr1	149690000	149695000	L	R	ENSG00000212544	ENSG00000203814	2.31355e-08	Y	N	Y	Y	Y
29862-29939	29862	chr1	149305000	149310000	29939	chr1	149690000	149695000	L	R	ENSG00000232721	ENSG00000203814	2.46979e-08	Y	N	Y	Y	Y
29862-29940	29862	chr1	149305000	149310000	29940	chr1	149695000	149700000	L	R	ENSG00000212544	ENSG00000203814	2.31355e-08	Y	N	Y	Y	Y
29862-29940	29862	chr1	149305000	149310000	29940	chr1	149695000	149700000	L	R	ENSG00000232721	ENSG00000203814	2.46979e-08	Y	N	Y	Y	Y
29863-29938	29863	chr1	149310000	149315000	29938	chr1	149685000	149690000	L	R	ENSG00000212544	ENSG00000203814	2.31355e-08	Y	N	Y	Y	Y
29863-29938	29863	chr1	149310000	149315000	29938	chr1	149685000	149690000	L	R	ENSG00000232721	ENSG00000203814	2.46979e-08	Y	N	Y	Y	Y
29863-29939	29863	chr1	149310000	149315000	29939	chr1	149690000	149695000	L	R	ENSG00000212544	ENSG00000203814	2.31355e-08	Y	N	Y	Y	Y
29863-29939	29863	chr1	149310000	149315000	29939	chr1	149690000	149695000	L	R	ENSG00000232721	ENSG00000203814	2.46979e-08	Y	N	Y	Y	Y
29863-29940	29863	chr1	149310000	149315000	29940	chr1	149695000	149700000	L	R	ENSG00000212544	ENSG00000203814	2.31355e-08	Y	N	Y	Y	Y
29863-29940	29863	chr1	149310000	149315000	29940	chr1	149695000	149700000	L	R	ENSG00000232721	ENSG00000203814	2.46979e-08	Y	N	Y	Y	Y
29863-29941	29863	chr1	149310000	149315000	29941	chr1	149700000	149705000	L	R	ENSG00000212544	ENSG00000203814	2.31355e-08	Y	N	Y	Y	Y
29863-29941	29863	chr1	149310000	149315000	29941	chr1	149700000	149705000	L	R	ENSG00000232721	ENSG00000203814	2.46979e-08	Y	N	Y	Y	Y
29864-29940	29864	chr1	149315000	149320000	29940	chr1	149695000	149700000	L	R	ENSG00000212544	ENSG00000203814	2.31355e-08	Y	N	Y	Y	Y
29864-29940	29864	chr1	149315000	149320000	29940	chr1	149695000	149700000	L	R	ENSG00000232721	ENSG00000203814	2.46979e-08	Y	N	Y	Y	Y
29864-29941	29864	chr1	149315000	149320000	29941	chr1	149700000	149705000	L	R	ENSG00000212544	ENSG00000203814	2.31355e-08	Y	N	Y	Y	Y
29864-29941	29864	chr1	149315000	149320000	29941	chr1	149700000	149705000	L	R	ENSG00000232721	ENSG00000203814	2.46979e-08	Y	N	Y	Y	Y
29864-29942	29864	chr1	149315000	149320000	29942	chr1	149705000	149710000	L	R	ENSG00000212544	ENSG00000203814	2.31355e-08	Y	N	Y	Y	Y
29864-29942	29864	chr1	149315000	149320000	29942	chr1	149705000	149710000	L	R	ENSG00000232721	ENSG00000203814	2.46979e-08	Y	N	Y	Y	Y
29864-29943	29864	chr1	149315000	149320000	29943	chr1	149710000	149715000	L	R	ENSG00000212544	ENSG00000203814	2.31355e-08	Y	N	Y	Y	Y
29864-29943	29864	chr1	149315000	149320000	29943	chr1	149710000	149715000	L	R	ENSG00000232721	ENSG00000203814	2.46979e-08	Y	N	Y	Y	Y
29866-29941	29866	chr1	149325000	149330000	29941	chr1	149700000	149705000	L	R	ENSG00000212544	ENSG00000203814	2.31355e-08	Y	N	Y	Y	Y
29866-29941	29866	chr1	149325000	149330000	29941	chr1	149700000	149705000	L	R	ENSG00000232721	ENSG00000203814	2.46979e-08	Y	N	Y	Y	Y
29866-29943	29866	chr1	149325000	149330000	29943	chr1	149710000	149715000	L	R	ENSG00000212544	ENSG00000203814	2.31355e-08	Y	N	Y	Y	Y
29866-29943	29866	chr1	149325000	149330000	29943	chr1	149710000	149715000	L	R	ENSG00000232721	ENSG00000203814	2.46979e-08	Y	N	Y	Y	Y
29868-29945	29868	chr1	149335000	149340000	29945	chr1	149720000	149725000	L	R	ENSG00000212544	ENSG00000203814	2.31355e-08	Y	N	Y	Y	Y
29868-29945	29868	chr1	149335000	149340000	29945	chr1	149720000	149725000	L	R	ENSG00000232721	ENSG00000203814	2.46979e-08	Y	N	Y	Y	Y
29869-29946	29869	chr1	149340000	149345000	29946	chr1	149725000	149730000	L	R	ENSG00000212544	ENSG00000203814	2.31355e-08	Y	N	Y	Y	Y
29869-29946	29869	chr1	149340000	149345000	29946	chr1	149725000	149730000	L	R	ENSG00000232721	ENSG00000203814	2.46979e-08	Y	N	Y	Y	Y
29870-29947	29870	chr1	149345000	149350000	29947	chr1	149730000	149735000	L	R	ENSG00000212544	ENSG00000203814	2.31355e-08	Y	N	Y	Y	Y
29870-29947	29870	chr1	149345000	149350000	29947	chr1	149730000	149735000	L	R	ENSG00000232721	ENSG00000203814	2.46979e-08	Y	N	Y	Y	Y
29871-29948	29871	chr1	149350000	149355000	29948	chr1	149735000	149740000	L	R	ENSG00000212544	ENSG00000203814	2.31355e-08	Y	N	Y	Y	Y
29871-29948	29871	chr1	149350000	149355000	29948	chr1	149735000	149740000	L	R	ENSG00000232721	ENSG00000203814	2.46979e-08	Y	N	Y	Y	Y
29872-29949	29872	chr1	149355000	149360000	29949	chr1	149740000	149745000	L	R	ENSG00000212544	ENSG00000203814	2.31355e-08	Y	N	Y	Y	Y
29872-29949	29872	chr1	149355000	149360000	29949	chr1	149740000	149745000	L	R	ENSG00000232721	ENSG00000203814	2.46979e-08	Y	N	Y	Y	Y
29873-29950	29873	chr1	149360000	149365000	29950	chr1	149745000	149750000	L	R	ENSG00000212544	ENSG00000203814	2.31355e-08	Y	N	Y	Y	Y
29873-29950	29873	chr1	149360000	149365000	29950	chr1	149745000	149750000	L	R	ENSG00000232721	ENSG00000203814	2.46979e-08	Y	N	Y	Y	Y
30078-30184	30078	chr1	150385000	150390000	30184	chr1	150915000	150920000	L	R	CATG00000017605	ENSG00000143409	0.013468	Y	Y	N	N	N
30078-30184	30078	chr1	150385000	150390000	30184	chr1	150915000	150920000	L	R	CATG00000017605	ENSG00000143379	0.013468	Y	Y	N	N	N
30079-30102	30079	chr1	150390000	150395000	30102	chr1	150505000	150510000	L	R	CATG00000017605	CATG00000075456	0.013468	Y	Y	N	N	N
30083-30105	30083	chr1	150410000	150415000	30105	chr1	150520000	150525000	L	R	CATG00000017605	ENSG00000143382	0.013468	Y	Y	N	N	N
30083-30105	30083	chr1	150410000	150415000	30105	chr1	150520000	150525000	L	R	CATG00000017605	ENSG00000225996	0.013468	Y	Y	N	N	N
30085-30098	30085	chr1	150420000	150425000	30098	chr1	150485000	150490000	L	R	CATG00000017605	ENSG00000143369	0.013468	Y	Y	N	N	N
30085-30190	30085	chr1	150420000	150425000	30190	chr1	150945000	150950000	L	R	CATG00000017605	ENSG00000143409	0.013468	Y	Y	N	N	N
30085-30190	30085	chr1	150420000	150425000	30190	chr1	150945000	150950000	L	R	CATG00000017605	ENSG00000143379	0.013468	Y	Y	N	N	N
30085-30190	30085	chr1	150420000	150425000	30190	chr1	150945000	150950000	L	R	CATG00000017605	ENSG00000143418	0.013468	Y	Y	N	N	N
30086-30098	30086	chr1	150425000	150430000	30098	chr1	150485000	150490000	L	R	CATG00000017605	ENSG00000143369	0.013468	Y	Y	N	N	N
30086-30102	30086	chr1	150425000	150430000	30102	chr1	150505000	150510000	L	R	CATG00000017605	CATG00000075456	0.013468	Y	Y	N	N	N
30086-30105	30086	chr1	150425000	150430000	30105	chr1	150520000	150525000	L	R	CATG00000017605	ENSG00000143382	0.013468	Y	Y	N	N	N
30086-30105	30086	chr1	150425000	150430000	30105	chr1	150520000	150525000	L	R	CATG00000017605	ENSG00000225996	0.013468	Y	Y	N	N	N
30087-30103	30087	chr1	150430000	150435000	30103	chr1	150510000	150515000	L	R	CATG00000017605	CATG00000075456	0.013468	Y	Y	N	N	N
30087-30162	30087	chr1	150430000	150435000	30162	chr1	150805000	150810000	L	R	CATG00000017605	ENSG00000143437	0.013468	Y	Y	N	N	N
30088-30098	30088	chr1	150435000	150440000	30098	chr1	150485000	150490000	L	R	CATG00000017605	ENSG00000143369	0.013468	Y	Y	N	N	N
30088-30101	30088	chr1	150435000	150440000	30101	chr1	150500000	150505000	L	R	CATG00000017605	CATG00000075456	0.013468	Y	Y	N	N	N
30088-30102	30088	chr1	150435000	150440000	30102	chr1	150505000	150510000	L	R	CATG00000017605	CATG00000075456	0.013468	Y	Y	N	N	N
30088-30103	30088	chr1	150435000	150440000	30103	chr1	150510000	150515000	L	R	CATG00000017605	CATG00000075456	0.013468	Y	Y	N	N	N
30088-30105	30088	chr1	150435000	150440000	30105	chr1	150520000	150525000	L	R	CATG00000017605	ENSG00000143382	0.013468	Y	Y	N	N	N
30088-30105	30088	chr1	150435000	150440000	30105	chr1	150520000	150525000	L	R	CATG00000017605	ENSG00000225996	0.013468	Y	Y	N	N	N
30088-30106	30088	chr1	150435000	150440000	30106	chr1	150525000	150530000	L	R	CATG00000017605	ENSG00000143382	0.013468	Y	Y	N	N	N
30088-30107	30088	chr1	150435000	150440000	30107	chr1	150530000	150535000	L	R	CATG00000017605	ENSG00000143382	0.013468	Y	Y	N	N	N
30088-30107	30088	chr1	150435000	150440000	30107	chr1	150530000	150535000	L	R	CATG00000017605	ENSG00000143384	0.013468	Y	Y	N	N	N
30088-30107	30088	chr1	150435000	150440000	30107	chr1	150530000	150535000	L	R	CATG00000017605	ENSG00000203804	0.013468	Y	Y	N	N	N
30089-30097	30089	chr1	150440000	150445000	30097	chr1	150480000	150485000	L	R	CATG00000017605	ENSG00000143374	0.013468	Y	Y	N	N	N
30089-30097	30089	chr1	150440000	150445000	30097	chr1	150480000	150485000	L	R	CATG00000017605	ENSG00000143369	0.013468	Y	Y	N	N	N
30089-30098	30089	chr1	150440000	150445000	30098	chr1	150485000	150490000	L	R	CATG00000017605	ENSG00000143369	0.013468	Y	Y	N	N	N
30089-30100	30089	chr1	150440000	150445000	30100	chr1	150495000	150500000	L	R	CATG00000017605	CATG00000075456	0.013468	Y	Y	N	N	N
30089-30101	30089	chr1	150440000	150445000	30101	chr1	150500000	150505000	L	R	CATG00000017605	CATG00000075456	0.013468	Y	Y	N	N	N
30089-30102	30089	chr1	150440000	150445000	30102	chr1	150505000	150510000	L	R	CATG00000017605	CATG00000075456	0.013468	Y	Y	N	N	N
30089-30105	30089	chr1	150440000	150445000	30105	chr1	150520000	150525000	L	R	CATG00000017605	ENSG00000143382	0.013468	Y	Y	N	N	N
30089-30105	30089	chr1	150440000	150445000	30105	chr1	150520000	150525000	L	R	CATG00000017605	ENSG00000225996	0.013468	Y	Y	N	N	N
30089-30106	30089	chr1	150440000	150445000	30106	chr1	150525000	150530000	L	R	CATG00000017605	ENSG00000143382	0.013468	Y	Y	N	N	N
30089-30107	30089	chr1	150440000	150445000	30107	chr1	150530000	150535000	L	R	CATG00000017605	ENSG00000143382	0.013468	Y	Y	N	N	N
30089-30107	30089	chr1	150440000	150445000	30107	chr1	150530000	150535000	L	R	CATG00000017605	ENSG00000143384	0.013468	Y	Y	N	N	N
30089-30107	30089	chr1	150440000	150445000	30107	chr1	150530000	150535000	L	R	CATG00000017605	ENSG00000203804	0.013468	Y	Y	N	N	N
30089-30108	30089	chr1	150440000	150445000	30108	chr1	150535000	150540000	L	R	CATG00000017605	ENSG00000143382	0.013468	Y	Y	N	N	N
30089-30108	30089	chr1	150440000	150445000	30108	chr1	150535000	150540000	L	R	CATG00000017605	ENSG00000143384	0.013468	Y	Y	N	N	N
30121-30134	30121	chr1	150600000	150605000	30134	chr1	150665000	150670000	L	R	CATG00000017625	ENSG00000143457	0.00741041	Y	Y	Y	Y	Y
30121-30134	30121	chr1	150600000	150605000	30134	chr1	150665000	150670000	L	R	CATG00000017626	ENSG00000143457	0.026912	Y	Y	Y	Y	Y
30121-30154	30121	chr1	150600000	150605000	30154	chr1	150765000	150770000	L	R	CATG00000017625	ENSG00000143387	0.00741041	Y	Y	Y	Y	Y
30121-30154	30121	chr1	150600000	150605000	30154	chr1	150765000	150770000	L	R	CATG00000017626	ENSG00000143387	0.026912	Y	Y	Y	Y	Y
30121-30157	30121	chr1	150600000	150605000	30157	chr1	150780000	150785000	L	R	CATG00000017625	ENSG00000143387	0.00741041	Y	Y	Y	Y	Y
30121-30157	30121	chr1	150600000	150605000	30157	chr1	150780000	150785000	L	R	CATG00000017625	ENSG00000143437	0.00741041	Y	Y	Y	Y	Y
30121-30157	30121	chr1	150600000	150605000	30157	chr1	150780000	150785000	L	R	CATG00000017626	ENSG00000143387	0.026912	Y	Y	Y	Y	Y
30121-30157	30121	chr1	150600000	150605000	30157	chr1	150780000	150785000	L	R	CATG00000017626	ENSG00000143437	0.026912	Y	Y	Y	Y	Y
30121-30158	30121	chr1	150600000	150605000	30158	chr1	150785000	150790000	L	R	CATG00000017625	ENSG00000143437	0.00741041	Y	Y	Y	Y	Y
30121-30158	30121	chr1	150600000	150605000	30158	chr1	150785000	150790000	L	R	CATG00000017626	ENSG00000143437	0.026912	Y	Y	Y	Y	Y
30122-30157	30122	chr1	150605000	150610000	30157	chr1	150780000	150785000	L	R	CATG00000017625	ENSG00000143387	0.00741041	Y	Y	Y	Y	Y
30122-30157	30122	chr1	150605000	150610000	30157	chr1	150780000	150785000	L	R	CATG00000017625	ENSG00000143437	0.00741041	Y	Y	Y	Y	Y
30122-30157	30122	chr1	150605000	150610000	30157	chr1	150780000	150785000	L	R	CATG00000017626	ENSG00000143387	0.026912	Y	Y	Y	Y	Y
30122-30157	30122	chr1	150605000	150610000	30157	chr1	150780000	150785000	L	R	CATG00000017626	ENSG00000143437	0.026912	Y	Y	Y	Y	Y
30122-30159	30122	chr1	150605000	150610000	30159	chr1	150790000	150795000	L	R	CATG00000017625	ENSG00000143437	0.00741041	Y	Y	Y	Y	Y
30122-30159	30122	chr1	150605000	150610000	30159	chr1	150790000	150795000	L	R	CATG00000017626	ENSG00000143437	0.026912	Y	Y	Y	Y	Y
30124-30134	30124	chr1	150615000	150620000	30134	chr1	150665000	150670000	L	R	CATG00000017625	ENSG00000143457	0.00741041	Y	Y	Y	Y	Y
30124-30155	30124	chr1	150615000	150620000	30155	chr1	150770000	150775000	L	R	CATG00000017625	ENSG00000143387	0.00741041	Y	Y	Y	Y	Y
30124-30161	30124	chr1	150615000	150620000	30161	chr1	150800000	150805000	L	R	CATG00000017625	ENSG00000143437	0.00741041	Y	Y	Y	Y	Y
30124-30178	30124	chr1	150615000	150620000	30178	chr1	150885000	150890000	L	R	CATG00000017625	ENSG00000143409	0.00741041	Y	Y	Y	Y	Y
30121-30124	30121	chr1	150600000	150605000	30124	chr1	150615000	150620000	L	R	CATG00000017625	ENSG00000143457	0.00741041	Y	Y	Y	Y	Y
30121-30124	30121	chr1	150600000	150605000	30124	chr1	150615000	150620000	L	R	CATG00000017626	ENSG00000143457	0.026912	Y	Y	Y	Y	Y
30234-30247	30234	chr1	151165000	151170000	30247	chr1	151230000	151235000	L	R	CATG00000075649	ENSG00000159352	0.0161225	N	N	Y	Y	Y
30234-30264	30234	chr1	151165000	151170000	30264	chr1	151315000	151320000	L	R	CATG00000075649	ENSG00000143390	0.0161225	N	N	Y	Y	Y
30234-30275	30234	chr1	151165000	151170000	30275	chr1	151370000	151375000	L	R	CATG00000075649	ENSG00000159377	0.0161225	N	N	Y	Y	Y
30234-30275	30234	chr1	151165000	151170000	30275	chr1	151370000	151375000	L	R	CATG00000075649	ENSG00000143442	0.0161225	N	N	Y	Y	Y
30235-30245	30235	chr1	151170000	151175000	30245	chr1	151220000	151225000	L	R	CATG00000075649	ENSG00000143398	0.0161225	N	N	Y	Y	Y
30749-30789	30749	chr1	153740000	153745000	30789	chr1	153940000	153945000	L	R	ENST00000623024	ENSG00000143570	0.0218494	N	N	N	N	N
30749-30789	30749	chr1	153740000	153745000	30789	chr1	153940000	153945000	L	R	ENST00000623024	ENSG00000143578	0.0218494	N	N	N	N	N
30749-30789	30749	chr1	153740000	153745000	30789	chr1	153940000	153945000	L	R	ENST00000623024	ENSG00000143543	0.0218494	N	N	N	N	N
30749-30791	30749	chr1	153740000	153745000	30791	chr1	153950000	153955000	L	R	ENST00000623024	ENSG00000143543	0.0218494	N	N	N	N	N
30749-30791	30749	chr1	153740000	153745000	30791	chr1	153950000	153955000	L	R	ENST00000623024	ENSG00000143545	0.0218494	N	N	N	N	N
31111-31127	31111	chr1	155550000	155555000	31127	chr1	155630000	155635000	L	R	ENSG00000235919	ENSG00000125459	1.42267e-06	Y	Y	Y	N	N
31111-31127	31111	chr1	155550000	155555000	31127	chr1	155630000	155635000	L	R	ENSG00000235919	ENSG00000116580	1.42267e-06	Y	Y	Y	N	N
31111-31127	31111	chr1	155550000	155555000	31127	chr1	155630000	155635000	L	R	ENSG00000235919	ENSG00000163374	1.42267e-06	Y	Y	Y	N	N
31115-31125	31115	chr1	155570000	155575000	31125	chr1	155620000	155625000	L	R	ENSG00000235919	ENSG00000125459	1.42267e-06	Y	Y	Y	N	N
31115-31125	31115	chr1	155570000	155575000	31125	chr1	155620000	155625000	L	R	ENSG00000235919	ENSG00000116580	1.42267e-06	Y	Y	Y	N	N
31116-31132	31116	chr1	155575000	155580000	31132	chr1	155655000	155660000	L	R	ENSG00000235919	ENSG00000125459	1.42267e-06	Y	Y	Y	N	N
31116-31132	31116	chr1	155575000	155580000	31132	chr1	155655000	155660000	L	R	ENSG00000235919	ENSG00000116580	1.42267e-06	Y	Y	Y	N	N
31116-31132	31116	chr1	155575000	155580000	31132	chr1	155655000	155660000	L	R	ENSG00000235919	ENSG00000163374	1.42267e-06	Y	Y	Y	N	N
31116-31132	31116	chr1	155575000	155580000	31132	chr1	155655000	155660000	L	R	ENSG00000235919	ENSG00000132676	1.42267e-06	Y	Y	Y	N	N
31116-31132	31116	chr1	155575000	155580000	31132	chr1	155655000	155660000	L	R	ENSG00000232519	ENSG00000125459	0.0425374	N	N	Y	N	N
31116-31132	31116	chr1	155575000	155580000	31132	chr1	155655000	155660000	L	R	ENSG00000232519	ENSG00000116580	0.0425374	N	N	Y	N	N
31116-31132	31116	chr1	155575000	155580000	31132	chr1	155655000	155660000	L	R	ENSG00000232519	ENSG00000163374	0.0425374	N	N	Y	N	N
31116-31132	31116	chr1	155575000	155580000	31132	chr1	155655000	155660000	L	R	ENSG00000232519	ENSG00000132676	0.0425374	N	N	Y	N	N
31118-31123	31118	chr1	155585000	155590000	31123	chr1	155610000	155615000	L	R	ENSG00000235919	ENSG00000125459	1.42267e-06	Y	Y	Y	N	N
31118-31123	31118	chr1	155585000	155590000	31123	chr1	155610000	155615000	L	R	ENSG00000235919	ENSG00000116580	1.42267e-06	Y	Y	Y	N	N
31118-31123	31118	chr1	155585000	155590000	31123	chr1	155610000	155615000	L	R	ENSG00000246203	ENSG00000125459	0.0164804	Y	Y	Y	Y	Y
31118-31123	31118	chr1	155585000	155590000	31123	chr1	155610000	155615000	L	R	ENSG00000246203	ENSG00000116580	0.0164804	Y	Y	Y	Y	Y
31113-31116	31113	chr1	155560000	155565000	31116	chr1	155575000	155580000	L	R	ENSG00000235919	ENSG00000125459	1.42267e-06	Y	Y	Y	N	N
31113-31116	31113	chr1	155560000	155565000	31116	chr1	155575000	155580000	L	R	ENSG00000223503	ENSG00000125459	0.00277264	N	N	N	N	N
31132-31167	31132	chr1	155655000	155660000	31167	chr1	155830000	155835000	L	R	ENSG00000246203	ENSG00000116580	0.0164804	Y	Y	Y	Y	Y
31132-31167	31132	chr1	155655000	155660000	31167	chr1	155830000	155835000	L	R	ENSG00000246203	ENSG00000132718	0.0164804	Y	Y	Y	Y	Y
31141-31192	31141	chr1	155700000	155705000	31192	chr1	155955000	155960000	L	R	ENSG00000246203	ENSG00000116584	0.0164804	Y	Y	Y	Y	Y
31142-31192	31142	chr1	155705000	155710000	31192	chr1	155955000	155960000	L	R	ENSG00000246203	ENSG00000116584	0.0164804	Y	Y	Y	Y	Y
31144-31181	31144	chr1	155715000	155720000	31181	chr1	155900000	155905000	L	R	ENSG00000246203	ENSG00000132680	0.0164804	Y	Y	Y	Y	Y
31147-31171	31147	chr1	155730000	155735000	31171	chr1	155850000	155855000	L	R	ENSG00000246203	ENSG00000116580	0.0164804	Y	Y	Y	Y	Y
31147-31171	31147	chr1	155730000	155735000	31171	chr1	155850000	155855000	L	R	ENSG00000246203	ENSG00000132718	0.0164804	Y	Y	Y	Y	Y
31147-31181	31147	chr1	155730000	155735000	31181	chr1	155900000	155905000	L	R	ENSG00000246203	ENSG00000132680	0.0164804	Y	Y	Y	Y	Y
31128-31131	31128	chr1	155635000	155640000	31131	chr1	155650000	155655000	L	R	ENSG00000246203	ENSG00000125459	0.0164804	Y	Y	Y	Y	Y
31128-31131	31128	chr1	155635000	155640000	31131	chr1	155650000	155655000	L	R	ENSG00000246203	ENSG00000116580	0.0164804	Y	Y	Y	Y	Y
31128-31131	31128	chr1	155635000	155640000	31131	chr1	155650000	155655000	L	R	ENSG00000246203	ENSG00000163374	0.0164804	Y	Y	Y	Y	Y
31128-31132	31128	chr1	155635000	155640000	31132	chr1	155655000	155660000	L	R	ENSG00000246203	ENSG00000125459	0.0164804	Y	Y	Y	Y	Y
31128-31132	31128	chr1	155635000	155640000	31132	chr1	155655000	155660000	L	R	ENSG00000246203	ENSG00000116580	0.0164804	Y	Y	Y	Y	Y
31128-31132	31128	chr1	155635000	155640000	31132	chr1	155655000	155660000	L	R	ENSG00000246203	ENSG00000163374	0.0164804	Y	Y	Y	Y	Y
31128-31132	31128	chr1	155635000	155640000	31132	chr1	155655000	155660000	L	R	ENSG00000246203	ENSG00000132676	0.0164804	Y	Y	Y	Y	Y
31447-31502	31447	chr1	157230000	157235000	31502	chr1	157505000	157510000	L	R	CATG00000078669	ENSG00000143297	0.0012945	N	Y	N	N	N
32058-32063	32058	chr1	160285000	160290000	32063	chr1	160310000	160315000	L	R	CATG00000079518	ENSG00000122218	0.0216251	N	N	N	N	N
32058-32063	32058	chr1	160285000	160290000	32063	chr1	160310000	160315000	L	R	CATG00000079518	ENSG00000162736	0.0216251	N	N	N	N	N
32300-32316	32300	chr1	161495000	161500000	32316	chr1	161575000	161580000	L	R	CATG00000080292	ENSG00000143226	0.0108066	Y	Y	Y	N	N
32300-32316	32300	chr1	161495000	161500000	32316	chr1	161575000	161580000	L	R	CATG00000080292	ENSG00000173110	0.0108066	Y	Y	Y	N	N
32300-32316	32300	chr1	161495000	161500000	32316	chr1	161575000	161580000	L	R	CATG00000080292	ENSG00000203747	0.0108066	Y	Y	Y	N	N
32300-32316	32300	chr1	161495000	161500000	32316	chr1	161575000	161580000	L	R	CATG00000080292	ENSG00000072694	0.0108066	Y	Y	Y	N	N
32300-32317	32300	chr1	161495000	161500000	32317	chr1	161580000	161585000	L	R	CATG00000080292	ENSG00000143226	0.0108066	Y	Y	Y	N	N
32300-32317	32300	chr1	161495000	161500000	32317	chr1	161580000	161585000	L	R	CATG00000080292	ENSG00000203747	0.0108066	Y	Y	Y	N	N
32300-32317	32300	chr1	161495000	161500000	32317	chr1	161580000	161585000	L	R	CATG00000080292	ENSG00000072694	0.0108066	Y	Y	Y	N	N
32301-32317	32301	chr1	161500000	161505000	32317	chr1	161580000	161585000	L	R	CATG00000080292	ENSG00000143226	0.0108066	Y	Y	Y	N	N
32301-32317	32301	chr1	161500000	161505000	32317	chr1	161580000	161585000	L	R	CATG00000080292	ENSG00000203747	0.0108066	Y	Y	Y	N	N
32301-32317	32301	chr1	161500000	161505000	32317	chr1	161580000	161585000	L	R	CATG00000080292	ENSG00000072694	0.0108066	Y	Y	Y	N	N
32301-32344	32301	chr1	161500000	161505000	32344	chr1	161715000	161720000	L	R	CATG00000080292	ENSG00000081721	0.0108066	Y	Y	Y	N	N
32301-32347	32301	chr1	161500000	161505000	32347	chr1	161730000	161735000	L	R	CATG00000080292	ENSG00000081721	0.0108066	Y	Y	Y	N	N
33637-33658	33637	chr1	168180000	168185000	33658	chr1	168285000	168290000	L	R	ENSG00000237131	ENSG00000213064	0.0478197	N	N	N	N	N
33637-33658	33637	chr1	168180000	168185000	33658	chr1	168285000	168290000	L	R	ENSG00000237131	ENSG00000143178	0.0478197	N	N	N	N	N
33681-33844	33681	chr1	168400000	168405000	33844	chr1	169215000	169220000	L	R	ENSG00000227722	ENSG00000143156	0.00515313	Y	Y	Y	Y	Y
33682-33819	33682	chr1	168405000	168410000	33819	chr1	169090000	169095000	L	R	ENSG00000227722	ENSG00000143153	0.00515313	Y	Y	Y	Y	Y
33682-33822	33682	chr1	168405000	168410000	33822	chr1	169105000	169110000	L	R	ENSG00000227722	ENSG00000143153	0.00515313	Y	Y	Y	Y	Y
33682-33822	33682	chr1	168405000	168410000	33822	chr1	169105000	169110000	L	R	ENSG00000227722	ENSG00000143156	0.00515313	Y	Y	Y	Y	Y
33682-33825	33682	chr1	168405000	168410000	33825	chr1	169120000	169125000	L	R	ENSG00000227722	ENSG00000143156	0.00515313	Y	Y	Y	Y	Y
33688-33816	33688	chr1	168435000	168440000	33816	chr1	169075000	169080000	L	R	ENSG00000227722	ENSG00000143153	0.00515313	Y	Y	Y	Y	Y
33679-33702	33679	chr1	168390000	168395000	33702	chr1	168505000	168510000	L	R	ENSG00000227722	ENSG00000143184	0.00515313	Y	Y	Y	Y	Y
33683-33703	33683	chr1	168410000	168415000	33703	chr1	168510000	168515000	L	R	ENSG00000227722	ENSG00000143184	0.00515313	Y	Y	Y	Y	Y
33683-33703	33683	chr1	168410000	168415000	33703	chr1	168510000	168515000	L	R	ENSG00000227722	ENSG00000143185	0.00515313	Y	Y	Y	Y	Y
33689-33703	33689	chr1	168440000	168445000	33703	chr1	168510000	168515000	L	R	ENSG00000227722	ENSG00000143184	0.00515313	Y	Y	Y	Y	Y
33689-33703	33689	chr1	168440000	168445000	33703	chr1	168510000	168515000	L	R	ENSG00000227722	ENSG00000143185	0.00515313	Y	Y	Y	Y	Y
34210-34257	34210	chr1	171045000	171050000	34257	chr1	171280000	171285000	L	R	ENSG00000231424	ENSG00000076258	0.0100426	Y	Y	Y	Y	Y
34213-34257	34213	chr1	171060000	171065000	34257	chr1	171280000	171285000	L	R	ENSG00000231424	ENSG00000076258	0.0100426	Y	Y	Y	Y	Y
34232-34296	34232	chr1	171155000	171160000	34296	chr1	171475000	171480000	L	R	ENSG00000231424	ENSG00000117523	0.0100426	Y	Y	Y	Y	Y
34232-34351	34232	chr1	171155000	171160000	34351	chr1	171750000	171755000	L	R	ENSG00000231424	ENSG00000010165	0.0100426	Y	Y	Y	Y	Y
34233-34257	34233	chr1	171160000	171165000	34257	chr1	171280000	171285000	L	R	ENSG00000231424	ENSG00000076258	0.0100426	Y	Y	Y	Y	Y
34241-34257	34241	chr1	171200000	171205000	34257	chr1	171280000	171285000	L	R	ENSG00000231424	ENSG00000076258	0.0100426	Y	Y	Y	Y	Y
34243-34257	34243	chr1	171210000	171215000	34257	chr1	171280000	171285000	L	R	ENSG00000231424	ENSG00000076258	0.0100426	Y	Y	Y	Y	Y
34244-34257	34244	chr1	171215000	171220000	34257	chr1	171280000	171285000	L	R	ENSG00000231424	ENSG00000076258	0.0100426	Y	Y	Y	Y	Y
34245-34257	34245	chr1	171220000	171225000	34257	chr1	171280000	171285000	L	R	ENSG00000231424	ENSG00000076258	0.0100426	Y	Y	Y	Y	Y
34245-34291	34245	chr1	171220000	171225000	34291	chr1	171450000	171455000	L	R	ENSG00000231424	ENSG00000117523	0.0100426	Y	Y	Y	Y	Y
34211-34232	34211	chr1	171050000	171055000	34232	chr1	171155000	171160000	L	R	ENSG00000231424	ENSG00000094963	0.0100426	Y	Y	Y	Y	Y
34211-34233	34211	chr1	171050000	171055000	34233	chr1	171160000	171165000	L	R	ENSG00000231424	ENSG00000094963	0.0100426	Y	Y	Y	Y	Y
34211-34236	34211	chr1	171050000	171055000	34236	chr1	171175000	171180000	L	R	ENSG00000231424	ENSG00000094963	0.0100426	Y	Y	Y	Y	Y
34530-34759	34530	chr1	172645000	172650000	34759	chr1	173790000	173795000	L	R	ENSG00000224228	ENSG00000120334	6.83783e-05	Y	Y	Y	Y	Y
34530-34759	34530	chr1	172645000	172650000	34759	chr1	173790000	173795000	L	R	ENSG00000224228	ENSG00000117593	6.83783e-05	Y	Y	Y	Y	Y
34539-34648	34539	chr1	172690000	172695000	34648	chr1	173235000	173240000	L	R	ENSG00000224228	ENSG00000117586	6.83783e-05	Y	Y	Y	Y	Y
34540-34635	34540	chr1	172695000	172700000	34635	chr1	173170000	173175000	L	R	ENSG00000224228	ENSG00000117586	6.83783e-05	Y	Y	Y	Y	Y
34540-34745	34540	chr1	172695000	172700000	34745	chr1	173720000	173725000	L	R	ENSG00000224228	ENSG00000076321	6.83783e-05	Y	Y	Y	Y	Y
34541-34639	34541	chr1	172700000	172705000	34639	chr1	173190000	173195000	L	R	ENSG00000224228	ENSG00000117586	6.83783e-05	Y	Y	Y	Y	Y
34542-34635	34542	chr1	172705000	172710000	34635	chr1	173170000	173175000	L	R	ENSG00000224228	ENSG00000117586	6.83783e-05	Y	Y	Y	Y	Y
34542-34636	34542	chr1	172705000	172710000	34636	chr1	173175000	173180000	L	R	ENSG00000224228	ENSG00000117586	6.83783e-05	Y	Y	Y	Y	Y
34542-34645	34542	chr1	172705000	172710000	34645	chr1	173220000	173225000	L	R	ENSG00000224228	ENSG00000117586	6.83783e-05	Y	Y	Y	Y	Y
34543-34632	34543	chr1	172710000	172715000	34632	chr1	173155000	173160000	L	R	ENSG00000224228	ENSG00000117586	6.83783e-05	Y	Y	Y	Y	Y
34543-34633	34543	chr1	172710000	172715000	34633	chr1	173160000	173165000	L	R	ENSG00000224228	ENSG00000117586	6.83783e-05	Y	Y	Y	Y	Y
34543-34634	34543	chr1	172710000	172715000	34634	chr1	173165000	173170000	L	R	ENSG00000224228	ENSG00000117586	6.83783e-05	Y	Y	Y	Y	Y
34543-34635	34543	chr1	172710000	172715000	34635	chr1	173170000	173175000	L	R	ENSG00000224228	ENSG00000117586	6.83783e-05	Y	Y	Y	Y	Y
34543-34637	34543	chr1	172710000	172715000	34637	chr1	173180000	173185000	L	R	ENSG00000224228	ENSG00000117586	6.83783e-05	Y	Y	Y	Y	Y
34543-34638	34543	chr1	172710000	172715000	34638	chr1	173185000	173190000	L	R	ENSG00000224228	ENSG00000117586	6.83783e-05	Y	Y	Y	Y	Y
34543-34639	34543	chr1	172710000	172715000	34639	chr1	173190000	173195000	L	R	ENSG00000224228	ENSG00000117586	6.83783e-05	Y	Y	Y	Y	Y
34543-34648	34543	chr1	172710000	172715000	34648	chr1	173235000	173240000	L	R	ENSG00000224228	ENSG00000117586	6.83783e-05	Y	Y	Y	Y	Y
34543-34650	34543	chr1	172710000	172715000	34650	chr1	173245000	173250000	L	R	ENSG00000224228	ENSG00000117586	6.83783e-05	Y	Y	Y	Y	Y
34543-34666	34543	chr1	172710000	172715000	34666	chr1	173325000	173330000	L	R	ENSG00000224228	ENSG00000117586	6.83783e-05	Y	Y	Y	Y	Y
34543-34670	34543	chr1	172710000	172715000	34670	chr1	173345000	173350000	L	R	ENSG00000224228	ENSG00000117586	6.83783e-05	Y	Y	Y	Y	Y
34543-34673	34543	chr1	172710000	172715000	34673	chr1	173360000	173365000	L	R	ENSG00000224228	ENSG00000117586	6.83783e-05	Y	Y	Y	Y	Y
34543-34674	34543	chr1	172710000	172715000	34674	chr1	173365000	173370000	L	R	ENSG00000224228	ENSG00000117586	6.83783e-05	Y	Y	Y	Y	Y
34543-34678	34543	chr1	172710000	172715000	34678	chr1	173385000	173390000	L	R	ENSG00000224228	ENSG00000117586	6.83783e-05	Y	Y	Y	Y	Y
34543-34682	34543	chr1	172710000	172715000	34682	chr1	173405000	173410000	L	R	ENSG00000224228	ENSG00000117586	6.83783e-05	Y	Y	Y	Y	Y
34543-34690	34543	chr1	172710000	172715000	34690	chr1	173445000	173450000	L	R	ENSG00000224228	ENSG00000117586	6.83783e-05	Y	Y	Y	Y	Y
34543-34690	34543	chr1	172710000	172715000	34690	chr1	173445000	173450000	L	R	ENSG00000224228	ENSG00000117592	6.83783e-05	Y	Y	Y	Y	Y
34543-34741	34543	chr1	172710000	172715000	34741	chr1	173700000	173705000	L	R	ENSG00000224228	ENSG00000076321	6.83783e-05	Y	Y	Y	Y	Y
34543-34759	34543	chr1	172710000	172715000	34759	chr1	173790000	173795000	L	R	ENSG00000224228	ENSG00000120334	6.83783e-05	Y	Y	Y	Y	Y
34543-34759	34543	chr1	172710000	172715000	34759	chr1	173790000	173795000	L	R	ENSG00000224228	ENSG00000117593	6.83783e-05	Y	Y	Y	Y	Y
34543-34761	34543	chr1	172710000	172715000	34761	chr1	173800000	173805000	L	R	ENSG00000224228	ENSG00000117593	6.83783e-05	Y	Y	Y	Y	Y
34543-34778	34543	chr1	172710000	172715000	34778	chr1	173885000	173890000	L	R	ENSG00000224228	ENSG00000117601	6.83783e-05	Y	Y	Y	Y	Y
34544-34633	34544	chr1	172715000	172720000	34633	chr1	173160000	173165000	L	R	ENSG00000224228	ENSG00000117586	6.83783e-05	Y	Y	Y	Y	Y
34544-34634	34544	chr1	172715000	172720000	34634	chr1	173165000	173170000	L	R	ENSG00000224228	ENSG00000117586	6.83783e-05	Y	Y	Y	Y	Y
34544-34635	34544	chr1	172715000	172720000	34635	chr1	173170000	173175000	L	R	ENSG00000224228	ENSG00000117586	6.83783e-05	Y	Y	Y	Y	Y
34544-34636	34544	chr1	172715000	172720000	34636	chr1	173175000	173180000	L	R	ENSG00000224228	ENSG00000117586	6.83783e-05	Y	Y	Y	Y	Y
34544-34674	34544	chr1	172715000	172720000	34674	chr1	173365000	173370000	L	R	ENSG00000224228	ENSG00000117586	6.83783e-05	Y	Y	Y	Y	Y
34544-34676	34544	chr1	172715000	172720000	34676	chr1	173375000	173380000	L	R	ENSG00000224228	ENSG00000117586	6.83783e-05	Y	Y	Y	Y	Y
34544-34677	34544	chr1	172715000	172720000	34677	chr1	173380000	173385000	L	R	ENSG00000224228	ENSG00000117586	6.83783e-05	Y	Y	Y	Y	Y
34544-34678	34544	chr1	172715000	172720000	34678	chr1	173385000	173390000	L	R	ENSG00000224228	ENSG00000117586	6.83783e-05	Y	Y	Y	Y	Y
34544-34681	34544	chr1	172715000	172720000	34681	chr1	173400000	173405000	L	R	ENSG00000224228	ENSG00000117586	6.83783e-05	Y	Y	Y	Y	Y
34544-34686	34544	chr1	172715000	172720000	34686	chr1	173425000	173430000	L	R	ENSG00000224228	ENSG00000117586	6.83783e-05	Y	Y	Y	Y	Y
34544-34766	34544	chr1	172715000	172720000	34766	chr1	173825000	173830000	L	R	ENSG00000224228	ENSG00000117593	6.83783e-05	Y	Y	Y	Y	Y
34545-34634	34545	chr1	172720000	172725000	34634	chr1	173165000	173170000	L	R	ENSG00000224228	ENSG00000117586	6.83783e-05	Y	Y	Y	Y	Y
34545-34663	34545	chr1	172720000	172725000	34663	chr1	173310000	173315000	L	R	ENSG00000224228	ENSG00000117586	6.83783e-05	Y	Y	Y	Y	Y
34545-34676	34545	chr1	172720000	172725000	34676	chr1	173375000	173380000	L	R	ENSG00000224228	ENSG00000117586	6.83783e-05	Y	Y	Y	Y	Y
34545-34719	34545	chr1	172720000	172725000	34719	chr1	173590000	173595000	L	R	ENSG00000224228	ENSG00000183831	6.83783e-05	Y	Y	Y	Y	Y
34546-34636	34546	chr1	172725000	172730000	34636	chr1	173175000	173180000	L	R	ENSG00000224228	ENSG00000117586	6.83783e-05	Y	Y	Y	Y	Y
34546-34638	34546	chr1	172725000	172730000	34638	chr1	173185000	173190000	L	R	ENSG00000224228	ENSG00000117586	6.83783e-05	Y	Y	Y	Y	Y
34546-34639	34546	chr1	172725000	172730000	34639	chr1	173190000	173195000	L	R	ENSG00000224228	ENSG00000117586	6.83783e-05	Y	Y	Y	Y	Y
34546-34669	34546	chr1	172725000	172730000	34669	chr1	173340000	173345000	L	R	ENSG00000224228	ENSG00000117586	6.83783e-05	Y	Y	Y	Y	Y
34546-34755	34546	chr1	172725000	172730000	34755	chr1	173770000	173775000	L	R	ENSG00000224228	ENSG00000120334	6.83783e-05	Y	Y	Y	Y	Y
34547-34633	34547	chr1	172730000	172735000	34633	chr1	173160000	173165000	L	R	ENSG00000224228	ENSG00000117586	6.83783e-05	Y	Y	Y	Y	Y
34547-34634	34547	chr1	172730000	172735000	34634	chr1	173165000	173170000	L	R	ENSG00000224228	ENSG00000117586	6.83783e-05	Y	Y	Y	Y	Y
34547-34635	34547	chr1	172730000	172735000	34635	chr1	173170000	173175000	L	R	ENSG00000224228	ENSG00000117586	6.83783e-05	Y	Y	Y	Y	Y
34547-34638	34547	chr1	172730000	172735000	34638	chr1	173185000	173190000	L	R	ENSG00000224228	ENSG00000117586	6.83783e-05	Y	Y	Y	Y	Y
34547-34639	34547	chr1	172730000	172735000	34639	chr1	173190000	173195000	L	R	ENSG00000224228	ENSG00000117586	6.83783e-05	Y	Y	Y	Y	Y
34547-34650	34547	chr1	172730000	172735000	34650	chr1	173245000	173250000	L	R	ENSG00000224228	ENSG00000117586	6.83783e-05	Y	Y	Y	Y	Y
34547-34666	34547	chr1	172730000	172735000	34666	chr1	173325000	173330000	L	R	ENSG00000224228	ENSG00000117586	6.83783e-05	Y	Y	Y	Y	Y
34547-34669	34547	chr1	172730000	172735000	34669	chr1	173340000	173345000	L	R	ENSG00000224228	ENSG00000117586	6.83783e-05	Y	Y	Y	Y	Y
34547-34670	34547	chr1	172730000	172735000	34670	chr1	173345000	173350000	L	R	ENSG00000224228	ENSG00000117586	6.83783e-05	Y	Y	Y	Y	Y
34547-34678	34547	chr1	172730000	172735000	34678	chr1	173385000	173390000	L	R	ENSG00000224228	ENSG00000117586	6.83783e-05	Y	Y	Y	Y	Y
34548-34640	34548	chr1	172735000	172740000	34640	chr1	173195000	173200000	L	R	ENSG00000224228	ENSG00000117586	6.83783e-05	Y	Y	Y	Y	Y
34548-34663	34548	chr1	172735000	172740000	34663	chr1	173310000	173315000	L	R	ENSG00000224228	ENSG00000117586	6.83783e-05	Y	Y	Y	Y	Y
34549-34631	34549	chr1	172740000	172745000	34631	chr1	173150000	173155000	L	R	ENSG00000224228	ENSG00000117586	6.83783e-05	Y	Y	Y	Y	Y
34549-34632	34549	chr1	172740000	172745000	34632	chr1	173155000	173160000	L	R	ENSG00000224228	ENSG00000117586	6.83783e-05	Y	Y	Y	Y	Y
34549-34633	34549	chr1	172740000	172745000	34633	chr1	173160000	173165000	L	R	ENSG00000224228	ENSG00000117586	6.83783e-05	Y	Y	Y	Y	Y
34549-34635	34549	chr1	172740000	172745000	34635	chr1	173170000	173175000	L	R	ENSG00000224228	ENSG00000117586	6.83783e-05	Y	Y	Y	Y	Y
34549-34667	34549	chr1	172740000	172745000	34667	chr1	173330000	173335000	L	R	ENSG00000224228	ENSG00000117586	6.83783e-05	Y	Y	Y	Y	Y
34549-34669	34549	chr1	172740000	172745000	34669	chr1	173340000	173345000	L	R	ENSG00000224228	ENSG00000117586	6.83783e-05	Y	Y	Y	Y	Y
34549-34685	34549	chr1	172740000	172745000	34685	chr1	173420000	173425000	L	R	ENSG00000224228	ENSG00000117586	6.83783e-05	Y	Y	Y	Y	Y
34549-34687	34549	chr1	172740000	172745000	34687	chr1	173430000	173435000	L	R	ENSG00000224228	ENSG00000117586	6.83783e-05	Y	Y	Y	Y	Y
34550-34633	34550	chr1	172745000	172750000	34633	chr1	173160000	173165000	L	R	ENSG00000224228	ENSG00000117586	6.83783e-05	Y	Y	Y	Y	Y
34550-34635	34550	chr1	172745000	172750000	34635	chr1	173170000	173175000	L	R	ENSG00000224228	ENSG00000117586	6.83783e-05	Y	Y	Y	Y	Y
34550-34648	34550	chr1	172745000	172750000	34648	chr1	173235000	173240000	L	R	ENSG00000224228	ENSG00000117586	6.83783e-05	Y	Y	Y	Y	Y
34550-34675	34550	chr1	172745000	172750000	34675	chr1	173370000	173375000	L	R	ENSG00000224228	ENSG00000117586	6.83783e-05	Y	Y	Y	Y	Y
34551-34648	34551	chr1	172750000	172755000	34648	chr1	173235000	173240000	L	R	ENSG00000224228	ENSG00000117586	6.83783e-05	Y	Y	Y	Y	Y
34552-34634	34552	chr1	172755000	172760000	34634	chr1	173165000	173170000	L	R	ENSG00000224228	ENSG00000117586	6.83783e-05	Y	Y	Y	Y	Y
34552-34637	34552	chr1	172755000	172760000	34637	chr1	173180000	173185000	L	R	ENSG00000224228	ENSG00000117586	6.83783e-05	Y	Y	Y	Y	Y
34552-34639	34552	chr1	172755000	172760000	34639	chr1	173190000	173195000	L	R	ENSG00000224228	ENSG00000117586	6.83783e-05	Y	Y	Y	Y	Y
34552-34666	34552	chr1	172755000	172760000	34666	chr1	173325000	173330000	L	R	ENSG00000224228	ENSG00000117586	6.83783e-05	Y	Y	Y	Y	Y
34552-34695	34552	chr1	172755000	172760000	34695	chr1	173470000	173475000	L	R	ENSG00000224228	ENSG00000162753	6.83783e-05	Y	Y	Y	Y	Y
34553-34633	34553	chr1	172760000	172765000	34633	chr1	173160000	173165000	L	R	ENSG00000224228	ENSG00000117586	6.83783e-05	Y	Y	Y	Y	Y
34553-34643	34553	chr1	172760000	172765000	34643	chr1	173210000	173215000	L	R	ENSG00000224228	ENSG00000117586	6.83783e-05	Y	Y	Y	Y	Y
34553-34646	34553	chr1	172760000	172765000	34646	chr1	173225000	173230000	L	R	ENSG00000224228	ENSG00000117586	6.83783e-05	Y	Y	Y	Y	Y
34553-34674	34553	chr1	172760000	172765000	34674	chr1	173365000	173370000	L	R	ENSG00000224228	ENSG00000117586	6.83783e-05	Y	Y	Y	Y	Y
34554-34637	34554	chr1	172765000	172770000	34637	chr1	173180000	173185000	L	R	ENSG00000224228	ENSG00000117586	6.83783e-05	Y	Y	Y	Y	Y
34554-34638	34554	chr1	172765000	172770000	34638	chr1	173185000	173190000	L	R	ENSG00000224228	ENSG00000117586	6.83783e-05	Y	Y	Y	Y	Y
34554-34650	34554	chr1	172765000	172770000	34650	chr1	173245000	173250000	L	R	ENSG00000224228	ENSG00000117586	6.83783e-05	Y	Y	Y	Y	Y
34554-34661	34554	chr1	172765000	172770000	34661	chr1	173300000	173305000	L	R	ENSG00000224228	ENSG00000117586	6.83783e-05	Y	Y	Y	Y	Y
34554-34662	34554	chr1	172765000	172770000	34662	chr1	173305000	173310000	L	R	ENSG00000224228	ENSG00000117586	6.83783e-05	Y	Y	Y	Y	Y
34555-34629	34555	chr1	172770000	172775000	34629	chr1	173140000	173145000	L	R	ENSG00000224228	ENSG00000117586	6.83783e-05	Y	Y	Y	Y	Y
34555-34635	34555	chr1	172770000	172775000	34635	chr1	173170000	173175000	L	R	ENSG00000224228	ENSG00000117586	6.83783e-05	Y	Y	Y	Y	Y
34556-34632	34556	chr1	172775000	172780000	34632	chr1	173155000	173160000	L	R	ENSG00000224228	ENSG00000117586	6.83783e-05	Y	Y	Y	Y	Y
34556-34632	34556	chr1	172775000	172780000	34632	chr1	173155000	173160000	L	R	CATG00000083054	ENSG00000117586	0.000316821	N	Y	Y	Y	Y
34556-34645	34556	chr1	172775000	172780000	34645	chr1	173220000	173225000	L	R	ENSG00000224228	ENSG00000117586	6.83783e-05	Y	Y	Y	Y	Y
34556-34645	34556	chr1	172775000	172780000	34645	chr1	173220000	173225000	L	R	CATG00000083054	ENSG00000117586	0.000316821	N	Y	Y	Y	Y
34556-34649	34556	chr1	172775000	172780000	34649	chr1	173240000	173245000	L	R	ENSG00000224228	ENSG00000117586	6.83783e-05	Y	Y	Y	Y	Y
34556-34649	34556	chr1	172775000	172780000	34649	chr1	173240000	173245000	L	R	CATG00000083054	ENSG00000117586	0.000316821	N	Y	Y	Y	Y
34557-34634	34557	chr1	172780000	172785000	34634	chr1	173165000	173170000	L	R	ENSG00000224228	ENSG00000117586	6.83783e-05	Y	Y	Y	Y	Y
34557-34634	34557	chr1	172780000	172785000	34634	chr1	173165000	173170000	L	R	CATG00000083054	ENSG00000117586	0.000316821	N	Y	Y	Y	Y
34557-34635	34557	chr1	172780000	172785000	34635	chr1	173170000	173175000	L	R	ENSG00000224228	ENSG00000117586	6.83783e-05	Y	Y	Y	Y	Y
34557-34635	34557	chr1	172780000	172785000	34635	chr1	173170000	173175000	L	R	CATG00000083054	ENSG00000117586	0.000316821	N	Y	Y	Y	Y
34557-34637	34557	chr1	172780000	172785000	34637	chr1	173180000	173185000	L	R	ENSG00000224228	ENSG00000117586	6.83783e-05	Y	Y	Y	Y	Y
34557-34637	34557	chr1	172780000	172785000	34637	chr1	173180000	173185000	L	R	CATG00000083054	ENSG00000117586	0.000316821	N	Y	Y	Y	Y
34557-34676	34557	chr1	172780000	172785000	34676	chr1	173375000	173380000	L	R	ENSG00000224228	ENSG00000117586	6.83783e-05	Y	Y	Y	Y	Y
34557-34676	34557	chr1	172780000	172785000	34676	chr1	173375000	173380000	L	R	CATG00000083054	ENSG00000117586	0.000316821	N	Y	Y	Y	Y
34558-34631	34558	chr1	172785000	172790000	34631	chr1	173150000	173155000	L	R	ENSG00000224228	ENSG00000117586	6.83783e-05	Y	Y	Y	Y	Y
34558-34631	34558	chr1	172785000	172790000	34631	chr1	173150000	173155000	L	R	CATG00000083054	ENSG00000117586	0.000316821	N	Y	Y	Y	Y
34558-34631	34558	chr1	172785000	172790000	34631	chr1	173150000	173155000	L	R	ENSG00000224000	ENSG00000117586	0.000537482	N	Y	Y	Y	Y
34558-34632	34558	chr1	172785000	172790000	34632	chr1	173155000	173160000	L	R	ENSG00000224228	ENSG00000117586	6.83783e-05	Y	Y	Y	Y	Y
34558-34632	34558	chr1	172785000	172790000	34632	chr1	173155000	173160000	L	R	CATG00000083054	ENSG00000117586	0.000316821	N	Y	Y	Y	Y
34558-34632	34558	chr1	172785000	172790000	34632	chr1	173155000	173160000	L	R	ENSG00000224000	ENSG00000117586	0.000537482	N	Y	Y	Y	Y
34558-34635	34558	chr1	172785000	172790000	34635	chr1	173170000	173175000	L	R	ENSG00000224228	ENSG00000117586	6.83783e-05	Y	Y	Y	Y	Y
34558-34635	34558	chr1	172785000	172790000	34635	chr1	173170000	173175000	L	R	CATG00000083054	ENSG00000117586	0.000316821	N	Y	Y	Y	Y
34558-34635	34558	chr1	172785000	172790000	34635	chr1	173170000	173175000	L	R	ENSG00000224000	ENSG00000117586	0.000537482	N	Y	Y	Y	Y
34558-34637	34558	chr1	172785000	172790000	34637	chr1	173180000	173185000	L	R	ENSG00000224228	ENSG00000117586	6.83783e-05	Y	Y	Y	Y	Y
34558-34637	34558	chr1	172785000	172790000	34637	chr1	173180000	173185000	L	R	CATG00000083054	ENSG00000117586	0.000316821	N	Y	Y	Y	Y
34558-34637	34558	chr1	172785000	172790000	34637	chr1	173180000	173185000	L	R	ENSG00000224000	ENSG00000117586	0.000537482	N	Y	Y	Y	Y
34558-34638	34558	chr1	172785000	172790000	34638	chr1	173185000	173190000	L	R	ENSG00000224228	ENSG00000117586	6.83783e-05	Y	Y	Y	Y	Y
34558-34638	34558	chr1	172785000	172790000	34638	chr1	173185000	173190000	L	R	CATG00000083054	ENSG00000117586	0.000316821	N	Y	Y	Y	Y
34558-34638	34558	chr1	172785000	172790000	34638	chr1	173185000	173190000	L	R	ENSG00000224000	ENSG00000117586	0.000537482	N	Y	Y	Y	Y
34558-34674	34558	chr1	172785000	172790000	34674	chr1	173365000	173370000	L	R	ENSG00000224228	ENSG00000117586	6.83783e-05	Y	Y	Y	Y	Y
34558-34674	34558	chr1	172785000	172790000	34674	chr1	173365000	173370000	L	R	CATG00000083054	ENSG00000117586	0.000316821	N	Y	Y	Y	Y
34558-34674	34558	chr1	172785000	172790000	34674	chr1	173365000	173370000	L	R	ENSG00000224000	ENSG00000117586	0.000537482	N	Y	Y	Y	Y
34559-34632	34559	chr1	172790000	172795000	34632	chr1	173155000	173160000	L	R	ENSG00000224228	ENSG00000117586	6.83783e-05	Y	Y	Y	Y	Y
34559-34632	34559	chr1	172790000	172795000	34632	chr1	173155000	173160000	L	R	CATG00000083054	ENSG00000117586	0.000316821	N	Y	Y	Y	Y
34559-34632	34559	chr1	172790000	172795000	34632	chr1	173155000	173160000	L	R	ENSG00000224000	ENSG00000117586	0.000537482	N	Y	Y	Y	Y
34559-34633	34559	chr1	172790000	172795000	34633	chr1	173160000	173165000	L	R	ENSG00000224228	ENSG00000117586	6.83783e-05	Y	Y	Y	Y	Y
34559-34633	34559	chr1	172790000	172795000	34633	chr1	173160000	173165000	L	R	CATG00000083054	ENSG00000117586	0.000316821	N	Y	Y	Y	Y
34559-34633	34559	chr1	172790000	172795000	34633	chr1	173160000	173165000	L	R	ENSG00000224000	ENSG00000117586	0.000537482	N	Y	Y	Y	Y
34559-34634	34559	chr1	172790000	172795000	34634	chr1	173165000	173170000	L	R	ENSG00000224228	ENSG00000117586	6.83783e-05	Y	Y	Y	Y	Y
34559-34634	34559	chr1	172790000	172795000	34634	chr1	173165000	173170000	L	R	CATG00000083054	ENSG00000117586	0.000316821	N	Y	Y	Y	Y
34559-34634	34559	chr1	172790000	172795000	34634	chr1	173165000	173170000	L	R	ENSG00000224000	ENSG00000117586	0.000537482	N	Y	Y	Y	Y
34559-34635	34559	chr1	172790000	172795000	34635	chr1	173170000	173175000	L	R	ENSG00000224228	ENSG00000117586	6.83783e-05	Y	Y	Y	Y	Y
34559-34635	34559	chr1	172790000	172795000	34635	chr1	173170000	173175000	L	R	CATG00000083054	ENSG00000117586	0.000316821	N	Y	Y	Y	Y
34559-34635	34559	chr1	172790000	172795000	34635	chr1	173170000	173175000	L	R	ENSG00000224000	ENSG00000117586	0.000537482	N	Y	Y	Y	Y
34559-34636	34559	chr1	172790000	172795000	34636	chr1	173175000	173180000	L	R	ENSG00000224228	ENSG00000117586	6.83783e-05	Y	Y	Y	Y	Y
34559-34636	34559	chr1	172790000	172795000	34636	chr1	173175000	173180000	L	R	CATG00000083054	ENSG00000117586	0.000316821	N	Y	Y	Y	Y
34559-34636	34559	chr1	172790000	172795000	34636	chr1	173175000	173180000	L	R	ENSG00000224000	ENSG00000117586	0.000537482	N	Y	Y	Y	Y
34559-34637	34559	chr1	172790000	172795000	34637	chr1	173180000	173185000	L	R	ENSG00000224228	ENSG00000117586	6.83783e-05	Y	Y	Y	Y	Y
34559-34637	34559	chr1	172790000	172795000	34637	chr1	173180000	173185000	L	R	CATG00000083054	ENSG00000117586	0.000316821	N	Y	Y	Y	Y
34559-34637	34559	chr1	172790000	172795000	34637	chr1	173180000	173185000	L	R	ENSG00000224000	ENSG00000117586	0.000537482	N	Y	Y	Y	Y
34559-34642	34559	chr1	172790000	172795000	34642	chr1	173205000	173210000	L	R	ENSG00000224228	ENSG00000117586	6.83783e-05	Y	Y	Y	Y	Y
34559-34642	34559	chr1	172790000	172795000	34642	chr1	173205000	173210000	L	R	CATG00000083054	ENSG00000117586	0.000316821	N	Y	Y	Y	Y
34559-34642	34559	chr1	172790000	172795000	34642	chr1	173205000	173210000	L	R	ENSG00000224000	ENSG00000117586	0.000537482	N	Y	Y	Y	Y
34559-34644	34559	chr1	172790000	172795000	34644	chr1	173215000	173220000	L	R	ENSG00000224228	ENSG00000117586	6.83783e-05	Y	Y	Y	Y	Y
34559-34644	34559	chr1	172790000	172795000	34644	chr1	173215000	173220000	L	R	CATG00000083054	ENSG00000117586	0.000316821	N	Y	Y	Y	Y
34559-34644	34559	chr1	172790000	172795000	34644	chr1	173215000	173220000	L	R	ENSG00000224000	ENSG00000117586	0.000537482	N	Y	Y	Y	Y
34559-34645	34559	chr1	172790000	172795000	34645	chr1	173220000	173225000	L	R	ENSG00000224228	ENSG00000117586	6.83783e-05	Y	Y	Y	Y	Y
34559-34645	34559	chr1	172790000	172795000	34645	chr1	173220000	173225000	L	R	CATG00000083054	ENSG00000117586	0.000316821	N	Y	Y	Y	Y
34559-34645	34559	chr1	172790000	172795000	34645	chr1	173220000	173225000	L	R	ENSG00000224000	ENSG00000117586	0.000537482	N	Y	Y	Y	Y
34559-34648	34559	chr1	172790000	172795000	34648	chr1	173235000	173240000	L	R	ENSG00000224228	ENSG00000117586	6.83783e-05	Y	Y	Y	Y	Y
34559-34648	34559	chr1	172790000	172795000	34648	chr1	173235000	173240000	L	R	CATG00000083054	ENSG00000117586	0.000316821	N	Y	Y	Y	Y
34559-34648	34559	chr1	172790000	172795000	34648	chr1	173235000	173240000	L	R	ENSG00000224000	ENSG00000117586	0.000537482	N	Y	Y	Y	Y
34559-34676	34559	chr1	172790000	172795000	34676	chr1	173375000	173380000	L	R	ENSG00000224228	ENSG00000117586	6.83783e-05	Y	Y	Y	Y	Y
34559-34676	34559	chr1	172790000	172795000	34676	chr1	173375000	173380000	L	R	CATG00000083054	ENSG00000117586	0.000316821	N	Y	Y	Y	Y
34559-34676	34559	chr1	172790000	172795000	34676	chr1	173375000	173380000	L	R	ENSG00000224000	ENSG00000117586	0.000537482	N	Y	Y	Y	Y
34560-34631	34560	chr1	172795000	172800000	34631	chr1	173150000	173155000	L	R	ENSG00000224228	ENSG00000117586	6.83783e-05	Y	Y	Y	Y	Y
34560-34631	34560	chr1	172795000	172800000	34631	chr1	173150000	173155000	L	R	CATG00000083054	ENSG00000117586	0.000316821	N	Y	Y	Y	Y
34560-34631	34560	chr1	172795000	172800000	34631	chr1	173150000	173155000	L	R	ENSG00000224000	ENSG00000117586	0.000537482	N	Y	Y	Y	Y
34560-34633	34560	chr1	172795000	172800000	34633	chr1	173160000	173165000	L	R	ENSG00000224228	ENSG00000117586	6.83783e-05	Y	Y	Y	Y	Y
34560-34633	34560	chr1	172795000	172800000	34633	chr1	173160000	173165000	L	R	CATG00000083054	ENSG00000117586	0.000316821	N	Y	Y	Y	Y
34560-34633	34560	chr1	172795000	172800000	34633	chr1	173160000	173165000	L	R	ENSG00000224000	ENSG00000117586	0.000537482	N	Y	Y	Y	Y
34560-34634	34560	chr1	172795000	172800000	34634	chr1	173165000	173170000	L	R	ENSG00000224228	ENSG00000117586	6.83783e-05	Y	Y	Y	Y	Y
34560-34634	34560	chr1	172795000	172800000	34634	chr1	173165000	173170000	L	R	CATG00000083054	ENSG00000117586	0.000316821	N	Y	Y	Y	Y
34560-34634	34560	chr1	172795000	172800000	34634	chr1	173165000	173170000	L	R	ENSG00000224000	ENSG00000117586	0.000537482	N	Y	Y	Y	Y
34560-34635	34560	chr1	172795000	172800000	34635	chr1	173170000	173175000	L	R	ENSG00000224228	ENSG00000117586	6.83783e-05	Y	Y	Y	Y	Y
34560-34635	34560	chr1	172795000	172800000	34635	chr1	173170000	173175000	L	R	CATG00000083054	ENSG00000117586	0.000316821	N	Y	Y	Y	Y
34560-34635	34560	chr1	172795000	172800000	34635	chr1	173170000	173175000	L	R	ENSG00000224000	ENSG00000117586	0.000537482	N	Y	Y	Y	Y
34560-34676	34560	chr1	172795000	172800000	34676	chr1	173375000	173380000	L	R	ENSG00000224228	ENSG00000117586	6.83783e-05	Y	Y	Y	Y	Y
34560-34676	34560	chr1	172795000	172800000	34676	chr1	173375000	173380000	L	R	CATG00000083054	ENSG00000117586	0.000316821	N	Y	Y	Y	Y
34560-34676	34560	chr1	172795000	172800000	34676	chr1	173375000	173380000	L	R	ENSG00000224000	ENSG00000117586	0.000537482	N	Y	Y	Y	Y
34561-34630	34561	chr1	172800000	172805000	34630	chr1	173145000	173150000	L	R	ENSG00000224228	ENSG00000117586	6.83783e-05	Y	Y	Y	Y	Y
34561-34630	34561	chr1	172800000	172805000	34630	chr1	173145000	173150000	L	R	CATG00000083054	ENSG00000117586	0.000316821	N	Y	Y	Y	Y
34561-34630	34561	chr1	172800000	172805000	34630	chr1	173145000	173150000	L	R	ENSG00000224000	ENSG00000117586	0.000537482	N	Y	Y	Y	Y
34561-34632	34561	chr1	172800000	172805000	34632	chr1	173155000	173160000	L	R	ENSG00000224228	ENSG00000117586	6.83783e-05	Y	Y	Y	Y	Y
34561-34632	34561	chr1	172800000	172805000	34632	chr1	173155000	173160000	L	R	CATG00000083054	ENSG00000117586	0.000316821	N	Y	Y	Y	Y
34561-34632	34561	chr1	172800000	172805000	34632	chr1	173155000	173160000	L	R	ENSG00000224000	ENSG00000117586	0.000537482	N	Y	Y	Y	Y
34561-34633	34561	chr1	172800000	172805000	34633	chr1	173160000	173165000	L	R	ENSG00000224228	ENSG00000117586	6.83783e-05	Y	Y	Y	Y	Y
34561-34633	34561	chr1	172800000	172805000	34633	chr1	173160000	173165000	L	R	CATG00000083054	ENSG00000117586	0.000316821	N	Y	Y	Y	Y
34561-34633	34561	chr1	172800000	172805000	34633	chr1	173160000	173165000	L	R	ENSG00000224000	ENSG00000117586	0.000537482	N	Y	Y	Y	Y
34561-34634	34561	chr1	172800000	172805000	34634	chr1	173165000	173170000	L	R	ENSG00000224228	ENSG00000117586	6.83783e-05	Y	Y	Y	Y	Y
34561-34634	34561	chr1	172800000	172805000	34634	chr1	173165000	173170000	L	R	CATG00000083054	ENSG00000117586	0.000316821	N	Y	Y	Y	Y
34561-34634	34561	chr1	172800000	172805000	34634	chr1	173165000	173170000	L	R	ENSG00000224000	ENSG00000117586	0.000537482	N	Y	Y	Y	Y
34561-34635	34561	chr1	172800000	172805000	34635	chr1	173170000	173175000	L	R	ENSG00000224228	ENSG00000117586	6.83783e-05	Y	Y	Y	Y	Y
34561-34635	34561	chr1	172800000	172805000	34635	chr1	173170000	173175000	L	R	CATG00000083054	ENSG00000117586	0.000316821	N	Y	Y	Y	Y
34561-34635	34561	chr1	172800000	172805000	34635	chr1	173170000	173175000	L	R	ENSG00000224000	ENSG00000117586	0.000537482	N	Y	Y	Y	Y
34561-34639	34561	chr1	172800000	172805000	34639	chr1	173190000	173195000	L	R	ENSG00000224228	ENSG00000117586	6.83783e-05	Y	Y	Y	Y	Y
34561-34639	34561	chr1	172800000	172805000	34639	chr1	173190000	173195000	L	R	CATG00000083054	ENSG00000117586	0.000316821	N	Y	Y	Y	Y
34561-34639	34561	chr1	172800000	172805000	34639	chr1	173190000	173195000	L	R	ENSG00000224000	ENSG00000117586	0.000537482	N	Y	Y	Y	Y
34561-34677	34561	chr1	172800000	172805000	34677	chr1	173380000	173385000	L	R	ENSG00000224228	ENSG00000117586	6.83783e-05	Y	Y	Y	Y	Y
34561-34677	34561	chr1	172800000	172805000	34677	chr1	173380000	173385000	L	R	CATG00000083054	ENSG00000117586	0.000316821	N	Y	Y	Y	Y
34561-34677	34561	chr1	172800000	172805000	34677	chr1	173380000	173385000	L	R	ENSG00000224000	ENSG00000117586	0.000537482	N	Y	Y	Y	Y
34562-34630	34562	chr1	172805000	172810000	34630	chr1	173145000	173150000	L	R	ENSG00000224228	ENSG00000117586	6.83783e-05	Y	Y	Y	Y	Y
34562-34630	34562	chr1	172805000	172810000	34630	chr1	173145000	173150000	L	R	CATG00000083054	ENSG00000117586	0.000316821	N	Y	Y	Y	Y
34562-34630	34562	chr1	172805000	172810000	34630	chr1	173145000	173150000	L	R	ENSG00000224000	ENSG00000117586	0.000537482	N	Y	Y	Y	Y
34562-34631	34562	chr1	172805000	172810000	34631	chr1	173150000	173155000	L	R	ENSG00000224228	ENSG00000117586	6.83783e-05	Y	Y	Y	Y	Y
34562-34631	34562	chr1	172805000	172810000	34631	chr1	173150000	173155000	L	R	CATG00000083054	ENSG00000117586	0.000316821	N	Y	Y	Y	Y
34562-34631	34562	chr1	172805000	172810000	34631	chr1	173150000	173155000	L	R	ENSG00000224000	ENSG00000117586	0.000537482	N	Y	Y	Y	Y
34562-34633	34562	chr1	172805000	172810000	34633	chr1	173160000	173165000	L	R	ENSG00000224228	ENSG00000117586	6.83783e-05	Y	Y	Y	Y	Y
34562-34633	34562	chr1	172805000	172810000	34633	chr1	173160000	173165000	L	R	CATG00000083054	ENSG00000117586	0.000316821	N	Y	Y	Y	Y
34562-34633	34562	chr1	172805000	172810000	34633	chr1	173160000	173165000	L	R	ENSG00000224000	ENSG00000117586	0.000537482	N	Y	Y	Y	Y
34562-34634	34562	chr1	172805000	172810000	34634	chr1	173165000	173170000	L	R	ENSG00000224228	ENSG00000117586	6.83783e-05	Y	Y	Y	Y	Y
34562-34634	34562	chr1	172805000	172810000	34634	chr1	173165000	173170000	L	R	CATG00000083054	ENSG00000117586	0.000316821	N	Y	Y	Y	Y
34562-34634	34562	chr1	172805000	172810000	34634	chr1	173165000	173170000	L	R	ENSG00000224000	ENSG00000117586	0.000537482	N	Y	Y	Y	Y
34562-34638	34562	chr1	172805000	172810000	34638	chr1	173185000	173190000	L	R	ENSG00000224228	ENSG00000117586	6.83783e-05	Y	Y	Y	Y	Y
34562-34638	34562	chr1	172805000	172810000	34638	chr1	173185000	173190000	L	R	CATG00000083054	ENSG00000117586	0.000316821	N	Y	Y	Y	Y
34562-34638	34562	chr1	172805000	172810000	34638	chr1	173185000	173190000	L	R	ENSG00000224000	ENSG00000117586	0.000537482	N	Y	Y	Y	Y
34562-34640	34562	chr1	172805000	172810000	34640	chr1	173195000	173200000	L	R	ENSG00000224228	ENSG00000117586	6.83783e-05	Y	Y	Y	Y	Y
34562-34640	34562	chr1	172805000	172810000	34640	chr1	173195000	173200000	L	R	CATG00000083054	ENSG00000117586	0.000316821	N	Y	Y	Y	Y
34562-34640	34562	chr1	172805000	172810000	34640	chr1	173195000	173200000	L	R	ENSG00000224000	ENSG00000117586	0.000537482	N	Y	Y	Y	Y
34562-34661	34562	chr1	172805000	172810000	34661	chr1	173300000	173305000	L	R	ENSG00000224228	ENSG00000117586	6.83783e-05	Y	Y	Y	Y	Y
34562-34661	34562	chr1	172805000	172810000	34661	chr1	173300000	173305000	L	R	CATG00000083054	ENSG00000117586	0.000316821	N	Y	Y	Y	Y
34562-34661	34562	chr1	172805000	172810000	34661	chr1	173300000	173305000	L	R	ENSG00000224000	ENSG00000117586	0.000537482	N	Y	Y	Y	Y
34564-34645	34564	chr1	172815000	172820000	34645	chr1	173220000	173225000	L	R	ENSG00000224228	ENSG00000117586	6.83783e-05	Y	Y	Y	Y	Y
34564-34645	34564	chr1	172815000	172820000	34645	chr1	173220000	173225000	L	R	CATG00000083054	ENSG00000117586	0.000316821	N	Y	Y	Y	Y
34564-34645	34564	chr1	172815000	172820000	34645	chr1	173220000	173225000	L	R	ENSG00000224000	ENSG00000117586	0.000537482	N	Y	Y	Y	Y
34565-34633	34565	chr1	172820000	172825000	34633	chr1	173160000	173165000	L	R	ENSG00000224228	ENSG00000117586	6.83783e-05	Y	Y	Y	Y	Y
34565-34633	34565	chr1	172820000	172825000	34633	chr1	173160000	173165000	L	R	CATG00000083054	ENSG00000117586	0.000316821	N	Y	Y	Y	Y
34565-34633	34565	chr1	172820000	172825000	34633	chr1	173160000	173165000	L	R	ENSG00000224000	ENSG00000117586	0.000537482	N	Y	Y	Y	Y
34566-34633	34566	chr1	172825000	172830000	34633	chr1	173160000	173165000	L	R	ENSG00000224228	ENSG00000117586	6.83783e-05	Y	Y	Y	Y	Y
34566-34633	34566	chr1	172825000	172830000	34633	chr1	173160000	173165000	L	R	CATG00000083054	ENSG00000117586	0.000316821	N	Y	Y	Y	Y
34566-34633	34566	chr1	172825000	172830000	34633	chr1	173160000	173165000	L	R	ENSG00000224000	ENSG00000117586	0.000537482	N	Y	Y	Y	Y
34567-34633	34567	chr1	172830000	172835000	34633	chr1	173160000	173165000	L	R	ENSG00000224228	ENSG00000117586	6.83783e-05	Y	Y	Y	Y	Y
34567-34633	34567	chr1	172830000	172835000	34633	chr1	173160000	173165000	L	R	CATG00000083054	ENSG00000117586	0.000316821	N	Y	Y	Y	Y
34567-34633	34567	chr1	172830000	172835000	34633	chr1	173160000	173165000	L	R	ENSG00000224000	ENSG00000117586	0.000537482	N	Y	Y	Y	Y
34571-34633	34571	chr1	172850000	172855000	34633	chr1	173160000	173165000	L	R	ENSG00000224228	ENSG00000117586	6.83783e-05	Y	Y	Y	Y	Y
34571-34633	34571	chr1	172850000	172855000	34633	chr1	173160000	173165000	L	R	CATG00000083054	ENSG00000117586	0.000316821	N	Y	Y	Y	Y
34571-34633	34571	chr1	172850000	172855000	34633	chr1	173160000	173165000	L	R	ENSG00000224000	ENSG00000117586	0.000537482	N	Y	Y	Y	Y
34571-34635	34571	chr1	172850000	172855000	34635	chr1	173170000	173175000	L	R	ENSG00000224228	ENSG00000117586	6.83783e-05	Y	Y	Y	Y	Y
34571-34635	34571	chr1	172850000	172855000	34635	chr1	173170000	173175000	L	R	CATG00000083054	ENSG00000117586	0.000316821	N	Y	Y	Y	Y
34571-34635	34571	chr1	172850000	172855000	34635	chr1	173170000	173175000	L	R	ENSG00000224000	ENSG00000117586	0.000537482	N	Y	Y	Y	Y
34571-34638	34571	chr1	172850000	172855000	34638	chr1	173185000	173190000	L	R	ENSG00000224228	ENSG00000117586	6.83783e-05	Y	Y	Y	Y	Y
34571-34638	34571	chr1	172850000	172855000	34638	chr1	173185000	173190000	L	R	CATG00000083054	ENSG00000117586	0.000316821	N	Y	Y	Y	Y
34571-34638	34571	chr1	172850000	172855000	34638	chr1	173185000	173190000	L	R	ENSG00000224000	ENSG00000117586	0.000537482	N	Y	Y	Y	Y
34571-34639	34571	chr1	172850000	172855000	34639	chr1	173190000	173195000	L	R	ENSG00000224228	ENSG00000117586	6.83783e-05	Y	Y	Y	Y	Y
34571-34639	34571	chr1	172850000	172855000	34639	chr1	173190000	173195000	L	R	CATG00000083054	ENSG00000117586	0.000316821	N	Y	Y	Y	Y
34571-34639	34571	chr1	172850000	172855000	34639	chr1	173190000	173195000	L	R	ENSG00000224000	ENSG00000117586	0.000537482	N	Y	Y	Y	Y
34571-34658	34571	chr1	172850000	172855000	34658	chr1	173285000	173290000	L	R	ENSG00000224228	ENSG00000117586	6.83783e-05	Y	Y	Y	Y	Y
34571-34658	34571	chr1	172850000	172855000	34658	chr1	173285000	173290000	L	R	CATG00000083054	ENSG00000117586	0.000316821	N	Y	Y	Y	Y
34571-34658	34571	chr1	172850000	172855000	34658	chr1	173285000	173290000	L	R	ENSG00000224000	ENSG00000117586	0.000537482	N	Y	Y	Y	Y
34575-34635	34575	chr1	172870000	172875000	34635	chr1	173170000	173175000	L	R	ENSG00000224228	ENSG00000117586	6.83783e-05	Y	Y	Y	Y	Y
34575-34635	34575	chr1	172870000	172875000	34635	chr1	173170000	173175000	L	R	CATG00000083054	ENSG00000117586	0.000316821	N	Y	Y	Y	Y
34575-34635	34575	chr1	172870000	172875000	34635	chr1	173170000	173175000	L	R	ENSG00000224000	ENSG00000117586	0.000537482	N	Y	Y	Y	Y
34580-34632	34580	chr1	172895000	172900000	34632	chr1	173155000	173160000	L	R	ENSG00000224228	ENSG00000117586	6.83783e-05	Y	Y	Y	Y	Y
34580-34632	34580	chr1	172895000	172900000	34632	chr1	173155000	173160000	L	R	CATG00000083054	ENSG00000117586	0.000316821	N	Y	Y	Y	Y
34580-34633	34580	chr1	172895000	172900000	34633	chr1	173160000	173165000	L	R	ENSG00000224228	ENSG00000117586	6.83783e-05	Y	Y	Y	Y	Y
34580-34633	34580	chr1	172895000	172900000	34633	chr1	173160000	173165000	L	R	CATG00000083054	ENSG00000117586	0.000316821	N	Y	Y	Y	Y
34580-34634	34580	chr1	172895000	172900000	34634	chr1	173165000	173170000	L	R	ENSG00000224228	ENSG00000117586	6.83783e-05	Y	Y	Y	Y	Y
34580-34634	34580	chr1	172895000	172900000	34634	chr1	173165000	173170000	L	R	CATG00000083054	ENSG00000117586	0.000316821	N	Y	Y	Y	Y
34580-34635	34580	chr1	172895000	172900000	34635	chr1	173170000	173175000	L	R	ENSG00000224228	ENSG00000117586	6.83783e-05	Y	Y	Y	Y	Y
34580-34635	34580	chr1	172895000	172900000	34635	chr1	173170000	173175000	L	R	CATG00000083054	ENSG00000117586	0.000316821	N	Y	Y	Y	Y
34580-34638	34580	chr1	172895000	172900000	34638	chr1	173185000	173190000	L	R	ENSG00000224228	ENSG00000117586	6.83783e-05	Y	Y	Y	Y	Y
34580-34638	34580	chr1	172895000	172900000	34638	chr1	173185000	173190000	L	R	CATG00000083054	ENSG00000117586	0.000316821	N	Y	Y	Y	Y
34581-34634	34581	chr1	172900000	172905000	34634	chr1	173165000	173170000	L	R	ENSG00000224228	ENSG00000117586	6.83783e-05	Y	Y	Y	Y	Y
34581-34634	34581	chr1	172900000	172905000	34634	chr1	173165000	173170000	L	R	CATG00000083054	ENSG00000117586	0.000316821	N	Y	Y	Y	Y
34583-34633	34583	chr1	172910000	172915000	34633	chr1	173160000	173165000	L	R	ENSG00000224228	ENSG00000117586	6.83783e-05	Y	Y	Y	Y	Y
34583-34633	34583	chr1	172910000	172915000	34633	chr1	173160000	173165000	L	R	CATG00000083054	ENSG00000117586	0.000316821	N	Y	Y	Y	Y
34585-34629	34585	chr1	172920000	172925000	34629	chr1	173140000	173145000	L	R	ENSG00000224228	ENSG00000117586	6.83783e-05	Y	Y	Y	Y	Y
34585-34629	34585	chr1	172920000	172925000	34629	chr1	173140000	173145000	L	R	CATG00000083054	ENSG00000117586	0.000316821	N	Y	Y	Y	Y
34588-34633	34588	chr1	172935000	172940000	34633	chr1	173160000	173165000	L	R	ENSG00000224228	ENSG00000117586	6.83783e-05	Y	Y	Y	Y	Y
34594-34634	34594	chr1	172965000	172970000	34634	chr1	173165000	173170000	L	R	ENSG00000224228	ENSG00000117586	6.83783e-05	Y	Y	Y	Y	Y
34595-34632	34595	chr1	172970000	172975000	34632	chr1	173155000	173160000	L	R	ENSG00000224228	ENSG00000117586	6.83783e-05	Y	Y	Y	Y	Y
34595-34633	34595	chr1	172970000	172975000	34633	chr1	173160000	173165000	L	R	ENSG00000224228	ENSG00000117586	6.83783e-05	Y	Y	Y	Y	Y
34604-34634	34604	chr1	173015000	173020000	34634	chr1	173165000	173170000	L	R	ENSG00000224228	ENSG00000117586	6.83783e-05	Y	Y	Y	Y	Y
34606-34631	34606	chr1	173025000	173030000	34631	chr1	173150000	173155000	L	R	ENSG00000224228	ENSG00000117586	6.83783e-05	Y	Y	Y	Y	Y
34606-34635	34606	chr1	173025000	173030000	34635	chr1	173170000	173175000	L	R	ENSG00000224228	ENSG00000117586	6.83783e-05	Y	Y	Y	Y	Y
34607-34634	34607	chr1	173030000	173035000	34634	chr1	173165000	173170000	L	R	ENSG00000224228	ENSG00000117586	6.83783e-05	Y	Y	Y	Y	Y
34559-34602	34559	chr1	172790000	172795000	34602	chr1	173005000	173010000	L	R	ENSG00000224228	ENSG00000120337	6.83783e-05	Y	Y	Y	Y	Y
34559-34602	34559	chr1	172790000	172795000	34602	chr1	173005000	173010000	L	R	CATG00000083054	ENSG00000120337	0.000316821	N	Y	Y	Y	Y
34559-34602	34559	chr1	172790000	172795000	34602	chr1	173005000	173010000	L	R	ENSG00000224000	ENSG00000120337	0.000537482	N	Y	Y	Y	Y
34560-34602	34560	chr1	172795000	172800000	34602	chr1	173005000	173010000	L	R	ENSG00000224228	ENSG00000120337	6.83783e-05	Y	Y	Y	Y	Y
34560-34602	34560	chr1	172795000	172800000	34602	chr1	173005000	173010000	L	R	CATG00000083054	ENSG00000120337	0.000316821	N	Y	Y	Y	Y
34560-34602	34560	chr1	172795000	172800000	34602	chr1	173005000	173010000	L	R	ENSG00000224000	ENSG00000120337	0.000537482	N	Y	Y	Y	Y
34561-34603	34561	chr1	172800000	172805000	34603	chr1	173010000	173015000	L	R	ENSG00000224228	ENSG00000120337	6.83783e-05	Y	Y	Y	Y	Y
34561-34603	34561	chr1	172800000	172805000	34603	chr1	173010000	173015000	L	R	CATG00000083054	ENSG00000120337	0.000316821	N	Y	Y	Y	Y
34561-34603	34561	chr1	172800000	172805000	34603	chr1	173010000	173015000	L	R	ENSG00000224000	ENSG00000120337	0.000537482	N	Y	Y	Y	Y
34562-34604	34562	chr1	172805000	172810000	34604	chr1	173015000	173020000	L	R	ENSG00000224228	ENSG00000120337	6.83783e-05	Y	Y	Y	Y	Y
34562-34604	34562	chr1	172805000	172810000	34604	chr1	173015000	173020000	L	R	CATG00000083054	ENSG00000120337	0.000316821	N	Y	Y	Y	Y
34562-34604	34562	chr1	172805000	172810000	34604	chr1	173015000	173020000	L	R	ENSG00000224000	ENSG00000120337	0.000537482	N	Y	Y	Y	Y
34563-34605	34563	chr1	172810000	172815000	34605	chr1	173020000	173025000	L	R	ENSG00000224228	ENSG00000120337	6.83783e-05	Y	Y	Y	Y	Y
34563-34605	34563	chr1	172810000	172815000	34605	chr1	173020000	173025000	L	R	CATG00000083054	ENSG00000120337	0.000316821	N	Y	Y	Y	Y
34563-34605	34563	chr1	172810000	172815000	34605	chr1	173020000	173025000	L	R	ENSG00000224000	ENSG00000120337	0.000537482	N	Y	Y	Y	Y
34644-34762	34644	chr1	173215000	173220000	34762	chr1	173805000	173810000	L	R	ENSG00000203739	ENSG00000117593	1.1098e-05	Y	Y	Y	Y	Y
34645-34759	34645	chr1	173220000	173225000	34759	chr1	173790000	173795000	L	R	ENSG00000203739	ENSG00000120334	1.1098e-05	Y	Y	Y	Y	Y
34645-34759	34645	chr1	173220000	173225000	34759	chr1	173790000	173795000	L	R	ENSG00000203739	ENSG00000117593	1.1098e-05	Y	Y	Y	Y	Y
34651-34743	34651	chr1	173250000	173255000	34743	chr1	173710000	173715000	L	R	ENSG00000203739	ENSG00000076321	1.1098e-05	Y	Y	Y	Y	Y
34651-34743	34651	chr1	173250000	173255000	34743	chr1	173710000	173715000	L	R	CATG00000083194	ENSG00000076321	0.010404	N	Y	Y	Y	Y
34666-34754	34666	chr1	173325000	173330000	34754	chr1	173765000	173770000	L	R	ENSG00000203739	ENSG00000120334	1.1098e-05	Y	Y	Y	Y	Y
34674-34759	34674	chr1	173365000	173370000	34759	chr1	173790000	173795000	L	R	ENSG00000203739	ENSG00000120334	1.1098e-05	Y	Y	Y	Y	Y
34674-34759	34674	chr1	173365000	173370000	34759	chr1	173790000	173795000	L	R	ENSG00000203739	ENSG00000117593	1.1098e-05	Y	Y	Y	Y	Y
34675-34758	34675	chr1	173370000	173375000	34758	chr1	173785000	173790000	L	R	ENSG00000203739	ENSG00000120334	1.1098e-05	Y	Y	Y	Y	Y
34675-34759	34675	chr1	173370000	173375000	34759	chr1	173790000	173795000	L	R	ENSG00000203739	ENSG00000120334	1.1098e-05	Y	Y	Y	Y	Y
34675-34759	34675	chr1	173370000	173375000	34759	chr1	173790000	173795000	L	R	ENSG00000203739	ENSG00000117593	1.1098e-05	Y	Y	Y	Y	Y
34676-34753	34676	chr1	173375000	173380000	34753	chr1	173760000	173765000	L	R	ENSG00000203739	ENSG00000120334	1.1098e-05	Y	Y	Y	Y	Y
34676-34759	34676	chr1	173375000	173380000	34759	chr1	173790000	173795000	L	R	ENSG00000203739	ENSG00000120334	1.1098e-05	Y	Y	Y	Y	Y
34676-34759	34676	chr1	173375000	173380000	34759	chr1	173790000	173795000	L	R	ENSG00000203739	ENSG00000117593	1.1098e-05	Y	Y	Y	Y	Y
34676-34784	34676	chr1	173375000	173380000	34784	chr1	173915000	173920000	L	R	ENSG00000203739	ENSG00000135870	1.1098e-05	Y	Y	Y	Y	Y
34677-34759	34677	chr1	173380000	173385000	34759	chr1	173790000	173795000	L	R	ENSG00000203739	ENSG00000120334	1.1098e-05	Y	Y	Y	Y	Y
34677-34759	34677	chr1	173380000	173385000	34759	chr1	173790000	173795000	L	R	ENSG00000203739	ENSG00000117593	1.1098e-05	Y	Y	Y	Y	Y
34678-34759	34678	chr1	173385000	173390000	34759	chr1	173790000	173795000	L	R	ENSG00000203739	ENSG00000120334	1.1098e-05	Y	Y	Y	Y	Y
34678-34759	34678	chr1	173385000	173390000	34759	chr1	173790000	173795000	L	R	ENSG00000203739	ENSG00000117593	1.1098e-05	Y	Y	Y	Y	Y
34678-34765	34678	chr1	173385000	173390000	34765	chr1	173820000	173825000	L	R	ENSG00000203739	ENSG00000117593	1.1098e-05	Y	Y	Y	Y	Y
34679-34737	34679	chr1	173390000	173395000	34737	chr1	173680000	173685000	L	R	ENSG00000203739	ENSG00000076321	1.1098e-05	Y	Y	Y	Y	Y
34679-34752	34679	chr1	173390000	173395000	34752	chr1	173755000	173760000	L	R	ENSG00000203739	ENSG00000076321	1.1098e-05	Y	Y	Y	Y	Y
34679-34758	34679	chr1	173390000	173395000	34758	chr1	173785000	173790000	L	R	ENSG00000203739	ENSG00000120334	1.1098e-05	Y	Y	Y	Y	Y
34679-34759	34679	chr1	173390000	173395000	34759	chr1	173790000	173795000	L	R	ENSG00000203739	ENSG00000120334	1.1098e-05	Y	Y	Y	Y	Y
34679-34759	34679	chr1	173390000	173395000	34759	chr1	173790000	173795000	L	R	ENSG00000203739	ENSG00000117593	1.1098e-05	Y	Y	Y	Y	Y
34679-34760	34679	chr1	173390000	173395000	34760	chr1	173795000	173800000	L	R	ENSG00000203739	ENSG00000117593	1.1098e-05	Y	Y	Y	Y	Y
34679-34846	34679	chr1	173390000	173395000	34846	chr1	174225000	174230000	L	R	ENSG00000203739	ENSG00000152061	1.1098e-05	Y	Y	Y	Y	Y
34680-34737	34680	chr1	173395000	173400000	34737	chr1	173680000	173685000	L	R	ENSG00000203739	ENSG00000076321	1.1098e-05	Y	Y	Y	Y	Y
34680-34759	34680	chr1	173395000	173400000	34759	chr1	173790000	173795000	L	R	ENSG00000203739	ENSG00000120334	1.1098e-05	Y	Y	Y	Y	Y
34680-34759	34680	chr1	173395000	173400000	34759	chr1	173790000	173795000	L	R	ENSG00000203739	ENSG00000117593	1.1098e-05	Y	Y	Y	Y	Y
34681-34738	34681	chr1	173400000	173405000	34738	chr1	173685000	173690000	L	R	ENSG00000203739	ENSG00000076321	1.1098e-05	Y	Y	Y	Y	Y
34681-34742	34681	chr1	173400000	173405000	34742	chr1	173705000	173710000	L	R	ENSG00000203739	ENSG00000076321	1.1098e-05	Y	Y	Y	Y	Y
34681-34744	34681	chr1	173400000	173405000	34744	chr1	173715000	173720000	L	R	ENSG00000203739	ENSG00000076321	1.1098e-05	Y	Y	Y	Y	Y
34681-34749	34681	chr1	173400000	173405000	34749	chr1	173740000	173745000	L	R	ENSG00000203739	ENSG00000076321	1.1098e-05	Y	Y	Y	Y	Y
34681-34750	34681	chr1	173400000	173405000	34750	chr1	173745000	173750000	L	R	ENSG00000203739	ENSG00000076321	1.1098e-05	Y	Y	Y	Y	Y
34681-34752	34681	chr1	173400000	173405000	34752	chr1	173755000	173760000	L	R	ENSG00000203739	ENSG00000076321	1.1098e-05	Y	Y	Y	Y	Y
34681-34758	34681	chr1	173400000	173405000	34758	chr1	173785000	173790000	L	R	ENSG00000203739	ENSG00000120334	1.1098e-05	Y	Y	Y	Y	Y
34681-34759	34681	chr1	173400000	173405000	34759	chr1	173790000	173795000	L	R	ENSG00000203739	ENSG00000120334	1.1098e-05	Y	Y	Y	Y	Y
34681-34759	34681	chr1	173400000	173405000	34759	chr1	173790000	173795000	L	R	ENSG00000203739	ENSG00000117593	1.1098e-05	Y	Y	Y	Y	Y
34681-34760	34681	chr1	173400000	173405000	34760	chr1	173795000	173800000	L	R	ENSG00000203739	ENSG00000117593	1.1098e-05	Y	Y	Y	Y	Y
34681-34761	34681	chr1	173400000	173405000	34761	chr1	173800000	173805000	L	R	ENSG00000203739	ENSG00000117593	1.1098e-05	Y	Y	Y	Y	Y
34681-34762	34681	chr1	173400000	173405000	34762	chr1	173805000	173810000	L	R	ENSG00000203739	ENSG00000117593	1.1098e-05	Y	Y	Y	Y	Y
34681-34763	34681	chr1	173400000	173405000	34763	chr1	173810000	173815000	L	R	ENSG00000203739	ENSG00000117593	1.1098e-05	Y	Y	Y	Y	Y
34681-34764	34681	chr1	173400000	173405000	34764	chr1	173815000	173820000	L	R	ENSG00000203739	ENSG00000117593	1.1098e-05	Y	Y	Y	Y	Y
34681-34768	34681	chr1	173400000	173405000	34768	chr1	173835000	173840000	L	R	ENSG00000203739	ENSG00000185278	1.1098e-05	Y	Y	Y	Y	Y
34682-34726	34682	chr1	173405000	173410000	34726	chr1	173625000	173630000	L	R	ENSG00000203739	ENSG00000183831	1.1098e-05	Y	Y	Y	Y	Y
34682-34738	34682	chr1	173405000	173410000	34738	chr1	173685000	173690000	L	R	ENSG00000203739	ENSG00000076321	1.1098e-05	Y	Y	Y	Y	Y
34682-34742	34682	chr1	173405000	173410000	34742	chr1	173705000	173710000	L	R	ENSG00000203739	ENSG00000076321	1.1098e-05	Y	Y	Y	Y	Y
34682-34746	34682	chr1	173405000	173410000	34746	chr1	173725000	173730000	L	R	ENSG00000203739	ENSG00000076321	1.1098e-05	Y	Y	Y	Y	Y
34682-34750	34682	chr1	173405000	173410000	34750	chr1	173745000	173750000	L	R	ENSG00000203739	ENSG00000076321	1.1098e-05	Y	Y	Y	Y	Y
34682-34752	34682	chr1	173405000	173410000	34752	chr1	173755000	173760000	L	R	ENSG00000203739	ENSG00000076321	1.1098e-05	Y	Y	Y	Y	Y
34682-34756	34682	chr1	173405000	173410000	34756	chr1	173775000	173780000	L	R	ENSG00000203739	ENSG00000120334	1.1098e-05	Y	Y	Y	Y	Y
34682-34758	34682	chr1	173405000	173410000	34758	chr1	173785000	173790000	L	R	ENSG00000203739	ENSG00000120334	1.1098e-05	Y	Y	Y	Y	Y
34682-34759	34682	chr1	173405000	173410000	34759	chr1	173790000	173795000	L	R	ENSG00000203739	ENSG00000120334	1.1098e-05	Y	Y	Y	Y	Y
34682-34759	34682	chr1	173405000	173410000	34759	chr1	173790000	173795000	L	R	ENSG00000203739	ENSG00000117593	1.1098e-05	Y	Y	Y	Y	Y
34683-34739	34683	chr1	173410000	173415000	34739	chr1	173690000	173695000	L	R	ENSG00000203739	ENSG00000076321	1.1098e-05	Y	Y	Y	Y	Y
34683-34746	34683	chr1	173410000	173415000	34746	chr1	173725000	173730000	L	R	ENSG00000203739	ENSG00000076321	1.1098e-05	Y	Y	Y	Y	Y
34683-34759	34683	chr1	173410000	173415000	34759	chr1	173790000	173795000	L	R	ENSG00000203739	ENSG00000120334	1.1098e-05	Y	Y	Y	Y	Y
34683-34759	34683	chr1	173410000	173415000	34759	chr1	173790000	173795000	L	R	ENSG00000203739	ENSG00000117593	1.1098e-05	Y	Y	Y	Y	Y
34685-34738	34685	chr1	173420000	173425000	34738	chr1	173685000	173690000	L	R	ENSG00000203739	ENSG00000076321	1.1098e-05	Y	Y	Y	Y	Y
34685-34755	34685	chr1	173420000	173425000	34755	chr1	173770000	173775000	L	R	ENSG00000203739	ENSG00000120334	1.1098e-05	Y	Y	Y	Y	Y
34685-34759	34685	chr1	173420000	173425000	34759	chr1	173790000	173795000	L	R	ENSG00000203739	ENSG00000120334	1.1098e-05	Y	Y	Y	Y	Y
34685-34759	34685	chr1	173420000	173425000	34759	chr1	173790000	173795000	L	R	ENSG00000203739	ENSG00000117593	1.1098e-05	Y	Y	Y	Y	Y
34686-34737	34686	chr1	173425000	173430000	34737	chr1	173680000	173685000	L	R	ENSG00000203739	ENSG00000076321	1.1098e-05	Y	Y	Y	Y	Y
34686-34755	34686	chr1	173425000	173430000	34755	chr1	173770000	173775000	L	R	ENSG00000203739	ENSG00000120334	1.1098e-05	Y	Y	Y	Y	Y
34686-34759	34686	chr1	173425000	173430000	34759	chr1	173790000	173795000	L	R	ENSG00000203739	ENSG00000120334	1.1098e-05	Y	Y	Y	Y	Y
34686-34759	34686	chr1	173425000	173430000	34759	chr1	173790000	173795000	L	R	ENSG00000203739	ENSG00000117593	1.1098e-05	Y	Y	Y	Y	Y
34687-34720	34687	chr1	173430000	173435000	34720	chr1	173595000	173600000	L	R	ENSG00000203739	ENSG00000183831	1.1098e-05	Y	Y	Y	Y	Y
34687-34722	34687	chr1	173430000	173435000	34722	chr1	173605000	173610000	L	R	ENSG00000203739	ENSG00000183831	1.1098e-05	Y	Y	Y	Y	Y
34687-34746	34687	chr1	173430000	173435000	34746	chr1	173725000	173730000	L	R	ENSG00000203739	ENSG00000076321	1.1098e-05	Y	Y	Y	Y	Y
34687-34749	34687	chr1	173430000	173435000	34749	chr1	173740000	173745000	L	R	ENSG00000203739	ENSG00000076321	1.1098e-05	Y	Y	Y	Y	Y
34688-34777	34688	chr1	173435000	173440000	34777	chr1	173880000	173885000	L	R	ENSG00000203739	ENSG00000117601	1.1098e-05	Y	Y	Y	Y	Y
34689-34759	34689	chr1	173440000	173445000	34759	chr1	173790000	173795000	L	R	ENSG00000203739	ENSG00000120334	1.1098e-05	Y	Y	Y	Y	Y
34689-34759	34689	chr1	173440000	173445000	34759	chr1	173790000	173795000	L	R	ENSG00000203739	ENSG00000117593	1.1098e-05	Y	Y	Y	Y	Y
34689-34760	34689	chr1	173440000	173445000	34760	chr1	173795000	173800000	L	R	ENSG00000203739	ENSG00000117593	1.1098e-05	Y	Y	Y	Y	Y
34689-34785	34689	chr1	173440000	173445000	34785	chr1	173920000	173925000	L	R	ENSG00000203739	ENSG00000135870	1.1098e-05	Y	Y	Y	Y	Y
34690-34696	34690	chr1	173445000	173450000	34696	chr1	173475000	173480000	L	R	ENSG00000203739	ENSG00000162753	1.1098e-05	Y	Y	Y	Y	Y
34690-34740	34690	chr1	173445000	173450000	34740	chr1	173695000	173700000	L	R	ENSG00000203739	ENSG00000076321	1.1098e-05	Y	Y	Y	Y	Y
34690-34752	34690	chr1	173445000	173450000	34752	chr1	173755000	173760000	L	R	ENSG00000203739	ENSG00000076321	1.1098e-05	Y	Y	Y	Y	Y
34690-34756	34690	chr1	173445000	173450000	34756	chr1	173775000	173780000	L	R	ENSG00000203739	ENSG00000120334	1.1098e-05	Y	Y	Y	Y	Y
34690-34759	34690	chr1	173445000	173450000	34759	chr1	173790000	173795000	L	R	ENSG00000203739	ENSG00000120334	1.1098e-05	Y	Y	Y	Y	Y
34690-34759	34690	chr1	173445000	173450000	34759	chr1	173790000	173795000	L	R	ENSG00000203739	ENSG00000117593	1.1098e-05	Y	Y	Y	Y	Y
36029-36090	36029	chr1	180140000	180145000	36090	chr1	180445000	180450000	L	R	CATG00000026827	ENSG00000135847	0.0283054	N	N	N	N	N
36228-36288	36228	chr1	181135000	181140000	36288	chr1	181435000	181440000	L	R	ENSG00000179452	ENSG00000198216	0.0428983	N	Y	Y	Y	Y
36229-36279	36229	chr1	181140000	181145000	36279	chr1	181390000	181395000	L	R	ENSG00000179452	ENSG00000198216	0.0428983	N	Y	Y	Y	Y
36229-36283	36229	chr1	181140000	181145000	36283	chr1	181410000	181415000	L	R	ENSG00000179452	ENSG00000198216	0.0428983	N	Y	Y	Y	Y
36230-36277	36230	chr1	181145000	181150000	36277	chr1	181380000	181385000	L	R	ENSG00000179452	ENSG00000198216	0.0428983	N	Y	Y	Y	Y
36230-36278	36230	chr1	181145000	181150000	36278	chr1	181385000	181390000	L	R	ENSG00000179452	ENSG00000198216	0.0428983	N	Y	Y	Y	Y
36230-36279	36230	chr1	181145000	181150000	36279	chr1	181390000	181395000	L	R	ENSG00000179452	ENSG00000198216	0.0428983	N	Y	Y	Y	Y
36230-36280	36230	chr1	181145000	181150000	36280	chr1	181395000	181400000	L	R	ENSG00000179452	ENSG00000198216	0.0428983	N	Y	Y	Y	Y
36230-36281	36230	chr1	181145000	181150000	36281	chr1	181400000	181405000	L	R	ENSG00000179452	ENSG00000198216	0.0428983	N	Y	Y	Y	Y
36231-36273	36231	chr1	181150000	181155000	36273	chr1	181360000	181365000	L	R	ENSG00000179452	ENSG00000198216	0.0428983	N	Y	Y	Y	Y
36231-36276	36231	chr1	181150000	181155000	36276	chr1	181375000	181380000	L	R	ENSG00000179452	ENSG00000198216	0.0428983	N	Y	Y	Y	Y
36231-36279	36231	chr1	181150000	181155000	36279	chr1	181390000	181395000	L	R	ENSG00000179452	ENSG00000198216	0.0428983	N	Y	Y	Y	Y
36231-36280	36231	chr1	181150000	181155000	36280	chr1	181395000	181400000	L	R	ENSG00000179452	ENSG00000198216	0.0428983	N	Y	Y	Y	Y
36231-36282	36231	chr1	181150000	181155000	36282	chr1	181405000	181410000	L	R	ENSG00000179452	ENSG00000198216	0.0428983	N	Y	Y	Y	Y
36231-36284	36231	chr1	181150000	181155000	36284	chr1	181415000	181420000	L	R	ENSG00000179452	ENSG00000198216	0.0428983	N	Y	Y	Y	Y
36232-36263	36232	chr1	181155000	181160000	36263	chr1	181310000	181315000	L	R	ENSG00000179452	ENSG00000198216	0.0428983	N	Y	Y	Y	Y
36232-36278	36232	chr1	181155000	181160000	36278	chr1	181385000	181390000	L	R	ENSG00000179452	ENSG00000198216	0.0428983	N	Y	Y	Y	Y
36232-36279	36232	chr1	181155000	181160000	36279	chr1	181390000	181395000	L	R	ENSG00000179452	ENSG00000198216	0.0428983	N	Y	Y	Y	Y
36232-36280	36232	chr1	181155000	181160000	36280	chr1	181395000	181400000	L	R	ENSG00000179452	ENSG00000198216	0.0428983	N	Y	Y	Y	Y
36232-36281	36232	chr1	181155000	181160000	36281	chr1	181400000	181405000	L	R	ENSG00000179452	ENSG00000198216	0.0428983	N	Y	Y	Y	Y
36232-36285	36232	chr1	181155000	181160000	36285	chr1	181420000	181425000	L	R	ENSG00000179452	ENSG00000198216	0.0428983	N	Y	Y	Y	Y
36233-36260	36233	chr1	181160000	181165000	36260	chr1	181295000	181300000	L	R	ENSG00000179452	ENSG00000198216	0.0428983	N	Y	Y	Y	Y
36233-36273	36233	chr1	181160000	181165000	36273	chr1	181360000	181365000	L	R	ENSG00000179452	ENSG00000198216	0.0428983	N	Y	Y	Y	Y
36233-36275	36233	chr1	181160000	181165000	36275	chr1	181370000	181375000	L	R	ENSG00000179452	ENSG00000198216	0.0428983	N	Y	Y	Y	Y
36233-36276	36233	chr1	181160000	181165000	36276	chr1	181375000	181380000	L	R	ENSG00000179452	ENSG00000198216	0.0428983	N	Y	Y	Y	Y
36233-36278	36233	chr1	181160000	181165000	36278	chr1	181385000	181390000	L	R	ENSG00000179452	ENSG00000198216	0.0428983	N	Y	Y	Y	Y
36233-36279	36233	chr1	181160000	181165000	36279	chr1	181390000	181395000	L	R	ENSG00000179452	ENSG00000198216	0.0428983	N	Y	Y	Y	Y
36233-36280	36233	chr1	181160000	181165000	36280	chr1	181395000	181400000	L	R	ENSG00000179452	ENSG00000198216	0.0428983	N	Y	Y	Y	Y
36233-36281	36233	chr1	181160000	181165000	36281	chr1	181400000	181405000	L	R	ENSG00000179452	ENSG00000198216	0.0428983	N	Y	Y	Y	Y
36233-36282	36233	chr1	181160000	181165000	36282	chr1	181405000	181410000	L	R	ENSG00000179452	ENSG00000198216	0.0428983	N	Y	Y	Y	Y
36233-36286	36233	chr1	181160000	181165000	36286	chr1	181425000	181430000	L	R	ENSG00000179452	ENSG00000198216	0.0428983	N	Y	Y	Y	Y
36234-36269	36234	chr1	181165000	181170000	36269	chr1	181340000	181345000	L	R	ENSG00000179452	ENSG00000198216	0.0428983	N	Y	Y	Y	Y
36234-36270	36234	chr1	181165000	181170000	36270	chr1	181345000	181350000	L	R	ENSG00000179452	ENSG00000198216	0.0428983	N	Y	Y	Y	Y
36234-36275	36234	chr1	181165000	181170000	36275	chr1	181370000	181375000	L	R	ENSG00000179452	ENSG00000198216	0.0428983	N	Y	Y	Y	Y
36234-36276	36234	chr1	181165000	181170000	36276	chr1	181375000	181380000	L	R	ENSG00000179452	ENSG00000198216	0.0428983	N	Y	Y	Y	Y
36234-36278	36234	chr1	181165000	181170000	36278	chr1	181385000	181390000	L	R	ENSG00000179452	ENSG00000198216	0.0428983	N	Y	Y	Y	Y
36234-36279	36234	chr1	181165000	181170000	36279	chr1	181390000	181395000	L	R	ENSG00000179452	ENSG00000198216	0.0428983	N	Y	Y	Y	Y
36234-36281	36234	chr1	181165000	181170000	36281	chr1	181400000	181405000	L	R	ENSG00000179452	ENSG00000198216	0.0428983	N	Y	Y	Y	Y
36235-36266	36235	chr1	181170000	181175000	36266	chr1	181325000	181330000	L	R	ENSG00000179452	ENSG00000198216	0.0428983	N	Y	Y	Y	Y
36235-36272	36235	chr1	181170000	181175000	36272	chr1	181355000	181360000	L	R	ENSG00000179452	ENSG00000198216	0.0428983	N	Y	Y	Y	Y
36235-36276	36235	chr1	181170000	181175000	36276	chr1	181375000	181380000	L	R	ENSG00000179452	ENSG00000198216	0.0428983	N	Y	Y	Y	Y
36235-36277	36235	chr1	181170000	181175000	36277	chr1	181380000	181385000	L	R	ENSG00000179452	ENSG00000198216	0.0428983	N	Y	Y	Y	Y
36235-36278	36235	chr1	181170000	181175000	36278	chr1	181385000	181390000	L	R	ENSG00000179452	ENSG00000198216	0.0428983	N	Y	Y	Y	Y
36235-36279	36235	chr1	181170000	181175000	36279	chr1	181390000	181395000	L	R	ENSG00000179452	ENSG00000198216	0.0428983	N	Y	Y	Y	Y
36235-36281	36235	chr1	181170000	181175000	36281	chr1	181400000	181405000	L	R	ENSG00000179452	ENSG00000198216	0.0428983	N	Y	Y	Y	Y
36236-36261	36236	chr1	181175000	181180000	36261	chr1	181300000	181305000	L	R	ENSG00000179452	ENSG00000198216	0.0428983	N	Y	Y	Y	Y
36236-36275	36236	chr1	181175000	181180000	36275	chr1	181370000	181375000	L	R	ENSG00000179452	ENSG00000198216	0.0428983	N	Y	Y	Y	Y
36236-36279	36236	chr1	181175000	181180000	36279	chr1	181390000	181395000	L	R	ENSG00000179452	ENSG00000198216	0.0428983	N	Y	Y	Y	Y
36236-36281	36236	chr1	181175000	181180000	36281	chr1	181400000	181405000	L	R	ENSG00000179452	ENSG00000198216	0.0428983	N	Y	Y	Y	Y
36237-36272	36237	chr1	181180000	181185000	36272	chr1	181355000	181360000	L	R	ENSG00000179452	ENSG00000198216	0.0428983	N	Y	Y	Y	Y
36237-36275	36237	chr1	181180000	181185000	36275	chr1	181370000	181375000	L	R	ENSG00000179452	ENSG00000198216	0.0428983	N	Y	Y	Y	Y
36237-36276	36237	chr1	181180000	181185000	36276	chr1	181375000	181380000	L	R	ENSG00000179452	ENSG00000198216	0.0428983	N	Y	Y	Y	Y
36237-36277	36237	chr1	181180000	181185000	36277	chr1	181380000	181385000	L	R	ENSG00000179452	ENSG00000198216	0.0428983	N	Y	Y	Y	Y
36237-36279	36237	chr1	181180000	181185000	36279	chr1	181390000	181395000	L	R	ENSG00000179452	ENSG00000198216	0.0428983	N	Y	Y	Y	Y
36237-36287	36237	chr1	181180000	181185000	36287	chr1	181430000	181435000	L	R	ENSG00000179452	ENSG00000198216	0.0428983	N	Y	Y	Y	Y
36238-36278	36238	chr1	181185000	181190000	36278	chr1	181385000	181390000	L	R	ENSG00000179452	ENSG00000198216	0.0428983	N	Y	Y	Y	Y
36238-36279	36238	chr1	181185000	181190000	36279	chr1	181390000	181395000	L	R	ENSG00000179452	ENSG00000198216	0.0428983	N	Y	Y	Y	Y
36239-36277	36239	chr1	181190000	181195000	36277	chr1	181380000	181385000	L	R	ENSG00000179452	ENSG00000198216	0.0428983	N	Y	Y	Y	Y
36239-36279	36239	chr1	181190000	181195000	36279	chr1	181390000	181395000	L	R	ENSG00000179452	ENSG00000198216	0.0428983	N	Y	Y	Y	Y
36240-36274	36240	chr1	181195000	181200000	36274	chr1	181365000	181370000	L	R	ENSG00000179452	ENSG00000198216	0.0428983	N	Y	Y	Y	Y
36240-36279	36240	chr1	181195000	181200000	36279	chr1	181390000	181395000	L	R	ENSG00000179452	ENSG00000198216	0.0428983	N	Y	Y	Y	Y
36240-36281	36240	chr1	181195000	181200000	36281	chr1	181400000	181405000	L	R	ENSG00000179452	ENSG00000198216	0.0428983	N	Y	Y	Y	Y
36241-36264	36241	chr1	181200000	181205000	36264	chr1	181315000	181320000	L	R	ENSG00000179452	ENSG00000198216	0.0428983	N	Y	Y	Y	Y
36241-36265	36241	chr1	181200000	181205000	36265	chr1	181320000	181325000	L	R	ENSG00000179452	ENSG00000198216	0.0428983	N	Y	Y	Y	Y
36241-36278	36241	chr1	181200000	181205000	36278	chr1	181385000	181390000	L	R	ENSG00000179452	ENSG00000198216	0.0428983	N	Y	Y	Y	Y
36241-36279	36241	chr1	181200000	181205000	36279	chr1	181390000	181395000	L	R	ENSG00000179452	ENSG00000198216	0.0428983	N	Y	Y	Y	Y
36242-36261	36242	chr1	181205000	181210000	36261	chr1	181300000	181305000	L	R	ENSG00000179452	ENSG00000198216	0.0428983	N	Y	Y	Y	Y
37341-37360	37341	chr1	186700000	186705000	37360	chr1	186795000	186800000	L	R	CATG00000028376	ENSG00000116711	0.036335	N	N	Y	Y	Y
37341-37371	37341	chr1	186700000	186705000	37371	chr1	186850000	186855000	L	R	CATG00000028376	ENSG00000116711	0.036335	N	N	Y	Y	Y
37341-37379	37341	chr1	186700000	186705000	37379	chr1	186890000	186895000	L	R	CATG00000028376	ENSG00000116711	0.036335	N	N	Y	Y	Y
37341-37384	37341	chr1	186700000	186705000	37384	chr1	186915000	186920000	L	R	CATG00000028376	ENSG00000116711	0.036335	N	N	Y	Y	Y
37341-37391	37341	chr1	186700000	186705000	37391	chr1	186950000	186955000	L	R	CATG00000028376	ENSG00000116711	0.036335	N	N	Y	Y	Y
38488-38603	38488	chr1	192435000	192440000	38603	chr1	193010000	193015000	L	R	CATG00000087401	ENSG00000116750	0.000364144	N	Y	Y	Y	Y
38489-38598	38489	chr1	192440000	192445000	38598	chr1	192985000	192990000	L	R	CATG00000087401	ENSG00000116750	0.000364144	N	Y	Y	Y	Y
38519-38606	38519	chr1	192590000	192595000	38606	chr1	193025000	193030000	L	R	CATG00000087401	ENSG00000116750	0.000364144	N	Y	Y	Y	Y
38519-38606	38519	chr1	192590000	192595000	38606	chr1	193025000	193030000	L	R	CATG00000087401	ENSG00000116747	0.000364144	N	Y	Y	Y	Y
38535-38606	38535	chr1	192670000	192675000	38606	chr1	193025000	193030000	L	R	CATG00000087401	ENSG00000116750	0.000364144	N	Y	Y	Y	Y
38535-38606	38535	chr1	192670000	192675000	38606	chr1	193025000	193030000	L	R	CATG00000087401	ENSG00000116747	0.000364144	N	Y	Y	Y	Y
38536-38601	38536	chr1	192675000	192680000	38601	chr1	193000000	193005000	L	R	CATG00000087401	ENSG00000116750	0.000364144	N	Y	Y	Y	Y
38549-38597	38549	chr1	192740000	192745000	38597	chr1	192980000	192985000	L	R	CATG00000087401	ENSG00000116750	0.000364144	N	Y	Y	Y	Y
38549-38598	38549	chr1	192740000	192745000	38598	chr1	192985000	192990000	L	R	CATG00000087401	ENSG00000116750	0.000364144	N	Y	Y	Y	Y
38551-38594	38551	chr1	192750000	192755000	38594	chr1	192965000	192970000	L	R	CATG00000087401	ENSG00000116750	0.000364144	N	Y	Y	Y	Y
38551-38595	38551	chr1	192750000	192755000	38595	chr1	192970000	192975000	L	R	CATG00000087401	ENSG00000116750	0.000364144	N	Y	Y	Y	Y
38553-38596	38553	chr1	192760000	192765000	38596	chr1	192975000	192980000	L	R	CATG00000087401	ENSG00000116750	0.000364144	N	Y	Y	Y	Y
38554-38594	38554	chr1	192765000	192770000	38594	chr1	192965000	192970000	L	R	CATG00000087401	ENSG00000116750	0.000364144	N	Y	Y	Y	Y
38554-38598	38554	chr1	192765000	192770000	38598	chr1	192985000	192990000	L	R	CATG00000087401	ENSG00000116750	0.000364144	N	Y	Y	Y	Y
38554-38599	38554	chr1	192765000	192770000	38599	chr1	192990000	192995000	L	R	CATG00000087401	ENSG00000116750	0.000364144	N	Y	Y	Y	Y
38554-38600	38554	chr1	192765000	192770000	38600	chr1	192995000	193000000	L	R	CATG00000087401	ENSG00000116750	0.000364144	N	Y	Y	Y	Y
38554-38601	38554	chr1	192765000	192770000	38601	chr1	193000000	193005000	L	R	CATG00000087401	ENSG00000116750	0.000364144	N	Y	Y	Y	Y
38555-38595	38555	chr1	192770000	192775000	38595	chr1	192970000	192975000	L	R	CATG00000087401	ENSG00000116750	0.000364144	N	Y	Y	Y	Y
38555-38596	38555	chr1	192770000	192775000	38596	chr1	192975000	192980000	L	R	CATG00000087401	ENSG00000116750	0.000364144	N	Y	Y	Y	Y
38555-38597	38555	chr1	192770000	192775000	38597	chr1	192980000	192985000	L	R	CATG00000087401	ENSG00000116750	0.000364144	N	Y	Y	Y	Y
38555-38598	38555	chr1	192770000	192775000	38598	chr1	192985000	192990000	L	R	CATG00000087401	ENSG00000116750	0.000364144	N	Y	Y	Y	Y
38556-38596	38556	chr1	192775000	192780000	38596	chr1	192975000	192980000	L	R	CATG00000087401	ENSG00000116750	0.000364144	N	Y	Y	Y	Y
38556-38597	38556	chr1	192775000	192780000	38597	chr1	192980000	192985000	L	R	CATG00000087401	ENSG00000116750	0.000364144	N	Y	Y	Y	Y
38556-38598	38556	chr1	192775000	192780000	38598	chr1	192985000	192990000	L	R	CATG00000087401	ENSG00000116750	0.000364144	N	Y	Y	Y	Y
38556-38601	38556	chr1	192775000	192780000	38601	chr1	193000000	193005000	L	R	CATG00000087401	ENSG00000116750	0.000364144	N	Y	Y	Y	Y
38556-38606	38556	chr1	192775000	192780000	38606	chr1	193025000	193030000	L	R	CATG00000087401	ENSG00000116750	0.000364144	N	Y	Y	Y	Y
38556-38606	38556	chr1	192775000	192780000	38606	chr1	193025000	193030000	L	R	CATG00000087401	ENSG00000116747	0.000364144	N	Y	Y	Y	Y
38557-38592	38557	chr1	192780000	192785000	38592	chr1	192955000	192960000	L	R	CATG00000087401	ENSG00000116750	0.000364144	N	Y	Y	Y	Y
38557-38593	38557	chr1	192780000	192785000	38593	chr1	192960000	192965000	L	R	CATG00000087401	ENSG00000116750	0.000364144	N	Y	Y	Y	Y
38557-38594	38557	chr1	192780000	192785000	38594	chr1	192965000	192970000	L	R	CATG00000087401	ENSG00000116750	0.000364144	N	Y	Y	Y	Y
38557-38595	38557	chr1	192780000	192785000	38595	chr1	192970000	192975000	L	R	CATG00000087401	ENSG00000116750	0.000364144	N	Y	Y	Y	Y
38557-38597	38557	chr1	192780000	192785000	38597	chr1	192980000	192985000	L	R	CATG00000087401	ENSG00000116750	0.000364144	N	Y	Y	Y	Y
38557-38598	38557	chr1	192780000	192785000	38598	chr1	192985000	192990000	L	R	CATG00000087401	ENSG00000116750	0.000364144	N	Y	Y	Y	Y
38557-38606	38557	chr1	192780000	192785000	38606	chr1	193025000	193030000	L	R	CATG00000087401	ENSG00000116750	0.000364144	N	Y	Y	Y	Y
38557-38606	38557	chr1	192780000	192785000	38606	chr1	193025000	193030000	L	R	CATG00000087401	ENSG00000116747	0.000364144	N	Y	Y	Y	Y
38560-38592	38560	chr1	192795000	192800000	38592	chr1	192955000	192960000	L	R	CATG00000087401	ENSG00000116750	0.000364144	N	Y	Y	Y	Y
38560-38597	38560	chr1	192795000	192800000	38597	chr1	192980000	192985000	L	R	CATG00000087401	ENSG00000116750	0.000364144	N	Y	Y	Y	Y
38561-38592	38561	chr1	192800000	192805000	38592	chr1	192955000	192960000	L	R	CATG00000087401	ENSG00000116750	0.000364144	N	Y	Y	Y	Y
38561-38598	38561	chr1	192800000	192805000	38598	chr1	192985000	192990000	L	R	CATG00000087401	ENSG00000116750	0.000364144	N	Y	Y	Y	Y
38566-38592	38566	chr1	192825000	192830000	38592	chr1	192955000	192960000	L	R	CATG00000087401	ENSG00000116750	0.000364144	N	Y	Y	Y	Y
38568-38606	38568	chr1	192835000	192840000	38606	chr1	193025000	193030000	L	R	CATG00000087401	ENSG00000116750	0.000364144	N	Y	Y	Y	Y
38568-38606	38568	chr1	192835000	192840000	38606	chr1	193025000	193030000	L	R	CATG00000087401	ENSG00000116747	0.000364144	N	Y	Y	Y	Y
38570-38596	38570	chr1	192845000	192850000	38596	chr1	192975000	192980000	L	R	CATG00000087401	ENSG00000116750	0.000364144	N	Y	Y	Y	Y
40461-40488	40461	chr1	202300000	202305000	40488	chr1	202435000	202440000	L	R	MSTRG.7765.1	ENSG00000077157	0.0084815	N	N	N	N	N
40461-40488	40461	chr1	202300000	202305000	40488	chr1	202435000	202440000	L	R	MSTRG.7765.1	CATG00000089634	0.0084815	N	N	N	N	N
40461-40517	40461	chr1	202300000	202305000	40517	chr1	202580000	202585000	L	R	MSTRG.7765.1	ENSG00000143858	0.0084815	N	N	N	N	N
40548-40577	40548	chr1	202735000	202740000	40577	chr1	202880000	202885000	L	R	ENSG00000235449	ENSG00000117153	0.0478197	N	N	N	N	N
40809-40819	40809	chr1	204040000	204045000	40819	chr1	204090000	204095000	L	R	MSTRG.7864.1	ENSG00000143842	0.026892	N	N	Y	N	N
40809-40820	40809	chr1	204040000	204045000	40820	chr1	204095000	204100000	L	R	MSTRG.7864.1	ENSG00000143842	0.026892	N	N	Y	N	N
40809-40820	40809	chr1	204040000	204045000	40820	chr1	204095000	204100000	L	R	MSTRG.7864.1	ENSG00000143845	0.026892	N	N	Y	N	N
40896-40898	40896	chr1	204475000	204480000	40898	chr1	204485000	204490000	L	R	CATG00000032035	ENSG00000198625	0.0412989	N	Y	Y	Y	Y
41052-41055	41052	chr1	205255000	205260000	41055	chr1	205270000	205275000	L	R	MSTRG.7921.1	ENSG00000163545	0.0478197	Y	Y	N	N	N
41052-41056	41052	chr1	205255000	205260000	41056	chr1	205275000	205280000	L	R	MSTRG.7921.1	ENSG00000163545	0.0478197	Y	Y	N	N	N
41052-41058	41052	chr1	205255000	205260000	41058	chr1	205285000	205290000	L	R	MSTRG.7921.1	ENSG00000163545	0.0478197	Y	Y	N	N	N
41052-41059	41052	chr1	205255000	205260000	41059	chr1	205290000	205295000	L	R	MSTRG.7921.1	ENSG00000163545	0.0478197	Y	Y	N	N	N
41460-41535	41460	chr1	207295000	207300000	41535	chr1	207670000	207675000	L	R	CATG00000091736	ENSG00000203710	0.00739909	N	Y	Y	Y	Y
41460-41537	41460	chr1	207295000	207300000	41537	chr1	207680000	207685000	L	R	CATG00000091736	ENSG00000203710	0.00739909	N	Y	Y	Y	Y
41461-41533	41461	chr1	207300000	207305000	41533	chr1	207660000	207665000	L	R	CATG00000091736	ENSG00000117322	0.00739909	N	Y	Y	Y	Y
41463-41531	41463	chr1	207310000	207315000	41531	chr1	207650000	207655000	L	R	CATG00000091736	ENSG00000117322	0.00739909	N	Y	Y	Y	Y
41464-41539	41464	chr1	207315000	207320000	41539	chr1	207690000	207695000	L	R	CATG00000091736	ENSG00000203710	0.00739909	N	Y	Y	Y	Y
41468-41527	41468	chr1	207335000	207340000	41527	chr1	207630000	207635000	L	R	CATG00000091736	ENSG00000117322	0.00739909	N	Y	Y	Y	Y
41468-41535	41468	chr1	207335000	207340000	41535	chr1	207670000	207675000	L	R	CATG00000091736	ENSG00000203710	0.00739909	N	Y	Y	Y	Y
41468-41559	41468	chr1	207335000	207340000	41559	chr1	207790000	207795000	L	R	CATG00000091736	ENSG00000203710	0.00739909	N	Y	Y	Y	Y
41469-41505	41469	chr1	207340000	207345000	41505	chr1	207520000	207525000	L	R	CATG00000091736	ENSG00000196352	0.00739909	N	Y	Y	Y	Y
41469-41535	41469	chr1	207340000	207345000	41535	chr1	207670000	207675000	L	R	CATG00000091736	ENSG00000203710	0.00739909	N	Y	Y	Y	Y
41469-41551	41469	chr1	207340000	207345000	41551	chr1	207750000	207755000	L	R	CATG00000091736	ENSG00000203710	0.00739909	N	Y	Y	Y	Y
41470-41504	41470	chr1	207345000	207350000	41504	chr1	207515000	207520000	L	R	CATG00000091736	ENSG00000196352	0.00739909	N	Y	Y	Y	Y
41470-41535	41470	chr1	207345000	207350000	41535	chr1	207670000	207675000	L	R	CATG00000091736	ENSG00000203710	0.00739909	N	Y	Y	Y	Y
41470-41552	41470	chr1	207345000	207350000	41552	chr1	207755000	207760000	L	R	CATG00000091736	ENSG00000203710	0.00739909	N	Y	Y	Y	Y
41470-41569	41470	chr1	207345000	207350000	41569	chr1	207840000	207845000	L	R	CATG00000091736	ENSG00000197721	0.00739909	N	Y	Y	Y	Y
41471-41501	41471	chr1	207350000	207355000	41501	chr1	207500000	207505000	L	R	CATG00000091736	ENSG00000196352	0.00739909	N	Y	Y	Y	Y
41471-41527	41471	chr1	207350000	207355000	41527	chr1	207630000	207635000	L	R	CATG00000091736	ENSG00000117322	0.00739909	N	Y	Y	Y	Y
41471-41533	41471	chr1	207350000	207355000	41533	chr1	207660000	207665000	L	R	CATG00000091736	ENSG00000117322	0.00739909	N	Y	Y	Y	Y
41471-41535	41471	chr1	207350000	207355000	41535	chr1	207670000	207675000	L	R	CATG00000091736	ENSG00000203710	0.00739909	N	Y	Y	Y	Y
41472-41540	41472	chr1	207355000	207360000	41540	chr1	207695000	207700000	L	R	CATG00000091736	ENSG00000203710	0.00739909	N	Y	Y	Y	Y
41473-41501	41473	chr1	207360000	207365000	41501	chr1	207500000	207505000	L	R	CATG00000091736	ENSG00000196352	0.00739909	N	Y	Y	Y	Y
41473-41527	41473	chr1	207360000	207365000	41527	chr1	207630000	207635000	L	R	CATG00000091736	ENSG00000117322	0.00739909	N	Y	Y	Y	Y
41473-41528	41473	chr1	207360000	207365000	41528	chr1	207635000	207640000	L	R	CATG00000091736	ENSG00000117322	0.00739909	N	Y	Y	Y	Y
41473-41535	41473	chr1	207360000	207365000	41535	chr1	207670000	207675000	L	R	CATG00000091736	ENSG00000203710	0.00739909	N	Y	Y	Y	Y
41475-41540	41475	chr1	207370000	207375000	41540	chr1	207695000	207700000	L	R	CATG00000091736	ENSG00000203710	0.00739909	N	Y	Y	Y	Y
41479-41502	41479	chr1	207390000	207395000	41502	chr1	207505000	207510000	L	R	CATG00000091736	ENSG00000196352	0.00739909	N	Y	Y	Y	Y
41483-41501	41483	chr1	207410000	207415000	41501	chr1	207500000	207505000	L	R	CATG00000091736	ENSG00000196352	0.00739909	N	Y	Y	Y	Y
41483-41501	41483	chr1	207410000	207415000	41501	chr1	207500000	207505000	L	R	ENSG00000237074	ENSG00000196352	0.0462435	N	Y	Y	Y	Y
41483-41502	41483	chr1	207410000	207415000	41502	chr1	207505000	207510000	L	R	CATG00000091736	ENSG00000196352	0.00739909	N	Y	Y	Y	Y
41483-41502	41483	chr1	207410000	207415000	41502	chr1	207505000	207510000	L	R	ENSG00000237074	ENSG00000196352	0.0462435	N	Y	Y	Y	Y
41498-41535	41498	chr1	207485000	207490000	41535	chr1	207670000	207675000	L	R	CATG00000091736	ENSG00000203710	0.00739909	N	Y	Y	Y	Y
41472-41499	41472	chr1	207355000	207360000	41499	chr1	207490000	207495000	L	R	CATG00000091736	ENSG00000196352	0.00739909	N	Y	Y	Y	Y
41483-41499	41483	chr1	207410000	207415000	41499	chr1	207490000	207495000	L	R	CATG00000091736	ENSG00000196352	0.00739909	N	Y	Y	Y	Y
41483-41499	41483	chr1	207410000	207415000	41499	chr1	207490000	207495000	L	R	ENSG00000237074	ENSG00000196352	0.0462435	N	Y	Y	Y	Y
42497-42510	42497	chr1	212480000	212485000	42510	chr1	212545000	212550000	L	R	ENSG00000234915	ENSG00000066027	0.0320867	Y	Y	N	N	N
42497-42510	42497	chr1	212480000	212485000	42510	chr1	212545000	212550000	L	R	ENSG00000234915	ENSG00000065600	0.0320867	Y	Y	N	N	N
42497-42517	42497	chr1	212480000	212485000	42517	chr1	212580000	212585000	L	R	ENSG00000234915	ENSG00000065600	0.0320867	Y	Y	N	N	N
42568-42587	42568	chr1	212835000	212840000	42587	chr1	212930000	212935000	L	R	CATG00000093379	ENSG00000117697	0.0154867	N	Y	Y	Y	Y
42569-42572	42569	chr1	212840000	212845000	42572	chr1	212855000	212860000	L	R	CATG00000093379	ENSG00000123685	0.0154867	N	Y	Y	Y	Y
42569-42573	42569	chr1	212840000	212845000	42573	chr1	212860000	212865000	L	R	CATG00000093379	ENSG00000123685	0.0154867	N	Y	Y	Y	Y
42569-42575	42569	chr1	212840000	212845000	42575	chr1	212870000	212875000	L	R	CATG00000093379	ENSG00000123685	0.0154867	N	Y	Y	Y	Y
42569-42580	42569	chr1	212840000	212845000	42580	chr1	212895000	212900000	L	R	CATG00000093379	ENSG00000117697	0.0154867	N	Y	Y	Y	Y
42569-42587	42569	chr1	212840000	212845000	42587	chr1	212930000	212935000	L	R	CATG00000093379	ENSG00000117697	0.0154867	N	Y	Y	Y	Y
42569-42590	42569	chr1	212840000	212845000	42590	chr1	212945000	212950000	L	R	CATG00000093379	ENSG00000117697	0.0154867	N	Y	Y	Y	Y
42569-42629	42569	chr1	212840000	212845000	42629	chr1	213140000	213145000	L	R	CATG00000093379	ENSG00000143494	0.0154867	N	Y	Y	Y	Y
42569-42634	42569	chr1	212840000	212845000	42634	chr1	213165000	213170000	L	R	CATG00000093379	ENSG00000143494	0.0154867	N	Y	Y	Y	Y
42569-42634	42569	chr1	212840000	212845000	42634	chr1	213165000	213170000	L	R	CATG00000093379	ENSG00000174606	0.0154867	N	Y	Y	Y	Y
42569-42636	42569	chr1	212840000	212845000	42636	chr1	213175000	213180000	L	R	CATG00000093379	ENSG00000174606	0.0154867	N	Y	Y	Y	Y
42569-42637	42569	chr1	212840000	212845000	42637	chr1	213180000	213185000	L	R	CATG00000093379	ENSG00000174606	0.0154867	N	Y	Y	Y	Y
44838-44849	44838	chr1	224185000	224190000	44849	chr1	224240000	224245000	L	R	ENSG00000243000	CATG00000095946	0.0258178	Y	N	N	N	N
44838-44854	44838	chr1	224185000	224190000	44854	chr1	224265000	224270000	L	R	ENSG00000243000	CATG00000095946	0.0258178	Y	N	N	N	N
44879-44883	44879	chr1	224390000	224395000	44883	chr1	224410000	224415000	L	R	MSTRG.8594.1	ENSG00000143748	0.0244591	N	N	Y	N	N
45781-45832	45781	chr1	228900000	228905000	45832	chr1	229155000	229160000	L	R	CATG00000097457	CATG00000097473	0.035116	N	Y	Y	Y	Y
45781-45857	45781	chr1	228900000	228905000	45857	chr1	229280000	229285000	L	R	CATG00000097457	CATG00000097473	0.035116	N	Y	Y	Y	Y
45781-45872	45781	chr1	228900000	228905000	45872	chr1	229355000	229360000	L	R	CATG00000097457	CATG00000097473	0.035116	N	Y	Y	Y	Y
45784-45832	45784	chr1	228915000	228920000	45832	chr1	229155000	229160000	L	R	CATG00000097457	CATG00000097473	0.035116	N	Y	Y	Y	Y
45784-45834	45784	chr1	228915000	228920000	45834	chr1	229165000	229170000	L	R	CATG00000097457	CATG00000097473	0.035116	N	Y	Y	Y	Y
45784-45849	45784	chr1	228915000	228920000	45849	chr1	229240000	229245000	L	R	CATG00000097457	CATG00000097473	0.035116	N	Y	Y	Y	Y
45784-45851	45784	chr1	228915000	228920000	45851	chr1	229250000	229255000	L	R	CATG00000097457	CATG00000097473	0.035116	N	Y	Y	Y	Y
45784-45864	45784	chr1	228915000	228920000	45864	chr1	229315000	229320000	L	R	CATG00000097457	CATG00000097473	0.035116	N	Y	Y	Y	Y
45795-45855	45795	chr1	228970000	228975000	45855	chr1	229270000	229275000	L	R	CATG00000097457	CATG00000097473	0.035116	N	Y	Y	Y	Y
45799-45861	45799	chr1	228990000	228995000	45861	chr1	229300000	229305000	L	R	CATG00000097457	CATG00000097473	0.035116	N	Y	Y	Y	Y
45800-45853	45800	chr1	228995000	229000000	45853	chr1	229260000	229265000	L	R	CATG00000097457	CATG00000097473	0.035116	N	Y	Y	Y	Y
45800-45854	45800	chr1	228995000	229000000	45854	chr1	229265000	229270000	L	R	CATG00000097457	CATG00000097473	0.035116	N	Y	Y	Y	Y
45802-45853	45802	chr1	229005000	229010000	45853	chr1	229260000	229265000	L	R	CATG00000097457	CATG00000097473	0.035116	N	Y	Y	Y	Y
45806-45840	45806	chr1	229025000	229030000	45840	chr1	229195000	229200000	L	R	CATG00000097457	CATG00000097473	0.035116	N	Y	Y	Y	Y
45808-45848	45808	chr1	229035000	229040000	45848	chr1	229235000	229240000	L	R	CATG00000097457	CATG00000097473	0.035116	N	Y	Y	Y	Y
45811-45860	45811	chr1	229050000	229055000	45860	chr1	229295000	229300000	L	R	CATG00000097457	CATG00000097473	0.035116	N	Y	Y	Y	Y
45816-45834	45816	chr1	229075000	229080000	45834	chr1	229165000	229170000	L	R	CATG00000097457	CATG00000097473	0.035116	N	Y	Y	Y	Y
47022-47054	47022	chr1	235105000	235110000	47054	chr1	235265000	235270000	L	R	ENSG00000238005	ENSG00000173726	0.0449385	N	Y	Y	Y	Y
47217-47238	47217	chr1	236080000	236085000	47238	chr1	236185000	236190000	L	R	CATG00000040418	ENSG00000116962	0.0389278	N	Y	Y	Y	Y
47217-47238	47217	chr1	236080000	236085000	47238	chr1	236185000	236190000	L	R	ENSG00000229291	ENSG00000116962	0.0498873	N	Y	Y	Y	Y
47220-47230	47220	chr1	236095000	236100000	47230	chr1	236145000	236150000	L	R	CATG00000040418	ENSG00000116962	0.0389278	N	Y	Y	Y	Y
47220-47230	47220	chr1	236095000	236100000	47230	chr1	236145000	236150000	L	R	ENSG00000229291	ENSG00000116962	0.0498873	N	Y	Y	Y	Y
47222-47236	47222	chr1	236105000	236110000	47236	chr1	236175000	236180000	L	R	CATG00000040418	ENSG00000116962	0.0389278	N	Y	Y	Y	Y
47222-47236	47222	chr1	236105000	236110000	47236	chr1	236175000	236180000	L	R	ENSG00000229291	ENSG00000116962	0.0498873	N	Y	Y	Y	Y
47217-47228	47217	chr1	236080000	236085000	47228	chr1	236135000	236140000	L	R	CATG00000040418	ENSG00000116962	0.0389278	N	Y	Y	Y	Y
47217-47228	47217	chr1	236080000	236085000	47228	chr1	236135000	236140000	L	R	ENSG00000229291	ENSG00000116962	0.0498873	N	Y	Y	Y	Y
50556-50568	50556	chr2	3520000	3525000	50568	chr2	3580000	3585000	L	R	ENSG00000235078	ENSG00000182551	0.0019714	Y	N	Y	N	N
50556-50568	50556	chr2	3520000	3525000	50568	chr2	3580000	3585000	L	R	ENSG00000235078	ENSG00000255767	0.0019714	Y	N	Y	N	N
50556-50571	50556	chr2	3520000	3525000	50571	chr2	3595000	3600000	L	R	ENSG00000235078	ENSG00000182551	0.0019714	Y	N	Y	N	N
50556-50571	50556	chr2	3520000	3525000	50571	chr2	3595000	3600000	L	R	ENSG00000235078	ENSG00000255767	0.0019714	Y	N	Y	N	N
50556-50571	50556	chr2	3520000	3525000	50571	chr2	3595000	3600000	L	R	ENSG00000235078	ENSG00000171865	0.0019714	Y	N	Y	N	N
50556-50572	50556	chr2	3520000	3525000	50572	chr2	3600000	3605000	L	R	ENSG00000235078	ENSG00000171865	0.0019714	Y	N	Y	N	N
50556-50573	50556	chr2	3520000	3525000	50573	chr2	3605000	3610000	L	R	ENSG00000235078	ENSG00000171865	0.0019714	Y	N	Y	N	N
50556-50586	50556	chr2	3520000	3525000	50586	chr2	3670000	3675000	L	R	ENSG00000235078	ENSG00000171863	0.0019714	Y	N	Y	N	N
50556-50586	50556	chr2	3520000	3525000	50586	chr2	3670000	3675000	L	R	ENSG00000235078	ENSG00000118004	0.0019714	Y	N	Y	N	N
50557-50568	50557	chr2	3525000	3530000	50568	chr2	3580000	3585000	L	R	ENSG00000235078	ENSG00000182551	0.0019714	Y	N	Y	N	N
50557-50568	50557	chr2	3525000	3530000	50568	chr2	3580000	3585000	L	R	ENSG00000235078	ENSG00000255767	0.0019714	Y	N	Y	N	N
50557-50568	50557	chr2	3525000	3530000	50568	chr2	3580000	3585000	L	R	CATG00000047486	ENSG00000182551	0.0358215	Y	N	N	N	N
50557-50568	50557	chr2	3525000	3530000	50568	chr2	3580000	3585000	L	R	CATG00000047486	ENSG00000255767	0.0358215	Y	N	N	N	N
50557-50569	50557	chr2	3525000	3530000	50569	chr2	3585000	3590000	L	R	ENSG00000235078	ENSG00000182551	0.0019714	Y	N	Y	N	N
50557-50569	50557	chr2	3525000	3530000	50569	chr2	3585000	3590000	L	R	ENSG00000235078	ENSG00000255767	0.0019714	Y	N	Y	N	N
50557-50569	50557	chr2	3525000	3530000	50569	chr2	3585000	3590000	L	R	ENSG00000235078	ENSG00000171865	0.0019714	Y	N	Y	N	N
50557-50569	50557	chr2	3525000	3530000	50569	chr2	3585000	3590000	L	R	CATG00000047486	ENSG00000182551	0.0358215	Y	N	N	N	N
50557-50569	50557	chr2	3525000	3530000	50569	chr2	3585000	3590000	L	R	CATG00000047486	ENSG00000255767	0.0358215	Y	N	N	N	N
50557-50569	50557	chr2	3525000	3530000	50569	chr2	3585000	3590000	L	R	CATG00000047486	ENSG00000171865	0.0358215	Y	N	N	N	N
50557-50573	50557	chr2	3525000	3530000	50573	chr2	3605000	3610000	L	R	ENSG00000235078	ENSG00000171865	0.0019714	Y	N	Y	N	N
50557-50573	50557	chr2	3525000	3530000	50573	chr2	3605000	3610000	L	R	CATG00000047486	ENSG00000171865	0.0358215	Y	N	N	N	N
50557-50586	50557	chr2	3525000	3530000	50586	chr2	3670000	3675000	L	R	ENSG00000235078	ENSG00000171863	0.0019714	Y	N	Y	N	N
50557-50586	50557	chr2	3525000	3530000	50586	chr2	3670000	3675000	L	R	ENSG00000235078	ENSG00000118004	0.0019714	Y	N	Y	N	N
50557-50586	50557	chr2	3525000	3530000	50586	chr2	3670000	3675000	L	R	CATG00000047486	ENSG00000171863	0.0358215	Y	N	N	N	N
50557-50586	50557	chr2	3525000	3530000	50586	chr2	3670000	3675000	L	R	CATG00000047486	ENSG00000118004	0.0358215	Y	N	N	N	N
53764-53799	53764	chr2	19560000	19565000	53799	chr2	19735000	19740000	L	R	CATG00000047802	ENSG00000183891	0.0470649	N	N	Y	N	N
53764-53800	53764	chr2	19560000	19565000	53800	chr2	19740000	19745000	L	R	CATG00000047802	ENSG00000183891	0.0470649	N	N	Y	N	N
53764-53816	53764	chr2	19560000	19565000	53816	chr2	19820000	19825000	L	R	CATG00000047802	ENSG00000183891	0.0470649	N	N	Y	N	N
53764-53822	53764	chr2	19560000	19565000	53822	chr2	19850000	19855000	L	R	CATG00000047802	ENSG00000183891	0.0470649	N	N	Y	N	N
53764-53824	53764	chr2	19560000	19565000	53824	chr2	19860000	19865000	L	R	CATG00000047802	ENSG00000183891	0.0470649	N	N	Y	N	N
53764-53825	53764	chr2	19560000	19565000	53825	chr2	19865000	19870000	L	R	CATG00000047802	ENSG00000183891	0.0470649	N	N	Y	N	N
53764-53826	53764	chr2	19560000	19565000	53826	chr2	19870000	19875000	L	R	CATG00000047802	ENSG00000183891	0.0470649	N	N	Y	N	N
53764-53827	53764	chr2	19560000	19565000	53827	chr2	19875000	19880000	L	R	CATG00000047802	ENSG00000183891	0.0470649	N	N	Y	N	N
53764-53828	53764	chr2	19560000	19565000	53828	chr2	19880000	19885000	L	R	CATG00000047802	ENSG00000183891	0.0470649	N	N	Y	N	N
53764-53829	53764	chr2	19560000	19565000	53829	chr2	19885000	19890000	L	R	CATG00000047802	ENSG00000183891	0.0470649	N	N	Y	N	N
53764-53832	53764	chr2	19560000	19565000	53832	chr2	19900000	19905000	L	R	CATG00000047802	ENSG00000183891	0.0470649	N	N	Y	N	N
53764-53834	53764	chr2	19560000	19565000	53834	chr2	19910000	19915000	L	R	CATG00000047802	ENSG00000183891	0.0470649	N	N	Y	N	N
53764-53851	53764	chr2	19560000	19565000	53851	chr2	19995000	20000000	L	R	CATG00000047802	ENSG00000183891	0.0470649	N	N	Y	N	N
53764-53863	53764	chr2	19560000	19565000	53863	chr2	20055000	20060000	L	R	CATG00000047802	ENSG00000183891	0.0470649	N	N	Y	N	N
53764-53864	53764	chr2	19560000	19565000	53864	chr2	20060000	20065000	L	R	CATG00000047802	ENSG00000183891	0.0470649	N	N	Y	N	N
53764-53865	53764	chr2	19560000	19565000	53865	chr2	20065000	20070000	L	R	CATG00000047802	ENSG00000183891	0.0470649	N	N	Y	N	N
53764-53868	53764	chr2	19560000	19565000	53868	chr2	20080000	20085000	L	R	CATG00000047802	ENSG00000183891	0.0470649	N	N	Y	N	N
53764-53872	53764	chr2	19560000	19565000	53872	chr2	20100000	20105000	L	R	CATG00000047802	ENSG00000183891	0.0470649	N	N	Y	N	N
54042-54093	54042	chr2	20950000	20955000	54093	chr2	21205000	21210000	L	R	CATG00000047868	ENSG00000218819	0.0343531	N	N	N	N	N
54534-54588	54534	chr2	23410000	23415000	54588	chr2	23680000	23685000	L	R	ENSG00000232451	ENSG00000119771	0.000155629	Y	Y	Y	N	N
54534-54610	54534	chr2	23410000	23415000	54610	chr2	23790000	23795000	L	R	ENSG00000232451	ENSG00000119771	0.000155629	Y	Y	Y	N	N
55103-55145	55103	chr2	26255000	26260000	55145	chr2	26465000	26470000	L	R	CATG00000047935	ENSG00000084754	0.00603492	N	N	Y	Y	Y
55103-55145	55103	chr2	26255000	26260000	55145	chr2	26465000	26470000	L	R	CATG00000047935	ENSG00000138029	0.00603492	N	N	Y	Y	Y
55387-55393	55387	chr2	27675000	27680000	55393	chr2	27705000	27710000	L	R	ENSG00000235267	ENSG00000138002	0.0478197	N	N	N	N	N
55387-55394	55387	chr2	27675000	27680000	55394	chr2	27710000	27715000	L	R	ENSG00000235267	ENSG00000138002	0.0478197	N	N	N	N	N
55387-55394	55387	chr2	27675000	27680000	55394	chr2	27710000	27715000	L	R	ENSG00000235267	ENSG00000115226	0.0478197	N	N	N	N	N
55387-55395	55387	chr2	27675000	27680000	55395	chr2	27715000	27720000	L	R	ENSG00000235267	ENSG00000115226	0.0478197	N	N	N	N	N
55387-55395	55387	chr2	27675000	27680000	55395	chr2	27715000	27720000	L	R	ENSG00000235267	ENSG00000084734	0.0478197	N	N	N	N	N
55387-55395	55387	chr2	27675000	27680000	55395	chr2	27715000	27720000	L	R	ENSG00000235267	ENSG00000233438	0.0478197	N	N	N	N	N
55387-55410	55387	chr2	27675000	27680000	55410	chr2	27790000	27795000	L	R	ENSG00000235267	ENSG00000233438	0.0478197	N	N	N	N	N
55387-55419	55387	chr2	27675000	27680000	55419	chr2	27835000	27840000	L	R	ENSG00000235267	ENSG00000233438	0.0478197	N	N	N	N	N
55387-55419	55387	chr2	27675000	27680000	55419	chr2	27835000	27840000	L	R	ENSG00000235267	ENSG00000243943	0.0478197	N	N	N	N	N
55387-55422	55387	chr2	27675000	27680000	55422	chr2	27850000	27855000	L	R	ENSG00000235267	ENSG00000243943	0.0478197	N	N	N	N	N
55387-55422	55387	chr2	27675000	27680000	55422	chr2	27850000	27855000	L	R	ENSG00000235267	ENSG00000176714	0.0478197	N	N	N	N	N
55387-55422	55387	chr2	27675000	27680000	55422	chr2	27850000	27855000	L	R	ENSG00000235267	ENSG00000198522	0.0478197	N	N	N	N	N
55619-55646	55619	chr2	28835000	28840000	55646	chr2	28970000	28975000	L	R	CATG00000048007	ENSG00000213639	0.0239185	N	N	Y	Y	Y
55619-55647	55619	chr2	28835000	28840000	55647	chr2	28975000	28980000	L	R	CATG00000048007	ENSG00000213639	0.0239185	N	N	Y	Y	Y
55619-55648	55619	chr2	28835000	28840000	55648	chr2	28980000	28985000	L	R	CATG00000048007	ENSG00000213639	0.0239185	N	N	Y	Y	Y
55619-55652	55619	chr2	28835000	28840000	55652	chr2	29000000	29005000	L	R	CATG00000048007	ENSG00000213639	0.0239185	N	N	Y	Y	Y
55619-55652	55619	chr2	28835000	28840000	55652	chr2	29000000	29005000	L	R	CATG00000048007	ENSG00000163806	0.0239185	N	N	Y	Y	Y
55619-55657	55619	chr2	28835000	28840000	55657	chr2	29025000	29030000	L	R	CATG00000048007	ENSG00000213639	0.0239185	N	N	Y	Y	Y
55619-55657	55619	chr2	28835000	28840000	55657	chr2	29025000	29030000	L	R	CATG00000048007	ENSG00000163806	0.0239185	N	N	Y	Y	Y
55619-55658	55619	chr2	28835000	28840000	55658	chr2	29030000	29035000	L	R	CATG00000048007	ENSG00000213639	0.0239185	N	N	Y	Y	Y
55619-55658	55619	chr2	28835000	28840000	55658	chr2	29030000	29035000	L	R	CATG00000048007	ENSG00000163806	0.0239185	N	N	Y	Y	Y
59222-59272	59222	chr2	46850000	46855000	59272	chr2	47100000	47105000	L	R	CATG00000048331	CATG00000042690	0.0157929	Y	Y	Y	Y	Y
59223-59272	59223	chr2	46855000	46860000	59272	chr2	47100000	47105000	L	R	CATG00000048331	CATG00000042690	0.0157929	Y	Y	Y	Y	Y
59223-59273	59223	chr2	46855000	46860000	59273	chr2	47105000	47110000	L	R	CATG00000048331	CATG00000042690	0.0157929	Y	Y	Y	Y	Y
59223-59277	59223	chr2	46855000	46860000	59277	chr2	47125000	47130000	L	R	CATG00000048331	ENSG00000180398	0.0157929	Y	Y	Y	Y	Y
59223-59278	59223	chr2	46855000	46860000	59278	chr2	47130000	47135000	L	R	CATG00000048331	ENSG00000180398	0.0157929	Y	Y	Y	Y	Y
59223-59279	59223	chr2	46855000	46860000	59279	chr2	47135000	47140000	L	R	CATG00000048331	ENSG00000180398	0.0157929	Y	Y	Y	Y	Y
59223-59290	59223	chr2	46855000	46860000	59290	chr2	47190000	47195000	L	R	CATG00000048331	ENSG00000068724	0.0157929	Y	Y	Y	Y	Y
59224-59272	59224	chr2	46860000	46865000	59272	chr2	47100000	47105000	L	R	CATG00000048331	CATG00000042690	0.0157929	Y	Y	Y	Y	Y
59224-59273	59224	chr2	46860000	46865000	59273	chr2	47105000	47110000	L	R	CATG00000048331	CATG00000042690	0.0157929	Y	Y	Y	Y	Y
59224-59279	59224	chr2	46860000	46865000	59279	chr2	47135000	47140000	L	R	CATG00000048331	ENSG00000180398	0.0157929	Y	Y	Y	Y	Y
59225-59242	59225	chr2	46865000	46870000	59242	chr2	46950000	46955000	L	R	CATG00000048331	ENSG00000171150	0.0157929	Y	Y	Y	Y	Y
59225-59272	59225	chr2	46865000	46870000	59272	chr2	47100000	47105000	L	R	CATG00000048331	CATG00000042690	0.0157929	Y	Y	Y	Y	Y
59225-59273	59225	chr2	46865000	46870000	59273	chr2	47105000	47110000	L	R	CATG00000048331	CATG00000042690	0.0157929	Y	Y	Y	Y	Y
59225-59277	59225	chr2	46865000	46870000	59277	chr2	47125000	47130000	L	R	CATG00000048331	ENSG00000180398	0.0157929	Y	Y	Y	Y	Y
59226-59253	59226	chr2	46870000	46875000	59253	chr2	47005000	47010000	L	R	CATG00000048331	ENSG00000171150	0.0157929	Y	Y	Y	Y	Y
59226-59272	59226	chr2	46870000	46875000	59272	chr2	47100000	47105000	L	R	CATG00000048331	CATG00000042690	0.0157929	Y	Y	Y	Y	Y
59226-59273	59226	chr2	46870000	46875000	59273	chr2	47105000	47110000	L	R	CATG00000048331	CATG00000042690	0.0157929	Y	Y	Y	Y	Y
59226-59278	59226	chr2	46870000	46875000	59278	chr2	47130000	47135000	L	R	CATG00000048331	ENSG00000180398	0.0157929	Y	Y	Y	Y	Y
59227-59251	59227	chr2	46875000	46880000	59251	chr2	46995000	47000000	L	R	CATG00000048331	ENSG00000171150	0.0157929	Y	Y	Y	Y	Y
59227-59252	59227	chr2	46875000	46880000	59252	chr2	47000000	47005000	L	R	CATG00000048331	ENSG00000171150	0.0157929	Y	Y	Y	Y	Y
59227-59267	59227	chr2	46875000	46880000	59267	chr2	47075000	47080000	L	R	CATG00000048331	ENSG00000239332	0.0157929	Y	Y	Y	Y	Y
59227-59268	59227	chr2	46875000	46880000	59268	chr2	47080000	47085000	L	R	CATG00000048331	ENSG00000239332	0.0157929	Y	Y	Y	Y	Y
59227-59272	59227	chr2	46875000	46880000	59272	chr2	47100000	47105000	L	R	CATG00000048331	CATG00000042690	0.0157929	Y	Y	Y	Y	Y
59227-59273	59227	chr2	46875000	46880000	59273	chr2	47105000	47110000	L	R	CATG00000048331	CATG00000042690	0.0157929	Y	Y	Y	Y	Y
59227-59277	59227	chr2	46875000	46880000	59277	chr2	47125000	47130000	L	R	CATG00000048331	ENSG00000180398	0.0157929	Y	Y	Y	Y	Y
59227-59278	59227	chr2	46875000	46880000	59278	chr2	47130000	47135000	L	R	CATG00000048331	ENSG00000180398	0.0157929	Y	Y	Y	Y	Y
59227-59279	59227	chr2	46875000	46880000	59279	chr2	47135000	47140000	L	R	CATG00000048331	ENSG00000180398	0.0157929	Y	Y	Y	Y	Y
59227-59280	59227	chr2	46875000	46880000	59280	chr2	47140000	47145000	L	R	CATG00000048331	ENSG00000180398	0.0157929	Y	Y	Y	Y	Y
59227-59280	59227	chr2	46875000	46880000	59280	chr2	47140000	47145000	L	R	CATG00000048331	ENSG00000068724	0.0157929	Y	Y	Y	Y	Y
59228-59242	59228	chr2	46880000	46885000	59242	chr2	46950000	46955000	L	R	CATG00000048331	ENSG00000171150	0.0157929	Y	Y	Y	Y	Y
59228-59245	59228	chr2	46880000	46885000	59245	chr2	46965000	46970000	L	R	CATG00000048331	ENSG00000171150	0.0157929	Y	Y	Y	Y	Y
59228-59251	59228	chr2	46880000	46885000	59251	chr2	46995000	47000000	L	R	CATG00000048331	ENSG00000171150	0.0157929	Y	Y	Y	Y	Y
59228-59253	59228	chr2	46880000	46885000	59253	chr2	47005000	47010000	L	R	CATG00000048331	ENSG00000171150	0.0157929	Y	Y	Y	Y	Y
59228-59268	59228	chr2	46880000	46885000	59268	chr2	47080000	47085000	L	R	CATG00000048331	ENSG00000239332	0.0157929	Y	Y	Y	Y	Y
59228-59272	59228	chr2	46880000	46885000	59272	chr2	47100000	47105000	L	R	CATG00000048331	CATG00000042690	0.0157929	Y	Y	Y	Y	Y
59228-59273	59228	chr2	46880000	46885000	59273	chr2	47105000	47110000	L	R	CATG00000048331	CATG00000042690	0.0157929	Y	Y	Y	Y	Y
59228-59277	59228	chr2	46880000	46885000	59277	chr2	47125000	47130000	L	R	CATG00000048331	ENSG00000180398	0.0157929	Y	Y	Y	Y	Y
59228-59278	59228	chr2	46880000	46885000	59278	chr2	47130000	47135000	L	R	CATG00000048331	ENSG00000180398	0.0157929	Y	Y	Y	Y	Y
59228-59279	59228	chr2	46880000	46885000	59279	chr2	47135000	47140000	L	R	CATG00000048331	ENSG00000180398	0.0157929	Y	Y	Y	Y	Y
59516-59591	59516	chr2	48320000	48325000	59591	chr2	48695000	48700000	L	R	ENSG00000230773	ENSG00000162869	0.0410663	Y	Y	Y	Y	Y
59518-59585	59518	chr2	48330000	48335000	59585	chr2	48665000	48670000	L	R	ENSG00000230773	ENSG00000162869	0.0410663	Y	Y	Y	Y	Y
59519-59561	59519	chr2	48335000	48340000	59561	chr2	48545000	48550000	L	R	ENSG00000230773	ENSG00000170802	0.0410663	Y	Y	Y	Y	Y
59519-59564	59519	chr2	48335000	48340000	59564	chr2	48560000	48565000	L	R	ENSG00000230773	ENSG00000170802	0.0410663	Y	Y	Y	Y	Y
59519-59574	59519	chr2	48335000	48340000	59574	chr2	48610000	48615000	L	R	ENSG00000230773	ENSG00000170802	0.0410663	Y	Y	Y	Y	Y
59519-59585	59519	chr2	48335000	48340000	59585	chr2	48665000	48670000	L	R	ENSG00000230773	ENSG00000162869	0.0410663	Y	Y	Y	Y	Y
59519-59586	59519	chr2	48335000	48340000	59586	chr2	48670000	48675000	L	R	ENSG00000230773	ENSG00000162869	0.0410663	Y	Y	Y	Y	Y
59519-59588	59519	chr2	48335000	48340000	59588	chr2	48680000	48685000	L	R	ENSG00000230773	ENSG00000162869	0.0410663	Y	Y	Y	Y	Y
59519-59589	59519	chr2	48335000	48340000	59589	chr2	48685000	48690000	L	R	ENSG00000230773	ENSG00000162869	0.0410663	Y	Y	Y	Y	Y
59519-59592	59519	chr2	48335000	48340000	59592	chr2	48700000	48705000	L	R	ENSG00000230773	ENSG00000162869	0.0410663	Y	Y	Y	Y	Y
59519-59594	59519	chr2	48335000	48340000	59594	chr2	48710000	48715000	L	R	ENSG00000230773	ENSG00000162869	0.0410663	Y	Y	Y	Y	Y
59520-59563	59520	chr2	48340000	48345000	59563	chr2	48555000	48560000	L	R	ENSG00000230773	ENSG00000170802	0.0410663	Y	Y	Y	Y	Y
59520-59564	59520	chr2	48340000	48345000	59564	chr2	48560000	48565000	L	R	ENSG00000230773	ENSG00000170802	0.0410663	Y	Y	Y	Y	Y
59520-59567	59520	chr2	48340000	48345000	59567	chr2	48575000	48580000	L	R	ENSG00000230773	ENSG00000170802	0.0410663	Y	Y	Y	Y	Y
59520-59574	59520	chr2	48340000	48345000	59574	chr2	48610000	48615000	L	R	ENSG00000230773	ENSG00000170802	0.0410663	Y	Y	Y	Y	Y
59520-59595	59520	chr2	48340000	48345000	59595	chr2	48715000	48720000	L	R	ENSG00000230773	ENSG00000162869	0.0410663	Y	Y	Y	Y	Y
59521-59561	59521	chr2	48345000	48350000	59561	chr2	48545000	48550000	L	R	ENSG00000230773	ENSG00000170802	0.0410663	Y	Y	Y	Y	Y
59541-59569	59541	chr2	48445000	48450000	59569	chr2	48585000	48590000	L	R	ENSG00000230773	ENSG00000170802	0.0410663	Y	Y	Y	Y	Y
59558-59586	59558	chr2	48530000	48535000	59586	chr2	48670000	48675000	L	R	ENSG00000230773	ENSG00000162869	0.0410663	Y	Y	Y	Y	Y
59541-59560	59541	chr2	48445000	48450000	59560	chr2	48540000	48545000	L	R	ENSG00000230773	ENSG00000170802	0.0410663	Y	Y	Y	Y	Y
61743-61997	61743	chr2	59455000	59460000	61997	chr2	60725000	60730000	L	R	ENSG00000271955	ENSG00000119866	0.0185485	N	Y	N	N	N
61757-62007	61757	chr2	59525000	59530000	62007	chr2	60775000	60780000	L	R	ENSG00000271955	ENSG00000119866	0.0185485	N	Y	N	N	N
61777-62007	61777	chr2	59625000	59630000	62007	chr2	60775000	60780000	L	R	ENSG00000271955	ENSG00000119866	0.0185485	N	Y	N	N	N
61875-62007	61875	chr2	60115000	60120000	62007	chr2	60775000	60780000	L	R	ENSG00000271955	ENSG00000119866	0.0185485	N	Y	N	N	N
62132-62274	62132	chr2	61400000	61405000	62274	chr2	62110000	62115000	L	R	CATG00000048665	ENSG00000115484	0.00813188	Y	Y	Y	N	N
67070-67105	67070	chr2	86090000	86095000	67105	chr2	86265000	86270000	L	R	CATG00000043700	ENSG00000068654	0.0426903	N	Y	N	N	N
67070-67107	67070	chr2	86090000	86095000	67107	chr2	86275000	86280000	L	R	CATG00000043700	ENSG00000068654	0.0426903	N	Y	N	N	N
67070-67110	67070	chr2	86090000	86095000	67110	chr2	86290000	86295000	L	R	CATG00000043700	ENSG00000068654	0.0426903	N	Y	N	N	N
67070-67115	67070	chr2	86090000	86095000	67115	chr2	86315000	86320000	L	R	CATG00000043700	ENSG00000068654	0.0426903	N	Y	N	N	N
67070-67118	67070	chr2	86090000	86095000	67118	chr2	86330000	86335000	L	R	CATG00000043700	ENSG00000068654	0.0426903	N	Y	N	N	N
67070-67118	67070	chr2	86090000	86095000	67118	chr2	86330000	86335000	L	R	CATG00000043700	ENSG00000132300	0.0426903	N	Y	N	N	N
67515-67549	67515	chr2	88315000	88320000	67549	chr2	88485000	88490000	L	R	ENSG00000222724	ENSG00000144115	0.0242669	N	Y	Y	N	N
69356-69407	69356	chr2	97520000	97525000	69407	chr2	97775000	97780000	L	R	CATG00000043859	ENSG00000135976	0.0346464	N	N	N	N	N
69508-69610	69508	chr2	98280000	98285000	69610	chr2	98790000	98795000	L	R	ENSG00000201806	ENSG00000168658	0.0226788	N	N	Y	N	N
69508-69640	69508	chr2	98280000	98285000	69640	chr2	98940000	98945000	L	R	ENSG00000201806	ENSG00000222000	0.0226788	N	N	Y	N	N
69508-69646	69508	chr2	98280000	98285000	69646	chr2	98970000	98975000	L	R	ENSG00000201806	ENSG00000144191	0.0226788	N	N	Y	N	N
69727-69736	69727	chr2	99375000	99380000	69736	chr2	99420000	99425000	L	R	MSTRG.51469.1	ENSG00000196872	0.0374541	N	N	Y	Y	Y
72296-72339	72296	chr2	112220000	112225000	72339	chr2	112435000	112440000	L	R	ENSG00000172965	CATG00000049641	0.00363772	Y	Y	Y	Y	Y
72297-72340	72297	chr2	112225000	112230000	72340	chr2	112440000	112445000	L	R	ENSG00000172965	CATG00000049641	0.00363772	Y	Y	Y	Y	Y
72297-72343	72297	chr2	112225000	112230000	72343	chr2	112455000	112460000	L	R	ENSG00000172965	CATG00000049641	0.00363772	Y	Y	Y	Y	Y
72297-72344	72297	chr2	112225000	112230000	72344	chr2	112460000	112465000	L	R	ENSG00000172965	CATG00000049641	0.00363772	Y	Y	Y	Y	Y
72298-72343	72298	chr2	112230000	112235000	72343	chr2	112455000	112460000	L	R	ENSG00000172965	CATG00000049641	0.00363772	Y	Y	Y	Y	Y
72298-72344	72298	chr2	112230000	112235000	72344	chr2	112460000	112465000	L	R	ENSG00000172965	CATG00000049641	0.00363772	Y	Y	Y	Y	Y
72299-72343	72299	chr2	112235000	112240000	72343	chr2	112455000	112460000	L	R	ENSG00000172965	CATG00000049641	0.00363772	Y	Y	Y	Y	Y
72300-72338	72300	chr2	112240000	112245000	72338	chr2	112430000	112435000	L	R	ENSG00000172965	CATG00000049641	0.00363772	Y	Y	Y	Y	Y
72300-72343	72300	chr2	112240000	112245000	72343	chr2	112455000	112460000	L	R	ENSG00000172965	CATG00000049641	0.00363772	Y	Y	Y	Y	Y
72300-72344	72300	chr2	112240000	112245000	72344	chr2	112460000	112465000	L	R	ENSG00000172965	CATG00000049641	0.00363772	Y	Y	Y	Y	Y
72302-72344	72302	chr2	112250000	112255000	72344	chr2	112460000	112465000	L	R	ENSG00000172965	CATG00000049641	0.00363772	Y	Y	Y	Y	Y
72305-72343	72305	chr2	112265000	112270000	72343	chr2	112455000	112460000	L	R	ENSG00000172965	CATG00000049641	0.00363772	Y	Y	Y	Y	Y
72308-72342	72308	chr2	112280000	112285000	72342	chr2	112450000	112455000	L	R	ENSG00000172965	CATG00000049641	0.00363772	Y	Y	Y	Y	Y
72327-72340	72327	chr2	112375000	112380000	72340	chr2	112440000	112445000	L	R	ENSG00000172965	CATG00000049641	0.00363772	Y	Y	Y	Y	Y
72335-72343	72335	chr2	112415000	112420000	72343	chr2	112455000	112460000	L	R	ENSG00000172965	CATG00000049641	0.00363772	Y	Y	Y	Y	Y
72336-72342	72336	chr2	112420000	112425000	72342	chr2	112450000	112455000	L	R	ENSG00000172965	CATG00000049641	0.00363772	Y	Y	Y	Y	Y
72336-72343	72336	chr2	112420000	112425000	72343	chr2	112455000	112460000	L	R	ENSG00000172965	CATG00000049641	0.00363772	Y	Y	Y	Y	Y
74054-74067	74054	chr2	121010000	121015000	74067	chr2	121075000	121080000	L	R	CATG00000049818	CATG00000049821	0.00472046	N	N	Y	N	N
79344-79586	79344	chr2	147460000	147465000	79586	chr2	148670000	148675000	L	R	CATG00000050245	ENSG00000121989	0.00340934	N	Y	Y	Y	Y
79348-79585	79348	chr2	147480000	147485000	79585	chr2	148665000	148670000	L	R	CATG00000050245	ENSG00000121989	0.00340934	N	Y	Y	Y	Y
79353-79585	79353	chr2	147505000	147510000	79585	chr2	148665000	148670000	L	R	CATG00000050245	ENSG00000121989	0.00340934	N	Y	Y	Y	Y
79354-79586	79354	chr2	147510000	147515000	79586	chr2	148670000	148675000	L	R	CATG00000050245	ENSG00000121989	0.00340934	N	Y	Y	Y	Y
79356-79585	79356	chr2	147520000	147525000	79585	chr2	148665000	148670000	L	R	CATG00000050245	ENSG00000121989	0.00340934	N	Y	Y	Y	Y
79365-79588	79365	chr2	147565000	147570000	79588	chr2	148680000	148685000	L	R	CATG00000050245	ENSG00000121989	0.00340934	N	Y	Y	Y	Y
79375-79586	79375	chr2	147615000	147620000	79586	chr2	148670000	148675000	L	R	CATG00000050245	ENSG00000121989	0.00340934	N	Y	Y	Y	Y
79388-79585	79388	chr2	147680000	147685000	79585	chr2	148665000	148670000	L	R	CATG00000050245	ENSG00000121989	0.00340934	N	Y	Y	Y	Y
79391-79585	79391	chr2	147695000	147700000	79585	chr2	148665000	148670000	L	R	CATG00000050245	ENSG00000121989	0.00340934	N	Y	Y	Y	Y
79392-79585	79392	chr2	147700000	147705000	79585	chr2	148665000	148670000	L	R	CATG00000050245	ENSG00000121989	0.00340934	N	Y	Y	Y	Y
79400-79575	79400	chr2	147740000	147745000	79575	chr2	148615000	148620000	L	R	CATG00000050245	ENSG00000121989	0.00340934	N	Y	Y	Y	Y
79400-79576	79400	chr2	147740000	147745000	79576	chr2	148620000	148625000	L	R	CATG00000050245	ENSG00000121989	0.00340934	N	Y	Y	Y	Y
79400-79586	79400	chr2	147740000	147745000	79586	chr2	148670000	148675000	L	R	CATG00000050245	ENSG00000121989	0.00340934	N	Y	Y	Y	Y
79403-79575	79403	chr2	147755000	147760000	79575	chr2	148615000	148620000	L	R	CATG00000050245	ENSG00000121989	0.00340934	N	Y	Y	Y	Y
79403-79585	79403	chr2	147755000	147760000	79585	chr2	148665000	148670000	L	R	CATG00000050245	ENSG00000121989	0.00340934	N	Y	Y	Y	Y
79406-79585	79406	chr2	147770000	147775000	79585	chr2	148665000	148670000	L	R	CATG00000050245	ENSG00000121989	0.00340934	N	Y	Y	Y	Y
79409-79585	79409	chr2	147785000	147790000	79585	chr2	148665000	148670000	L	R	CATG00000050245	ENSG00000121989	0.00340934	N	Y	Y	Y	Y
79411-79572	79411	chr2	147795000	147800000	79572	chr2	148600000	148605000	L	R	CATG00000050245	ENSG00000121989	0.00340934	N	Y	Y	Y	Y
79412-79585	79412	chr2	147800000	147805000	79585	chr2	148665000	148670000	L	R	CATG00000050245	ENSG00000121989	0.00340934	N	Y	Y	Y	Y
79412-79586	79412	chr2	147800000	147805000	79586	chr2	148670000	148675000	L	R	CATG00000050245	ENSG00000121989	0.00340934	N	Y	Y	Y	Y
79413-79573	79413	chr2	147805000	147810000	79573	chr2	148605000	148610000	L	R	CATG00000050245	ENSG00000121989	0.00340934	N	Y	Y	Y	Y
79413-79586	79413	chr2	147805000	147810000	79586	chr2	148670000	148675000	L	R	CATG00000050245	ENSG00000121989	0.00340934	N	Y	Y	Y	Y
79414-79585	79414	chr2	147810000	147815000	79585	chr2	148665000	148670000	L	R	CATG00000050245	ENSG00000121989	0.00340934	N	Y	Y	Y	Y
79415-79586	79415	chr2	147815000	147820000	79586	chr2	148670000	148675000	L	R	CATG00000050245	ENSG00000121989	0.00340934	N	Y	Y	Y	Y
79415-79588	79415	chr2	147815000	147820000	79588	chr2	148680000	148685000	L	R	CATG00000050245	ENSG00000121989	0.00340934	N	Y	Y	Y	Y
79417-79572	79417	chr2	147825000	147830000	79572	chr2	148600000	148605000	L	R	CATG00000050245	ENSG00000121989	0.00340934	N	Y	Y	Y	Y
79417-79576	79417	chr2	147825000	147830000	79576	chr2	148620000	148625000	L	R	CATG00000050245	ENSG00000121989	0.00340934	N	Y	Y	Y	Y
79418-79584	79418	chr2	147830000	147835000	79584	chr2	148660000	148665000	L	R	CATG00000050245	ENSG00000121989	0.00340934	N	Y	Y	Y	Y
79419-79576	79419	chr2	147835000	147840000	79576	chr2	148620000	148625000	L	R	CATG00000050245	ENSG00000121989	0.00340934	N	Y	Y	Y	Y
79419-79586	79419	chr2	147835000	147840000	79586	chr2	148670000	148675000	L	R	CATG00000050245	ENSG00000121989	0.00340934	N	Y	Y	Y	Y
79420-79585	79420	chr2	147840000	147845000	79585	chr2	148665000	148670000	L	R	CATG00000050245	ENSG00000121989	0.00340934	N	Y	Y	Y	Y
79421-79576	79421	chr2	147845000	147850000	79576	chr2	148620000	148625000	L	R	CATG00000050245	ENSG00000121989	0.00340934	N	Y	Y	Y	Y
79422-79585	79422	chr2	147850000	147855000	79585	chr2	148665000	148670000	L	R	CATG00000050245	ENSG00000121989	0.00340934	N	Y	Y	Y	Y
79423-79574	79423	chr2	147855000	147860000	79574	chr2	148610000	148615000	L	R	CATG00000050245	ENSG00000121989	0.00340934	N	Y	Y	Y	Y
81946-81965	81946	chr2	160470000	160475000	81965	chr2	160565000	160570000	L	R	ENSG00000224152	ENSG00000123636	0.0259294	Y	N	Y	N	N
81946-81965	81946	chr2	160470000	160475000	81965	chr2	160565000	160570000	L	R	ENSG00000224152	ENSG00000136536	0.0259294	Y	N	Y	N	N
84961-85027	84961	chr2	175545000	175550000	85027	chr2	175875000	175880000	L	R	ENSG00000236449	ENSG00000115966	0.0306724	N	Y	N	N	N
84964-85025	84964	chr2	175560000	175565000	85025	chr2	175865000	175870000	L	R	ENSG00000236449	ENSG00000128656	0.0306724	N	Y	N	N	N
84965-85027	84965	chr2	175565000	175570000	85027	chr2	175875000	175880000	L	R	ENSG00000236449	ENSG00000115966	0.0306724	N	Y	N	N	N
84972-85022	84972	chr2	175600000	175605000	85022	chr2	175850000	175855000	L	R	ENSG00000236449	ENSG00000128656	0.0306724	N	Y	N	N	N
84973-85020	84973	chr2	175605000	175610000	85020	chr2	175840000	175845000	L	R	ENSG00000236449	ENSG00000128656	0.0306724	N	Y	N	N	N
84973-85021	84973	chr2	175605000	175610000	85021	chr2	175845000	175850000	L	R	ENSG00000236449	ENSG00000128656	0.0306724	N	Y	N	N	N
84974-85004	84974	chr2	175610000	175615000	85004	chr2	175760000	175765000	L	R	ENSG00000236449	ENSG00000128656	0.0306724	N	Y	N	N	N
84974-85005	84974	chr2	175610000	175615000	85005	chr2	175765000	175770000	L	R	ENSG00000236449	ENSG00000128656	0.0306724	N	Y	N	N	N
84974-85018	84974	chr2	175610000	175615000	85018	chr2	175830000	175835000	L	R	ENSG00000236449	ENSG00000128656	0.0306724	N	Y	N	N	N
84974-85020	84974	chr2	175610000	175615000	85020	chr2	175840000	175845000	L	R	ENSG00000236449	ENSG00000128656	0.0306724	N	Y	N	N	N
84974-85021	84974	chr2	175610000	175615000	85021	chr2	175845000	175850000	L	R	ENSG00000236449	ENSG00000128656	0.0306724	N	Y	N	N	N
84974-85023	84974	chr2	175610000	175615000	85023	chr2	175855000	175860000	L	R	ENSG00000236449	ENSG00000128656	0.0306724	N	Y	N	N	N
84974-85025	84974	chr2	175610000	175615000	85025	chr2	175865000	175870000	L	R	ENSG00000236449	ENSG00000128656	0.0306724	N	Y	N	N	N
84974-85036	84974	chr2	175610000	175615000	85036	chr2	175920000	175925000	L	R	ENSG00000236449	ENSG00000115966	0.0306724	N	Y	N	N	N
84975-85020	84975	chr2	175615000	175620000	85020	chr2	175840000	175845000	L	R	ENSG00000236449	ENSG00000128656	0.0306724	N	Y	N	N	N
84975-85021	84975	chr2	175615000	175620000	85021	chr2	175845000	175850000	L	R	ENSG00000236449	ENSG00000128656	0.0306724	N	Y	N	N	N
84975-85024	84975	chr2	175615000	175620000	85024	chr2	175860000	175865000	L	R	ENSG00000236449	ENSG00000128656	0.0306724	N	Y	N	N	N
84976-85019	84976	chr2	175620000	175625000	85019	chr2	175835000	175840000	L	R	ENSG00000236449	ENSG00000128656	0.0306724	N	Y	N	N	N
84976-85021	84976	chr2	175620000	175625000	85021	chr2	175845000	175850000	L	R	ENSG00000236449	ENSG00000128656	0.0306724	N	Y	N	N	N
84976-85022	84976	chr2	175620000	175625000	85022	chr2	175850000	175855000	L	R	ENSG00000236449	ENSG00000128656	0.0306724	N	Y	N	N	N
84977-85019	84977	chr2	175625000	175630000	85019	chr2	175835000	175840000	L	R	ENSG00000236449	ENSG00000128656	0.0306724	N	Y	N	N	N
84977-85021	84977	chr2	175625000	175630000	85021	chr2	175845000	175850000	L	R	ENSG00000236449	ENSG00000128656	0.0306724	N	Y	N	N	N
84977-85022	84977	chr2	175625000	175630000	85022	chr2	175850000	175855000	L	R	ENSG00000236449	ENSG00000128656	0.0306724	N	Y	N	N	N
84977-85023	84977	chr2	175625000	175630000	85023	chr2	175855000	175860000	L	R	ENSG00000236449	ENSG00000128656	0.0306724	N	Y	N	N	N
84977-85034	84977	chr2	175625000	175630000	85034	chr2	175910000	175915000	L	R	ENSG00000236449	ENSG00000115966	0.0306724	N	Y	N	N	N
84977-85047	84977	chr2	175625000	175630000	85047	chr2	175975000	175980000	L	R	ENSG00000236449	ENSG00000115966	0.0306724	N	Y	N	N	N
84978-85019	84978	chr2	175630000	175635000	85019	chr2	175835000	175840000	L	R	ENSG00000236449	ENSG00000128656	0.0306724	N	Y	N	N	N
84978-85021	84978	chr2	175630000	175635000	85021	chr2	175845000	175850000	L	R	ENSG00000236449	ENSG00000128656	0.0306724	N	Y	N	N	N
84978-85022	84978	chr2	175630000	175635000	85022	chr2	175850000	175855000	L	R	ENSG00000236449	ENSG00000128656	0.0306724	N	Y	N	N	N
84979-84992	84979	chr2	175635000	175640000	84992	chr2	175700000	175705000	L	R	ENSG00000236449	ENSG00000128656	0.0306724	N	Y	N	N	N
84979-85008	84979	chr2	175635000	175640000	85008	chr2	175780000	175785000	L	R	ENSG00000236449	ENSG00000128656	0.0306724	N	Y	N	N	N
84979-85012	84979	chr2	175635000	175640000	85012	chr2	175800000	175805000	L	R	ENSG00000236449	ENSG00000128656	0.0306724	N	Y	N	N	N
84979-85015	84979	chr2	175635000	175640000	85015	chr2	175815000	175820000	L	R	ENSG00000236449	ENSG00000128656	0.0306724	N	Y	N	N	N
84979-85016	84979	chr2	175635000	175640000	85016	chr2	175820000	175825000	L	R	ENSG00000236449	ENSG00000128656	0.0306724	N	Y	N	N	N
84979-85017	84979	chr2	175635000	175640000	85017	chr2	175825000	175830000	L	R	ENSG00000236449	ENSG00000128656	0.0306724	N	Y	N	N	N
84979-85019	84979	chr2	175635000	175640000	85019	chr2	175835000	175840000	L	R	ENSG00000236449	ENSG00000128656	0.0306724	N	Y	N	N	N
84979-85020	84979	chr2	175635000	175640000	85020	chr2	175840000	175845000	L	R	ENSG00000236449	ENSG00000128656	0.0306724	N	Y	N	N	N
84979-85021	84979	chr2	175635000	175640000	85021	chr2	175845000	175850000	L	R	ENSG00000236449	ENSG00000128656	0.0306724	N	Y	N	N	N
84979-85022	84979	chr2	175635000	175640000	85022	chr2	175850000	175855000	L	R	ENSG00000236449	ENSG00000128656	0.0306724	N	Y	N	N	N
84979-85023	84979	chr2	175635000	175640000	85023	chr2	175855000	175860000	L	R	ENSG00000236449	ENSG00000128656	0.0306724	N	Y	N	N	N
84979-85024	84979	chr2	175635000	175640000	85024	chr2	175860000	175865000	L	R	ENSG00000236449	ENSG00000128656	0.0306724	N	Y	N	N	N
84979-85026	84979	chr2	175635000	175640000	85026	chr2	175870000	175875000	L	R	ENSG00000236449	ENSG00000128656	0.0306724	N	Y	N	N	N
84979-85030	84979	chr2	175635000	175640000	85030	chr2	175890000	175895000	L	R	ENSG00000236449	ENSG00000115966	0.0306724	N	Y	N	N	N
84980-84983	84980	chr2	175640000	175645000	84983	chr2	175655000	175660000	L	R	ENSG00000236449	ENSG00000128656	0.0306724	N	Y	N	N	N
84980-84985	84980	chr2	175640000	175645000	84985	chr2	175665000	175670000	L	R	ENSG00000236449	ENSG00000128656	0.0306724	N	Y	N	N	N
84980-84986	84980	chr2	175640000	175645000	84986	chr2	175670000	175675000	L	R	ENSG00000236449	ENSG00000128656	0.0306724	N	Y	N	N	N
84980-84992	84980	chr2	175640000	175645000	84992	chr2	175700000	175705000	L	R	ENSG00000236449	ENSG00000128656	0.0306724	N	Y	N	N	N
84980-84997	84980	chr2	175640000	175645000	84997	chr2	175725000	175730000	L	R	ENSG00000236449	ENSG00000128656	0.0306724	N	Y	N	N	N
84980-85005	84980	chr2	175640000	175645000	85005	chr2	175765000	175770000	L	R	ENSG00000236449	ENSG00000128656	0.0306724	N	Y	N	N	N
84980-85006	84980	chr2	175640000	175645000	85006	chr2	175770000	175775000	L	R	ENSG00000236449	ENSG00000128656	0.0306724	N	Y	N	N	N
84980-85011	84980	chr2	175640000	175645000	85011	chr2	175795000	175800000	L	R	ENSG00000236449	ENSG00000128656	0.0306724	N	Y	N	N	N
84980-85019	84980	chr2	175640000	175645000	85019	chr2	175835000	175840000	L	R	ENSG00000236449	ENSG00000128656	0.0306724	N	Y	N	N	N
84980-85020	84980	chr2	175640000	175645000	85020	chr2	175840000	175845000	L	R	ENSG00000236449	ENSG00000128656	0.0306724	N	Y	N	N	N
84980-85021	84980	chr2	175640000	175645000	85021	chr2	175845000	175850000	L	R	ENSG00000236449	ENSG00000128656	0.0306724	N	Y	N	N	N
84980-85022	84980	chr2	175640000	175645000	85022	chr2	175850000	175855000	L	R	ENSG00000236449	ENSG00000128656	0.0306724	N	Y	N	N	N
84980-85023	84980	chr2	175640000	175645000	85023	chr2	175855000	175860000	L	R	ENSG00000236449	ENSG00000128656	0.0306724	N	Y	N	N	N
84980-85024	84980	chr2	175640000	175645000	85024	chr2	175860000	175865000	L	R	ENSG00000236449	ENSG00000128656	0.0306724	N	Y	N	N	N
84980-85025	84980	chr2	175640000	175645000	85025	chr2	175865000	175870000	L	R	ENSG00000236449	ENSG00000128656	0.0306724	N	Y	N	N	N
84980-85026	84980	chr2	175640000	175645000	85026	chr2	175870000	175875000	L	R	ENSG00000236449	ENSG00000128656	0.0306724	N	Y	N	N	N
84941-84961	84941	chr2	175445000	175450000	84961	chr2	175545000	175550000	L	R	ENSG00000236449	ENSG00000115935	0.0306724	N	Y	N	N	N
84941-84961	84941	chr2	175445000	175450000	84961	chr2	175545000	175550000	L	R	ENSG00000236449	CATG00000045578	0.0306724	N	Y	N	N	N
90550-90595	90550	chr2	203490000	203495000	90595	chr2	203715000	203720000	L	R	CATG00000051281	ENSG00000163596	0.031022	N	N	Y	N	N
90550-90595	90550	chr2	203490000	203495000	90595	chr2	203715000	203720000	L	R	MSTRG.54198.1	ENSG00000163596	0.0261269	N	N	Y	N	N
90551-90583	90551	chr2	203495000	203500000	90583	chr2	203655000	203660000	L	R	CATG00000051281	ENSG00000138439	0.031022	N	N	Y	N	N
90551-90583	90551	chr2	203495000	203500000	90583	chr2	203655000	203660000	L	R	CATG00000051281	ENSG00000163596	0.031022	N	N	Y	N	N
90551-90583	90551	chr2	203495000	203500000	90583	chr2	203655000	203660000	L	R	MSTRG.54198.1	ENSG00000138439	0.0261269	N	N	Y	N	N
90551-90583	90551	chr2	203495000	203500000	90583	chr2	203655000	203660000	L	R	MSTRG.54198.1	ENSG00000163596	0.0261269	N	N	Y	N	N
90551-90586	90551	chr2	203495000	203500000	90586	chr2	203670000	203675000	L	R	CATG00000051281	ENSG00000138439	0.031022	N	N	Y	N	N
90551-90586	90551	chr2	203495000	203500000	90586	chr2	203670000	203675000	L	R	CATG00000051281	ENSG00000163596	0.031022	N	N	Y	N	N
90551-90586	90551	chr2	203495000	203500000	90586	chr2	203670000	203675000	L	R	MSTRG.54198.1	ENSG00000138439	0.0261269	N	N	Y	N	N
90551-90586	90551	chr2	203495000	203500000	90586	chr2	203670000	203675000	L	R	MSTRG.54198.1	ENSG00000163596	0.0261269	N	N	Y	N	N
90551-90599	90551	chr2	203495000	203500000	90599	chr2	203735000	203740000	L	R	CATG00000051281	ENSG00000163596	0.031022	N	N	Y	N	N
90551-90599	90551	chr2	203495000	203500000	90599	chr2	203735000	203740000	L	R	CATG00000051281	ENSG00000138442	0.031022	N	N	Y	N	N
90551-90599	90551	chr2	203495000	203500000	90599	chr2	203735000	203740000	L	R	MSTRG.54198.1	ENSG00000163596	0.0261269	N	N	Y	N	N
90551-90599	90551	chr2	203495000	203500000	90599	chr2	203735000	203740000	L	R	MSTRG.54198.1	ENSG00000138442	0.0261269	N	N	Y	N	N
90551-90632	90551	chr2	203495000	203500000	90632	chr2	203900000	203905000	L	R	CATG00000051281	ENSG00000144426	0.031022	N	N	Y	N	N
90551-90632	90551	chr2	203495000	203500000	90632	chr2	203900000	203905000	L	R	MSTRG.54198.1	ENSG00000144426	0.0261269	N	N	Y	N	N
90732-90754	90732	chr2	204400000	204405000	90754	chr2	204510000	204515000	L	R	CATG00000046273	ENSG00000178562	0.0239185	N	N	Y	Y	Y
90732-90755	90732	chr2	204400000	204405000	90755	chr2	204515000	204520000	L	R	CATG00000046273	ENSG00000178562	0.0239185	N	N	Y	Y	Y
90732-90773	90732	chr2	204400000	204405000	90773	chr2	204605000	204610000	L	R	CATG00000046273	ENSG00000178562	0.0239185	N	N	Y	Y	Y
91675-91680	91675	chr2	209115000	209120000	91680	chr2	209140000	209145000	L	R	ENSG00000231908	ENSG00000115020	0.0202342	Y	N	Y	N	N
93383-93533	93383	chr2	217655000	217660000	93533	chr2	218405000	218410000	L	R	ENSG00000222832	ENSG00000231672	0.0226788	N	N	N	N	N
95341-95375	95341	chr2	227445000	227450000	95375	chr2	227615000	227620000	L	R	CATG00000051748	ENSG00000169047	0.0443363	N	N	Y	Y	Y
95341-95384	95341	chr2	227445000	227450000	95384	chr2	227660000	227665000	L	R	CATG00000051748	ENSG00000169047	0.0443363	N	N	Y	Y	Y
95342-95379	95342	chr2	227450000	227455000	95379	chr2	227635000	227640000	L	R	CATG00000051748	ENSG00000169047	0.0443363	N	N	Y	Y	Y
95342-95384	95342	chr2	227450000	227455000	95384	chr2	227660000	227665000	L	R	CATG00000051748	ENSG00000169047	0.0443363	N	N	Y	Y	Y
95345-95384	95345	chr2	227465000	227470000	95384	chr2	227660000	227665000	L	R	CATG00000051748	ENSG00000169047	0.0443363	N	N	Y	Y	Y
95346-95373	95346	chr2	227470000	227475000	95373	chr2	227605000	227610000	L	R	CATG00000051748	ENSG00000169047	0.0443363	N	N	Y	Y	Y
95346-95384	95346	chr2	227470000	227475000	95384	chr2	227660000	227665000	L	R	CATG00000051748	ENSG00000169047	0.0443363	N	N	Y	Y	Y
95347-95383	95347	chr2	227475000	227480000	95383	chr2	227655000	227660000	L	R	CATG00000051748	ENSG00000169047	0.0443363	N	N	Y	Y	Y
95349-95378	95349	chr2	227485000	227490000	95378	chr2	227630000	227635000	L	R	CATG00000051748	ENSG00000169047	0.0443363	N	N	Y	Y	Y
95351-95383	95351	chr2	227495000	227500000	95383	chr2	227655000	227660000	L	R	CATG00000051748	ENSG00000169047	0.0443363	N	N	Y	Y	Y
95355-95372	95355	chr2	227515000	227520000	95372	chr2	227600000	227605000	L	R	CATG00000051748	ENSG00000169047	0.0443363	N	N	Y	Y	Y
95355-95374	95355	chr2	227515000	227520000	95374	chr2	227610000	227615000	L	R	CATG00000051748	ENSG00000169047	0.0443363	N	N	Y	Y	Y
95355-95375	95355	chr2	227515000	227520000	95375	chr2	227615000	227620000	L	R	CATG00000051748	ENSG00000169047	0.0443363	N	N	Y	Y	Y
95355-95378	95355	chr2	227515000	227520000	95378	chr2	227630000	227635000	L	R	CATG00000051748	ENSG00000169047	0.0443363	N	N	Y	Y	Y
95355-95379	95355	chr2	227515000	227520000	95379	chr2	227635000	227640000	L	R	CATG00000051748	ENSG00000169047	0.0443363	N	N	Y	Y	Y
95355-95383	95355	chr2	227515000	227520000	95383	chr2	227655000	227660000	L	R	CATG00000051748	ENSG00000169047	0.0443363	N	N	Y	Y	Y
95355-95384	95355	chr2	227515000	227520000	95384	chr2	227660000	227665000	L	R	CATG00000051748	ENSG00000169047	0.0443363	N	N	Y	Y	Y
95356-95375	95356	chr2	227520000	227525000	95375	chr2	227615000	227620000	L	R	CATG00000051748	ENSG00000169047	0.0443363	N	N	Y	Y	Y
95357-95383	95357	chr2	227525000	227530000	95383	chr2	227655000	227660000	L	R	CATG00000051748	ENSG00000169047	0.0443363	N	N	Y	Y	Y
96900-96932	96900	chr2	235240000	235245000	96932	chr2	235400000	235405000	L	R	CATG00000047098	ENSG00000188042	0.00757312	N	N	N	N	N
96900-96932	96900	chr2	235240000	235245000	96932	chr2	235400000	235405000	L	R	CATG00000047098	CATG00000047113	0.00757312	N	N	N	N	N
96901-96930	96901	chr2	235245000	235250000	96930	chr2	235390000	235395000	L	R	CATG00000047098	ENSG00000188042	0.00757312	N	N	N	N	N
96901-96932	96901	chr2	235245000	235250000	96932	chr2	235400000	235405000	L	R	CATG00000047098	ENSG00000188042	0.00757312	N	N	N	N	N
96901-96932	96901	chr2	235245000	235250000	96932	chr2	235400000	235405000	L	R	CATG00000047098	CATG00000047113	0.00757312	N	N	N	N	N
100905-100989	100905	chr3	12065000	12070000	100989	chr3	12485000	12490000	L	R	ENSG00000157152	ENSG00000132170	0.0262982	Y	Y	Y	Y	Y
100914-100979	100914	chr3	12110000	12115000	100979	chr3	12435000	12440000	L	R	ENSG00000157152	ENSG00000132170	0.0262982	Y	Y	Y	Y	Y
100916-100976	100916	chr3	12120000	12125000	100976	chr3	12420000	12425000	L	R	ENSG00000157152	ENSG00000132170	0.0262982	Y	Y	Y	Y	Y
100916-100992	100916	chr3	12120000	12125000	100992	chr3	12500000	12505000	L	R	ENSG00000157152	ENSG00000132170	0.0262982	Y	Y	Y	Y	Y
100916-100997	100916	chr3	12120000	12125000	100997	chr3	12525000	12530000	L	R	ENSG00000157152	ENSG00000154743	0.0262982	Y	Y	Y	Y	Y
100917-100993	100917	chr3	12125000	12130000	100993	chr3	12505000	12510000	L	R	ENSG00000157152	ENSG00000132170	0.0262982	Y	Y	Y	Y	Y
100919-100976	100919	chr3	12135000	12140000	100976	chr3	12420000	12425000	L	R	ENSG00000157152	ENSG00000132170	0.0262982	Y	Y	Y	Y	Y
100920-100987	100920	chr3	12140000	12145000	100987	chr3	12475000	12480000	L	R	ENSG00000157152	ENSG00000132170	0.0262982	Y	Y	Y	Y	Y
100921-100986	100921	chr3	12145000	12150000	100986	chr3	12470000	12475000	L	R	ENSG00000157152	ENSG00000132170	0.0262982	Y	Y	Y	Y	Y
100921-100991	100921	chr3	12145000	12150000	100991	chr3	12495000	12500000	L	R	ENSG00000157152	ENSG00000132170	0.0262982	Y	Y	Y	Y	Y
100922-100986	100922	chr3	12150000	12155000	100986	chr3	12470000	12475000	L	R	ENSG00000157152	ENSG00000132170	0.0262982	Y	Y	Y	Y	Y
100923-100984	100923	chr3	12155000	12160000	100984	chr3	12460000	12465000	L	R	ENSG00000157152	ENSG00000132170	0.0262982	Y	Y	Y	Y	Y
100923-100986	100923	chr3	12155000	12160000	100986	chr3	12470000	12475000	L	R	ENSG00000157152	ENSG00000132170	0.0262982	Y	Y	Y	Y	Y
100923-100989	100923	chr3	12155000	12160000	100989	chr3	12485000	12490000	L	R	ENSG00000157152	ENSG00000132170	0.0262982	Y	Y	Y	Y	Y
100923-100991	100923	chr3	12155000	12160000	100991	chr3	12495000	12500000	L	R	ENSG00000157152	ENSG00000132170	0.0262982	Y	Y	Y	Y	Y
100924-100986	100924	chr3	12160000	12165000	100986	chr3	12470000	12475000	L	R	ENSG00000157152	ENSG00000132170	0.0262982	Y	Y	Y	Y	Y
100924-100997	100924	chr3	12160000	12165000	100997	chr3	12525000	12530000	L	R	ENSG00000157152	ENSG00000154743	0.0262982	Y	Y	Y	Y	Y
100925-100985	100925	chr3	12165000	12170000	100985	chr3	12465000	12470000	L	R	ENSG00000157152	ENSG00000132170	0.0262982	Y	Y	Y	Y	Y
100925-100989	100925	chr3	12165000	12170000	100989	chr3	12485000	12490000	L	R	ENSG00000157152	ENSG00000132170	0.0262982	Y	Y	Y	Y	Y
100925-100990	100925	chr3	12165000	12170000	100990	chr3	12490000	12495000	L	R	ENSG00000157152	ENSG00000132170	0.0262982	Y	Y	Y	Y	Y
100925-100994	100925	chr3	12165000	12170000	100994	chr3	12510000	12515000	L	R	ENSG00000157152	ENSG00000132170	0.0262982	Y	Y	Y	Y	Y
100925-100997	100925	chr3	12165000	12170000	100997	chr3	12525000	12530000	L	R	ENSG00000157152	ENSG00000154743	0.0262982	Y	Y	Y	Y	Y
100925-101078	100925	chr3	12165000	12170000	101078	chr3	12930000	12935000	L	R	ENSG00000157152	CATG00000059207	0.0262982	Y	Y	Y	Y	Y
100925-101078	100925	chr3	12165000	12170000	101078	chr3	12930000	12935000	L	R	ENSG00000157152	ENSG00000144711	0.0262982	Y	Y	Y	Y	Y
100926-100993	100926	chr3	12170000	12175000	100993	chr3	12505000	12510000	L	R	ENSG00000157152	ENSG00000132170	0.0262982	Y	Y	Y	Y	Y
100926-100997	100926	chr3	12170000	12175000	100997	chr3	12525000	12530000	L	R	ENSG00000157152	ENSG00000154743	0.0262982	Y	Y	Y	Y	Y
100926-100998	100926	chr3	12170000	12175000	100998	chr3	12530000	12535000	L	R	ENSG00000157152	ENSG00000154743	0.0262982	Y	Y	Y	Y	Y
100927-100989	100927	chr3	12175000	12180000	100989	chr3	12485000	12490000	L	R	ENSG00000157152	ENSG00000132170	0.0262982	Y	Y	Y	Y	Y
100927-100991	100927	chr3	12175000	12180000	100991	chr3	12495000	12500000	L	R	ENSG00000157152	ENSG00000132170	0.0262982	Y	Y	Y	Y	Y
100927-100993	100927	chr3	12175000	12180000	100993	chr3	12505000	12510000	L	R	ENSG00000157152	ENSG00000132170	0.0262982	Y	Y	Y	Y	Y
100927-100994	100927	chr3	12175000	12180000	100994	chr3	12510000	12515000	L	R	ENSG00000157152	ENSG00000132170	0.0262982	Y	Y	Y	Y	Y
100927-100997	100927	chr3	12175000	12180000	100997	chr3	12525000	12530000	L	R	ENSG00000157152	ENSG00000154743	0.0262982	Y	Y	Y	Y	Y
100927-100998	100927	chr3	12175000	12180000	100998	chr3	12530000	12535000	L	R	ENSG00000157152	ENSG00000154743	0.0262982	Y	Y	Y	Y	Y
100928-100959	100928	chr3	12180000	12185000	100959	chr3	12335000	12340000	L	R	ENSG00000157152	ENSG00000132170	0.0262982	Y	Y	Y	Y	Y
100928-100968	100928	chr3	12180000	12185000	100968	chr3	12380000	12385000	L	R	ENSG00000157152	ENSG00000132170	0.0262982	Y	Y	Y	Y	Y
100928-100989	100928	chr3	12180000	12185000	100989	chr3	12485000	12490000	L	R	ENSG00000157152	ENSG00000132170	0.0262982	Y	Y	Y	Y	Y
100928-100990	100928	chr3	12180000	12185000	100990	chr3	12490000	12495000	L	R	ENSG00000157152	ENSG00000132170	0.0262982	Y	Y	Y	Y	Y
100928-100992	100928	chr3	12180000	12185000	100992	chr3	12500000	12505000	L	R	ENSG00000157152	ENSG00000132170	0.0262982	Y	Y	Y	Y	Y
100928-100993	100928	chr3	12180000	12185000	100993	chr3	12505000	12510000	L	R	ENSG00000157152	ENSG00000132170	0.0262982	Y	Y	Y	Y	Y
100928-100994	100928	chr3	12180000	12185000	100994	chr3	12510000	12515000	L	R	ENSG00000157152	ENSG00000132170	0.0262982	Y	Y	Y	Y	Y
100928-100997	100928	chr3	12180000	12185000	100997	chr3	12525000	12530000	L	R	ENSG00000157152	ENSG00000154743	0.0262982	Y	Y	Y	Y	Y
100928-100998	100928	chr3	12180000	12185000	100998	chr3	12530000	12535000	L	R	ENSG00000157152	ENSG00000154743	0.0262982	Y	Y	Y	Y	Y
100929-100981	100929	chr3	12185000	12190000	100981	chr3	12445000	12450000	L	R	ENSG00000157152	ENSG00000132170	0.0262982	Y	Y	Y	Y	Y
100929-100986	100929	chr3	12185000	12190000	100986	chr3	12470000	12475000	L	R	ENSG00000157152	ENSG00000132170	0.0262982	Y	Y	Y	Y	Y
100929-100990	100929	chr3	12185000	12190000	100990	chr3	12490000	12495000	L	R	ENSG00000157152	ENSG00000132170	0.0262982	Y	Y	Y	Y	Y
100929-100991	100929	chr3	12185000	12190000	100991	chr3	12495000	12500000	L	R	ENSG00000157152	ENSG00000132170	0.0262982	Y	Y	Y	Y	Y
100929-100992	100929	chr3	12185000	12190000	100992	chr3	12500000	12505000	L	R	ENSG00000157152	ENSG00000132170	0.0262982	Y	Y	Y	Y	Y
100929-100993	100929	chr3	12185000	12190000	100993	chr3	12505000	12510000	L	R	ENSG00000157152	ENSG00000132170	0.0262982	Y	Y	Y	Y	Y
100929-100997	100929	chr3	12185000	12190000	100997	chr3	12525000	12530000	L	R	ENSG00000157152	ENSG00000154743	0.0262982	Y	Y	Y	Y	Y
100929-100999	100929	chr3	12185000	12190000	100999	chr3	12535000	12540000	L	R	ENSG00000157152	ENSG00000154743	0.0262982	Y	Y	Y	Y	Y
100929-101078	100929	chr3	12185000	12190000	101078	chr3	12930000	12935000	L	R	ENSG00000157152	CATG00000059207	0.0262982	Y	Y	Y	Y	Y
100929-101078	100929	chr3	12185000	12190000	101078	chr3	12930000	12935000	L	R	ENSG00000157152	ENSG00000144711	0.0262982	Y	Y	Y	Y	Y
100930-100957	100930	chr3	12190000	12195000	100957	chr3	12325000	12330000	L	R	ENSG00000157152	ENSG00000132170	0.0262982	Y	Y	Y	Y	Y
100930-100969	100930	chr3	12190000	12195000	100969	chr3	12385000	12390000	L	R	ENSG00000157152	ENSG00000132170	0.0262982	Y	Y	Y	Y	Y
100930-100973	100930	chr3	12190000	12195000	100973	chr3	12405000	12410000	L	R	ENSG00000157152	ENSG00000132170	0.0262982	Y	Y	Y	Y	Y
100930-100985	100930	chr3	12190000	12195000	100985	chr3	12465000	12470000	L	R	ENSG00000157152	ENSG00000132170	0.0262982	Y	Y	Y	Y	Y
100930-100990	100930	chr3	12190000	12195000	100990	chr3	12490000	12495000	L	R	ENSG00000157152	ENSG00000132170	0.0262982	Y	Y	Y	Y	Y
100930-100997	100930	chr3	12190000	12195000	100997	chr3	12525000	12530000	L	R	ENSG00000157152	ENSG00000154743	0.0262982	Y	Y	Y	Y	Y
100931-100974	100931	chr3	12195000	12200000	100974	chr3	12410000	12415000	L	R	ENSG00000157152	ENSG00000132170	0.0262982	Y	Y	Y	Y	Y
100931-100986	100931	chr3	12195000	12200000	100986	chr3	12470000	12475000	L	R	ENSG00000157152	ENSG00000132170	0.0262982	Y	Y	Y	Y	Y
100931-100992	100931	chr3	12195000	12200000	100992	chr3	12500000	12505000	L	R	ENSG00000157152	ENSG00000132170	0.0262982	Y	Y	Y	Y	Y
100931-100997	100931	chr3	12195000	12200000	100997	chr3	12525000	12530000	L	R	ENSG00000157152	ENSG00000154743	0.0262982	Y	Y	Y	Y	Y
100931-100998	100931	chr3	12195000	12200000	100998	chr3	12530000	12535000	L	R	ENSG00000157152	ENSG00000154743	0.0262982	Y	Y	Y	Y	Y
100932-100987	100932	chr3	12200000	12205000	100987	chr3	12475000	12480000	L	R	ENSG00000157152	ENSG00000132170	0.0262982	Y	Y	Y	Y	Y
100933-100992	100933	chr3	12205000	12210000	100992	chr3	12500000	12505000	L	R	ENSG00000157152	ENSG00000132170	0.0262982	Y	Y	Y	Y	Y
100933-100997	100933	chr3	12205000	12210000	100997	chr3	12525000	12530000	L	R	ENSG00000157152	ENSG00000154743	0.0262982	Y	Y	Y	Y	Y
100934-100984	100934	chr3	12210000	12215000	100984	chr3	12460000	12465000	L	R	ENSG00000157152	ENSG00000132170	0.0262982	Y	Y	Y	Y	Y
100934-100989	100934	chr3	12210000	12215000	100989	chr3	12485000	12490000	L	R	ENSG00000157152	ENSG00000132170	0.0262982	Y	Y	Y	Y	Y
100934-100990	100934	chr3	12210000	12215000	100990	chr3	12490000	12495000	L	R	ENSG00000157152	ENSG00000132170	0.0262982	Y	Y	Y	Y	Y
100935-100981	100935	chr3	12215000	12220000	100981	chr3	12445000	12450000	L	R	ENSG00000157152	ENSG00000132170	0.0262982	Y	Y	Y	Y	Y
100935-100998	100935	chr3	12215000	12220000	100998	chr3	12530000	12535000	L	R	ENSG00000157152	ENSG00000154743	0.0262982	Y	Y	Y	Y	Y
100935-101003	100935	chr3	12215000	12220000	101003	chr3	12555000	12560000	L	R	ENSG00000157152	ENSG00000154743	0.0262982	Y	Y	Y	Y	Y
100935-101003	100935	chr3	12215000	12220000	101003	chr3	12555000	12560000	L	R	ENSG00000157152	ENSG00000225526	0.0262982	Y	Y	Y	Y	Y
100936-100958	100936	chr3	12220000	12225000	100958	chr3	12330000	12335000	L	R	ENSG00000157152	ENSG00000132170	0.0262982	Y	Y	Y	Y	Y
100936-100991	100936	chr3	12220000	12225000	100991	chr3	12495000	12500000	L	R	ENSG00000157152	ENSG00000132170	0.0262982	Y	Y	Y	Y	Y
100936-100997	100936	chr3	12220000	12225000	100997	chr3	12525000	12530000	L	R	ENSG00000157152	ENSG00000154743	0.0262982	Y	Y	Y	Y	Y
100937-100985	100937	chr3	12225000	12230000	100985	chr3	12465000	12470000	L	R	ENSG00000157152	ENSG00000132170	0.0262982	Y	Y	Y	Y	Y
100937-100994	100937	chr3	12225000	12230000	100994	chr3	12510000	12515000	L	R	ENSG00000157152	ENSG00000132170	0.0262982	Y	Y	Y	Y	Y
100938-100997	100938	chr3	12230000	12235000	100997	chr3	12525000	12530000	L	R	ENSG00000157152	ENSG00000154743	0.0262982	Y	Y	Y	Y	Y
100939-100969	100939	chr3	12235000	12240000	100969	chr3	12385000	12390000	L	R	ENSG00000157152	ENSG00000132170	0.0262982	Y	Y	Y	Y	Y
100939-100989	100939	chr3	12235000	12240000	100989	chr3	12485000	12490000	L	R	ENSG00000157152	ENSG00000132170	0.0262982	Y	Y	Y	Y	Y
100939-100997	100939	chr3	12235000	12240000	100997	chr3	12525000	12530000	L	R	ENSG00000157152	ENSG00000154743	0.0262982	Y	Y	Y	Y	Y
100939-100999	100939	chr3	12235000	12240000	100999	chr3	12535000	12540000	L	R	ENSG00000157152	ENSG00000154743	0.0262982	Y	Y	Y	Y	Y
100941-101011	100941	chr3	12245000	12250000	101011	chr3	12595000	12600000	L	R	ENSG00000157152	ENSG00000225526	0.0262982	Y	Y	Y	Y	Y
100941-101011	100941	chr3	12245000	12250000	101011	chr3	12595000	12600000	L	R	ENSG00000157152	ENSG00000075975	0.0262982	Y	Y	Y	Y	Y
100942-100986	100942	chr3	12250000	12255000	100986	chr3	12470000	12475000	L	R	ENSG00000157152	ENSG00000132170	0.0262982	Y	Y	Y	Y	Y
100943-100960	100943	chr3	12255000	12260000	100960	chr3	12340000	12345000	L	R	ENSG00000157152	ENSG00000132170	0.0262982	Y	Y	Y	Y	Y
100943-100967	100943	chr3	12255000	12260000	100967	chr3	12375000	12380000	L	R	ENSG00000157152	ENSG00000132170	0.0262982	Y	Y	Y	Y	Y
100944-100964	100944	chr3	12260000	12265000	100964	chr3	12360000	12365000	L	R	ENSG00000157152	ENSG00000132170	0.0262982	Y	Y	Y	Y	Y
100945-100994	100945	chr3	12265000	12270000	100994	chr3	12510000	12515000	L	R	ENSG00000157152	ENSG00000132170	0.0262982	Y	Y	Y	Y	Y
100946-100989	100946	chr3	12270000	12275000	100989	chr3	12485000	12490000	L	R	ENSG00000157152	ENSG00000132170	0.0262982	Y	Y	Y	Y	Y
100951-100964	100951	chr3	12295000	12300000	100964	chr3	12360000	12365000	L	R	ENSG00000157152	ENSG00000132170	0.0262982	Y	Y	Y	Y	Y
100951-100971	100951	chr3	12295000	12300000	100971	chr3	12395000	12400000	L	R	ENSG00000157152	ENSG00000132170	0.0262982	Y	Y	Y	Y	Y
100951-100982	100951	chr3	12295000	12300000	100982	chr3	12450000	12455000	L	R	ENSG00000157152	ENSG00000132170	0.0262982	Y	Y	Y	Y	Y
100951-100986	100951	chr3	12295000	12300000	100986	chr3	12470000	12475000	L	R	ENSG00000157152	ENSG00000132170	0.0262982	Y	Y	Y	Y	Y
100951-100989	100951	chr3	12295000	12300000	100989	chr3	12485000	12490000	L	R	ENSG00000157152	ENSG00000132170	0.0262982	Y	Y	Y	Y	Y
100951-100994	100951	chr3	12295000	12300000	100994	chr3	12510000	12515000	L	R	ENSG00000157152	ENSG00000132170	0.0262982	Y	Y	Y	Y	Y
101075-101078	101075	chr3	12915000	12920000	101078	chr3	12930000	12935000	L	R	ENSG00000232746	CATG00000059207	0.0264356	N	Y	N	N	N
101075-101078	101075	chr3	12915000	12920000	101078	chr3	12930000	12935000	L	R	ENSG00000232746	ENSG00000144711	0.0264356	N	Y	N	N	N
101075-101098	101075	chr3	12915000	12920000	101098	chr3	13030000	13035000	L	R	ENSG00000232746	ENSG00000144711	0.0264356	N	Y	N	N	N
101075-101099	101075	chr3	12915000	12920000	101099	chr3	13035000	13040000	L	R	ENSG00000232746	ENSG00000144711	0.0264356	N	Y	N	N	N
101520-101541	101520	chr3	15140000	15145000	101541	chr3	15245000	15250000	L	R	CATG00000059260	ENSG00000131375	0.0223124	N	N	Y	N	N
101520-101543	101520	chr3	15140000	15145000	101543	chr3	15255000	15260000	L	R	CATG00000059260	ENSG00000131375	0.0223124	N	N	Y	N	N
101520-101557	101520	chr3	15140000	15145000	101557	chr3	15325000	15330000	L	R	CATG00000059260	ENSG00000131370	0.0223124	N	N	Y	N	N
101520-101582	101520	chr3	15140000	15145000	101582	chr3	15450000	15455000	L	R	CATG00000059260	ENSG00000206562	0.0223124	N	N	Y	N	N
101520-101586	101520	chr3	15140000	15145000	101586	chr3	15470000	15475000	L	R	CATG00000059260	ENSG00000144597	0.0223124	N	N	Y	N	N
102075-102179	102075	chr3	17915000	17920000	102179	chr3	18435000	18440000	L	R	CATG00000059322	ENSG00000131374	0.047586	N	Y	Y	Y	Y
102075-102179	102075	chr3	17915000	17920000	102179	chr3	18435000	18440000	L	R	CATG00000059322	ENSG00000182568	0.047586	N	Y	Y	Y	Y
102079-102184	102079	chr3	17935000	17940000	102184	chr3	18460000	18465000	L	R	CATG00000059322	ENSG00000131374	0.047586	N	Y	Y	Y	Y
102079-102184	102079	chr3	17935000	17940000	102184	chr3	18460000	18465000	L	R	CATG00000059322	ENSG00000182568	0.047586	N	Y	Y	Y	Y
102082-102179	102082	chr3	17950000	17955000	102179	chr3	18435000	18440000	L	R	CATG00000059322	ENSG00000131374	0.047586	N	Y	Y	Y	Y
102082-102179	102082	chr3	17950000	17955000	102179	chr3	18435000	18440000	L	R	CATG00000059322	ENSG00000182568	0.047586	N	Y	Y	Y	Y
102083-102177	102083	chr3	17955000	17960000	102177	chr3	18425000	18430000	L	R	CATG00000059322	ENSG00000131374	0.047586	N	Y	Y	Y	Y
102083-102177	102083	chr3	17955000	17960000	102177	chr3	18425000	18430000	L	R	CATG00000059322	ENSG00000182568	0.047586	N	Y	Y	Y	Y
102084-102176	102084	chr3	17960000	17965000	102176	chr3	18420000	18425000	L	R	CATG00000059322	ENSG00000131374	0.047586	N	Y	Y	Y	Y
102084-102176	102084	chr3	17960000	17965000	102176	chr3	18420000	18425000	L	R	CATG00000059322	ENSG00000182568	0.047586	N	Y	Y	Y	Y
102089-102184	102089	chr3	17985000	17990000	102184	chr3	18460000	18465000	L	R	CATG00000059322	ENSG00000131374	0.047586	N	Y	Y	Y	Y
102089-102184	102089	chr3	17985000	17990000	102184	chr3	18460000	18465000	L	R	CATG00000059322	ENSG00000182568	0.047586	N	Y	Y	Y	Y
103230-103267	103230	chr3	23690000	23695000	103267	chr3	23875000	23880000	L	R	CATG00000059466	ENSG00000170142	0.026892	N	N	Y	Y	Y
108200-108210	108200	chr3	48540000	48545000	108210	chr3	48590000	48595000	L	R	CATG00000060056	ENSG00000114268	0.0121117	N	Y	Y	N	N
108200-108232	108200	chr3	48540000	48545000	108232	chr3	48700000	48705000	L	R	CATG00000060056	ENSG00000008300	0.0121117	N	Y	Y	N	N
108200-108232	108200	chr3	48540000	48545000	108232	chr3	48700000	48705000	L	R	CATG00000060056	ENSG00000213672	0.0121117	N	Y	Y	N	N
108368-108369	108368	chr3	49380000	49385000	108369	chr3	49385000	49390000	L	R	CATG00000064587	ENSG00000067560	0.0226788	N	N	N	N	N
108368-108380	108368	chr3	49380000	49385000	108380	chr3	49440000	49445000	L	R	CATG00000064587	ENSG00000067560	0.0226788	N	N	N	N	N
108368-108381	108368	chr3	49380000	49385000	108381	chr3	49445000	49450000	L	R	CATG00000064587	ENSG00000067560	0.0226788	N	N	N	N	N
108368-108381	108368	chr3	49380000	49385000	108381	chr3	49445000	49450000	L	R	CATG00000064587	ENSG00000145022	0.0226788	N	N	N	N	N
108368-108383	108368	chr3	49380000	49385000	108383	chr3	49455000	49460000	L	R	CATG00000064587	ENSG00000145022	0.0226788	N	N	N	N	N
108368-108383	108368	chr3	49380000	49385000	108383	chr3	49455000	49460000	L	R	CATG00000064587	ENSG00000145020	0.0226788	N	N	N	N	N
108368-108383	108368	chr3	49380000	49385000	108383	chr3	49455000	49460000	L	R	CATG00000064587	ENSG00000145029	0.0226788	N	N	N	N	N
118751-118763	118751	chr3	101295000	101300000	118763	chr3	101355000	101360000	L	R	ENSG00000242299	CATG00000061099	0.0242669	Y	N	Y	N	N
118816-118874	118816	chr3	101620000	101625000	118874	chr3	101910000	101915000	L	R	CATG00000061104	ENSG00000170044	0.0292278	N	N	Y	Y	Y
118816-118875	118816	chr3	101620000	101625000	118875	chr3	101915000	101920000	L	R	CATG00000061104	ENSG00000170044	0.0292278	N	N	Y	Y	Y
118816-118880	118816	chr3	101620000	101625000	118880	chr3	101940000	101945000	L	R	CATG00000061104	ENSG00000170044	0.0292278	N	N	Y	Y	Y
120630-120707	120630	chr3	110690000	110695000	120707	chr3	111075000	111080000	L	R	ENSG00000242242	ENSG00000153283	0.00766378	N	Y	Y	N	N
120642-120715	120642	chr3	110750000	110755000	120715	chr3	111115000	111120000	L	R	ENSG00000242242	ENSG00000153283	0.00766378	N	Y	Y	N	N
120649-120745	120649	chr3	110785000	110790000	120745	chr3	111265000	111270000	L	R	ENSG00000242242	ENSG00000153283	0.00766378	N	Y	Y	N	N
120649-120745	120649	chr3	110785000	110790000	120745	chr3	111265000	111270000	L	R	ENSG00000242242	ENSG00000177494	0.00766378	N	Y	Y	N	N
120649-120746	120649	chr3	110785000	110790000	120746	chr3	111270000	111275000	L	R	ENSG00000242242	ENSG00000153283	0.00766378	N	Y	Y	N	N
120649-120746	120649	chr3	110785000	110790000	120746	chr3	111270000	111275000	L	R	ENSG00000242242	ENSG00000177494	0.00766378	N	Y	Y	N	N
120773-120837	120773	chr3	111405000	111410000	120837	chr3	111725000	111730000	L	R	CATG00000065618	ENSG00000144834	0.0239364	Y	Y	Y	Y	Y
120777-120831	120777	chr3	111425000	111430000	120831	chr3	111695000	111700000	L	R	CATG00000065618	ENSG00000144824	0.0239364	Y	Y	Y	Y	Y
120777-120831	120777	chr3	111425000	111430000	120831	chr3	111695000	111700000	L	R	CATG00000065618	ENSG00000144827	0.0239364	Y	Y	Y	Y	Y
120777-120836	120777	chr3	111425000	111430000	120836	chr3	111720000	111725000	L	R	CATG00000065618	ENSG00000144834	0.0239364	Y	Y	Y	Y	Y
120778-120835	120778	chr3	111430000	111435000	120835	chr3	111715000	111720000	L	R	CATG00000065618	ENSG00000144834	0.0239364	Y	Y	Y	Y	Y
120779-120830	120779	chr3	111435000	111440000	120830	chr3	111690000	111695000	L	R	CATG00000065618	ENSG00000144824	0.0239364	Y	Y	Y	Y	Y
120779-120831	120779	chr3	111435000	111440000	120831	chr3	111695000	111700000	L	R	CATG00000065618	ENSG00000144824	0.0239364	Y	Y	Y	Y	Y
120779-120831	120779	chr3	111435000	111440000	120831	chr3	111695000	111700000	L	R	CATG00000065618	ENSG00000144827	0.0239364	Y	Y	Y	Y	Y
120779-120832	120779	chr3	111435000	111440000	120832	chr3	111700000	111705000	L	R	CATG00000065618	ENSG00000144827	0.0239364	Y	Y	Y	Y	Y
120779-120836	120779	chr3	111435000	111440000	120836	chr3	111720000	111725000	L	R	CATG00000065618	ENSG00000144834	0.0239364	Y	Y	Y	Y	Y
120780-120835	120780	chr3	111440000	111445000	120835	chr3	111715000	111720000	L	R	CATG00000065618	ENSG00000144834	0.0239364	Y	Y	Y	Y	Y
120780-120848	120780	chr3	111440000	111445000	120848	chr3	111780000	111785000	L	R	CATG00000065618	ENSG00000176040	0.0239364	Y	Y	Y	Y	Y
120781-120831	120781	chr3	111445000	111450000	120831	chr3	111695000	111700000	L	R	CATG00000065618	ENSG00000144824	0.0239364	Y	Y	Y	Y	Y
120781-120831	120781	chr3	111445000	111450000	120831	chr3	111695000	111700000	L	R	CATG00000065618	ENSG00000144827	0.0239364	Y	Y	Y	Y	Y
120782-120830	120782	chr3	111450000	111455000	120830	chr3	111690000	111695000	L	R	CATG00000065618	ENSG00000144824	0.0239364	Y	Y	Y	Y	Y
120783-120832	120783	chr3	111455000	111460000	120832	chr3	111700000	111705000	L	R	CATG00000065618	ENSG00000144827	0.0239364	Y	Y	Y	Y	Y
120788-120835	120788	chr3	111480000	111485000	120835	chr3	111715000	111720000	L	R	CATG00000065618	ENSG00000144834	0.0239364	Y	Y	Y	Y	Y
122407-122475	122407	chr3	119575000	119580000	122475	chr3	119915000	119920000	L	R	CATG00000065842	ENSG00000175697	0.00842856	N	N	N	N	N
122407-122476	122407	chr3	119575000	119580000	122476	chr3	119920000	119925000	L	R	CATG00000065842	ENSG00000175697	0.00842856	N	N	N	N	N
122407-122480	122407	chr3	119575000	119580000	122480	chr3	119940000	119945000	L	R	CATG00000065842	ENSG00000175697	0.00842856	N	N	N	N	N
125961-126040	125961	chr3	137345000	137350000	126040	chr3	137740000	137745000	L	R	CATG00000066231	ENSG00000066405	0.0485016	N	Y	N	N	N
125961-126040	125961	chr3	137345000	137350000	126040	chr3	137740000	137745000	L	R	CATG00000066231	ENSG00000158163	0.0485016	N	Y	N	N	N
129775-129861	129775	chr3	156415000	156420000	129861	chr3	156845000	156850000	L	R	CATG00000062386	ENSG00000163660	0.0302222	Y	Y	Y	Y	Y
129775-129862	129775	chr3	156415000	156420000	129862	chr3	156850000	156855000	L	R	CATG00000062386	ENSG00000163660	0.0302222	Y	Y	Y	Y	Y
129775-129863	129775	chr3	156415000	156420000	129863	chr3	156855000	156860000	L	R	CATG00000062386	ENSG00000163660	0.0302222	Y	Y	Y	Y	Y
129775-129864	129775	chr3	156415000	156420000	129864	chr3	156860000	156865000	L	R	CATG00000062386	ENSG00000163660	0.0302222	Y	Y	Y	Y	Y
129776-129861	129776	chr3	156420000	156425000	129861	chr3	156845000	156850000	L	R	CATG00000062386	ENSG00000163660	0.0302222	Y	Y	Y	Y	Y
129776-129863	129776	chr3	156420000	156425000	129863	chr3	156855000	156860000	L	R	CATG00000062386	ENSG00000163660	0.0302222	Y	Y	Y	Y	Y
129777-129861	129777	chr3	156425000	156430000	129861	chr3	156845000	156850000	L	R	CATG00000062386	ENSG00000163660	0.0302222	Y	Y	Y	Y	Y
129779-129861	129779	chr3	156435000	156440000	129861	chr3	156845000	156850000	L	R	CATG00000062386	ENSG00000163660	0.0302222	Y	Y	Y	Y	Y
129784-129862	129784	chr3	156460000	156465000	129862	chr3	156850000	156855000	L	R	CATG00000062386	ENSG00000163660	0.0302222	Y	Y	Y	Y	Y
129785-129861	129785	chr3	156465000	156470000	129861	chr3	156845000	156850000	L	R	CATG00000062386	ENSG00000163660	0.0302222	Y	Y	Y	Y	Y
129785-129862	129785	chr3	156465000	156470000	129862	chr3	156850000	156855000	L	R	CATG00000062386	ENSG00000163660	0.0302222	Y	Y	Y	Y	Y
129785-129863	129785	chr3	156465000	156470000	129863	chr3	156855000	156860000	L	R	CATG00000062386	ENSG00000163660	0.0302222	Y	Y	Y	Y	Y
129788-129861	129788	chr3	156480000	156485000	129861	chr3	156845000	156850000	L	R	CATG00000062386	ENSG00000163660	0.0302222	Y	Y	Y	Y	Y
129788-129862	129788	chr3	156480000	156485000	129862	chr3	156850000	156855000	L	R	CATG00000062386	ENSG00000163660	0.0302222	Y	Y	Y	Y	Y
129791-129861	129791	chr3	156495000	156500000	129861	chr3	156845000	156850000	L	R	CATG00000062386	ENSG00000163660	0.0302222	Y	Y	Y	Y	Y
129791-129863	129791	chr3	156495000	156500000	129863	chr3	156855000	156860000	L	R	CATG00000062386	ENSG00000163660	0.0302222	Y	Y	Y	Y	Y
129792-129863	129792	chr3	156500000	156505000	129863	chr3	156855000	156860000	L	R	CATG00000062386	ENSG00000163660	0.0302222	Y	Y	Y	Y	Y
129793-129863	129793	chr3	156505000	156510000	129863	chr3	156855000	156860000	L	R	CATG00000062386	ENSG00000163660	0.0302222	Y	Y	Y	Y	Y
129794-129865	129794	chr3	156510000	156515000	129865	chr3	156865000	156870000	L	R	CATG00000062386	ENSG00000163660	0.0302222	Y	Y	Y	Y	Y
129796-129862	129796	chr3	156520000	156525000	129862	chr3	156850000	156855000	L	R	CATG00000062386	ENSG00000163660	0.0302222	Y	Y	Y	Y	Y
129797-129861	129797	chr3	156525000	156530000	129861	chr3	156845000	156850000	L	R	CATG00000062386	ENSG00000163660	0.0302222	Y	Y	Y	Y	Y
129797-129862	129797	chr3	156525000	156530000	129862	chr3	156850000	156855000	L	R	CATG00000062386	ENSG00000163660	0.0302222	Y	Y	Y	Y	Y
129798-129861	129798	chr3	156530000	156535000	129861	chr3	156845000	156850000	L	R	CATG00000062386	ENSG00000163660	0.0302222	Y	Y	Y	Y	Y
129798-129862	129798	chr3	156530000	156535000	129862	chr3	156850000	156855000	L	R	CATG00000062386	ENSG00000163660	0.0302222	Y	Y	Y	Y	Y
129798-129863	129798	chr3	156530000	156535000	129863	chr3	156855000	156860000	L	R	CATG00000062386	ENSG00000163660	0.0302222	Y	Y	Y	Y	Y
129799-129861	129799	chr3	156535000	156540000	129861	chr3	156845000	156850000	L	R	CATG00000062386	ENSG00000163660	0.0302222	Y	Y	Y	Y	Y
129799-129862	129799	chr3	156535000	156540000	129862	chr3	156850000	156855000	L	R	CATG00000062386	ENSG00000163660	0.0302222	Y	Y	Y	Y	Y
129800-129861	129800	chr3	156540000	156545000	129861	chr3	156845000	156850000	L	R	CATG00000062386	ENSG00000163660	0.0302222	Y	Y	Y	Y	Y
129800-129862	129800	chr3	156540000	156545000	129862	chr3	156850000	156855000	L	R	CATG00000062386	ENSG00000163660	0.0302222	Y	Y	Y	Y	Y
129800-129863	129800	chr3	156540000	156545000	129863	chr3	156855000	156860000	L	R	CATG00000062386	ENSG00000163660	0.0302222	Y	Y	Y	Y	Y
129802-129861	129802	chr3	156550000	156555000	129861	chr3	156845000	156850000	L	R	CATG00000062386	ENSG00000163660	0.0302222	Y	Y	Y	Y	Y
129803-129861	129803	chr3	156555000	156560000	129861	chr3	156845000	156850000	L	R	CATG00000062386	ENSG00000163660	0.0302222	Y	Y	Y	Y	Y
129805-129863	129805	chr3	156565000	156570000	129863	chr3	156855000	156860000	L	R	CATG00000062386	ENSG00000163660	0.0302222	Y	Y	Y	Y	Y
129807-129862	129807	chr3	156575000	156580000	129862	chr3	156850000	156855000	L	R	CATG00000062386	ENSG00000163660	0.0302222	Y	Y	Y	Y	Y
129808-129861	129808	chr3	156580000	156585000	129861	chr3	156845000	156850000	L	R	CATG00000062386	ENSG00000163660	0.0302222	Y	Y	Y	Y	Y
129808-129863	129808	chr3	156580000	156585000	129863	chr3	156855000	156860000	L	R	CATG00000062386	ENSG00000163660	0.0302222	Y	Y	Y	Y	Y
129813-129861	129813	chr3	156605000	156610000	129861	chr3	156845000	156850000	L	R	CATG00000062386	ENSG00000163660	0.0302222	Y	Y	Y	Y	Y
129785-129800	129785	chr3	156465000	156470000	129800	chr3	156540000	156545000	L	R	CATG00000062386	ENSG00000197980	0.0302222	Y	Y	Y	Y	Y
129785-129802	129785	chr3	156465000	156470000	129802	chr3	156550000	156555000	L	R	CATG00000062386	ENSG00000197980	0.0302222	Y	Y	Y	Y	Y
129786-129800	129786	chr3	156470000	156475000	129800	chr3	156540000	156545000	L	R	CATG00000062386	ENSG00000197980	0.0302222	Y	Y	Y	Y	Y
129787-129840	129787	chr3	156475000	156480000	129840	chr3	156740000	156745000	L	R	CATG00000062386	ENSG00000197980	0.0302222	Y	Y	Y	Y	Y
129788-129841	129788	chr3	156480000	156485000	129841	chr3	156745000	156750000	L	R	CATG00000062386	ENSG00000197980	0.0302222	Y	Y	Y	Y	Y
129792-129800	129792	chr3	156500000	156505000	129800	chr3	156540000	156545000	L	R	CATG00000062386	ENSG00000197980	0.0302222	Y	Y	Y	Y	Y
129797-129800	129797	chr3	156525000	156530000	129800	chr3	156540000	156545000	L	R	CATG00000062386	ENSG00000197980	0.0302222	Y	Y	Y	Y	Y
130176-130190	130176	chr3	158420000	158425000	130190	chr3	158490000	158495000	L	R	CATG00000062446	ENSG00000118855	0.00696294	Y	Y	N	N	N
130176-130193	130176	chr3	158420000	158425000	130193	chr3	158505000	158510000	L	R	CATG00000062446	ENSG00000118855	0.00696294	Y	Y	N	N	N
130177-130180	130177	chr3	158425000	158430000	130180	chr3	158440000	158445000	L	R	CATG00000062446	ENSG00000168827	0.00696294	Y	Y	N	N	N
130177-130180	130177	chr3	158425000	158430000	130180	chr3	158440000	158445000	L	R	CATG00000062446	ENSG00000118849	0.00696294	Y	Y	N	N	N
132210-132264	132210	chr3	168590000	168595000	132264	chr3	168860000	168865000	L	R	ENSG00000206120	ENSG00000085276	0.00102767	Y	Y	Y	Y	Y
132211-132264	132211	chr3	168595000	168600000	132264	chr3	168860000	168865000	L	R	ENSG00000206120	ENSG00000085276	0.00102767	Y	Y	Y	Y	Y
132213-132338	132213	chr3	168605000	168610000	132338	chr3	169230000	169235000	L	R	ENSG00000206120	ENSG00000085276	0.00102767	Y	Y	Y	Y	Y
135032-135055	135032	chr3	182700000	182705000	135055	chr3	182815000	182820000	L	R	CATG00000063071	ENSG00000078070	0.00758525	N	N	Y	N	N
136215-136225	136215	chr3	188615000	188620000	136225	chr3	188665000	188670000	L	R	CATG00000067196	ENSG00000188001	0.0121117	N	N	Y	Y	Y
137362-137478	137362	chr3	194350000	194355000	137478	chr3	194930000	194935000	L	R	ENSG00000229334	ENSG00000173950	0.00467601	Y	Y	Y	N	N
137362-137478	137362	chr3	194350000	194355000	137478	chr3	194930000	194935000	L	R	ENSG00000229334	ENSG00000114331	0.00467601	Y	Y	Y	N	N
137363-137467	137363	chr3	194355000	194360000	137467	chr3	194875000	194880000	L	R	ENSG00000229334	ENSG00000173950	0.00467601	Y	Y	Y	N	N
137365-137488	137365	chr3	194365000	194370000	137488	chr3	194980000	194985000	L	R	ENSG00000229334	ENSG00000173950	0.00467601	Y	Y	Y	N	N
137365-137488	137365	chr3	194365000	194370000	137488	chr3	194980000	194985000	L	R	ENSG00000229334	ENSG00000114331	0.00467601	Y	Y	Y	N	N
138876-139999	138876	chr4	3895000	3900000	139999	chr4	9510000	9515000	L	R	ENSG00000251271	ENSG00000186146	0.0345975	N	Y	Y	Y	Y
138888-138936	138888	chr4	3955000	3960000	138936	chr4	4195000	4200000	L	R	ENSG00000251271	CATG00000071666	0.0345975	N	Y	Y	Y	Y
138888-138936	138888	chr4	3955000	3960000	138936	chr4	4195000	4200000	L	R	ENSG00000251271	ENSG00000163982	0.0345975	N	Y	Y	Y	Y
138891-138937	138891	chr4	3970000	3975000	138937	chr4	4200000	4205000	L	R	ENSG00000251271	CATG00000071666	0.0345975	N	Y	Y	Y	Y
138891-138937	138891	chr4	3970000	3975000	138937	chr4	4200000	4205000	L	R	ENSG00000251271	ENSG00000163982	0.0345975	N	Y	Y	Y	Y
138892-140030	138892	chr4	3975000	3980000	140030	chr4	9665000	9670000	L	R	ENSG00000251271	CATG00000067697	0.0345975	N	Y	Y	Y	Y
138892-140031	138892	chr4	3975000	3980000	140031	chr4	9670000	9675000	L	R	ENSG00000251271	CATG00000067697	0.0345975	N	Y	Y	Y	Y
138894-138936	138894	chr4	3985000	3990000	138936	chr4	4195000	4200000	L	R	ENSG00000251271	CATG00000071666	0.0345975	N	Y	Y	Y	Y
138894-138936	138894	chr4	3985000	3990000	138936	chr4	4195000	4200000	L	R	ENSG00000251271	ENSG00000163982	0.0345975	N	Y	Y	Y	Y
138896-138935	138896	chr4	3995000	4000000	138935	chr4	4190000	4195000	L	R	ENSG00000251271	CATG00000071666	0.0345975	N	Y	Y	Y	Y
138896-138935	138896	chr4	3995000	4000000	138935	chr4	4190000	4195000	L	R	ENSG00000251271	ENSG00000163982	0.0345975	N	Y	Y	Y	Y
138904-139911	138904	chr4	4035000	4040000	139911	chr4	9070000	9075000	L	R	ENSG00000251271	CATG00000067693	0.0345975	N	Y	Y	Y	Y
138888-138912	138888	chr4	3955000	3960000	138912	chr4	4075000	4080000	L	R	ENSG00000251271	CATG00000071663	0.0345975	N	Y	Y	Y	Y
146036-146092	146036	chr4	39695000	39700000	146092	chr4	39975000	39980000	L	R	CATG00000072356	ENSG00000121892	0.0242669	N	N	Y	N	N
153126-153177	153126	chr4	75145000	75150000	153177	chr4	75400000	75405000	L	R	CATG00000072820	ENSG00000109321	0.041553	N	Y	Y	Y	Y
153132-153166	153132	chr4	75175000	75180000	153166	chr4	75345000	75350000	L	R	CATG00000072820	ENSG00000109321	0.041553	N	Y	Y	Y	Y
153133-153170	153133	chr4	75180000	75185000	153170	chr4	75365000	75370000	L	R	CATG00000072820	ENSG00000109321	0.041553	N	Y	Y	Y	Y
153134-153145	153134	chr4	75185000	75190000	153145	chr4	75240000	75245000	L	R	CATG00000072820	ENSG00000124882	0.041553	N	Y	Y	Y	Y
153134-153161	153134	chr4	75185000	75190000	153161	chr4	75320000	75325000	L	R	CATG00000072820	ENSG00000109321	0.041553	N	Y	Y	Y	Y
153134-153171	153134	chr4	75185000	75190000	153171	chr4	75370000	75375000	L	R	CATG00000072820	ENSG00000109321	0.041553	N	Y	Y	Y	Y
153134-153174	153134	chr4	75185000	75190000	153174	chr4	75385000	75390000	L	R	CATG00000072820	ENSG00000109321	0.041553	N	Y	Y	Y	Y
153134-153176	153134	chr4	75185000	75190000	153176	chr4	75395000	75400000	L	R	CATG00000072820	ENSG00000109321	0.041553	N	Y	Y	Y	Y
153134-153177	153134	chr4	75185000	75190000	153177	chr4	75400000	75405000	L	R	CATG00000072820	ENSG00000109321	0.041553	N	Y	Y	Y	Y
153134-153179	153134	chr4	75185000	75190000	153179	chr4	75410000	75415000	L	R	CATG00000072820	ENSG00000109321	0.041553	N	Y	Y	Y	Y
153135-153176	153135	chr4	75190000	75195000	153176	chr4	75395000	75400000	L	R	CATG00000072820	ENSG00000109321	0.041553	N	Y	Y	Y	Y
153135-153181	153135	chr4	75190000	75195000	153181	chr4	75420000	75425000	L	R	CATG00000072820	ENSG00000109321	0.041553	N	Y	Y	Y	Y
153136-153177	153136	chr4	75195000	75200000	153177	chr4	75400000	75405000	L	R	CATG00000072820	ENSG00000109321	0.041553	N	Y	Y	Y	Y
153136-153178	153136	chr4	75195000	75200000	153178	chr4	75405000	75410000	L	R	CATG00000072820	ENSG00000109321	0.041553	N	Y	Y	Y	Y
153137-153179	153137	chr4	75200000	75205000	153179	chr4	75410000	75415000	L	R	CATG00000072820	ENSG00000109321	0.041553	N	Y	Y	Y	Y
153140-153239	153140	chr4	75215000	75220000	153239	chr4	75710000	75715000	L	R	CATG00000072820	ENSG00000174808	0.041553	N	Y	Y	Y	Y
153141-153177	153141	chr4	75220000	75225000	153177	chr4	75400000	75405000	L	R	CATG00000072820	ENSG00000109321	0.041553	N	Y	Y	Y	Y
153142-153176	153142	chr4	75225000	75230000	153176	chr4	75395000	75400000	L	R	CATG00000072820	ENSG00000109321	0.041553	N	Y	Y	Y	Y
153143-153168	153143	chr4	75230000	75235000	153168	chr4	75355000	75360000	L	R	CATG00000072820	ENSG00000109321	0.041553	N	Y	Y	Y	Y
153143-153177	153143	chr4	75230000	75235000	153177	chr4	75400000	75405000	L	R	CATG00000072820	ENSG00000109321	0.041553	N	Y	Y	Y	Y
153143-153179	153143	chr4	75230000	75235000	153179	chr4	75410000	75415000	L	R	CATG00000072820	ENSG00000109321	0.041553	N	Y	Y	Y	Y
153143-153180	153143	chr4	75230000	75235000	153180	chr4	75415000	75420000	L	R	CATG00000072820	ENSG00000109321	0.041553	N	Y	Y	Y	Y
153138-153143	153138	chr4	75205000	75210000	153143	chr4	75230000	75235000	L	R	CATG00000072820	ENSG00000124882	0.041553	N	Y	Y	Y	Y
155999-156045	155999	chr4	89510000	89515000	156045	chr4	89740000	89745000	L	R	CATG00000073085	ENSG00000138640	0.0402433	N	Y	Y	N	N
162179-162292	162179	chr4	120410000	120415000	162292	chr4	120975000	120980000	L	R	ENSG00000245958	ENSG00000164109	0.0252581	Y	Y	Y	Y	Y
162184-162292	162184	chr4	120435000	120440000	162292	chr4	120975000	120980000	L	R	ENSG00000245958	ENSG00000164109	0.0252581	Y	Y	Y	Y	Y
162185-162292	162185	chr4	120440000	120445000	162292	chr4	120975000	120980000	L	R	ENSG00000245958	ENSG00000164109	0.0252581	Y	Y	Y	Y	Y
162186-162294	162186	chr4	120445000	120450000	162294	chr4	120985000	120990000	L	R	ENSG00000245958	ENSG00000164109	0.0252581	Y	Y	Y	Y	Y
162188-162292	162188	chr4	120455000	120460000	162292	chr4	120975000	120980000	L	R	ENSG00000245958	ENSG00000164109	0.0252581	Y	Y	Y	Y	Y
162190-162292	162190	chr4	120465000	120470000	162292	chr4	120975000	120980000	L	R	ENSG00000245958	ENSG00000164109	0.0252581	Y	Y	Y	Y	Y
162834-162846	162834	chr4	123685000	123690000	162846	chr4	123745000	123750000	L	R	CATG00000073635	ENSG00000138685	0.00596425	N	N	Y	Y	Y
162834-162846	162834	chr4	123685000	123690000	162846	chr4	123745000	123750000	L	R	CATG00000073635	ENSG00000145375	0.00596425	N	N	Y	Y	Y
162834-162857	162834	chr4	123685000	123690000	162857	chr4	123800000	123805000	L	R	CATG00000073635	ENSG00000138685	0.00596425	N	N	Y	Y	Y
162834-162857	162834	chr4	123685000	123690000	162857	chr4	123800000	123805000	L	R	CATG00000073635	ENSG00000145375	0.00596425	N	N	Y	Y	Y
162834-162857	162834	chr4	123685000	123690000	162857	chr4	123800000	123805000	L	R	CATG00000073635	ENSG00000170917	0.00596425	N	N	Y	Y	Y
162834-162858	162834	chr4	123685000	123690000	162858	chr4	123805000	123810000	L	R	CATG00000073635	ENSG00000138685	0.00596425	N	N	Y	Y	Y
162834-162858	162834	chr4	123685000	123690000	162858	chr4	123805000	123810000	L	R	CATG00000073635	ENSG00000145375	0.00596425	N	N	Y	Y	Y
162834-162858	162834	chr4	123685000	123690000	162858	chr4	123805000	123810000	L	R	CATG00000073635	ENSG00000170917	0.00596425	N	N	Y	Y	Y
162834-162861	162834	chr4	123685000	123690000	162861	chr4	123820000	123825000	L	R	CATG00000073635	ENSG00000138685	0.00596425	N	N	Y	Y	Y
162834-162861	162834	chr4	123685000	123690000	162861	chr4	123820000	123825000	L	R	CATG00000073635	ENSG00000145375	0.00596425	N	N	Y	Y	Y
162834-162861	162834	chr4	123685000	123690000	162861	chr4	123820000	123825000	L	R	CATG00000073635	ENSG00000170917	0.00596425	N	N	Y	Y	Y
162834-162863	162834	chr4	123685000	123690000	162863	chr4	123830000	123835000	L	R	CATG00000073635	ENSG00000145375	0.00596425	N	N	Y	Y	Y
162834-162863	162834	chr4	123685000	123690000	162863	chr4	123830000	123835000	L	R	CATG00000073635	ENSG00000170917	0.00596425	N	N	Y	Y	Y
162834-162865	162834	chr4	123685000	123690000	162865	chr4	123840000	123845000	L	R	CATG00000073635	ENSG00000145375	0.00596425	N	N	Y	Y	Y
162834-162865	162834	chr4	123685000	123690000	162865	chr4	123840000	123845000	L	R	CATG00000073635	ENSG00000170917	0.00596425	N	N	Y	Y	Y
184431-184464	184431	chr5	40515000	40520000	184464	chr5	40680000	40685000	L	R	CATG00000079614	ENSG00000171522	0.0178242	Y	Y	Y	Y	Y
184431-184464	184431	chr5	40515000	40520000	184464	chr5	40680000	40685000	L	R	CATG00000079614	CATG00000079626	0.0178242	Y	Y	Y	Y	Y
184708-184883	184708	chr5	41900000	41905000	184883	chr5	42775000	42780000	L	R	CATG00000079648	ENSG00000198865	0.0346464	N	N	Y	N	N
184708-184883	184708	chr5	41900000	41905000	184883	chr5	42775000	42780000	L	R	MSTRG.73980.1	ENSG00000198865	0.0216251	N	N	Y	N	N
184941-185012	184941	chr5	43065000	43070000	185012	chr5	43420000	43425000	L	R	ENSG00000215068	ENSG00000172239	0.00334539	Y	Y	Y	Y	Y
184949-185011	184949	chr5	43105000	43110000	185011	chr5	43415000	43420000	L	R	ENSG00000215068	ENSG00000172239	0.00334539	Y	Y	Y	Y	Y
184949-185024	184949	chr5	43105000	43110000	185024	chr5	43480000	43485000	L	R	ENSG00000215068	ENSG00000172239	0.00334539	Y	Y	Y	Y	Y
184949-185024	184949	chr5	43105000	43110000	185024	chr5	43480000	43485000	L	R	ENSG00000215068	ENSG00000151881	0.00334539	Y	Y	Y	Y	Y
184951-185031	184951	chr5	43115000	43120000	185031	chr5	43515000	43520000	L	R	ENSG00000215068	ENSG00000172239	0.00334539	Y	Y	Y	Y	Y
184951-185031	184951	chr5	43115000	43120000	185031	chr5	43515000	43520000	L	R	ENSG00000215068	ENSG00000172244	0.00334539	Y	Y	Y	Y	Y
184974-185025	184974	chr5	43230000	43235000	185025	chr5	43485000	43490000	L	R	ENSG00000215068	ENSG00000172239	0.00334539	Y	Y	Y	Y	Y
184974-185025	184974	chr5	43230000	43235000	185025	chr5	43485000	43490000	L	R	ENSG00000215068	ENSG00000172244	0.00334539	Y	Y	Y	Y	Y
184976-185014	184976	chr5	43240000	43245000	185014	chr5	43430000	43435000	L	R	ENSG00000215068	ENSG00000172239	0.00334539	Y	Y	Y	Y	Y
184984-185022	184984	chr5	43280000	43285000	185022	chr5	43470000	43475000	L	R	ENSG00000215068	ENSG00000172239	0.00334539	Y	Y	Y	Y	Y
184984-185022	184984	chr5	43280000	43285000	185022	chr5	43470000	43475000	L	R	ENSG00000215068	ENSG00000151881	0.00334539	Y	Y	Y	Y	Y
184986-185031	184986	chr5	43290000	43295000	185031	chr5	43515000	43520000	L	R	ENSG00000215068	ENSG00000172239	0.00334539	Y	Y	Y	Y	Y
184986-185031	184986	chr5	43290000	43295000	185031	chr5	43515000	43520000	L	R	ENSG00000215068	ENSG00000172244	0.00334539	Y	Y	Y	Y	Y
185008-185022	185008	chr5	43400000	43405000	185022	chr5	43470000	43475000	L	R	ENSG00000215068	ENSG00000172239	0.00334539	Y	Y	Y	Y	Y
185008-185022	185008	chr5	43400000	43405000	185022	chr5	43470000	43475000	L	R	ENSG00000215068	ENSG00000151881	0.00334539	Y	Y	Y	Y	Y
185008-185024	185008	chr5	43400000	43405000	185024	chr5	43480000	43485000	L	R	ENSG00000215068	ENSG00000172239	0.00334539	Y	Y	Y	Y	Y
185008-185024	185008	chr5	43400000	43405000	185024	chr5	43480000	43485000	L	R	ENSG00000215068	ENSG00000151881	0.00334539	Y	Y	Y	Y	Y
184909-184936	184909	chr5	42905000	42910000	184936	chr5	43040000	43045000	L	R	ENSG00000215068	ENSG00000177721	0.00334539	Y	Y	Y	Y	Y
184909-184941	184909	chr5	42905000	42910000	184941	chr5	43065000	43070000	L	R	ENSG00000215068	ENSG00000172262	0.00334539	Y	Y	Y	Y	Y
184909-184949	184909	chr5	42905000	42910000	184949	chr5	43105000	43110000	L	R	ENSG00000215068	ENSG00000172262	0.00334539	Y	Y	Y	Y	Y
184909-185006	184909	chr5	42905000	42910000	185006	chr5	43390000	43395000	L	R	ENSG00000215068	ENSG00000172239	0.00334539	Y	Y	Y	Y	Y
184909-185006	184909	chr5	42905000	42910000	185006	chr5	43390000	43395000	L	R	ENSG00000215068	ENSG00000151882	0.00334539	Y	Y	Y	Y	Y
184911-184936	184911	chr5	42915000	42920000	184936	chr5	43040000	43045000	L	R	ENSG00000215068	ENSG00000177721	0.00334539	Y	Y	Y	Y	Y
184911-184941	184911	chr5	42915000	42920000	184941	chr5	43065000	43070000	L	R	ENSG00000215068	ENSG00000172262	0.00334539	Y	Y	Y	Y	Y
184911-184942	184911	chr5	42915000	42920000	184942	chr5	43070000	43075000	L	R	ENSG00000215068	ENSG00000172262	0.00334539	Y	Y	Y	Y	Y
184911-184946	184911	chr5	42915000	42920000	184946	chr5	43090000	43095000	L	R	ENSG00000215068	ENSG00000172262	0.00334539	Y	Y	Y	Y	Y
184911-185006	184911	chr5	42915000	42920000	185006	chr5	43390000	43395000	L	R	ENSG00000215068	ENSG00000172239	0.00334539	Y	Y	Y	Y	Y
184911-185006	184911	chr5	42915000	42920000	185006	chr5	43390000	43395000	L	R	ENSG00000215068	ENSG00000151882	0.00334539	Y	Y	Y	Y	Y
184914-184972	184914	chr5	42930000	42935000	184972	chr5	43220000	43225000	L	R	ENSG00000215068	ENSG00000177453	0.00334539	Y	Y	Y	Y	Y
184917-184933	184917	chr5	42945000	42950000	184933	chr5	43025000	43030000	L	R	ENSG00000215068	ENSG00000177721	0.00334539	Y	Y	Y	Y	Y
184917-184936	184917	chr5	42945000	42950000	184936	chr5	43040000	43045000	L	R	ENSG00000215068	ENSG00000177721	0.00334539	Y	Y	Y	Y	Y
184917-185005	184917	chr5	42945000	42950000	185005	chr5	43385000	43390000	L	R	ENSG00000215068	ENSG00000172239	0.00334539	Y	Y	Y	Y	Y
184917-185005	184917	chr5	42945000	42950000	185005	chr5	43385000	43390000	L	R	ENSG00000215068	ENSG00000151882	0.00334539	Y	Y	Y	Y	Y
184918-184936	184918	chr5	42950000	42955000	184936	chr5	43040000	43045000	L	R	ENSG00000215068	ENSG00000177721	0.00334539	Y	Y	Y	Y	Y
184918-184941	184918	chr5	42950000	42955000	184941	chr5	43065000	43070000	L	R	ENSG00000215068	ENSG00000172262	0.00334539	Y	Y	Y	Y	Y
184925-184951	184925	chr5	42985000	42990000	184951	chr5	43115000	43120000	L	R	ENSG00000215068	ENSG00000172262	0.00334539	Y	Y	Y	Y	Y
184933-184991	184933	chr5	43025000	43030000	184991	chr5	43315000	43320000	L	R	ENSG00000215068	ENSG00000172239	0.00334539	Y	Y	Y	Y	Y
184936-184988	184936	chr5	43040000	43045000	184988	chr5	43300000	43305000	L	R	ENSG00000215068	ENSG00000172239	0.00334539	Y	Y	Y	Y	Y
184936-184988	184936	chr5	43040000	43045000	184988	chr5	43300000	43305000	L	R	ENSG00000215068	ENSG00000112972	0.00334539	Y	Y	Y	Y	Y
184936-185005	184936	chr5	43040000	43045000	185005	chr5	43385000	43390000	L	R	ENSG00000215068	ENSG00000172239	0.00334539	Y	Y	Y	Y	Y
184936-185005	184936	chr5	43040000	43045000	185005	chr5	43385000	43390000	L	R	ENSG00000215068	ENSG00000151882	0.00334539	Y	Y	Y	Y	Y
184941-184988	184941	chr5	43065000	43070000	184988	chr5	43300000	43305000	L	R	ENSG00000215068	ENSG00000172239	0.00334539	Y	Y	Y	Y	Y
184941-184988	184941	chr5	43065000	43070000	184988	chr5	43300000	43305000	L	R	ENSG00000215068	ENSG00000112972	0.00334539	Y	Y	Y	Y	Y
184941-185000	184941	chr5	43065000	43070000	185000	chr5	43360000	43365000	L	R	ENSG00000215068	ENSG00000172239	0.00334539	Y	Y	Y	Y	Y
184941-185007	184941	chr5	43065000	43070000	185007	chr5	43395000	43400000	L	R	ENSG00000215068	ENSG00000172239	0.00334539	Y	Y	Y	Y	Y
184941-185007	184941	chr5	43065000	43070000	185007	chr5	43395000	43400000	L	R	ENSG00000215068	ENSG00000151882	0.00334539	Y	Y	Y	Y	Y
184926-184936	184926	chr5	42990000	42995000	184936	chr5	43040000	43045000	L	R	ENSG00000215068	ENSG00000177721	0.00334539	Y	Y	Y	Y	Y
184926-184941	184926	chr5	42990000	42995000	184941	chr5	43065000	43070000	L	R	ENSG00000215068	ENSG00000172262	0.00334539	Y	Y	Y	Y	Y
184927-184936	184927	chr5	42995000	43000000	184936	chr5	43040000	43045000	L	R	ENSG00000215068	ENSG00000177721	0.00334539	Y	Y	Y	Y	Y
184927-184941	184927	chr5	42995000	43000000	184941	chr5	43065000	43070000	L	R	ENSG00000215068	ENSG00000172262	0.00334539	Y	Y	Y	Y	Y
184928-184936	184928	chr5	43000000	43005000	184936	chr5	43040000	43045000	L	R	ENSG00000215068	ENSG00000177721	0.00334539	Y	Y	Y	Y	Y
184929-184936	184929	chr5	43005000	43010000	184936	chr5	43040000	43045000	L	R	ENSG00000215068	ENSG00000177721	0.00334539	Y	Y	Y	Y	Y
184930-184936	184930	chr5	43010000	43015000	184936	chr5	43040000	43045000	L	R	ENSG00000215068	ENSG00000177721	0.00334539	Y	Y	Y	Y	Y
184931-184936	184931	chr5	43015000	43020000	184936	chr5	43040000	43045000	L	R	ENSG00000215068	ENSG00000177721	0.00334539	Y	Y	Y	Y	Y
184948-184990	184948	chr5	43100000	43105000	184990	chr5	43310000	43315000	L	R	ENSG00000215068	ENSG00000172239	0.00334539	Y	Y	Y	Y	Y
184948-184990	184948	chr5	43100000	43105000	184990	chr5	43310000	43315000	L	R	ENSG00000215068	ENSG00000112972	0.00334539	Y	Y	Y	Y	Y
184949-184984	184949	chr5	43105000	43110000	184984	chr5	43280000	43285000	L	R	ENSG00000215068	ENSG00000177453	0.00334539	Y	Y	Y	Y	Y
184949-184984	184949	chr5	43105000	43110000	184984	chr5	43280000	43285000	L	R	ENSG00000215068	ENSG00000172239	0.00334539	Y	Y	Y	Y	Y
184949-184984	184949	chr5	43105000	43110000	184984	chr5	43280000	43285000	L	R	ENSG00000215068	ENSG00000112972	0.00334539	Y	Y	Y	Y	Y
184949-184988	184949	chr5	43105000	43110000	184988	chr5	43300000	43305000	L	R	ENSG00000215068	ENSG00000172239	0.00334539	Y	Y	Y	Y	Y
184949-184988	184949	chr5	43105000	43110000	184988	chr5	43300000	43305000	L	R	ENSG00000215068	ENSG00000112972	0.00334539	Y	Y	Y	Y	Y
184949-184990	184949	chr5	43105000	43110000	184990	chr5	43310000	43315000	L	R	ENSG00000215068	ENSG00000172239	0.00334539	Y	Y	Y	Y	Y
184949-184990	184949	chr5	43105000	43110000	184990	chr5	43310000	43315000	L	R	ENSG00000215068	ENSG00000112972	0.00334539	Y	Y	Y	Y	Y
184949-185005	184949	chr5	43105000	43110000	185005	chr5	43385000	43390000	L	R	ENSG00000215068	ENSG00000172239	0.00334539	Y	Y	Y	Y	Y
184949-185005	184949	chr5	43105000	43110000	185005	chr5	43385000	43390000	L	R	ENSG00000215068	ENSG00000151882	0.00334539	Y	Y	Y	Y	Y
184949-185006	184949	chr5	43105000	43110000	185006	chr5	43390000	43395000	L	R	ENSG00000215068	ENSG00000172239	0.00334539	Y	Y	Y	Y	Y
184949-185006	184949	chr5	43105000	43110000	185006	chr5	43390000	43395000	L	R	ENSG00000215068	ENSG00000151882	0.00334539	Y	Y	Y	Y	Y
184951-185000	184951	chr5	43115000	43120000	185000	chr5	43360000	43365000	L	R	ENSG00000215068	ENSG00000172239	0.00334539	Y	Y	Y	Y	Y
184952-184966	184952	chr5	43120000	43125000	184966	chr5	43190000	43195000	L	R	ENSG00000215068	ENSG00000172262	0.00334539	Y	Y	Y	Y	Y
184952-184966	184952	chr5	43120000	43125000	184966	chr5	43190000	43195000	L	R	ENSG00000215068	ENSG00000177453	0.00334539	Y	Y	Y	Y	Y
184952-184972	184952	chr5	43120000	43125000	184972	chr5	43220000	43225000	L	R	ENSG00000215068	ENSG00000177453	0.00334539	Y	Y	Y	Y	Y
184954-184983	184954	chr5	43130000	43135000	184983	chr5	43275000	43280000	L	R	ENSG00000215068	ENSG00000177453	0.00334539	Y	Y	Y	Y	Y
184954-184983	184954	chr5	43130000	43135000	184983	chr5	43275000	43280000	L	R	ENSG00000215068	ENSG00000172239	0.00334539	Y	Y	Y	Y	Y
184956-184967	184956	chr5	43140000	43145000	184967	chr5	43195000	43200000	L	R	ENSG00000215068	ENSG00000177453	0.00334539	Y	Y	Y	Y	Y
184960-184984	184960	chr5	43160000	43165000	184984	chr5	43280000	43285000	L	R	ENSG00000215068	ENSG00000177453	0.00334539	Y	Y	Y	Y	Y
184960-184984	184960	chr5	43160000	43165000	184984	chr5	43280000	43285000	L	R	ENSG00000215068	ENSG00000172239	0.00334539	Y	Y	Y	Y	Y
184960-184984	184960	chr5	43160000	43165000	184984	chr5	43280000	43285000	L	R	ENSG00000215068	ENSG00000112972	0.00334539	Y	Y	Y	Y	Y
184966-185005	184966	chr5	43190000	43195000	185005	chr5	43385000	43390000	L	R	ENSG00000215068	ENSG00000172239	0.00334539	Y	Y	Y	Y	Y
184966-185005	184966	chr5	43190000	43195000	185005	chr5	43385000	43390000	L	R	ENSG00000215068	ENSG00000151882	0.00334539	Y	Y	Y	Y	Y
184969-185005	184969	chr5	43205000	43210000	185005	chr5	43385000	43390000	L	R	ENSG00000215068	ENSG00000172239	0.00334539	Y	Y	Y	Y	Y
184969-185005	184969	chr5	43205000	43210000	185005	chr5	43385000	43390000	L	R	ENSG00000215068	ENSG00000151882	0.00334539	Y	Y	Y	Y	Y
184969-185007	184969	chr5	43205000	43210000	185007	chr5	43395000	43400000	L	R	ENSG00000215068	ENSG00000172239	0.00334539	Y	Y	Y	Y	Y
184969-185007	184969	chr5	43205000	43210000	185007	chr5	43395000	43400000	L	R	ENSG00000215068	ENSG00000151882	0.00334539	Y	Y	Y	Y	Y
184974-184981	184974	chr5	43230000	43235000	184981	chr5	43265000	43270000	L	R	ENSG00000215068	ENSG00000177453	0.00334539	Y	Y	Y	Y	Y
184974-184981	184974	chr5	43230000	43235000	184981	chr5	43265000	43270000	L	R	ENSG00000215068	ENSG00000172239	0.00334539	Y	Y	Y	Y	Y
184974-184983	184974	chr5	43230000	43235000	184983	chr5	43275000	43280000	L	R	ENSG00000215068	ENSG00000177453	0.00334539	Y	Y	Y	Y	Y
184974-184983	184974	chr5	43230000	43235000	184983	chr5	43275000	43280000	L	R	ENSG00000215068	ENSG00000172239	0.00334539	Y	Y	Y	Y	Y
184974-184987	184974	chr5	43230000	43235000	184987	chr5	43295000	43300000	L	R	ENSG00000215068	ENSG00000172239	0.00334539	Y	Y	Y	Y	Y
184974-184987	184974	chr5	43230000	43235000	184987	chr5	43295000	43300000	L	R	ENSG00000215068	ENSG00000112972	0.00334539	Y	Y	Y	Y	Y
184974-184988	184974	chr5	43230000	43235000	184988	chr5	43300000	43305000	L	R	ENSG00000215068	ENSG00000172239	0.00334539	Y	Y	Y	Y	Y
184974-184988	184974	chr5	43230000	43235000	184988	chr5	43300000	43305000	L	R	ENSG00000215068	ENSG00000112972	0.00334539	Y	Y	Y	Y	Y
184974-184991	184974	chr5	43230000	43235000	184991	chr5	43315000	43320000	L	R	ENSG00000215068	ENSG00000172239	0.00334539	Y	Y	Y	Y	Y
184974-185004	184974	chr5	43230000	43235000	185004	chr5	43380000	43385000	L	R	ENSG00000215068	ENSG00000172239	0.00334539	Y	Y	Y	Y	Y
184974-185004	184974	chr5	43230000	43235000	185004	chr5	43380000	43385000	L	R	ENSG00000215068	ENSG00000151882	0.00334539	Y	Y	Y	Y	Y
184974-185005	184974	chr5	43230000	43235000	185005	chr5	43385000	43390000	L	R	ENSG00000215068	ENSG00000172239	0.00334539	Y	Y	Y	Y	Y
184974-185005	184974	chr5	43230000	43235000	185005	chr5	43385000	43390000	L	R	ENSG00000215068	ENSG00000151882	0.00334539	Y	Y	Y	Y	Y
184990-185006	184990	chr5	43310000	43315000	185006	chr5	43390000	43395000	L	R	ENSG00000215068	ENSG00000172239	0.00334539	Y	Y	Y	Y	Y
184990-185006	184990	chr5	43310000	43315000	185006	chr5	43390000	43395000	L	R	ENSG00000215068	ENSG00000151882	0.00334539	Y	Y	Y	Y	Y
184991-185004	184991	chr5	43315000	43320000	185004	chr5	43380000	43385000	L	R	ENSG00000215068	ENSG00000172239	0.00334539	Y	Y	Y	Y	Y
184991-185004	184991	chr5	43315000	43320000	185004	chr5	43380000	43385000	L	R	ENSG00000215068	ENSG00000151882	0.00334539	Y	Y	Y	Y	Y
184991-185005	184991	chr5	43315000	43320000	185005	chr5	43385000	43390000	L	R	ENSG00000215068	ENSG00000172239	0.00334539	Y	Y	Y	Y	Y
184991-185005	184991	chr5	43315000	43320000	185005	chr5	43385000	43390000	L	R	ENSG00000215068	ENSG00000151882	0.00334539	Y	Y	Y	Y	Y
192043-192075	192043	chr5	78575000	78580000	192075	chr5	78735000	78740000	L	R	ENSG00000213757	ENSG00000152413	0.0343531	N	N	N	N	N
192043-192076	192043	chr5	78575000	78580000	192076	chr5	78740000	78745000	L	R	ENSG00000213757	ENSG00000152413	0.0343531	N	N	N	N	N
192043-192079	192043	chr5	78575000	78580000	192079	chr5	78755000	78760000	L	R	ENSG00000213757	ENSG00000152413	0.0343531	N	N	N	N	N
192044-192077	192044	chr5	78580000	78585000	192077	chr5	78745000	78750000	L	R	ENSG00000213757	ENSG00000152413	0.0343531	N	N	N	N	N
195527-195627	195527	chr5	95995000	96000000	195627	chr5	96495000	96500000	L	R	CATG00000080576	ENSG00000251606	0.0242669	Y	N	Y	Y	Y
195527-195627	195527	chr5	95995000	96000000	195627	chr5	96495000	96500000	L	R	CATG00000080576	ENSG00000058729	0.0242669	Y	N	Y	Y	Y
206355-206358	206355	chr5	150135000	150140000	206358	chr5	150150000	150155000	L	R	CATG00000078059	ENSG00000269636	0.0226788	N	N	Y	Y	Y
206355-206359	206355	chr5	150135000	150140000	206359	chr5	150155000	150160000	L	R	CATG00000078059	ENSG00000269636	0.0226788	N	N	Y	Y	Y
206355-206359	206355	chr5	150135000	150140000	206359	chr5	150155000	150160000	L	R	CATG00000078059	ENSG00000256235	0.0226788	N	N	Y	Y	Y
206355-206360	206355	chr5	150135000	150140000	206360	chr5	150160000	150165000	L	R	CATG00000078059	ENSG00000269636	0.0226788	N	N	Y	Y	Y
206355-206360	206355	chr5	150135000	150140000	206360	chr5	150160000	150165000	L	R	CATG00000078059	ENSG00000256235	0.0226788	N	N	Y	Y	Y
206355-206361	206355	chr5	150135000	150140000	206361	chr5	150165000	150170000	L	R	CATG00000078059	ENSG00000269636	0.0226788	N	N	Y	Y	Y
206355-206361	206355	chr5	150135000	150140000	206361	chr5	150165000	150170000	L	R	CATG00000078059	ENSG00000256235	0.0226788	N	N	Y	Y	Y
206355-206363	206355	chr5	150135000	150140000	206363	chr5	150175000	150180000	L	R	CATG00000078059	ENSG00000269636	0.0226788	N	N	Y	Y	Y
206355-206363	206355	chr5	150135000	150140000	206363	chr5	150175000	150180000	L	R	CATG00000078059	ENSG00000256235	0.0226788	N	N	Y	Y	Y
206355-206373	206355	chr5	150135000	150140000	206373	chr5	150225000	150230000	L	R	CATG00000078059	ENSG00000237693	0.0226788	N	N	Y	Y	Y
206355-206427	206355	chr5	150135000	150140000	206427	chr5	150495000	150500000	L	R	CATG00000078059	ENSG00000145901	0.0226788	N	N	Y	Y	Y
206355-206427	206355	chr5	150135000	150140000	206427	chr5	150495000	150500000	L	R	CATG00000078059	ENSG00000197043	0.0226788	N	N	Y	Y	Y
209339-209622	209339	chr5	165055000	165060000	209622	chr5	166470000	166475000	L	R	ENSG00000241956	ENSG00000145934	0.001315	N	Y	Y	Y	Y
209339-209623	209339	chr5	165055000	165060000	209623	chr5	166475000	166480000	L	R	ENSG00000241956	ENSG00000145934	0.001315	N	Y	Y	Y	Y
211442-211476	211442	chr5	175570000	175575000	211476	chr5	175740000	175745000	L	R	ENSG00000248596	ENSG00000170085	0.0426155	Y	Y	Y	Y	Y
211446-211475	211446	chr5	175590000	175595000	211475	chr5	175735000	175740000	L	R	ENSG00000248596	ENSG00000170085	0.0426155	Y	Y	Y	Y	Y
212782-212791	212782	chr6	1350000	1355000	212791	chr6	1395000	1400000	L	R	ENSG00000261730	ENSG00000137273	0.000188912	Y	Y	Y	Y	Y
212733-212774	212733	chr6	1105000	1110000	212774	chr6	1310000	1315000	L	R	ENSG00000261730	ENSG00000164379	0.000188912	Y	Y	Y	Y	Y
212734-212774	212734	chr6	1110000	1115000	212774	chr6	1310000	1315000	L	R	ENSG00000261730	ENSG00000164379	0.000188912	Y	Y	Y	Y	Y
212745-212774	212745	chr6	1165000	1170000	212774	chr6	1310000	1315000	L	R	ENSG00000261730	ENSG00000164379	0.000188912	Y	Y	Y	Y	Y
218063-218084	218063	chr6	27755000	27760000	218084	chr6	27860000	27865000	L	R	CATG00000087905	ENSG00000233822	0.00300616	Y	N	Y	N	N
218063-218084	218063	chr6	27755000	27760000	218084	chr6	27860000	27865000	L	R	CATG00000087905	ENSG00000197153	0.00300616	Y	N	Y	N	N
218063-218084	218063	chr6	27755000	27760000	218084	chr6	27860000	27865000	L	R	CATG00000087905	ENSG00000233224	0.00300616	Y	N	Y	N	N
218063-218084	218063	chr6	27755000	27760000	218084	chr6	27860000	27865000	L	R	CATG00000087905	ENSG00000196331	0.00300616	Y	N	Y	N	N
218064-218067	218064	chr6	27760000	27765000	218067	chr6	27775000	27780000	L	R	CATG00000087905	ENSG00000233822	0.00300616	Y	N	Y	N	N
218064-218067	218064	chr6	27760000	27765000	218067	chr6	27775000	27780000	L	R	CATG00000087905	ENSG00000185130	0.00300616	Y	N	Y	N	N
218064-218067	218064	chr6	27760000	27765000	218067	chr6	27775000	27780000	L	R	CATG00000087905	ENSG00000196747	0.00300616	Y	N	Y	N	N
218064-218067	218064	chr6	27760000	27765000	218067	chr6	27775000	27780000	L	R	CATG00000087905	ENSG00000203813	0.00300616	Y	N	Y	N	N
218064-218079	218064	chr6	27760000	27765000	218079	chr6	27835000	27840000	L	R	CATG00000087905	ENSG00000233822	0.00300616	Y	N	Y	N	N
218064-218079	218064	chr6	27760000	27765000	218079	chr6	27835000	27840000	L	R	CATG00000087905	ENSG00000198374	0.00300616	Y	N	Y	N	N
218064-218079	218064	chr6	27760000	27765000	218079	chr6	27835000	27840000	L	R	CATG00000087905	ENSG00000184357	0.00300616	Y	N	Y	N	N
218064-218079	218064	chr6	27760000	27765000	218079	chr6	27835000	27840000	L	R	CATG00000087905	CATG00000087909	0.00300616	Y	N	Y	N	N
218064-218079	218064	chr6	27760000	27765000	218079	chr6	27835000	27840000	L	R	CATG00000087905	ENSG00000182572	0.00300616	Y	N	Y	N	N
218064-218084	218064	chr6	27760000	27765000	218084	chr6	27860000	27865000	L	R	CATG00000087905	ENSG00000233822	0.00300616	Y	N	Y	N	N
218064-218084	218064	chr6	27760000	27765000	218084	chr6	27860000	27865000	L	R	CATG00000087905	ENSG00000197153	0.00300616	Y	N	Y	N	N
218064-218084	218064	chr6	27760000	27765000	218084	chr6	27860000	27865000	L	R	CATG00000087905	ENSG00000233224	0.00300616	Y	N	Y	N	N
218064-218084	218064	chr6	27760000	27765000	218084	chr6	27860000	27865000	L	R	CATG00000087905	ENSG00000196331	0.00300616	Y	N	Y	N	N
218650-218680	218650	chr6	30690000	30695000	218680	chr6	30840000	30845000	L	R	ENSG00000272540	ENSG00000204580	0.0198732	N	N	Y	Y	Y
218650-218681	218650	chr6	30690000	30695000	218681	chr6	30845000	30850000	L	R	ENSG00000272540	ENSG00000204580	0.0198732	N	N	Y	Y	Y
218650-218683	218650	chr6	30690000	30695000	218683	chr6	30855000	30860000	L	R	ENSG00000272540	ENSG00000204580	0.0198732	N	N	Y	Y	Y
218650-218686	218650	chr6	30690000	30695000	218686	chr6	30870000	30875000	L	R	ENSG00000272540	ENSG00000204580	0.0198732	N	N	Y	Y	Y
218650-218688	218650	chr6	30690000	30695000	218688	chr6	30880000	30885000	L	R	ENSG00000272540	ENSG00000137411	0.0198732	N	N	Y	Y	Y
218650-218688	218650	chr6	30690000	30695000	218688	chr6	30880000	30885000	L	R	ENSG00000272540	ENSG00000213780	0.0198732	N	N	Y	Y	Y
218650-218728	218650	chr6	30690000	30695000	218728	chr6	31080000	31085000	L	R	ENSG00000272540	ENSG00000204542	0.0198732	N	N	Y	Y	Y
218650-218728	218650	chr6	30690000	30695000	218728	chr6	31080000	31085000	L	R	ENSG00000272540	ENSG00000204540	0.0198732	N	N	Y	Y	Y
218650-218728	218650	chr6	30690000	30695000	218728	chr6	31080000	31085000	L	R	ENSG00000272540	ENSG00000204539	0.0198732	N	N	Y	Y	Y
218655-218680	218655	chr6	30715000	30720000	218680	chr6	30840000	30845000	L	R	CATG00000087998	ENSG00000204580	0.026892	N	N	Y	Y	Y
218655-218681	218655	chr6	30715000	30720000	218681	chr6	30845000	30850000	L	R	CATG00000087998	ENSG00000204580	0.026892	N	N	Y	Y	Y
218655-218683	218655	chr6	30715000	30720000	218683	chr6	30855000	30860000	L	R	CATG00000087998	ENSG00000204580	0.026892	N	N	Y	Y	Y
218655-218702	218655	chr6	30715000	30720000	218702	chr6	30950000	30955000	L	R	CATG00000087998	ENSG00000204544	0.026892	N	N	Y	Y	Y
218655-218717	218655	chr6	30715000	30720000	218717	chr6	31025000	31030000	L	R	CATG00000087998	CATG00000088014	0.026892	N	N	Y	Y	Y
218655-218719	218655	chr6	30715000	30720000	218719	chr6	31035000	31040000	L	R	CATG00000087998	CATG00000088014	0.026892	N	N	Y	Y	Y
218656-218680	218656	chr6	30720000	30725000	218680	chr6	30840000	30845000	L	R	CATG00000087998	ENSG00000204580	0.026892	N	N	Y	Y	Y
218656-218681	218656	chr6	30720000	30725000	218681	chr6	30845000	30850000	L	R	CATG00000087998	ENSG00000204580	0.026892	N	N	Y	Y	Y
218656-218682	218656	chr6	30720000	30725000	218682	chr6	30850000	30855000	L	R	CATG00000087998	ENSG00000204580	0.026892	N	N	Y	Y	Y
218656-218728	218656	chr6	30720000	30725000	218728	chr6	31080000	31085000	L	R	CATG00000087998	ENSG00000204542	0.026892	N	N	Y	Y	Y
218656-218728	218656	chr6	30720000	30725000	218728	chr6	31080000	31085000	L	R	CATG00000087998	ENSG00000204540	0.026892	N	N	Y	Y	Y
218656-218728	218656	chr6	30720000	30725000	218728	chr6	31080000	31085000	L	R	CATG00000087998	ENSG00000204539	0.026892	N	N	Y	Y	Y
218650-218653	218650	chr6	30690000	30695000	218653	chr6	30705000	30710000	L	R	ENSG00000272540	ENSG00000137312	0.0198732	N	N	Y	Y	Y
218655-218657	218655	chr6	30715000	30720000	218657	chr6	30725000	30730000	L	R	CATG00000087998	CATG00000083471	0.026892	N	N	Y	Y	Y
219572-219588	219572	chr6	35300000	35305000	219588	chr6	35380000	35385000	L	R	CATG00000083706	ENSG00000112033	0.0154867	N	N	N	N	N
219572-219590	219572	chr6	35300000	35305000	219590	chr6	35390000	35395000	L	R	CATG00000083706	ENSG00000112033	0.0154867	N	N	N	N	N
219572-219593	219572	chr6	35300000	35305000	219593	chr6	35405000	35410000	L	R	CATG00000083706	CATG00000083710	0.0154867	N	N	N	N	N
219572-219594	219572	chr6	35300000	35305000	219594	chr6	35410000	35415000	L	R	CATG00000083706	CATG00000083710	0.0154867	N	N	N	N	N
219572-219595	219572	chr6	35300000	35305000	219595	chr6	35415000	35420000	L	R	CATG00000083706	CATG00000083710	0.0154867	N	N	N	N	N
219572-219596	219572	chr6	35300000	35305000	219596	chr6	35420000	35425000	L	R	CATG00000083706	ENSG00000112039	0.0154867	N	N	N	N	N
219572-219598	219572	chr6	35300000	35305000	219598	chr6	35430000	35435000	L	R	CATG00000083706	ENSG00000112039	0.0154867	N	N	N	N	N
219572-219599	219572	chr6	35300000	35305000	219599	chr6	35435000	35440000	L	R	CATG00000083706	ENSG00000112039	0.0154867	N	N	N	N	N
219572-219599	219572	chr6	35300000	35305000	219599	chr6	35435000	35440000	L	R	CATG00000083706	ENSG00000007866	0.0154867	N	N	N	N	N
219572-219599	219572	chr6	35300000	35305000	219599	chr6	35435000	35440000	L	R	CATG00000083706	ENSG00000198755	0.0154867	N	N	N	N	N
219572-219655	219572	chr6	35300000	35305000	219655	chr6	35715000	35720000	L	R	CATG00000083706	ENSG00000157343	0.0154867	N	N	N	N	N
219573-219595	219573	chr6	35305000	35310000	219595	chr6	35415000	35420000	L	R	CATG00000083706	CATG00000083710	0.0154867	N	N	N	N	N
221847-221864	221847	chr6	46675000	46680000	221864	chr6	46760000	46765000	L	R	CATG00000083982	ENSG00000112818	0.0122618	Y	Y	N	N	N
221847-221874	221847	chr6	46675000	46680000	221874	chr6	46810000	46815000	L	R	CATG00000083982	ENSG00000112818	0.0122618	Y	Y	N	N	N
221847-221890	221847	chr6	46675000	46680000	221890	chr6	46890000	46895000	L	R	CATG00000083982	ENSG00000069122	0.0122618	Y	Y	N	N	N
227351-227354	227351	chr6	74195000	74200000	227354	chr6	74210000	74215000	L	R	ENSG00000271986	ENSG00000135297	0.026892	N	N	N	N	N
227351-227355	227351	chr6	74195000	74200000	227355	chr6	74215000	74220000	L	R	ENSG00000271986	ENSG00000135297	0.026892	N	N	N	N	N
227351-227355	227351	chr6	74195000	74200000	227355	chr6	74215000	74220000	L	R	ENSG00000271986	ENSG00000156508	0.026892	N	N	N	N	N
227351-227377	227351	chr6	74195000	74200000	227377	chr6	74325000	74330000	L	R	ENSG00000271986	ENSG00000119899	0.026892	N	N	N	N	N
227351-227379	227351	chr6	74195000	74200000	227379	chr6	74335000	74340000	L	R	ENSG00000271986	ENSG00000119899	0.026892	N	N	N	N	N
229537-229591	229537	chr6	85125000	85130000	229591	chr6	85395000	85400000	L	R	CATG00000089122	ENSG00000112837	0.00786337	N	Y	Y	Y	Y
229537-229605	229537	chr6	85125000	85130000	229605	chr6	85465000	85470000	L	R	CATG00000089122	ENSG00000112837	0.00786337	N	Y	Y	Y	Y
229537-229610	229537	chr6	85125000	85130000	229610	chr6	85490000	85495000	L	R	CATG00000089122	CATG00000089129	0.00786337	N	Y	Y	Y	Y
229539-229606	229539	chr6	85135000	85140000	229606	chr6	85470000	85475000	L	R	CATG00000089122	ENSG00000112837	0.00786337	N	Y	Y	Y	Y
229539-229647	229539	chr6	85135000	85140000	229647	chr6	85675000	85680000	L	R	CATG00000089122	CATG00000089135	0.00786337	N	Y	Y	Y	Y
229543-229598	229543	chr6	85155000	85160000	229598	chr6	85430000	85435000	L	R	CATG00000089122	ENSG00000112837	0.00786337	N	Y	Y	Y	Y
229547-229612	229547	chr6	85175000	85180000	229612	chr6	85500000	85505000	L	R	CATG00000089122	CATG00000089129	0.00786337	N	Y	Y	Y	Y
229548-229612	229548	chr6	85180000	85185000	229612	chr6	85500000	85505000	L	R	CATG00000089122	CATG00000089129	0.00786337	N	Y	Y	Y	Y
229556-229593	229556	chr6	85220000	85225000	229593	chr6	85405000	85410000	L	R	CATG00000089122	ENSG00000112837	0.00786337	N	Y	Y	Y	Y
229563-229600	229563	chr6	85255000	85260000	229600	chr6	85440000	85445000	L	R	CATG00000089122	ENSG00000112837	0.00786337	N	Y	Y	Y	Y
229578-229600	229578	chr6	85330000	85335000	229600	chr6	85440000	85445000	L	R	CATG00000089122	ENSG00000112837	0.00786337	N	Y	Y	Y	Y
230085-230118	230085	chr6	87865000	87870000	230118	chr6	88030000	88035000	L	R	ENSG00000272008	ENSG00000226524	0.00803355	Y	N	Y	Y	Y
230085-230118	230085	chr6	87865000	87870000	230118	chr6	88030000	88035000	L	R	ENSG00000272008	ENSG00000111850	0.00803355	Y	N	Y	Y	Y
230315-230415	230315	chr6	89015000	89020000	230415	chr6	89515000	89520000	L	R	ENSG00000234426	ENSG00000111880	0.0176238	N	Y	Y	N	N
230322-230428	230322	chr6	89050000	89055000	230428	chr6	89580000	89585000	L	R	ENSG00000234426	ENSG00000111880	0.0176238	N	Y	Y	N	N
230347-230428	230347	chr6	89175000	89180000	230428	chr6	89580000	89585000	L	R	ENSG00000234426	ENSG00000111880	0.0176238	N	Y	Y	N	N
230347-230431	230347	chr6	89175000	89180000	230431	chr6	89595000	89600000	L	R	ENSG00000234426	ENSG00000111880	0.0176238	N	Y	Y	N	N
232212-232369	232212	chr6	98500000	98505000	232369	chr6	99285000	99290000	L	R	ENSG00000271860	ENSG00000112234	0.0448241	Y	Y	Y	Y	Y
232212-232369	232212	chr6	98500000	98505000	232369	chr6	99285000	99290000	L	R	ENSG00000271860	ENSG00000184486	0.0448241	Y	Y	Y	Y	Y
232236-232366	232236	chr6	98620000	98625000	232366	chr6	99270000	99275000	L	R	ENSG00000271860	ENSG00000112234	0.0448241	Y	Y	Y	Y	Y
234332-234392	234332	chr6	109100000	109105000	234392	chr6	109400000	109405000	L	R	ENSG00000219565	ENSG00000080546	0.0443599	Y	N	Y	Y	Y
234333-234349	234333	chr6	109105000	109110000	234349	chr6	109185000	109190000	L	R	ENSG00000219565	ENSG00000118690	0.0443599	Y	N	Y	Y	Y
234333-234390	234333	chr6	109105000	109110000	234390	chr6	109390000	109395000	L	R	ENSG00000219565	ENSG00000080546	0.0443599	Y	N	Y	Y	Y
234739-234776	234739	chr6	111135000	111140000	234776	chr6	111320000	111325000	L	R	ENSG00000213149	ENSG00000197498	0.0362359	Y	N	Y	Y	Y
235827-235889	235827	chr6	116575000	116580000	235889	chr6	116885000	116890000	L	R	ENSG00000240050	ENSG00000111832	0.0478607	Y	Y	Y	Y	Y
235828-235884	235828	chr6	116580000	116585000	235884	chr6	116860000	116865000	L	R	ENSG00000240050	ENSG00000173626	0.0478607	Y	Y	Y	Y	Y
235828-235884	235828	chr6	116580000	116585000	235884	chr6	116860000	116865000	L	R	ENSG00000240050	ENSG00000164451	0.0478607	Y	Y	Y	Y	Y
235828-235899	235828	chr6	116580000	116585000	235899	chr6	116935000	116940000	L	R	ENSG00000240050	ENSG00000111832	0.0478607	Y	Y	Y	Y	Y
235828-235899	235828	chr6	116580000	116585000	235899	chr6	116935000	116940000	L	R	ENSG00000240050	ENSG00000111834	0.0478607	Y	Y	Y	Y	Y
235829-235879	235829	chr6	116585000	116590000	235879	chr6	116835000	116840000	L	R	ENSG00000240050	ENSG00000173626	0.0478607	Y	Y	Y	Y	Y
235829-235879	235829	chr6	116585000	116590000	235879	chr6	116835000	116840000	L	R	ENSG00000240050	ENSG00000178033	0.0478607	Y	Y	Y	Y	Y
235829-235880	235829	chr6	116585000	116590000	235880	chr6	116840000	116845000	L	R	ENSG00000240050	ENSG00000173626	0.0478607	Y	Y	Y	Y	Y
235829-235880	235829	chr6	116585000	116590000	235880	chr6	116840000	116845000	L	R	ENSG00000240050	ENSG00000178033	0.0478607	Y	Y	Y	Y	Y
235829-235883	235829	chr6	116585000	116590000	235883	chr6	116855000	116860000	L	R	ENSG00000240050	ENSG00000173626	0.0478607	Y	Y	Y	Y	Y
235829-235883	235829	chr6	116585000	116590000	235883	chr6	116855000	116860000	L	R	ENSG00000240050	ENSG00000164451	0.0478607	Y	Y	Y	Y	Y
235829-235884	235829	chr6	116585000	116590000	235884	chr6	116860000	116865000	L	R	ENSG00000240050	ENSG00000173626	0.0478607	Y	Y	Y	Y	Y
235829-235884	235829	chr6	116585000	116590000	235884	chr6	116860000	116865000	L	R	ENSG00000240050	ENSG00000164451	0.0478607	Y	Y	Y	Y	Y
235829-235885	235829	chr6	116585000	116590000	235885	chr6	116865000	116870000	L	R	ENSG00000240050	ENSG00000173626	0.0478607	Y	Y	Y	Y	Y
235829-235885	235829	chr6	116585000	116590000	235885	chr6	116865000	116870000	L	R	ENSG00000240050	ENSG00000164451	0.0478607	Y	Y	Y	Y	Y
235829-235887	235829	chr6	116585000	116590000	235887	chr6	116875000	116880000	L	R	ENSG00000240050	ENSG00000164451	0.0478607	Y	Y	Y	Y	Y
235829-235889	235829	chr6	116585000	116590000	235889	chr6	116885000	116890000	L	R	ENSG00000240050	ENSG00000111832	0.0478607	Y	Y	Y	Y	Y
235829-235890	235829	chr6	116585000	116590000	235890	chr6	116890000	116895000	L	R	ENSG00000240050	ENSG00000111832	0.0478607	Y	Y	Y	Y	Y
235829-235891	235829	chr6	116585000	116590000	235891	chr6	116895000	116900000	L	R	ENSG00000240050	ENSG00000111832	0.0478607	Y	Y	Y	Y	Y
235829-235892	235829	chr6	116585000	116590000	235892	chr6	116900000	116905000	L	R	ENSG00000240050	ENSG00000111832	0.0478607	Y	Y	Y	Y	Y
235829-235895	235829	chr6	116585000	116590000	235895	chr6	116915000	116920000	L	R	ENSG00000240050	ENSG00000111832	0.0478607	Y	Y	Y	Y	Y
235829-235899	235829	chr6	116585000	116590000	235899	chr6	116935000	116940000	L	R	ENSG00000240050	ENSG00000111832	0.0478607	Y	Y	Y	Y	Y
235829-235899	235829	chr6	116585000	116590000	235899	chr6	116935000	116940000	L	R	ENSG00000240050	ENSG00000111834	0.0478607	Y	Y	Y	Y	Y
235829-235901	235829	chr6	116585000	116590000	235901	chr6	116945000	116950000	L	R	ENSG00000240050	ENSG00000111832	0.0478607	Y	Y	Y	Y	Y
235829-235901	235829	chr6	116585000	116590000	235901	chr6	116945000	116950000	L	R	ENSG00000240050	ENSG00000111834	0.0478607	Y	Y	Y	Y	Y
235829-235901	235829	chr6	116585000	116590000	235901	chr6	116945000	116950000	L	R	ENSG00000240050	ENSG00000153975	0.0478607	Y	Y	Y	Y	Y
235829-235902	235829	chr6	116585000	116590000	235902	chr6	116950000	116955000	L	R	ENSG00000240050	ENSG00000111832	0.0478607	Y	Y	Y	Y	Y
235829-235902	235829	chr6	116585000	116590000	235902	chr6	116950000	116955000	L	R	ENSG00000240050	ENSG00000111834	0.0478607	Y	Y	Y	Y	Y
235829-235902	235829	chr6	116585000	116590000	235902	chr6	116950000	116955000	L	R	ENSG00000240050	ENSG00000153975	0.0478607	Y	Y	Y	Y	Y
235829-235905	235829	chr6	116585000	116590000	235905	chr6	116965000	116970000	L	R	ENSG00000240050	ENSG00000153975	0.0478607	Y	Y	Y	Y	Y
235829-235906	235829	chr6	116585000	116590000	235906	chr6	116970000	116975000	L	R	ENSG00000240050	ENSG00000153975	0.0478607	Y	Y	Y	Y	Y
235830-235883	235830	chr6	116590000	116595000	235883	chr6	116855000	116860000	L	R	ENSG00000240050	ENSG00000173626	0.0478607	Y	Y	Y	Y	Y
235830-235883	235830	chr6	116590000	116595000	235883	chr6	116855000	116860000	L	R	ENSG00000240050	ENSG00000164451	0.0478607	Y	Y	Y	Y	Y
235830-235884	235830	chr6	116590000	116595000	235884	chr6	116860000	116865000	L	R	ENSG00000240050	ENSG00000173626	0.0478607	Y	Y	Y	Y	Y
235830-235884	235830	chr6	116590000	116595000	235884	chr6	116860000	116865000	L	R	ENSG00000240050	ENSG00000164451	0.0478607	Y	Y	Y	Y	Y
235830-235887	235830	chr6	116590000	116595000	235887	chr6	116875000	116880000	L	R	ENSG00000240050	ENSG00000164451	0.0478607	Y	Y	Y	Y	Y
235830-235890	235830	chr6	116590000	116595000	235890	chr6	116890000	116895000	L	R	ENSG00000240050	ENSG00000111832	0.0478607	Y	Y	Y	Y	Y
235830-235903	235830	chr6	116590000	116595000	235903	chr6	116955000	116960000	L	R	ENSG00000240050	ENSG00000111832	0.0478607	Y	Y	Y	Y	Y
235830-235903	235830	chr6	116590000	116595000	235903	chr6	116955000	116960000	L	R	ENSG00000240050	ENSG00000111834	0.0478607	Y	Y	Y	Y	Y
235830-235903	235830	chr6	116590000	116595000	235903	chr6	116955000	116960000	L	R	ENSG00000240050	ENSG00000153975	0.0478607	Y	Y	Y	Y	Y
235831-235880	235831	chr6	116595000	116600000	235880	chr6	116840000	116845000	L	R	ENSG00000240050	ENSG00000173626	0.0478607	Y	Y	Y	Y	Y
235831-235880	235831	chr6	116595000	116600000	235880	chr6	116840000	116845000	L	R	ENSG00000240050	ENSG00000178033	0.0478607	Y	Y	Y	Y	Y
235831-235888	235831	chr6	116595000	116600000	235888	chr6	116880000	116885000	L	R	ENSG00000240050	ENSG00000164451	0.0478607	Y	Y	Y	Y	Y
235832-235868	235832	chr6	116600000	116605000	235868	chr6	116780000	116785000	L	R	ENSG00000240050	ENSG00000188820	0.0478607	Y	Y	Y	Y	Y
235832-235876	235832	chr6	116600000	116605000	235876	chr6	116820000	116825000	L	R	ENSG00000240050	ENSG00000173626	0.0478607	Y	Y	Y	Y	Y
235832-235878	235832	chr6	116600000	116605000	235878	chr6	116830000	116835000	L	R	ENSG00000240050	ENSG00000173626	0.0478607	Y	Y	Y	Y	Y
235832-235878	235832	chr6	116600000	116605000	235878	chr6	116830000	116835000	L	R	ENSG00000240050	ENSG00000178033	0.0478607	Y	Y	Y	Y	Y
235832-235880	235832	chr6	116600000	116605000	235880	chr6	116840000	116845000	L	R	ENSG00000240050	ENSG00000173626	0.0478607	Y	Y	Y	Y	Y
235832-235880	235832	chr6	116600000	116605000	235880	chr6	116840000	116845000	L	R	ENSG00000240050	ENSG00000178033	0.0478607	Y	Y	Y	Y	Y
235832-235881	235832	chr6	116600000	116605000	235881	chr6	116845000	116850000	L	R	ENSG00000240050	ENSG00000173626	0.0478607	Y	Y	Y	Y	Y
235832-235881	235832	chr6	116600000	116605000	235881	chr6	116845000	116850000	L	R	ENSG00000240050	ENSG00000178033	0.0478607	Y	Y	Y	Y	Y
235832-235883	235832	chr6	116600000	116605000	235883	chr6	116855000	116860000	L	R	ENSG00000240050	ENSG00000173626	0.0478607	Y	Y	Y	Y	Y
235832-235883	235832	chr6	116600000	116605000	235883	chr6	116855000	116860000	L	R	ENSG00000240050	ENSG00000164451	0.0478607	Y	Y	Y	Y	Y
235832-235884	235832	chr6	116600000	116605000	235884	chr6	116860000	116865000	L	R	ENSG00000240050	ENSG00000173626	0.0478607	Y	Y	Y	Y	Y
235832-235884	235832	chr6	116600000	116605000	235884	chr6	116860000	116865000	L	R	ENSG00000240050	ENSG00000164451	0.0478607	Y	Y	Y	Y	Y
235832-235885	235832	chr6	116600000	116605000	235885	chr6	116865000	116870000	L	R	ENSG00000240050	ENSG00000173626	0.0478607	Y	Y	Y	Y	Y
235832-235885	235832	chr6	116600000	116605000	235885	chr6	116865000	116870000	L	R	ENSG00000240050	ENSG00000164451	0.0478607	Y	Y	Y	Y	Y
235832-235887	235832	chr6	116600000	116605000	235887	chr6	116875000	116880000	L	R	ENSG00000240050	ENSG00000164451	0.0478607	Y	Y	Y	Y	Y
235832-235889	235832	chr6	116600000	116605000	235889	chr6	116885000	116890000	L	R	ENSG00000240050	ENSG00000111832	0.0478607	Y	Y	Y	Y	Y
235832-235890	235832	chr6	116600000	116605000	235890	chr6	116890000	116895000	L	R	ENSG00000240050	ENSG00000111832	0.0478607	Y	Y	Y	Y	Y
235832-235891	235832	chr6	116600000	116605000	235891	chr6	116895000	116900000	L	R	ENSG00000240050	ENSG00000111832	0.0478607	Y	Y	Y	Y	Y
235832-235899	235832	chr6	116600000	116605000	235899	chr6	116935000	116940000	L	R	ENSG00000240050	ENSG00000111832	0.0478607	Y	Y	Y	Y	Y
235832-235899	235832	chr6	116600000	116605000	235899	chr6	116935000	116940000	L	R	ENSG00000240050	ENSG00000111834	0.0478607	Y	Y	Y	Y	Y
235832-235900	235832	chr6	116600000	116605000	235900	chr6	116940000	116945000	L	R	ENSG00000240050	ENSG00000111832	0.0478607	Y	Y	Y	Y	Y
235832-235900	235832	chr6	116600000	116605000	235900	chr6	116940000	116945000	L	R	ENSG00000240050	ENSG00000111834	0.0478607	Y	Y	Y	Y	Y
235832-235901	235832	chr6	116600000	116605000	235901	chr6	116945000	116950000	L	R	ENSG00000240050	ENSG00000111832	0.0478607	Y	Y	Y	Y	Y
235832-235901	235832	chr6	116600000	116605000	235901	chr6	116945000	116950000	L	R	ENSG00000240050	ENSG00000111834	0.0478607	Y	Y	Y	Y	Y
235832-235901	235832	chr6	116600000	116605000	235901	chr6	116945000	116950000	L	R	ENSG00000240050	ENSG00000153975	0.0478607	Y	Y	Y	Y	Y
235832-235902	235832	chr6	116600000	116605000	235902	chr6	116950000	116955000	L	R	ENSG00000240050	ENSG00000111832	0.0478607	Y	Y	Y	Y	Y
235832-235902	235832	chr6	116600000	116605000	235902	chr6	116950000	116955000	L	R	ENSG00000240050	ENSG00000111834	0.0478607	Y	Y	Y	Y	Y
235832-235902	235832	chr6	116600000	116605000	235902	chr6	116950000	116955000	L	R	ENSG00000240050	ENSG00000153975	0.0478607	Y	Y	Y	Y	Y
235832-235906	235832	chr6	116600000	116605000	235906	chr6	116970000	116975000	L	R	ENSG00000240050	ENSG00000153975	0.0478607	Y	Y	Y	Y	Y
235833-235881	235833	chr6	116605000	116610000	235881	chr6	116845000	116850000	L	R	ENSG00000240050	ENSG00000173626	0.0478607	Y	Y	Y	Y	Y
235833-235881	235833	chr6	116605000	116610000	235881	chr6	116845000	116850000	L	R	ENSG00000240050	ENSG00000178033	0.0478607	Y	Y	Y	Y	Y
235833-235887	235833	chr6	116605000	116610000	235887	chr6	116875000	116880000	L	R	ENSG00000240050	ENSG00000164451	0.0478607	Y	Y	Y	Y	Y
235833-235888	235833	chr6	116605000	116610000	235888	chr6	116880000	116885000	L	R	ENSG00000240050	ENSG00000164451	0.0478607	Y	Y	Y	Y	Y
235833-235889	235833	chr6	116605000	116610000	235889	chr6	116885000	116890000	L	R	ENSG00000240050	ENSG00000111832	0.0478607	Y	Y	Y	Y	Y
235834-235875	235834	chr6	116610000	116615000	235875	chr6	116815000	116820000	L	R	ENSG00000240050	ENSG00000173626	0.0478607	Y	Y	Y	Y	Y
235834-235883	235834	chr6	116610000	116615000	235883	chr6	116855000	116860000	L	R	ENSG00000240050	ENSG00000173626	0.0478607	Y	Y	Y	Y	Y
235834-235883	235834	chr6	116610000	116615000	235883	chr6	116855000	116860000	L	R	ENSG00000240050	ENSG00000164451	0.0478607	Y	Y	Y	Y	Y
235834-235887	235834	chr6	116610000	116615000	235887	chr6	116875000	116880000	L	R	ENSG00000240050	ENSG00000164451	0.0478607	Y	Y	Y	Y	Y
235834-235888	235834	chr6	116610000	116615000	235888	chr6	116880000	116885000	L	R	ENSG00000240050	ENSG00000164451	0.0478607	Y	Y	Y	Y	Y
235835-235869	235835	chr6	116615000	116620000	235869	chr6	116785000	116790000	L	R	ENSG00000240050	ENSG00000188820	0.0478607	Y	Y	Y	Y	Y
235835-235882	235835	chr6	116615000	116620000	235882	chr6	116850000	116855000	L	R	ENSG00000240050	ENSG00000173626	0.0478607	Y	Y	Y	Y	Y
235835-235882	235835	chr6	116615000	116620000	235882	chr6	116850000	116855000	L	R	ENSG00000240050	ENSG00000164451	0.0478607	Y	Y	Y	Y	Y
235838-235884	235838	chr6	116630000	116635000	235884	chr6	116860000	116865000	L	R	ENSG00000240050	ENSG00000173626	0.0478607	Y	Y	Y	Y	Y
235838-235884	235838	chr6	116630000	116635000	235884	chr6	116860000	116865000	L	R	ENSG00000240050	ENSG00000164451	0.0478607	Y	Y	Y	Y	Y
235840-235879	235840	chr6	116640000	116645000	235879	chr6	116835000	116840000	L	R	ENSG00000240050	ENSG00000173626	0.0478607	Y	Y	Y	Y	Y
235840-235879	235840	chr6	116640000	116645000	235879	chr6	116835000	116840000	L	R	ENSG00000240050	ENSG00000178033	0.0478607	Y	Y	Y	Y	Y
235848-235887	235848	chr6	116680000	116685000	235887	chr6	116875000	116880000	L	R	ENSG00000240050	ENSG00000164451	0.0478607	Y	Y	Y	Y	Y
235850-235880	235850	chr6	116690000	116695000	235880	chr6	116840000	116845000	L	R	ENSG00000240050	ENSG00000173626	0.0478607	Y	Y	Y	Y	Y
235850-235880	235850	chr6	116690000	116695000	235880	chr6	116840000	116845000	L	R	ENSG00000240050	ENSG00000178033	0.0478607	Y	Y	Y	Y	Y
235850-235883	235850	chr6	116690000	116695000	235883	chr6	116855000	116860000	L	R	ENSG00000240050	ENSG00000173626	0.0478607	Y	Y	Y	Y	Y
235850-235883	235850	chr6	116690000	116695000	235883	chr6	116855000	116860000	L	R	ENSG00000240050	ENSG00000164451	0.0478607	Y	Y	Y	Y	Y
237754-237767	237754	chr6	126210000	126215000	237767	chr6	126275000	126280000	L	R	CATG00000085786	ENSG00000111911	0.0425374	N	Y	N	N	N
238969-239072	238969	chr6	132285000	132290000	239072	chr6	132800000	132805000	L	R	ENSG00000227220	ENSG00000079950	0.0432656	Y	Y	Y	Y	Y
238969-239072	238969	chr6	132285000	132290000	239072	chr6	132800000	132805000	L	R	ENSG00000236166	ENSG00000079950	0.0420022	Y	Y	Y	Y	Y
238969-239073	238969	chr6	132285000	132290000	239073	chr6	132805000	132810000	L	R	ENSG00000227220	ENSG00000079950	0.0432656	Y	Y	Y	Y	Y
238969-239073	238969	chr6	132285000	132290000	239073	chr6	132805000	132810000	L	R	ENSG00000236166	ENSG00000079950	0.0420022	Y	Y	Y	Y	Y
238971-239035	238971	chr6	132295000	132300000	239035	chr6	132615000	132620000	L	R	ENSG00000227220	ENSG00000079931	0.0432656	Y	Y	Y	Y	Y
238971-239035	238971	chr6	132295000	132300000	239035	chr6	132615000	132620000	L	R	ENSG00000236166	ENSG00000079931	0.0420022	Y	Y	Y	Y	Y
238981-239069	238981	chr6	132345000	132350000	239069	chr6	132785000	132790000	L	R	ENSG00000227220	ENSG00000079950	0.0432656	Y	Y	Y	Y	Y
238981-239069	238981	chr6	132345000	132350000	239069	chr6	132785000	132790000	L	R	ENSG00000236166	ENSG00000079950	0.0420022	Y	Y	Y	Y	Y
240137-240149	240137	chr6	138125000	138130000	240149	chr6	138185000	138190000	L	R	CATG00000090176	ENSG00000118503	0.0361575	N	Y	Y	Y	Y
240137-240150	240137	chr6	138125000	138130000	240150	chr6	138190000	138195000	L	R	CATG00000090176	ENSG00000118503	0.0361575	N	Y	Y	Y	Y
240137-240151	240137	chr6	138125000	138130000	240151	chr6	138195000	138200000	L	R	CATG00000090176	ENSG00000118503	0.0361575	N	Y	Y	Y	Y
240138-240149	240138	chr6	138130000	138135000	240149	chr6	138185000	138190000	L	R	CATG00000090176	ENSG00000118503	0.0361575	N	Y	Y	Y	Y
240138-240150	240138	chr6	138130000	138135000	240150	chr6	138190000	138195000	L	R	CATG00000090176	ENSG00000118503	0.0361575	N	Y	Y	Y	Y
241945-242020	241945	chr6	147165000	147170000	242020	chr6	147540000	147545000	L	R	ENSG00000233452	ENSG00000164506	0.0163003	N	Y	Y	Y	Y
241945-242031	241945	chr6	147165000	147170000	242031	chr6	147595000	147600000	L	R	ENSG00000233452	ENSG00000164506	0.0163003	N	Y	Y	Y	Y
241945-242044	241945	chr6	147165000	147170000	242044	chr6	147660000	147665000	L	R	ENSG00000233452	ENSG00000164506	0.0163003	N	Y	Y	Y	Y
241946-242036	241946	chr6	147170000	147175000	242036	chr6	147620000	147625000	L	R	ENSG00000233452	ENSG00000164506	0.0163003	N	Y	Y	Y	Y
241948-242034	241948	chr6	147180000	147185000	242034	chr6	147610000	147615000	L	R	ENSG00000233452	ENSG00000164506	0.0163003	N	Y	Y	Y	Y
241948-242038	241948	chr6	147180000	147185000	242038	chr6	147630000	147635000	L	R	ENSG00000233452	ENSG00000164506	0.0163003	N	Y	Y	Y	Y
241948-242045	241948	chr6	147180000	147185000	242045	chr6	147665000	147670000	L	R	ENSG00000233452	ENSG00000164506	0.0163003	N	Y	Y	Y	Y
241949-242027	241949	chr6	147185000	147190000	242027	chr6	147575000	147580000	L	R	ENSG00000233452	ENSG00000164506	0.0163003	N	Y	Y	Y	Y
241949-242029	241949	chr6	147185000	147190000	242029	chr6	147585000	147590000	L	R	ENSG00000233452	ENSG00000164506	0.0163003	N	Y	Y	Y	Y
241949-242030	241949	chr6	147185000	147190000	242030	chr6	147590000	147595000	L	R	ENSG00000233452	ENSG00000164506	0.0163003	N	Y	Y	Y	Y
241949-242033	241949	chr6	147185000	147190000	242033	chr6	147605000	147610000	L	R	ENSG00000233452	ENSG00000164506	0.0163003	N	Y	Y	Y	Y
241950-242025	241950	chr6	147190000	147195000	242025	chr6	147565000	147570000	L	R	ENSG00000233452	ENSG00000164506	0.0163003	N	Y	Y	Y	Y
241950-242034	241950	chr6	147190000	147195000	242034	chr6	147610000	147615000	L	R	ENSG00000233452	ENSG00000164506	0.0163003	N	Y	Y	Y	Y
241951-242037	241951	chr6	147195000	147200000	242037	chr6	147625000	147630000	L	R	ENSG00000233452	ENSG00000164506	0.0163003	N	Y	Y	Y	Y
241952-242044	241952	chr6	147200000	147205000	242044	chr6	147660000	147665000	L	R	ENSG00000233452	ENSG00000164506	0.0163003	N	Y	Y	Y	Y
241953-242026	241953	chr6	147205000	147210000	242026	chr6	147570000	147575000	L	R	ENSG00000233452	ENSG00000164506	0.0163003	N	Y	Y	Y	Y
241954-242027	241954	chr6	147210000	147215000	242027	chr6	147575000	147580000	L	R	ENSG00000233452	ENSG00000164506	0.0163003	N	Y	Y	Y	Y
241954-242030	241954	chr6	147210000	147215000	242030	chr6	147590000	147595000	L	R	ENSG00000233452	ENSG00000164506	0.0163003	N	Y	Y	Y	Y
241954-242033	241954	chr6	147210000	147215000	242033	chr6	147605000	147610000	L	R	ENSG00000233452	ENSG00000164506	0.0163003	N	Y	Y	Y	Y
241955-242021	241955	chr6	147215000	147220000	242021	chr6	147545000	147550000	L	R	ENSG00000233452	ENSG00000164506	0.0163003	N	Y	Y	Y	Y
241955-242035	241955	chr6	147215000	147220000	242035	chr6	147615000	147620000	L	R	ENSG00000233452	ENSG00000164506	0.0163003	N	Y	Y	Y	Y
241955-242038	241955	chr6	147215000	147220000	242038	chr6	147630000	147635000	L	R	ENSG00000233452	ENSG00000164506	0.0163003	N	Y	Y	Y	Y
241955-242044	241955	chr6	147215000	147220000	242044	chr6	147660000	147665000	L	R	ENSG00000233452	ENSG00000164506	0.0163003	N	Y	Y	Y	Y
241956-242021	241956	chr6	147220000	147225000	242021	chr6	147545000	147550000	L	R	ENSG00000233452	ENSG00000164506	0.0163003	N	Y	Y	Y	Y
241956-242033	241956	chr6	147220000	147225000	242033	chr6	147605000	147610000	L	R	ENSG00000233452	ENSG00000164506	0.0163003	N	Y	Y	Y	Y
241956-242041	241956	chr6	147220000	147225000	242041	chr6	147645000	147650000	L	R	ENSG00000233452	ENSG00000164506	0.0163003	N	Y	Y	Y	Y
241957-242030	241957	chr6	147225000	147230000	242030	chr6	147590000	147595000	L	R	ENSG00000233452	ENSG00000164506	0.0163003	N	Y	Y	Y	Y
241957-242032	241957	chr6	147225000	147230000	242032	chr6	147600000	147605000	L	R	ENSG00000233452	ENSG00000164506	0.0163003	N	Y	Y	Y	Y
241957-242037	241957	chr6	147225000	147230000	242037	chr6	147625000	147630000	L	R	ENSG00000233452	ENSG00000164506	0.0163003	N	Y	Y	Y	Y
241958-242018	241958	chr6	147230000	147235000	242018	chr6	147530000	147535000	L	R	ENSG00000233452	ENSG00000164506	0.0163003	N	Y	Y	Y	Y
241958-242027	241958	chr6	147230000	147235000	242027	chr6	147575000	147580000	L	R	ENSG00000233452	ENSG00000164506	0.0163003	N	Y	Y	Y	Y
241958-242029	241958	chr6	147230000	147235000	242029	chr6	147585000	147590000	L	R	ENSG00000233452	ENSG00000164506	0.0163003	N	Y	Y	Y	Y
241958-242032	241958	chr6	147230000	147235000	242032	chr6	147600000	147605000	L	R	ENSG00000233452	ENSG00000164506	0.0163003	N	Y	Y	Y	Y
241958-242035	241958	chr6	147230000	147235000	242035	chr6	147615000	147620000	L	R	ENSG00000233452	ENSG00000164506	0.0163003	N	Y	Y	Y	Y
241959-242021	241959	chr6	147235000	147240000	242021	chr6	147545000	147550000	L	R	ENSG00000233452	ENSG00000164506	0.0163003	N	Y	Y	Y	Y
241959-242023	241959	chr6	147235000	147240000	242023	chr6	147555000	147560000	L	R	ENSG00000233452	ENSG00000164506	0.0163003	N	Y	Y	Y	Y
241961-242043	241961	chr6	147245000	147250000	242043	chr6	147655000	147660000	L	R	ENSG00000233452	ENSG00000164506	0.0163003	N	Y	Y	Y	Y
241963-242037	241963	chr6	147255000	147260000	242037	chr6	147625000	147630000	L	R	ENSG00000233452	ENSG00000164506	0.0163003	N	Y	Y	Y	Y
241965-242024	241965	chr6	147265000	147270000	242024	chr6	147560000	147565000	L	R	ENSG00000233452	ENSG00000164506	0.0163003	N	Y	Y	Y	Y
241980-242021	241980	chr6	147340000	147345000	242021	chr6	147545000	147550000	L	R	ENSG00000233452	ENSG00000164506	0.0163003	N	Y	Y	Y	Y
241980-242033	241980	chr6	147340000	147345000	242033	chr6	147605000	147610000	L	R	ENSG00000233452	ENSG00000164506	0.0163003	N	Y	Y	Y	Y
241983-242036	241983	chr6	147355000	147360000	242036	chr6	147620000	147625000	L	R	ENSG00000233452	ENSG00000164506	0.0163003	N	Y	Y	Y	Y
241988-242021	241988	chr6	147380000	147385000	242021	chr6	147545000	147550000	L	R	ENSG00000233452	ENSG00000164506	0.0163003	N	Y	Y	Y	Y
241989-242027	241989	chr6	147385000	147390000	242027	chr6	147575000	147580000	L	R	ENSG00000233452	ENSG00000164506	0.0163003	N	Y	Y	Y	Y
241958-242015	241958	chr6	147230000	147235000	242015	chr6	147515000	147520000	L	R	ENSG00000233452	ENSG00000164506	0.0163003	N	Y	Y	Y	Y
241958-242017	241958	chr6	147230000	147235000	242017	chr6	147525000	147530000	L	R	ENSG00000233452	ENSG00000164506	0.0163003	N	Y	Y	Y	Y
241959-242003	241959	chr6	147235000	147240000	242003	chr6	147455000	147460000	L	R	ENSG00000233452	ENSG00000164506	0.0163003	N	Y	Y	Y	Y
241959-242010	241959	chr6	147235000	147240000	242010	chr6	147490000	147495000	L	R	ENSG00000233452	ENSG00000164506	0.0163003	N	Y	Y	Y	Y
241959-242014	241959	chr6	147235000	147240000	242014	chr6	147510000	147515000	L	R	ENSG00000233452	ENSG00000164506	0.0163003	N	Y	Y	Y	Y
241959-242017	241959	chr6	147235000	147240000	242017	chr6	147525000	147530000	L	R	ENSG00000233452	ENSG00000164506	0.0163003	N	Y	Y	Y	Y
242078-242226	242078	chr6	147830000	147835000	242226	chr6	148570000	148575000	L	R	ENSG00000227681	ENSG00000111961	0.00627729	N	Y	Y	Y	Y
242081-242259	242081	chr6	147845000	147850000	242259	chr6	148735000	148740000	L	R	ENSG00000227681	ENSG00000111961	0.00627729	N	Y	Y	Y	Y
244366-244370	244366	chr6	159270000	159275000	244370	chr6	159290000	159295000	L	R	CATG00000086741	ENSG00000203711	0.0154867	N	N	Y	Y	Y
244366-244373	244366	chr6	159270000	159275000	244373	chr6	159305000	159310000	L	R	CATG00000086741	ENSG00000203711	0.0154867	N	N	Y	Y	Y
244366-244374	244366	chr6	159270000	159275000	244374	chr6	159310000	159315000	L	R	CATG00000086741	ENSG00000203711	0.0154867	N	N	Y	Y	Y
244366-244375	244366	chr6	159270000	159275000	244375	chr6	159315000	159320000	L	R	CATG00000086741	ENSG00000203711	0.0154867	N	N	Y	Y	Y
244366-244389	244366	chr6	159270000	159275000	244389	chr6	159385000	159390000	L	R	CATG00000086741	ENSG00000130363	0.0154867	N	N	Y	Y	Y
244366-244390	244366	chr6	159270000	159275000	244390	chr6	159390000	159395000	L	R	CATG00000086741	ENSG00000130363	0.0154867	N	N	Y	Y	Y
244366-244396	244366	chr6	159270000	159275000	244396	chr6	159420000	159425000	L	R	CATG00000086741	ENSG00000130363	0.0154867	N	N	Y	Y	Y
251599-251684	251599	chr7	24315000	24320000	251684	chr7	24740000	24745000	L	R	CATG00000095444	ENSG00000105926	0.0001692	N	Y	Y	Y	Y
251599-251684	251599	chr7	24315000	24320000	251684	chr7	24740000	24745000	L	R	CATG00000095444	ENSG00000105928	0.0001692	N	Y	Y	Y	Y
251601-251677	251601	chr7	24325000	24330000	251677	chr7	24705000	24710000	L	R	CATG00000095444	ENSG00000105926	0.0001692	N	Y	Y	Y	Y
251601-251678	251601	chr7	24325000	24330000	251678	chr7	24710000	24715000	L	R	CATG00000095444	ENSG00000105926	0.0001692	N	Y	Y	Y	Y
251602-251658	251602	chr7	24330000	24335000	251658	chr7	24610000	24615000	L	R	CATG00000095444	ENSG00000105926	0.0001692	N	Y	Y	Y	Y
251602-251680	251602	chr7	24330000	24335000	251680	chr7	24720000	24725000	L	R	CATG00000095444	ENSG00000105926	0.0001692	N	Y	Y	Y	Y
251603-251674	251603	chr7	24335000	24340000	251674	chr7	24690000	24695000	L	R	CATG00000095444	ENSG00000105926	0.0001692	N	Y	Y	Y	Y
251603-251676	251603	chr7	24335000	24340000	251676	chr7	24700000	24705000	L	R	CATG00000095444	ENSG00000105926	0.0001692	N	Y	Y	Y	Y
251605-251675	251605	chr7	24345000	24350000	251675	chr7	24695000	24700000	L	R	CATG00000095444	ENSG00000105926	0.0001692	N	Y	Y	Y	Y
251605-251676	251605	chr7	24345000	24350000	251676	chr7	24700000	24705000	L	R	CATG00000095444	ENSG00000105926	0.0001692	N	Y	Y	Y	Y
251608-251677	251608	chr7	24360000	24365000	251677	chr7	24705000	24710000	L	R	CATG00000095444	ENSG00000105926	0.0001692	N	Y	Y	Y	Y
251612-251678	251612	chr7	24380000	24385000	251678	chr7	24710000	24715000	L	R	CATG00000095444	ENSG00000105926	0.0001692	N	Y	Y	Y	Y
251617-251684	251617	chr7	24405000	24410000	251684	chr7	24740000	24745000	L	R	CATG00000095444	ENSG00000105926	0.0001692	N	Y	Y	Y	Y
251617-251684	251617	chr7	24405000	24410000	251684	chr7	24740000	24745000	L	R	CATG00000095444	ENSG00000105928	0.0001692	N	Y	Y	Y	Y
251619-251658	251619	chr7	24415000	24420000	251658	chr7	24610000	24615000	L	R	CATG00000095444	ENSG00000105926	0.0001692	N	Y	Y	Y	Y
251619-251674	251619	chr7	24415000	24420000	251674	chr7	24690000	24695000	L	R	CATG00000095444	ENSG00000105926	0.0001692	N	Y	Y	Y	Y
251619-251676	251619	chr7	24415000	24420000	251676	chr7	24700000	24705000	L	R	CATG00000095444	ENSG00000105926	0.0001692	N	Y	Y	Y	Y
251619-251677	251619	chr7	24415000	24420000	251677	chr7	24705000	24710000	L	R	CATG00000095444	ENSG00000105926	0.0001692	N	Y	Y	Y	Y
251620-251677	251620	chr7	24420000	24425000	251677	chr7	24705000	24710000	L	R	CATG00000095444	ENSG00000105926	0.0001692	N	Y	Y	Y	Y
251622-251677	251622	chr7	24430000	24435000	251677	chr7	24705000	24710000	L	R	CATG00000095444	ENSG00000105926	0.0001692	N	Y	Y	Y	Y
251623-251677	251623	chr7	24435000	24440000	251677	chr7	24705000	24710000	L	R	CATG00000095444	ENSG00000105926	0.0001692	N	Y	Y	Y	Y
251624-251660	251624	chr7	24440000	24445000	251660	chr7	24620000	24625000	L	R	CATG00000095444	ENSG00000105926	0.0001692	N	Y	Y	Y	Y
251624-251674	251624	chr7	24440000	24445000	251674	chr7	24690000	24695000	L	R	CATG00000095444	ENSG00000105926	0.0001692	N	Y	Y	Y	Y
251624-251676	251624	chr7	24440000	24445000	251676	chr7	24700000	24705000	L	R	CATG00000095444	ENSG00000105926	0.0001692	N	Y	Y	Y	Y
251624-251677	251624	chr7	24440000	24445000	251677	chr7	24705000	24710000	L	R	CATG00000095444	ENSG00000105926	0.0001692	N	Y	Y	Y	Y
251624-251678	251624	chr7	24440000	24445000	251678	chr7	24710000	24715000	L	R	CATG00000095444	ENSG00000105926	0.0001692	N	Y	Y	Y	Y
251625-251676	251625	chr7	24445000	24450000	251676	chr7	24700000	24705000	L	R	CATG00000095444	ENSG00000105926	0.0001692	N	Y	Y	Y	Y
251625-251677	251625	chr7	24445000	24450000	251677	chr7	24705000	24710000	L	R	CATG00000095444	ENSG00000105926	0.0001692	N	Y	Y	Y	Y
251625-251678	251625	chr7	24445000	24450000	251678	chr7	24710000	24715000	L	R	CATG00000095444	ENSG00000105926	0.0001692	N	Y	Y	Y	Y
251626-251658	251626	chr7	24450000	24455000	251658	chr7	24610000	24615000	L	R	CATG00000095444	ENSG00000105926	0.0001692	N	Y	Y	Y	Y
251627-251680	251627	chr7	24455000	24460000	251680	chr7	24720000	24725000	L	R	CATG00000095444	ENSG00000105926	0.0001692	N	Y	Y	Y	Y
251628-251676	251628	chr7	24460000	24465000	251676	chr7	24700000	24705000	L	R	CATG00000095444	ENSG00000105926	0.0001692	N	Y	Y	Y	Y
251628-251762	251628	chr7	24460000	24465000	251762	chr7	25130000	25135000	L	R	CATG00000095444	ENSG00000172115	0.0001692	N	Y	Y	Y	Y
251629-251677	251629	chr7	24465000	24470000	251677	chr7	24705000	24710000	L	R	CATG00000095444	ENSG00000105926	0.0001692	N	Y	Y	Y	Y
251631-251670	251631	chr7	24475000	24480000	251670	chr7	24670000	24675000	L	R	CATG00000095444	ENSG00000105926	0.0001692	N	Y	Y	Y	Y
251916-252017	251916	chr7	25900000	25905000	252017	chr7	26405000	26410000	L	R	ENSG00000223561	ENSG00000086300	0.00362524	N	Y	Y	N	N
251916-252175	251916	chr7	25900000	25905000	252175	chr7	27195000	27200000	L	R	ENSG00000223561	ENSG00000105997	0.00362524	N	Y	Y	N	N
251916-252175	251916	chr7	25900000	25905000	252175	chr7	27195000	27200000	L	R	ENSG00000223561	ENSG00000106006	0.00362524	N	Y	Y	N	N
251916-252175	251916	chr7	25900000	25905000	252175	chr7	27195000	27200000	L	R	ENSG00000223561	ENSG00000122592	0.00362524	N	Y	Y	N	N
253334-253355	253334	chr7	32990000	32995000	253355	chr7	33095000	33100000	L	R	ENSG00000224573	ENSG00000122643	0.0226788	N	N	N	N	N
255321-255473	255321	chr7	42925000	42930000	255473	chr7	43685000	43690000	L	R	CATG00000092090	ENSG00000164543	0.0028985	N	N	Y	N	N
255321-255473	255321	chr7	42925000	42930000	255473	chr7	43685000	43690000	L	R	CATG00000092090	ENSG00000106603	0.0028985	N	N	Y	N	N
257886-257942	257886	chr7	55750000	55755000	257942	chr7	56030000	56035000	L	R	ENSG00000252857	ENSG00000249773	0.0226788	N	N	N	N	N
257886-257942	257886	chr7	55750000	55755000	257942	chr7	56030000	56035000	L	R	ENSG00000252857	ENSG00000146729	0.0226788	N	N	N	N	N
261585-261641	261585	chr7	74245000	74250000	261641	chr7	74525000	74530000	L	R	ENSG00000160828	ENSG00000174428	0.000209231	Y	Y	Y	Y	Y
261586-261640	261586	chr7	74250000	74255000	261640	chr7	74520000	74525000	L	R	ENSG00000160828	ENSG00000174428	0.000209231	Y	Y	Y	Y	Y
261587-261639	261587	chr7	74255000	74260000	261639	chr7	74515000	74520000	L	R	ENSG00000160828	ENSG00000174428	0.000209231	Y	Y	Y	Y	Y
261588-261638	261588	chr7	74260000	74265000	261638	chr7	74510000	74515000	L	R	ENSG00000160828	ENSG00000174428	0.000209231	Y	Y	Y	Y	Y
261593-261633	261593	chr7	74285000	74290000	261633	chr7	74485000	74490000	L	R	ENSG00000160828	ENSG00000174374	0.000209231	Y	Y	Y	Y	Y
261748-261790	261748	chr7	75060000	75065000	261790	chr7	75270000	75275000	L	R	ENSG00000127957	ENSG00000127946	0.0161846	Y	Y	Y	Y	Y
261748-261816	261748	chr7	75060000	75065000	261816	chr7	75400000	75405000	L	R	ENSG00000127957	ENSG00000006606	0.0161846	Y	Y	Y	Y	Y
261752-261789	261752	chr7	75080000	75085000	261789	chr7	75265000	75270000	L	R	ENSG00000127957	ENSG00000127946	0.0161846	Y	Y	Y	Y	Y
261752-261801	261752	chr7	75080000	75085000	261801	chr7	75325000	75330000	L	R	ENSG00000127957	ENSG00000127946	0.0161846	Y	Y	Y	Y	Y
261752-261815	261752	chr7	75080000	75085000	261815	chr7	75395000	75400000	L	R	ENSG00000127957	ENSG00000006606	0.0161846	Y	Y	Y	Y	Y
261752-261816	261752	chr7	75080000	75085000	261816	chr7	75400000	75405000	L	R	ENSG00000127957	ENSG00000006606	0.0161846	Y	Y	Y	Y	Y
261752-261861	261752	chr7	75080000	75085000	261861	chr7	75625000	75630000	L	R	ENSG00000127957	ENSG00000127952	0.0161846	Y	Y	Y	Y	Y
261753-261816	261753	chr7	75085000	75090000	261816	chr7	75400000	75405000	L	R	ENSG00000127957	ENSG00000006606	0.0161846	Y	Y	Y	Y	Y
261759-261816	261759	chr7	75115000	75120000	261816	chr7	75400000	75405000	L	R	ENSG00000127957	ENSG00000006606	0.0161846	Y	Y	Y	Y	Y
261760-261789	261760	chr7	75120000	75125000	261789	chr7	75265000	75270000	L	R	ENSG00000127957	ENSG00000127946	0.0161846	Y	Y	Y	Y	Y
261760-261807	261760	chr7	75120000	75125000	261807	chr7	75355000	75360000	L	R	ENSG00000127957	ENSG00000127946	0.0161846	Y	Y	Y	Y	Y
261766-261809	261766	chr7	75150000	75155000	261809	chr7	75365000	75370000	L	R	ENSG00000127957	ENSG00000127946	0.0161846	Y	Y	Y	Y	Y
261766-261809	261766	chr7	75150000	75155000	261809	chr7	75365000	75370000	L	R	ENSG00000127957	CATG00000092679	0.0161846	Y	Y	Y	Y	Y
261766-261820	261766	chr7	75150000	75155000	261820	chr7	75420000	75425000	L	R	ENSG00000127957	ENSG00000006606	0.0161846	Y	Y	Y	Y	Y
261767-261816	261767	chr7	75155000	75160000	261816	chr7	75400000	75405000	L	R	ENSG00000127957	ENSG00000006606	0.0161846	Y	Y	Y	Y	Y
261767-261826	261767	chr7	75155000	75160000	261826	chr7	75450000	75455000	L	R	ENSG00000127957	ENSG00000106178	0.0161846	Y	Y	Y	Y	Y
261934-261940	261934	chr7	75990000	75995000	261940	chr7	76020000	76025000	L	R	CATG00000096149	ENSG00000146700	0.000513386	N	N	Y	Y	Y
261934-261946	261934	chr7	75990000	75995000	261946	chr7	76050000	76055000	L	R	CATG00000096149	ENSG00000188372	0.000513386	N	N	Y	Y	Y
266318-266427	266318	chr7	97910000	97915000	266427	chr7	98455000	98460000	L	R	CATG00000096540	ENSG00000166448	0.0343531	Y	Y	Y	Y	Y
266702-266716	266702	chr7	99830000	99835000	266716	chr7	99900000	99905000	L	R	ENSG00000235333	ENSG00000066923	0.0135542	Y	Y	Y	Y	Y
266702-266716	266702	chr7	99830000	99835000	266716	chr7	99900000	99905000	L	R	ENSG00000235333	ENSG00000121716	0.0135542	Y	Y	Y	Y	Y
266702-266716	266702	chr7	99830000	99835000	266716	chr7	99900000	99905000	L	R	ENSG00000272752	ENSG00000066923	0.018472	Y	Y	Y	Y	Y
266702-266716	266702	chr7	99830000	99835000	266716	chr7	99900000	99905000	L	R	ENSG00000272752	ENSG00000121716	0.018472	Y	Y	Y	Y	Y
266703-266725	266703	chr7	99835000	99840000	266725	chr7	99945000	99950000	L	R	ENSG00000235333	ENSG00000066923	0.0135542	Y	Y	Y	Y	Y
266703-266725	266703	chr7	99835000	99840000	266725	chr7	99945000	99950000	L	R	ENSG00000235333	ENSG00000121716	0.0135542	Y	Y	Y	Y	Y
266703-266725	266703	chr7	99835000	99840000	266725	chr7	99945000	99950000	L	R	ENSG00000272752	ENSG00000066923	0.018472	Y	Y	Y	Y	Y
266703-266725	266703	chr7	99835000	99840000	266725	chr7	99945000	99950000	L	R	ENSG00000272752	ENSG00000121716	0.018472	Y	Y	Y	Y	Y
266704-266737	266704	chr7	99840000	99845000	266737	chr7	100005000	100010000	L	R	ENSG00000235333	ENSG00000085514	0.0135542	Y	Y	Y	Y	Y
266704-266737	266704	chr7	99840000	99845000	266737	chr7	100005000	100010000	L	R	ENSG00000235333	ENSG00000078487	0.0135542	Y	Y	Y	Y	Y
266704-266737	266704	chr7	99840000	99845000	266737	chr7	100005000	100010000	L	R	ENSG00000272752	ENSG00000085514	0.018472	Y	Y	Y	Y	Y
266704-266737	266704	chr7	99840000	99845000	266737	chr7	100005000	100010000	L	R	ENSG00000272752	ENSG00000078487	0.018472	Y	Y	Y	Y	Y
266704-266738	266704	chr7	99840000	99845000	266738	chr7	100010000	100015000	L	R	ENSG00000235333	ENSG00000085514	0.0135542	Y	Y	Y	Y	Y
266704-266738	266704	chr7	99840000	99845000	266738	chr7	100010000	100015000	L	R	ENSG00000235333	ENSG00000078487	0.0135542	Y	Y	Y	Y	Y
266704-266738	266704	chr7	99840000	99845000	266738	chr7	100010000	100015000	L	R	ENSG00000272752	ENSG00000085514	0.018472	Y	Y	Y	Y	Y
266704-266738	266704	chr7	99840000	99845000	266738	chr7	100010000	100015000	L	R	ENSG00000272752	ENSG00000078487	0.018472	Y	Y	Y	Y	Y
[truncated: 23,447 more rows]
