# Supplementary material for: Somatic point mutations are enriched in non-coding RNAs with possible regulatory function in breast cancer
Source: Commun Biol. 2022 Jun 7;5:556. doi: 10.1038/s42003-022-03528-0 (PMC9174258; doi:10.1038/s42003-022-03528-0)
Supplement: Supplementary file 4 — Supplementary Data 1-12 [file 42003_2022_3528_MOESM4_ESM.zip › Supplementary data/Supplementary Data2.xlsx]

## Sheet: Supplementary Data2
Supplementary Data2: Mutational status of Significantly mutated ncRNAs in breast cancer subtypes across 346 ICGC breast cancer samples
geneID	Mutated in Basal subtype	Mutated in Her2 subtype	Mutated in LumA subtype	Mutated in LumB subtype	Mutated in Normal subtype
CATG00000000130	1	1	0	1	0
CATG00000000161	1	0	0	0	0
CATG00000000566	0	0	0	1	0
CATG00000000858	1	0	0	0	0
CATG00000001975	1	0	1	0	0
CATG00000002025	0	0	0	1	0
CATG00000002575	1	0	0	1	0
CATG00000002693	1	0	1	1	0
CATG00000004068	1	0	1	1	0
CATG00000004641	0	0	0	1	0
CATG00000004765	1	0	0	0	0
CATG00000005507	1	0	0	1	0
CATG00000005860	0	0	1	1	0
CATG00000005904	1	0	0	1	0
CATG00000005974	1	0	0	1	0
CATG00000006007	1	1	1	1	0
CATG00000006051	1	1	1	1	1
CATG00000006874	1	0	0	1	0
CATG00000006977	0	0	1	0	0
CATG00000007332	0	0	0	1	0
CATG00000007935	1	0	0	0	0
CATG00000008994	0	0	1	0	0
CATG00000009038	0	0	1	0	0
CATG00000009109	0	1	1	1	0
CATG00000009606	0	0	0	1	0
CATG00000011504	0	1	1	0	0
CATG00000011656	0	0	0	1	0
CATG00000012845	0	0	1	0	0
CATG00000013200	0	0	0	1	0
CATG00000013691	0	1	1	0	0
CATG00000013755	1	1	1	1	1
CATG00000013834	1	0	0	0	0
CATG00000015945	1	0	0	1	0
CATG00000015962	1	0	0	1	0
CATG00000016338	1	0	0	0	0
CATG00000016656	0	1	1	1	0
CATG00000016897	1	0	0	1	0
CATG00000016918	1	0	0	0	0
CATG00000016944	1	0	0	0	0
CATG00000017091	1	1	1	1	0
CATG00000017605	1	1	1	1	0
CATG00000017625	1	1	1	1	0
CATG00000017626	1	1	1	1	0
CATG00000017909	1	1	0	1	0
CATG00000018850	1	0	1	1	0
CATG00000020511	1	0	0	0	0
CATG00000021186	1	1	1	1	0
CATG00000021605	1	1	1	1	0
CATG00000022293	1	1	1	1	1
CATG00000022736	1	0	1	1	0
CATG00000024077	1	0	0	1	0
CATG00000024312	0	0	0	1	0
CATG00000024680	0	0	1	1	0
CATG00000025601	1	0	0	1	0
CATG00000025945	1	0	0	1	0
CATG00000026752	1	1	1	1	1
CATG00000026827	1	0	0	1	0
CATG00000026850	1	1	1	1	0
CATG00000027047	0	0	1	0	0
CATG00000027101	0	0	1	1	0
CATG00000028030	1	1	1	1	1
CATG00000028529	1	0	0	1	0
CATG00000028531	0	0	1	0	0
CATG00000029035	1	0	1	1	0
CATG00000029055	0	0	1	0	0
CATG00000029438	0	1	1	1	0
CATG00000029691	0	0	1	0	0
CATG00000029692	0	0	1	1	0
CATG00000030474	0	1	1	0	0
CATG00000031321	1	0	1	1	0
CATG00000031721	1	1	1	1	0
CATG00000032035	1	0	1	1	0
CATG00000032122	0	0	1	0	0
CATG00000032406	1	1	1	0	0
CATG00000032467	1	1	0	0	0
CATG00000032530	1	0	0	0	0
CATG00000032548	1	1	1	1	0
CATG00000032964	1	0	1	1	0
CATG00000033295	0	0	1	0	0
CATG00000033335	1	1	1	1	0
CATG00000033539	0	0	1	1	0
CATG00000033558	1	0	0	0	0
CATG00000033585	0	0	0	1	0
CATG00000033617	1	0	1	1	0
CATG00000034081	1	1	1	1	0
CATG00000034319	1	0	1	1	0
CATG00000034362	1	1	1	1	0
CATG00000034914	1	0	1	1	0
CATG00000035610	1	0	1	0	0
CATG00000035830	1	0	0	1	0
CATG00000037053	1	0	0	1	0
CATG00000037271	1	0	0	0	0
CATG00000037612	1	1	1	1	1
CATG00000038204	1	1	1	1	0
CATG00000038599	1	1	0	0	0
CATG00000038762	1	0	1	1	0
CATG00000038776	1	1	1	1	0
CATG00000038859	1	0	0	1	0
CATG00000038958	0	0	0	1	0
CATG00000039507	1	1	0	0	0
CATG00000039976	1	0	0	1	0
CATG00000039989	1	0	0	1	0
CATG00000040436	1	0	1	1	0
CATG00000041105	0	0	1	1	0
CATG00000041128	1	0	0	1	0
CATG00000042297	1	1	1	1	0
CATG00000042606	1	1	1	1	1
CATG00000042823	1	0	0	0	0
CATG00000043260	0	1	1	0	0
CATG00000043510	0	0	0	1	0
CATG00000043700	0	0	1	1	0
CATG00000043859	1	0	0	0	0
CATG00000045628	1	0	0	1	0
CATG00000046273	0	0	1	1	0
CATG00000047266	1	0	0	0	0
CATG00000047802	0	0	1	1	0
CATG00000047915	0	0	1	1	0
CATG00000047931	1	0	0	1	0
CATG00000048007	0	0	1	0	0
CATG00000048129	1	0	1	0	0
CATG00000048258	1	1	1	1	0
CATG00000048331	1	1	1	1	0
CATG00000048665	1	0	0	1	0
CATG00000049033	1	0	0	1	0
CATG00000049818	0	0	0	1	0
CATG00000050245	1	1	1	1	1
CATG00000051281	0	1	1	1	0
CATG00000051773	1	0	0	0	0
CATG00000052248	1	0	0	0	0
CATG00000053094	0	0	0	1	0
CATG00000053380	1	0	1	0	0
CATG00000053407	1	0	1	1	0
CATG00000053561	0	0	0	1	0
CATG00000054118	1	1	1	1	0
CATG00000055197	1	1	1	1	0
CATG00000055229	1	1	0	0	0
CATG00000055254	1	1	1	1	1
CATG00000055495	1	1	1	1	0
CATG00000055979	1	1	1	1	1
CATG00000056332	1	1	1	1	1
CATG00000056762	1	1	1	1	0
CATG00000056952	0	1	1	1	0
CATG00000057040	0	0	0	1	0
CATG00000057793	1	0	1	1	0
CATG00000057978	1	1	0	0	0
CATG00000058135	1	1	1	1	1
CATG00000059260	1	0	0	1	0
CATG00000060056	1	0	0	0	0
CATG00000061104	1	0	0	0	0
CATG00000061279	1	1	1	1	1
CATG00000061291	1	1	1	1	0
CATG00000061421	1	1	1	1	1
CATG00000061929	0	0	0	1	0
CATG00000062138	1	0	1	1	0
CATG00000062386	1	1	1	1	1
CATG00000062446	0	0	1	1	0
CATG00000062528	0	0	0	1	0
CATG00000063071	1	0	0	0	0
CATG00000065618	1	1	1	1	0
CATG00000065792	1	1	1	1	1
CATG00000066957	1	1	1	1	1
CATG00000067196	0	0	1	1	0
CATG00000067208	1	0	0	0	0
CATG00000068627	1	0	1	1	0
CATG00000070338	0	0	1	1	0
CATG00000071777	1	0	1	0	0
CATG00000071908	0	0	0	1	0
CATG00000073085	1	1	1	1	0
CATG00000073563	1	1	1	1	0
CATG00000073635	0	0	1	0	0
CATG00000074857	1	1	1	1	0
CATG00000074883	1	1	1	1	0
CATG00000074965	0	0	0	1	0
CATG00000075649	0	1	1	0	0
CATG00000078059	0	0	1	0	0
CATG00000078669	1	1	1	1	0
CATG00000079519	0	0	1	1	0
CATG00000079614	1	1	1	1	1
CATG00000079648	0	0	0	1	0
CATG00000080292	1	0	1	1	0
CATG00000080370	0	0	1	0	0
CATG00000081558	1	1	0	1	0
CATG00000082431	1	0	0	0	0
CATG00000082927	1	0	0	0	1
CATG00000083054	1	1	1	1	1
CATG00000083194	1	1	1	1	0
CATG00000083706	1	1	0	0	0
CATG00000083922	1	0	0	0	0
CATG00000083982	0	0	1	0	0
CATG00000085786	0	0	0	1	0
CATG00000086041	1	0	1	0	0
CATG00000086741	1	1	0	0	0
CATG00000087401	1	1	1	1	0
CATG00000087682	1	1	1	1	1
CATG00000087850	0	1	1	1	0
CATG00000087905	1	1	1	1	0
CATG00000087998	1	0	0	0	0
CATG00000088033	1	0	0	0	0
CATG00000089122	1	1	1	1	1
CATG00000091684	1	1	1	1	1
CATG00000091736	1	1	1	1	1
CATG00000092090	0	0	1	0	0
CATG00000093379	1	0	0	0	0
CATG00000094140	1	0	1	0	0
CATG00000095152	0	0	0	1	0
CATG00000095444	1	1	1	1	1
CATG00000095631	1	0	1	0	0
CATG00000096149	0	1	0	0	0
CATG00000096540	0	1	1	0	0
CATG00000098072	1	0	0	0	0
CATG00000098612	1	0	1	1	0
CATG00000098934	1	1	1	1	1
CATG00000098967	0	0	1	1	0
CATG00000098999	1	1	1	1	1
CATG00000099014	1	1	1	1	1
CATG00000099173	1	1	1	1	1
CATG00000099509	0	0	1	0	0
CATG00000099538	1	1	1	1	0
CATG00000100041	1	1	1	1	1
CATG00000100233	1	1	1	1	1
CATG00000100379	1	1	1	1	0
CATG00000100676	1	1	1	1	0
CATG00000100699	1	1	1	1	1
CATG00000101171	1	1	1	1	0
CATG00000101236	0	0	0	0	1
CATG00000101363	1	1	0	0	0
CATG00000101671	0	1	0	1	0
CATG00000101888	1	0	1	0	0
CATG00000102464	0	0	1	0	0
CATG00000102488	1	1	1	1	0
CATG00000103252	1	0	1	0	0
CATG00000103306	1	1	1	1	1
CATG00000103390	1	0	1	1	0
CATG00000103812	1	0	1	1	0
CATG00000103960	1	1	1	1	0
CATG00000104122	1	1	1	1	1
CATG00000104126	1	1	1	1	1
CATG00000104190	1	0	0	0	0
CATG00000104350	0	0	1	0	0
CATG00000104450	0	1	0	0	0
CATG00000104629	0	0	0	1	0
CATG00000105114	1	1	1	1	1
CATG00000105380	1	1	1	1	0
CATG00000105473	1	0	1	1	0
CATG00000106306	1	0	0	0	0
CATG00000106616	0	0	0	1	0
CATG00000107111	0	0	0	1	0
CATG00000108226	1	0	1	0	0
CATG00000108270	0	0	1	0	0
CATG00000109251	1	1	0	1	0
CATG00000109479	0	0	1	1	0
CATG00000110375	1	0	0	1	0
CATG00000110385	0	0	1	0	0
CATG00000110420	1	1	1	1	0
CATG00000110467	1	1	1	1	0
CATG00000110507	1	1	1	1	0
CATG00000110580	1	1	1	1	1
CATG00000110607	1	0	1	1	0
CATG00000110696	1	1	1	1	0
CATG00000110840	1	0	0	0	0
CATG00000110849	1	1	1	1	0
CATG00000110857	1	1	1	1	0
CATG00000110860	1	1	1	1	0
CATG00000110937	1	0	1	1	0
CATG00000110953	1	1	1	1	0
CATG00000110959	1	1	1	1	0
CATG00000110975	1	0	1	0	0
CATG00000111000	1	1	1	1	0
CATG00000111037	1	1	1	1	0
CATG00000111067	1	0	1	1	0
CATG00000111084	1	1	1	1	1
CATG00000111093	1	1	1	1	0
CATG00000111174	1	1	1	0	0
CATG00000111179	1	0	1	1	0
CATG00000111192	1	1	1	1	0
CATG00000111254	1	1	1	1	0
CATG00000111269	1	1	1	1	0
CATG00000111355	1	1	1	1	0
CATG00000111376	1	1	1	1	1
CATG00000111430	1	1	1	1	1
CATG00000111460	1	0	0	1	0
CATG00000111542	1	1	1	1	0
CATG00000111634	1	1	1	1	1
CATG00000111715	1	1	1	1	1
CATG00000111790	1	1	1	1	0
CATG00000111791	1	1	1	1	1
CATG00000112074	0	1	0	0	0
CATG00000112107	1	0	1	0	0
CATG00000112154	1	1	1	1	1
CATG00000112173	1	1	1	1	1
CATG00000112278	0	0	1	1	0
CATG00000112281	0	0	0	1	0
CATG00000112288	1	1	1	1	0
CATG00000112323	1	0	0	0	0
CATG00000112420	1	1	1	1	1
CATG00000112447	1	1	1	1	1
CATG00000112453	1	0	0	1	0
CATG00000112505	1	1	1	1	1
CATG00000112534	0	0	1	0	0
CATG00000112610	1	1	1	1	1
CATG00000112624	1	1	1	1	1
CATG00000112664	1	1	1	1	1
CATG00000112709	1	1	1	1	1
CATG00000112744	1	1	1	1	1
CATG00000112772	1	1	1	1	0
CATG00000112790	1	0	1	1	0
CATG00000112807	1	1	1	1	1
CATG00000112868	1	1	1	1	0
CATG00000112999	1	1	1	1	1
CATG00000113023	1	1	1	1	1
CATG00000113039	1	1	1	1	0
CATG00000113121	1	1	1	1	0
CATG00000113187	1	1	1	1	0
CATG00000113234	1	1	1	1	0
CATG00000113240	1	1	1	1	0
CATG00000113275	1	1	1	1	1
CATG00000113356	1	1	1	1	1
CATG00000113361	1	1	1	1	0
CATG00000113368	1	0	0	1	0
CATG00000113383	1	1	1	1	1
CATG00000113386	1	1	1	0	0
CATG00000113429	1	1	1	1	0
CATG00000113443	1	0	1	0	0
CATG00000113490	1	0	1	1	0
CATG00000113515	1	1	1	1	1
CATG00000113555	1	1	1	1	0
CATG00000113567	1	1	1	1	1
CATG00000113577	1	1	1	1	0
CATG00000113581	1	1	1	1	0
CATG00000113607	1	1	1	1	0
CATG00000113633	0	0	1	0	0
CATG00000113680	1	0	1	1	0
CATG00000113693	1	1	1	1	1
CATG00000113697	1	0	1	1	0
CATG00000113734	1	1	1	1	0
CATG00000113790	1	1	1	1	0
CATG00000113869	0	0	1	1	1
CATG00000113874	0	0	1	0	0
CATG00000113905	1	0	0	0	0
CATG00000113983	1	1	1	1	1
CATG00000114008	1	1	1	1	0
CATG00000114029	1	1	1	1	1
CATG00000114031	1	1	1	1	0
CATG00000114038	1	1	1	1	1
CATG00000114180	0	0	1	0	0
CATG00000114328	1	0	1	1	0
CATG00000114332	0	0	1	1	0
CATG00000114363	1	1	1	1	1
CATG00000114373	1	1	1	1	1
CATG00000114598	1	1	1	1	0
CATG00000114629	1	1	1	1	1
CATG00000114643	1	1	1	1	1
CATG00000114660	1	1	1	1	1
CATG00000114680	1	1	1	0	0
CATG00000114681	0	0	1	0	0
CATG00000114688	1	0	1	0	0
CATG00000114696	1	1	1	1	0
CATG00000114702	1	1	1	1	1
CATG00000115537	1	0	1	1	0
CATG00000115616	1	0	0	0	0
CATG00000115714	1	0	0	0	0
CATG00000116057	1	0	1	0	0
CATG00000116214	1	0	1	1	1
CATG00000117120	1	0	0	0	0
CATG00000117297	1	0	0	0	0
CATG00000117436	1	1	1	1	1
CATG00000117550	0	0	1	1	0
CATG00000117607	0	0	1	1	0
ENSG00000106133	1	1	1	1	0
ENSG00000127957	1	1	1	1	1
ENSG00000131484	1	0	1	1	1
ENSG00000157152	1	1	1	1	1
ENSG00000160828	1	1	1	1	1
ENSG00000164621	1	1	1	1	0
ENSG00000165874	1	0	1	1	0
ENSG00000172965	1	1	1	1	1
ENSG00000176043	1	1	0	1	0
ENSG00000180747	1	1	1	1	0
ENSG00000183604	1	0	1	1	1
ENSG00000186312	1	1	1	1	0
ENSG00000186645	1	0	1	1	0
ENSG00000187893	1	1	1	1	0
ENSG00000188460	0	1	1	1	0
ENSG00000188681	1	1	1	1	1
ENSG00000196302	0	1	1	0	0
ENSG00000196369	1	1	1	1	1
ENSG00000196696	1	1	1	1	0
ENSG00000197421	1	1	1	1	1
ENSG00000197582	1	1	1	1	0
ENSG00000198106	1	1	1	1	1
ENSG00000199038	1	1	0	0	0
ENSG00000199678	1	0	0	0	0
ENSG00000200664	0	0	1	0	0
ENSG00000201541	1	0	0	1	1
ENSG00000201659	1	1	1	1	0
ENSG00000202360	1	0	0	0	0
ENSG00000203276	1	0	0	0	0
ENSG00000203632	0	0	1	1	1
ENSG00000203739	1	1	1	1	1
ENSG00000204272	1	1	1	1	1
ENSG00000204466	1	1	1	1	0
ENSG00000205663	1	0	1	1	1
ENSG00000206120	1	1	1	1	1
ENSG00000206178	1	0	0	1	0
ENSG00000206888	1	0	0	0	0
ENSG00000207359	1	1	1	1	0
ENSG00000207501	1	1	1	1	0
ENSG00000207561	0	1	0	0	0
ENSG00000207939	1	1	1	1	1
ENSG00000212434	1	0	0	0	0
ENSG00000212456	1	1	1	1	0
ENSG00000212544	1	1	1	1	1
ENSG00000212608	0	0	0	1	0
ENSG00000213062	1	0	1	1	1
ENSG00000213071	1	1	1	1	1
ENSG00000213148	1	0	1	0	0
ENSG00000213149	1	0	1	1	0
ENSG00000213188	1	0	1	1	0
ENSG00000213201	0	1	0	1	0
ENSG00000213468	1	1	1	1	1
ENSG00000213543	1	0	1	0	0
ENSG00000213997	0	0	0	1	0
ENSG00000214765	1	1	1	1	0
ENSG00000214897	1	0	1	1	0
ENSG00000215068	1	1	1	1	1
ENSG00000215142	1	1	1	1	0
ENSG00000215190	1	1	1	1	0
ENSG00000215256	1	1	1	1	0
ENSG00000215319	0	0	1	0	0
ENSG00000215765	1	1	1	1	0
ENSG00000215878	0	1	1	1	0
ENSG00000218175	1	0	0	1	0
ENSG00000221052	0	0	1	0	0
ENSG00000221571	0	1	0	0	0
ENSG00000222041	1	1	1	1	1
ENSG00000222213	0	0	1	0	0
ENSG00000222724	1	0	0	0	0
ENSG00000223201	1	0	0	0	0
ENSG00000223379	0	0	1	1	0
ENSG00000223486	1	1	1	1	1
ENSG00000223503	1	0	1	1	0
ENSG00000223546	1	1	1	1	1
ENSG00000223561	1	1	1	1	1
ENSG00000223705	0	0	1	0	0
ENSG00000224000	1	1	1	1	1
ENSG00000224031	1	1	1	1	1
ENSG00000224142	1	0	0	0	0
ENSG00000224152	1	1	1	1	0
ENSG00000224228	1	1	1	1	1
ENSG00000224281	1	1	1	1	0
ENSG00000224294	1	1	1	1	0
ENSG00000224363	1	1	0	0	0
ENSG00000224533	1	1	1	1	0
ENSG00000224573	0	0	1	0	0
ENSG00000224607	1	1	1	1	0
ENSG00000224610	1	1	1	1	0
ENSG00000224671	1	0	1	1	0
ENSG00000224769	1	1	1	0	1
ENSG00000225076	1	0	1	1	0
ENSG00000225183	1	0	0	0	0
ENSG00000225335	1	0	1	1	0
ENSG00000225381	0	0	0	1	0
ENSG00000225470	1	1	1	1	0
ENSG00000225508	1	0	1	0	0
ENSG00000225558	1	0	0	0	0
ENSG00000225689	1	1	1	1	1
ENSG00000225880	1	1	1	1	1
ENSG00000225882	1	1	1	1	0
ENSG00000225930	1	0	1	1	0
ENSG00000226232	1	0	1	0	0
ENSG00000226310	1	1	1	1	0
ENSG00000226335	0	0	1	1	0
ENSG00000226434	1	1	1	1	0
ENSG00000226530	1	1	1	1	1
ENSG00000226637	1	0	0	0	0
ENSG00000226674	1	1	1	1	1
ENSG00000226985	1	1	1	1	0
ENSG00000227042	1	1	1	1	1
ENSG00000227072	0	0	1	0	0
ENSG00000227193	1	1	1	1	0
ENSG00000227240	1	1	1	1	1
ENSG00000227321	1	0	1	1	0
ENSG00000227350	1	0	0	0	0
ENSG00000227486	1	1	1	1	0
ENSG00000227517	1	1	1	1	1
ENSG00000227560	0	0	1	0	0
ENSG00000227615	0	0	0	1	0
ENSG00000227681	1	1	1	1	1
ENSG00000227722	1	1	1	1	0
ENSG00000227733	1	1	1	1	0
ENSG00000227874	1	0	0	0	0
ENSG00000227881	0	0	1	0	0
ENSG00000228115	1	1	1	1	0
ENSG00000228216	1	1	1	1	0
ENSG00000228554	1	0	0	1	0
ENSG00000228566	1	1	1	1	1
ENSG00000228757	0	0	0	1	0
ENSG00000228801	1	1	1	1	0
ENSG00000228830	1	1	1	1	1
ENSG00000228915	1	0	1	1	0
ENSG00000228933	1	1	1	1	1
ENSG00000228979	0	1	0	0	0
ENSG00000228980	1	1	1	1	1
ENSG00000229151	1	1	1	1	1
ENSG00000229334	1	1	1	1	0
ENSG00000229491	1	1	1	1	1
ENSG00000229539	1	1	1	1	1
ENSG00000229563	1	1	1	1	0
ENSG00000229703	1	1	1	1	0
ENSG00000230019	1	0	0	0	0
ENSG00000230153	1	1	1	1	0
ENSG00000230184	1	1	1	1	0
ENSG00000230186	1	1	1	1	0
ENSG00000230240	1	0	0	0	0
ENSG00000230241	0	0	1	0	0
ENSG00000230317	1	1	1	1	0
ENSG00000230392	1	1	1	1	0
ENSG00000230471	1	0	1	0	1
ENSG00000230590	1	1	1	1	1
ENSG00000231069	1	1	1	1	0
ENSG00000231200	1	1	1	1	1
ENSG00000231216	1	1	1	1	0
ENSG00000231217	1	1	1	1	1
ENSG00000231424	1	1	1	1	1
ENSG00000231440	1	0	1	1	0
ENSG00000231566	1	1	1	1	0
ENSG00000231772	1	1	1	1	1
ENSG00000231789	1	1	1	1	1
ENSG00000231877	1	1	1	1	1
ENSG00000231908	1	0	0	1	0
ENSG00000231944	1	1	1	1	0
ENSG00000232053	1	1	1	1	1
ENSG00000232160	1	1	1	1	1
ENSG00000232346	1	0	0	0	0
ENSG00000232362	1	0	0	0	0
ENSG00000232412	0	0	1	0	0
ENSG00000232451	1	1	1	1	1
ENSG00000232519	1	0	1	0	0
ENSG00000232593	1	1	1	1	0
ENSG00000232623	0	1	0	1	0
ENSG00000232721	1	1	1	1	1
ENSG00000232746	1	0	1	1	0
ENSG00000232828	1	1	1	1	1
ENSG00000232938	1	0	1	1	0
ENSG00000233005	1	1	1	1	1
ENSG00000233013	0	1	1	1	0
ENSG00000233067	1	1	1	1	1
ENSG00000233114	0	0	0	1	0
ENSG00000233217	1	1	1	1	0
ENSG00000233243	1	1	1	1	1
ENSG00000233250	1	0	1	1	0
ENSG00000233327	1	0	1	0	0
ENSG00000233382	1	1	1	1	1
ENSG00000233452	1	1	1	1	1
ENSG00000233535	1	0	0	1	0
ENSG00000233928	1	1	1	1	1
ENSG00000234062	1	1	1	1	0
ENSG00000234129	1	1	1	1	1
ENSG00000234191	1	0	1	1	0
ENSG00000234219	1	0	1	0	0
ENSG00000234415	1	0	0	0	0
ENSG00000234426	1	1	1	1	1
ENSG00000234449	1	0	1	0	0
ENSG00000234493	1	1	1	1	0
ENSG00000234535	1	0	0	0	0
ENSG00000234557	1	0	1	0	0
ENSG00000234684	1	1	1	1	1
ENSG00000234698	1	1	1	1	0
ENSG00000234840	1	1	1	1	1
ENSG00000234915	1	1	1	1	0
ENSG00000234969	0	1	0	0	0
ENSG00000235078	1	1	1	1	0
ENSG00000235105	0	0	1	1	0
ENSG00000235189	1	1	1	1	0
ENSG00000235304	1	1	1	1	0
ENSG00000235333	1	1	1	1	0
ENSG00000235350	1	1	1	1	0
ENSG00000235437	1	1	1	1	1
ENSG00000235447	1	1	1	1	1
ENSG00000235449	0	0	1	0	0
ENSG00000235655	0	1	1	1	0
ENSG00000235681	1	0	0	0	0
ENSG00000235703	1	1	1	1	1
ENSG00000235813	1	1	1	1	0
ENSG00000235834	1	1	1	1	0
ENSG00000235919	1	1	1	1	1
ENSG00000235929	1	0	0	0	0
ENSG00000236021	1	1	1	1	1
ENSG00000236076	1	0	0	0	0
ENSG00000236140	1	1	1	1	0
ENSG00000236256	1	1	1	1	0
ENSG00000236393	1	1	1	1	1
ENSG00000236449	1	1	1	1	0
ENSG00000236489	1	0	0	0	0
ENSG00000236825	1	1	1	0	0
ENSG00000236829	1	1	1	1	1
ENSG00000236975	1	1	1	1	1
ENSG00000237019	1	1	1	1	1
ENSG00000237131	0	0	1	0	0
ENSG00000237191	0	0	1	0	1
ENSG00000237311	1	1	1	1	0
ENSG00000237341	1	1	1	1	0
ENSG00000237351	1	1	0	1	0
ENSG00000237586	1	0	0	0	0
ENSG00000237836	1	1	1	1	0
ENSG00000238005	1	1	1	1	0
ENSG00000238141	1	0	1	1	0
ENSG00000238222	1	1	1	1	0
ENSG00000238426	1	0	0	0	0
ENSG00000238843	1	0	0	1	0
ENSG00000239475	1	1	1	1	0
ENSG00000240007	1	0	0	0	0
ENSG00000240453	1	1	1	1	1
ENSG00000241150	1	1	1	1	0
ENSG00000241307	0	0	1	0	0
ENSG00000241717	0	0	1	1	0
ENSG00000241743	1	1	1	1	1
ENSG00000241769	1	0	1	1	0
ENSG00000241828	0	1	0	0	0
ENSG00000241956	1	1	1	1	1
ENSG00000242029	1	1	1	1	0
ENSG00000242036	0	0	1	0	0
ENSG00000242154	1	0	0	0	0
ENSG00000242242	1	1	1	1	1
ENSG00000242276	0	0	1	1	0
ENSG00000242299	0	0	0	1	0
ENSG00000242358	1	0	0	0	0
ENSG00000243000	1	0	1	1	0
ENSG00000243136	0	0	0	0	1
ENSG00000243276	1	1	1	1	1
ENSG00000243819	1	0	1	0	0
ENSG00000244131	1	0	0	0	0
ENSG00000245958	1	1	1	1	1
ENSG00000246203	1	1	1	1	1
ENSG00000246394	1	1	1	1	0
ENSG00000246662	1	1	1	1	1
ENSG00000247081	1	1	1	1	1
ENSG00000248124	1	1	1	1	0
ENSG00000248180	0	0	1	0	0
ENSG00000248318	1	1	1	1	0
ENSG00000248503	1	1	1	1	0
ENSG00000249188	1	1	1	1	1
ENSG00000249859	1	1	1	1	1
ENSG00000249867	1	1	1	1	1
ENSG00000250251	1	1	1	1	1
ENSG00000250614	1	1	1	1	0
ENSG00000250764	1	0	1	1	0
ENSG00000250995	1	0	1	0	0
ENSG00000251003	1	1	1	1	1
ENSG00000251218	1	1	1	1	1
ENSG00000251306	1	0	0	0	0
ENSG00000251331	1	1	1	1	1
ENSG00000251414	0	1	0	0	0
ENSG00000251552	0	0	1	0	0
ENSG00000251634	0	0	1	0	0
ENSG00000251665	1	0	1	1	0
ENSG00000251833	1	1	1	1	1
ENSG00000252730	0	0	0	1	0
ENSG00000253111	1	1	1	1	1
ENSG00000253161	1	1	1	1	0
ENSG00000253286	1	1	1	1	1
ENSG00000253336	1	0	0	1	0
ENSG00000253383	0	0	1	0	0
ENSG00000253501	1	1	1	1	0
ENSG00000253554	1	1	1	1	1
ENSG00000253582	1	1	1	1	1
ENSG00000253663	1	0	0	0	0
ENSG00000253666	1	1	1	1	1
ENSG00000253716	1	0	1	1	0
ENSG00000253773	1	1	1	1	1
ENSG00000253796	1	1	1	1	1
ENSG00000253819	1	1	1	1	1
ENSG00000253893	1	1	1	1	1
ENSG00000253901	1	1	1	1	1
ENSG00000254061	1	0	0	0	0
ENSG00000254151	0	0	0	1	0
ENSG00000254266	1	1	1	1	1
ENSG00000254275	1	1	1	1	1
ENSG00000254325	1	1	1	1	1
ENSG00000254364	1	0	1	0	0
ENSG00000254432	1	0	0	1	0
ENSG00000254477	1	0	0	0	0
ENSG00000254503	1	0	1	1	0
ENSG00000254560	1	1	1	1	1
ENSG00000255055	0	0	0	0	1
ENSG00000255255	0	1	0	1	0
ENSG00000255319	1	1	1	1	1
ENSG00000255325	1	1	1	1	1
ENSG00000255364	1	1	1	1	1
ENSG00000255549	1	1	1	1	1
ENSG00000255986	1	0	0	0	0
ENSG00000256210	1	1	1	1	0
ENSG00000256226	1	1	1	1	0
ENSG00000256599	0	1	0	0	0
ENSG00000257279	1	0	1	1	0
ENSG00000257953	1	1	1	1	0
ENSG00000258136	1	1	1	1	0
ENSG00000258458	1	1	1	1	0
ENSG00000258545	1	1	1	1	0
ENSG00000258568	1	0	0	1	0
ENSG00000258655	1	0	0	1	0
ENSG00000259694	0	0	1	1	0
ENSG00000260128	1	1	1	1	0
ENSG00000260233	1	0	1	0	0
ENSG00000260242	1	1	1	1	1
ENSG00000260280	1	0	1	0	0
ENSG00000260368	1	0	1	0	0
ENSG00000260411	1	1	1	1	1
ENSG00000260517	1	1	1	1	1
ENSG00000260785	1	1	1	1	1
ENSG00000260796	1	0	0	1	0
ENSG00000260798	1	1	1	1	0
ENSG00000261030	1	1	1	1	1
ENSG00000261065	1	0	1	0	0
ENSG00000261094	1	0	1	0	0
ENSG00000261114	0	0	1	1	0
ENSG00000261279	1	1	1	1	1
ENSG00000261334	0	0	0	1	0
ENSG00000261357	0	0	1	0	0
ENSG00000261730	1	1	1	1	1
ENSG00000261747	0	0	0	1	0
ENSG00000261827	1	0	0	0	0
ENSG00000261840	1	0	1	0	0
ENSG00000262686	1	1	1	1	0
ENSG00000262837	1	0	0	0	0
ENSG00000263740	0	0	1	0	0
ENSG00000264166	1	0	1	0	0
ENSG00000264546	1	1	1	0	0
ENSG00000264582	1	0	1	0	0
ENSG00000264840	1	0	0	0	0
ENSG00000265345	1	0	1	1	0
ENSG00000265819	0	0	1	0	0
ENSG00000266037	0	0	1	0	0
ENSG00000266397	1	0	1	1	0
ENSG00000266482	0	1	0	0	0
ENSG00000267064	1	1	1	1	0
ENSG00000267203	0	0	1	1	0
ENSG00000267243	1	1	1	1	0
ENSG00000267416	1	1	1	1	0
ENSG00000267898	1	0	0	0	0
ENSG00000268670	0	1	0	0	0
ENSG00000268707	1	0	0	1	0
ENSG00000268731	0	0	0	1	0
ENSG00000269501	1	1	1	1	1
ENSG00000269600	1	0	1	1	0
ENSG00000270050	1	1	1	1	0
ENSG00000270069	1	1	1	1	1
ENSG00000270091	1	0	0	1	0
ENSG00000270103	0	0	1	0	0
ENSG00000270314	1	0	0	0	0
ENSG00000270497	1	0	0	0	0
ENSG00000270578	1	0	0	1	0
ENSG00000270792	1	1	1	1	1
ENSG00000270798	0	1	0	1	0
ENSG00000271005	1	0	1	0	0
ENSG00000271014	1	0	0	0	0
ENSG00000271142	1	0	0	0	0
ENSG00000271147	1	1	1	1	0
ENSG00000271384	0	0	1	0	0
ENSG00000271430	1	1	1	1	1
ENSG00000271551	0	0	1	0	0
ENSG00000271588	1	0	0	0	0
ENSG00000271774	1	1	1	1	1
ENSG00000271826	1	1	1	1	0
ENSG00000271860	1	1	1	1	1
ENSG00000271916	1	0	0	0	0
ENSG00000271955	1	1	1	1	1
ENSG00000271975	1	0	0	1	0
ENSG00000271986	1	0	0	0	0
ENSG00000271989	1	0	0	0	0
ENSG00000272008	1	1	0	1	0
ENSG00000272066	1	1	1	1	0
ENSG00000272430	1	0	1	1	0
ENSG00000272516	1	0	1	0	0
ENSG00000272540	0	0	0	0	1
ENSG00000272630	1	0	0	0	0
ENSG00000272752	1	1	1	1	1
ENSG00000272764	1	0	1	1	0
ENSG00000272853	1	0	1	1	0
ENSG00000272942	1	0	0	0	0
ENSG00000273004	1	1	1	1	1
ENSG00000273110	1	0	0	1	0
