# Supplementary material for: Somatic point mutations are enriched in non-coding RNAs with possible regulatory function in breast cancer
Source: Commun Biol. 2022 Jun 7;5:556. doi: 10.1038/s42003-022-03528-0 (PMC9174258; doi:10.1038/s42003-022-03528-0)
Supplement: Supplementary file 4 — Supplementary Data 1-12 [file 42003_2022_3528_MOESM4_ESM.zip › Supplementary data/Supplementary Data3.xlsx]

## Sheet: Supplementary Data3
Supplementary Data3: Significantly mutated ncRNAs that are differentially expressed in breast cancer subtypes across 501 TCGA breast cancer samples
GeneID	BRCA subtype
ENSG00000203739	Basal-like
ENSG00000213468	Basal-like
ENSG00000215190	Basal-like
ENSG00000223379	Basal-like
ENSG00000224671	Basal-like
ENSG00000225880	Basal-like
ENSG00000225930	Basal-like
ENSG00000226530	Basal-like
ENSG00000227042	Basal-like
ENSG00000227193	Basal-like
ENSG00000228115	Basal-like
ENSG00000228566	Basal-like
ENSG00000228801	Basal-like
ENSG00000229151	Basal-like
ENSG00000229539	Basal-like
ENSG00000231424	Basal-like
ENSG00000231566	Basal-like
ENSG00000231789	Basal-like
ENSG00000231877	Basal-like
ENSG00000232412	Basal-like
ENSG00000232519	Basal-like
ENSG00000232721	Basal-like
ENSG00000233067	Basal-like
ENSG00000234129	Basal-like
ENSG00000234191	Basal-like
ENSG00000234449	Basal-like
ENSG00000235078	Basal-like
ENSG00000235304	Basal-like
ENSG00000235437	Basal-like
ENSG00000235919	Basal-like
ENSG00000236021	Basal-like
ENSG00000236256	Basal-like
ENSG00000236393	Basal-like
ENSG00000237311	Basal-like
ENSG00000242154	Basal-like
ENSG00000243819	Basal-like
ENSG00000247081	Basal-like
ENSG00000250764	Basal-like
ENSG00000251331	Basal-like
ENSG00000253286	Basal-like
ENSG00000253582	Basal-like
ENSG00000254325	Basal-like
ENSG00000254432	Basal-like
ENSG00000255325	Basal-like
ENSG00000256226	Basal-like
ENSG00000258545	Basal-like
ENSG00000259694	Basal-like
ENSG00000261730	Basal-like
ENSG00000261827	Basal-like
ENSG00000261840	Basal-like
ENSG00000266397	Basal-like
ENSG00000267416	Basal-like
ENSG00000270069	Basal-like
ENSG00000271384	Basal-like
ENSG00000271826	Basal-like
ENSG00000271955	Basal-like
ENSG00000271975	Basal-like
ENSG00000272430	Basal-like
ENSG00000272764	Basal-like
ENSG00000272853	Basal-like
ENSG00000272942	Basal-like
ENSG00000273004	Basal-like
ENSG00000172965	HER2-enriched
ENSG00000221571	HER2-enriched
ENSG00000222041	HER2-enriched
ENSG00000224000	HER2-enriched
ENSG00000228933	HER2-enriched
ENSG00000231908	HER2-enriched
ENSG00000234698	HER2-enriched
ENSG00000238005	HER2-enriched
ENSG00000251665	HER2-enriched
ENSG00000253819	HER2-enriched
ENSG00000254266	HER2-enriched
ENSG00000261357	HER2-enriched
ENSG00000262837	HER2-enriched
ENSG00000204272	Luminal A
ENSG00000224031	Luminal A
ENSG00000226310	Luminal A
ENSG00000226335	Luminal A
ENSG00000227486	Luminal A
ENSG00000227733	Luminal A
ENSG00000229491	Luminal A
ENSG00000230590	Luminal A
ENSG00000232160	Luminal A
ENSG00000240453	Luminal A
ENSG00000251414	Luminal A
ENSG00000253773	Luminal A
ENSG00000253893	Luminal A
ENSG00000260517	Luminal A
ENSG00000270091	Luminal A
ENSG00000270792	Luminal A
ENSG00000271430	Luminal A
ENSG00000271551	Luminal A
ENSG00000271916	Luminal A
ENSG00000131484	Luminal B
ENSG00000215068	Luminal B
ENSG00000223546	Luminal B
ENSG00000232593	Luminal B
ENSG00000235703	Luminal B
ENSG00000238141	Luminal B
ENSG00000241769	Luminal B
ENSG00000249859	Luminal B
ENSG00000253161	Luminal B
ENSG00000253716	Luminal B
ENSG00000260798	Luminal B
