# Supplementary material for: Somatic point mutations are enriched in non-coding RNAs with possible regulatory function in breast cancer
Source: Commun Biol. 2022 Jun 7;5:556. doi: 10.1038/s42003-022-03528-0 (PMC9174258; doi:10.1038/s42003-022-03528-0)
Supplement: Supplementary file 4 — Supplementary Data 1-12 [file 42003_2022_3528_MOESM4_ESM.zip › Supplementary data/Supplementary Data4.xlsx]

## Sheet: Supplementary Data4
Supplementary Data4: Annotation of ncRNAs with breast cancer related GWAS SNPs and breast tissue related eQTL polymorphisms
Columns A-D: general metadata and p_value Columns E-F: GWAS Overlap Result. Columns F-G: eQTL variant_ID Overlap Result
geneID	gene_name	gene_biotype	breast_pValue_against_other_cancer	Gwas_overlap_count	eQTL_IDs	eQTL_count
ENSG00000240453	RP11-206L10.10	lncRNA_intergenic	0.00280274	1	1_710088_C_A_b37+ENSG00000224956.5,1_710195_A_G_b37+ENSG00000224956.5,1_712515_T_TC_b37+ENSG00000224956.5,1_713092_G_A_b37+ENSG00000224956.5,1_714059_C_CCGCCCTTGTGACGTCACGGAAGGCG_b37+ENSG00000224956.5,1_715205_C_G_b37+ENSG00000224956.5,1_717474_C_T_b37+ENSG00000224956.5,1_720583_G_A_b37+ENSG00000224956.5,1_722603_T_C_b37+ENSG00000224956.5,1_722980_C_T_b37+ENSG00000224956.5,1_723819_T_A_b37+ENSG00…	467
CATG00000043510	CATG00000043510.1	lncRNA_intergenic	0.00596425	1		0
ENSG00000231789	RP11-558F24.4	lncRNA_divergent	0.00447051	3	1_9738786_C_G_b37+ENSG00000171608.11,1_9741711_C_G_b37+ENSG00000171608.11,1_9741792_A_G_b37+ENSG00000171608.11,1_9742154_T_C_b37+ENSG00000171608.11,1_9742452_A_G_b37+ENSG00000171608.11,1_9743729_G_A_b37+ENSG00000171608.11,1_9746612_G_A_b37+ENSG00000171608.11,1_9748445_T_G_b37+ENSG00000171608.11	8
ENSG00000271989	RP4-736L20.3	lncRNA_divergent	0.0216251	0	1_10490539_G_C_b37+ENSG00000175279.17,1_10490550_G_C_b37+ENSG00000175279.17	2
CATG00000052248	CATG00000052248.1	lncRNA_divergent	0.0100226	0	1_27114012_T_C_b37+ENSG00000260063.1,1_27114012_T_C_b37+ENSG00000060642.6	2
CATG00000082611	CATG00000082611.1	lncRNA_sense_intronic	0.0478197	0	1_28884440_C_CTCTG_b37+ENSG00000204138.8	1
ENSG00000270103	RNU11	short_ncRNA	0.0223124	0		0
CATG00000083407	CATG00000083407.1	lncRNA_sense_intronic	0.0141954	1		0
CATG00000099509	CATG00000099509.1	lncRNA_sense_intronic	0.0343531	0		0
CATG00000116214	CATG00000116214.1	lncRNA_sense_intronic	0.0343624	0	1_39587388_A_C_b37+ENSG00000237624.1	1
CATG00000117297	CATG00000117297.1	lncRNA_intergenic	0.0161225	0		0
ENSG00000235105	RP11-329A14.1	pseudogene	0.0326506	0	1_48902552_G_A_b37+ENSG00000117834.8,1_48902552_G_A_b37+ENSG00000272491.1	2
CATG00000000858	CATG00000000858.1	lncRNA_divergent	0.0227708	0	1_52345760_C_T_b37+ENSG00000232027.2,1_52345767_G_A_b37+ENSG00000154222.10,1_52345767_G_A_b37+ENSG00000134744.9	3
CATG00000003266	CATG00000003266.1	lncRNA_sense_intronic	0.0122618	0		0
ENSG00000232284	GNG12-AS1	lncRNA_divergent	0.0278021	111		0
CATG00000007935	CATG00000007935.1	lncRNA_intergenic	0.00224856	0		0
CATG00000070261	CATG00000070261.1	lncRNA_sense_intronic	0.0444872	1		0
ENSG00000270066	SCARNA2	lncRNA_intergenic	0.0343531	0		0
CATG00000070338	CATG00000070338.1	lncRNA_intergenic	0.0478197	1		0
CATG00000070521	CATG00000070521.1	lncRNA_divergent	0.0478197	0	1_110025881_A_G_b37+ENSG00000143028.7	1
CATG00000071908	CATG00000071908.1	lncRNA_divergent	0.0346464	0		0
ENSG00000196369	SRGAP2B	pseudogene	4.37591e-07	0	1_144019859_T_C_b37+ENSG00000231360.2	1
CATG00000015945	CATG00000015945.1	lncRNA_intergenic	0.0332012	0	1_144572980_T_A_b37+ENSG00000231360.2,1_144576635_C_T_b37+ENSG00000231360.2,1_144577767_G_GA_b37+ENSG00000231360.2,1_144578127_TG_T_b37+ENSG00000231360.2,1_144572980_T_A_b37+ENSG00000225241.3,1_144576635_C_T_b37+ENSG00000225241.3,1_144577767_G_GA_b37+ENSG00000225241.3,1_144578127_TG_T_b37+ENSG00000225241.3,1_144572980_T_A_b37+ENSG00000215861.4,1_144578127_TG_T_b37+ENSG00000215861.4,1_144572980_T_…	18
CATG00000015962	CATG00000015962.1	lncRNA_divergent	0.00790178	0	1_144932749_TGAGA_T_b37+ENSG00000231360.2,1_144933823_G_A_b37+ENSG00000225241.3,1_144934377_A_G_b37+ENSG00000225241.3	3
CATG00000016338	CATG00000016338.1	short_ncRNA	0.00225817	0		0
CATG00000074857	CATG00000074857.1	uncertain_coding	0.00929272	11	1_147852710_C_CA_b37+ENSG00000224481.1,1_147726495_T_C_b37+ENSG00000272824.1,1_147735597_T_C_b37+ENSG00000272824.1,1_147799350_C_T_b37+ENSG00000272824.1,1_147804456_A_C_b37+ENSG00000272824.1,1_147808674_G_C_b37+ENSG00000272824.1,1_147811162_G_A_b37+ENSG00000272824.1,1_147815516_A_T_b37+ENSG00000272824.1,1_147819488_A_G_b37+ENSG00000272824.1,1_147821310_C_A_b37+ENSG00000272824.1,1_147827371_G_T_b3…	60
ENSG00000212456	RNVU1-13	small_RNA	0.0054883	0	1_148216764_C_T_b37+ENSG00000203832.6,1_148219782_C_A_b37+ENSG00000203832.6,1_148241476_G_A_b37+ENSG00000203832.6,1_148241542_A_C_b37+ENSG00000203832.6,1_148241668_T_C_b37+ENSG00000203832.6,1_148188816_A_C_b37+ENSG00000243452.3,1_148190877_G_A_b37+ENSG00000243452.3,1_148216764_C_T_b37+ENSG00000243452.3,1_148229552_GA_G_b37+ENSG00000243452.3,1_148238405_G_A_b37+ENSG00000243452.3,1_148241476_G_A_b3…	13
ENSG00000207501	RNVU1-14	small_RNA	6.44083e-06	0	1_148216764_C_T_b37+ENSG00000203832.6,1_148219782_C_A_b37+ENSG00000203832.6,1_148241476_G_A_b37+ENSG00000203832.6,1_148241542_A_C_b37+ENSG00000203832.6,1_148241668_T_C_b37+ENSG00000203832.6,1_148188816_A_C_b37+ENSG00000243452.3,1_148190877_G_A_b37+ENSG00000243452.3,1_148216764_C_T_b37+ENSG00000243452.3,1_148229552_GA_G_b37+ENSG00000243452.3,1_148238405_G_A_b37+ENSG00000243452.3,1_148241476_G_A_b3…	14
CATG00000074883	CATG00000074883.1	lncRNA_intergenic	8.12165e-06	0	1_148216764_C_T_b37+ENSG00000203832.6,1_148219782_C_A_b37+ENSG00000203832.6,1_148241476_G_A_b37+ENSG00000203832.6,1_148241542_A_C_b37+ENSG00000203832.6,1_148241668_T_C_b37+ENSG00000203832.6,1_148188816_A_C_b37+ENSG00000243452.3,1_148190877_G_A_b37+ENSG00000243452.3,1_148216764_C_T_b37+ENSG00000243452.3,1_148229552_GA_G_b37+ENSG00000243452.3,1_148238405_G_A_b37+ENSG00000243452.3,1_148241476_G_A_b3…	14
ENSG00000236140	RP11-89F3.2	lncRNA_sense_intronic	4.51695e-06	0	1_148216764_C_T_b37+ENSG00000203832.6,1_148219782_C_A_b37+ENSG00000203832.6,1_148241476_G_A_b37+ENSG00000203832.6,1_148241542_A_C_b37+ENSG00000203832.6,1_148241668_T_C_b37+ENSG00000203832.6,1_148188816_A_C_b37+ENSG00000243452.3,1_148190877_G_A_b37+ENSG00000243452.3,1_148216764_C_T_b37+ENSG00000243452.3,1_148229552_GA_G_b37+ENSG00000243452.3,1_148238405_G_A_b37+ENSG00000243452.3,1_148241476_G_A_b3…	14
CATG00000017091	CATG00000017091.1	lncRNA_intergenic	7.36581e-05	0	1_148530362_A_G_b37+ENSG00000243452.3,1_148530444_T_G_b37+ENSG00000243452.3,1_148534185_G_C_b37+ENSG00000243452.3,1_148535958_A_G_b37+ENSG00000243452.3,1_148535966_G_A_b37+ENSG00000243452.3,1_148544983_A_G_b37+ENSG00000243452.3,1_148545123_GGAAGGTGATGCTATT_G_b37+ENSG00000243452.3,1_148546102_G_A_b37+ENSG00000243452.3,1_148547345_G_A_b37+ENSG00000243452.3,1_148547554_C_T_b37+ENSG00000243452.3,1_14…	26
ENSG00000212544	RNVU1-19	small_RNA	2.31355e-08	0	1_149230554_T_TA_b37+ENSG00000243452.3,1_149254394_C_T_b37+ENSG00000243452.3,1_149278827_C_CT_b37+ENSG00000243452.3,1_149278829_C_CAGG_b37+ENSG00000243452.3,1_149278830_C_CGGT_b37+ENSG00000243452.3,1_149448732_G_T_b37+ENSG00000243452.3,1_149393057_C_T_b37+ENSG00000203827.7,1_149415486_G_T_b37+ENSG00000203827.7,1_149448732_G_T_b37+ENSG00000203827.7,1_149233519_G_A_b37+ENSG00000223779.4,1_149234900…	67
ENSG00000232721	RP11-403I13.5	lncRNA_intergenic	2.46979e-08	0	1_149230554_T_TA_b37+ENSG00000243452.3,1_149254394_C_T_b37+ENSG00000243452.3,1_149278827_C_CT_b37+ENSG00000243452.3,1_149278829_C_CAGG_b37+ENSG00000243452.3,1_149278830_C_CGGT_b37+ENSG00000243452.3,1_149448732_G_T_b37+ENSG00000243452.3,1_149393057_C_T_b37+ENSG00000203827.7,1_149415486_G_T_b37+ENSG00000203827.7,1_149448732_G_T_b37+ENSG00000203827.7,1_149233519_G_A_b37+ENSG00000223779.4,1_149234900…	67
CATG00000017605	CATG00000017605.1	lncRNA_sense_intronic	0.013468	14	1_150341127_G_A_b37+ENSG00000187145.10,1_150342642_T_C_b37+ENSG00000187145.10,1_150344171_G_A_b37+ENSG00000187145.10,1_150344180_C_G_b37+ENSG00000187145.10,1_150345592_C_A_b37+ENSG00000187145.10,1_150346164_CT_C_b37+ENSG00000187145.10,1_150347374_G_A_b37+ENSG00000187145.10,1_150347454_C_T_b37+ENSG00000187145.10,1_150350666_GTTC_G_b37+ENSG00000187145.10,1_150352361_T_A_b37+ENSG00000187145.10,1_150…	237
CATG00000017625	CATG00000017625.1	lncRNA_divergent	0.00741041	15	1_150604110_G_T_b37+ENSG00000237781.2,1_150608300_A_G_b37+ENSG00000237781.2,1_150608653_C_G_b37+ENSG00000237781.2,1_150608894_A_G_b37+ENSG00000237781.2,1_150611957_A_G_b37+ENSG00000237781.2,1_150612360_G_T_b37+ENSG00000237781.2,1_150612361_C_T_b37+ENSG00000237781.2,1_150614535_G_A_b37+ENSG00000237781.2,1_150614866_C_CAGTAAATTA_b37+ENSG00000237781.2,1_150614867_TCC_T_b37+ENSG00000237781.2,1_150614…	68
CATG00000017626	CATG00000017626.1	lncRNA_divergent	0.026912	5	1_150604110_G_T_b37+ENSG00000237781.2,1_150608300_A_G_b37+ENSG00000237781.2,1_150608653_C_G_b37+ENSG00000237781.2,1_150608894_A_G_b37+ENSG00000237781.2,1_150611957_A_G_b37+ENSG00000237781.2,1_150612360_G_T_b37+ENSG00000237781.2,1_150612361_C_T_b37+ENSG00000237781.2,1_150604110_G_T_b37+ENSG00000143452.11,1_150608300_A_G_b37+ENSG00000143452.11,1_150608320_CAAG_C_b37+ENSG00000143452.11,1_150608653_C…	21
CATG00000075649	CATG00000075649.1	lncRNA_divergent	0.0161225	0		0
ENSG00000201129	SNORA58	small_RNA	0.00341296	0		0
CATG00000077899	CATG00000077899.1	lncRNA_sense_intronic	0.0425374	0	1_155334536_G_A_b37+ENSG00000160766.10,1_155334536_G_A_b37+ENSG00000225855.2	2
ENSG00000235919	ASH1L-AS1	lncRNA_divergent	1.42267e-06	1	1_155536437_A_G_b37+ENSG00000160766.10,1_155538579_A_G_b37+ENSG00000160766.10,1_155540660_T_G_b37+ENSG00000160766.10,1_155542942_A_G_b37+ENSG00000160766.10,1_155545346_C_T_b37+ENSG00000160766.10,1_155552484_C_T_b37+ENSG00000160766.10,1_155556971_G_A_b37+ENSG00000160766.10,1_155558665_G_T_b37+ENSG00000160766.10,1_155562367_T_C_b37+ENSG00000160766.10,1_155562583_T_C_b37+ENSG00000160766.10,1_1555631…	35
ENSG00000223503	RP11-29H23.6	pseudogene	0.00277264	0		0
ENSG00000246203	RP11-29H23.5	pseudogene	0.0164804	10	1_155586444_T_G_b37+ENSG00000160766.10,1_155587035_C_CAGGCTCATGGAGGTTCCTGTCTGGGGT_b37+ENSG00000160766.10,1_155591625_A_G_b37+ENSG00000160766.10,1_155596497_C_T_b37+ENSG00000160766.10,1_155606224_G_A_b37+ENSG00000160766.10,1_155606929_C_T_b37+ENSG00000160766.10,1_155610999_G_A_b37+ENSG00000160766.10,1_155611485_G_C_b37+ENSG00000160766.10,1_155611847_G_T_b37+ENSG00000160766.10,1_155612197_G_T_b37+E…	85
CATG00000078669	CATG00000078669.1	lncRNA_intergenic	0.0012945	4		0
CATG00000079518	CATG00000079518.1	lncRNA_sense_intronic	0.0216251	0		0
CATG00000080292	CATG00000080292.1	lncRNA_divergent	0.0108066	1	1_161500130_A_G_b37+ENSG00000244682.3,1_161500407_CTT_C_b37+ENSG00000244682.3,1_161500130_A_G_b37+ENSG00000225217.1,1_161500407_CTT_C_b37+ENSG00000225217.1	4
CATG00000023959	CATG00000023959.1	lncRNA_divergent	0.0420634	0		0
ENSG00000227722	RP5-1059H15.1	pseudogene	0.00515313	21	1_168500219_C_A_b37+ENSG00000143185.3,1_168500750_C_T_b37+ENSG00000143185.3,1_168513438_G_A_b37+ENSG00000143185.3,1_168517508_C_T_b37+ENSG00000143185.3,1_168523747_T_C_b37+ENSG00000143185.3,1_168527900_C_T_b37+ENSG00000143185.3	6
CATG00000082431	CATG00000082431.1	lncRNA_divergent	0.00472046	0	1_170630259_G_T_b37+ENSG00000271811.1	1
ENSG00000231424	RP1-45C12.1	lncRNA_antisense	0.0100426	54	1_170684431_G_C_b37+ENSG00000271811.1,1_170696474_A_C_b37+ENSG00000271811.1,1_170700758_A_G_b37+ENSG00000271811.1,1_170708637_C_G_b37+ENSG00000271811.1,1_170709635_G_A_b37+ENSG00000271811.1,1_170769445_G_A_b37+ENSG00000271811.1,1_170780089_G_A_b37+ENSG00000271811.1,1_170789600_T_G_b37+ENSG00000271811.1,1_170814037_A_C_b37+ENSG00000271811.1,1_171132135_G_A_b37+ENSG00000094963.9,1_171132644_G_C_b37…	38
CATG00000082579	CATG00000082579.1	lncRNA_divergent	0.0116	0		0
ENSG00000224228	RP1-15D23.2	lncRNA_intergenic	6.83783e-05	62	1_172660716_G_A_b37+ENSG00000094975.9,1_172673583_C_T_b37+ENSG00000094975.9,1_172674541_C_T_b37+ENSG00000094975.9,1_172674776_G_A_b37+ENSG00000094975.9,1_172675097_T_C_b37+ENSG00000094975.9,1_172675525_T_C_b37+ENSG00000094975.9,1_172677174_T_C_b37+ENSG00000094975.9,1_172678854_A_G_b37+ENSG00000094975.9,1_172679129_A_G_b37+ENSG00000094975.9,1_172679704_G_T_b37+ENSG00000094975.9,1_172679759_A_T_b37…	15
CATG00000083054	CATG00000083054.1	uncertain_coding	0.000316821	34		0
ENSG00000224000	RP3-471M13.2	lncRNA_sense_intronic	0.000537482	20		0
ENSG00000203739	RP11-296O14.3	lncRNA_divergent	1.1098e-05	74	1_173384478_G_A_b37+ENSG00000270084.1,1_173387158_G_A_b37+ENSG00000270084.1,1_173418414_G_A_b37+ENSG00000234741.3	3
CATG00000083194	CATG00000083194.1	lncRNA_intergenic	0.010404	9		0
ENSG00000236021	RP11-195C7.1	lncRNA_divergent	0.00478875	2		0
CATG00000026827	CATG00000026827.1	lncRNA_sense_intronic	0.0283054	0		0
ENSG00000179452	RP11-380B22.1	lncRNA_sense_intronic	0.0428983	3		0
ENSG00000273004	GS1-279B7.2	lncRNA_intergenic	0.0282585	8	1_185291426_T_G_b37+ENSG00000238061.2,1_185293041_CAT_C_b37+ENSG00000238061.2,1_185293197_T_C_b37+ENSG00000238061.2,1_185295199_C_T_b37+ENSG00000238061.2,1_185295754_A_G_b37+ENSG00000238061.2,1_185297199_T_C_b37+ENSG00000238061.2,1_185297343_T_C_b37+ENSG00000238061.2,1_185297466_A_G_b37+ENSG00000238061.2,1_185300032_C_T_b37+ENSG00000238061.2,1_185304859_G_A_b37+ENSG00000238061.2,1_185305448_G_C_b…	33
CATG00000028030	CATG00000028030.1	lncRNA_intergenic	2.39149e-06	46	1_185520119_T_C_b37+ENSG00000116406.14,1_185520981_G_A_b37+ENSG00000116406.14,1_185521992_G_A_b37+ENSG00000116406.14,1_185522916_C_G_b37+ENSG00000116406.14,1_185527146_G_A_b37+ENSG00000116406.14,1_185527193_G_A_b37+ENSG00000116406.14,1_185527449_C_T_b37+ENSG00000116406.14,1_185530330_C_A_b37+ENSG00000116406.14,1_185548112_C_T_b37+ENSG00000116406.14,1_185568149_T_C_b37+ENSG00000116406.14,1_1855878…	16
ENSG00000228309	GS1-204I12.1	lncRNA_intergenic	0.0195977	21	1_185530330_C_A_b37+ENSG00000116406.14,1_185548112_C_T_b37+ENSG00000116406.14,1_185568149_T_C_b37+ENSG00000116406.14,1_185587813_C_T_b37+ENSG00000116406.14,1_185596713_C_T_b37+ENSG00000116406.14,1_185597215_TATG_T_b37+ENSG00000116406.14	6
CATG00000028376	CATG00000028376.1	lncRNA_intergenic	0.036335	0		0
CATG00000087401	CATG00000087401.1	lncRNA_sense_intronic	0.000364144	87		0
CATG00000029438	CATG00000029438.1	lncRNA_divergent	0.0166153	0		0
ENSG00000227240	RP11-563D10.1	lncRNA_intergenic	9.93701e-09	55		0
CATG00000087682	CATG00000087682.1	uncertain_coding	0.00548622	16		0
CATG00000030474	CATG00000030474.1	lncRNA_divergent	0.0056878	0		0
ENSG00000235449	RP11-480I12.2	pseudogene	0.0478197	0		0
CATG00000032035	CATG00000032035.1	lncRNA_intergenic	0.0412989	1		0
CATG00000091736	CATG00000091736.1	uncertain_coding	0.00739909	10		0
ENSG00000237074	RP11-6J21.2	lncRNA_intergenic	0.0462435	4		0
CATG00000093379	CATG00000093379.1	lncRNA_intergenic	0.0154867	1		0
CATG00000094140	CATG00000094140.1	lncRNA_divergent	0.00277264	0		0
ENSG00000188460	ACTBP11	pseudogene	0.0358215	0	1_224051082_T_C_b37+ENSG00000272645.1,1_224052192_G_C_b37+ENSG00000272645.1,1_224051082_T_C_b37+ENSG00000232372.1,1_224051208_A_T_b37+ENSG00000232372.1,1_224052192_G_C_b37+ENSG00000232372.1	5
CATG00000097457	CATG00000097457.1	lncRNA_intergenic	0.035116	15		0
ENSG00000236975	RP5-1065P14.2	lncRNA_sense_intronic	0.000985966	13	1_229315602_C_T_b37+ENSG00000168159.9	1
CATG00000098840	CATG00000098840.1	lncRNA_intergenic	0.0486039	8		0
CATG00000039918	CATG00000039918.1	lncRNA_sense_intronic	0.0343531	0		0
ENSG00000238005	RP11-443B7.1	lncRNA_intergenic	0.0449385	5		0
CATG00000098967	CATG00000098967.1	lncRNA_intergenic	0.000645289	1		0
CATG00000040418	CATG00000040418.1	uncertain_coding	0.0389278	10		0
ENSG00000229291	RP4-580N22.2	lncRNA_intergenic	0.0498873	7		0
ENSG00000231877	RP11-177F15.1	lncRNA_intergenic	0.000382735	100	1_238581476_C_A_b37+ENSG00000215808.2,1_238582836_G_A_b37+ENSG00000215808.2,1_238585418_T_A_b37+ENSG00000215808.2,1_238585458_A_C_b37+ENSG00000215808.2,1_238586175_G_C_b37+ENSG00000215808.2,1_238587812_C_T_b37+ENSG00000215808.2,1_238588516_T_C_b37+ENSG00000215808.2,1_238591843_T_G_b37+ENSG00000215808.2,1_238595161_G_A_b37+ENSG00000215808.2,1_238596325_G_A_b37+ENSG00000215808.2,1_238597020_C_T_b37…	159
CATG00000100676	CATG00000100676.1	lncRNA_sense_intronic	0.0455206	0		0
CATG00000100876	CATG00000100876.1	lncRNA_intergenic	0.00140744	0		0
ENSG00000230184	SMYD3-IT1	lncRNA_sense_intronic	0.0210599	1		0
CATG00000101236	CATG00000101236.1	lncRNA_intergenic	0.0121117	0		0
CATG00000042297	CATG00000042297.1	uncertain_coding	0.0194722	6	1_247331842_AAAAC_A_b37+ENSG00000135747.7,1_247291039_C_T_b37+ENSG00000188295.10,1_247300760_A_G_b37+ENSG00000188295.10,1_247301467_T_C_b37+ENSG00000188295.10,1_247302446_C_T_b37+ENSG00000188295.10,1_247303263_G_A_b37+ENSG00000188295.10,1_247303895_G_C_b37+ENSG00000188295.10,1_247308691_T_C_b37+ENSG00000188295.10,1_247333681_GA_G_b37+ENSG00000188295.10,1_247333685_CTGGAAATTT_C_b37+ENSG00000188295…	240
CATG00000042606	CATG00000042606.1	uncertain_coding	0.00032162	0		0
ENSG00000229703	XX-CR54.1	lncRNA_intergenic	0.00102101	3		0
CATG00000101888	CATG00000101888.1	lncRNA_divergent	0.0010801	0		0
ENSG00000235078	AC142528.1	lncRNA_divergent	0.0019714	0	2_3523444_C_A_b37+ENSG00000225234.1,2_3523444_C_A_b37+ENSG00000182551.9,2_3527522_A_G_b37+ENSG00000182551.9	3
CATG00000047486	CATG00000047486.1	lncRNA_intergenic	0.0358215	0	2_3527522_A_G_b37+ENSG00000182551.9	1
CATG00000047802	CATG00000047802.1	uncertain_coding	0.0470649	0		0
CATG00000047868	CATG00000047868.1	lncRNA_sense_intronic	0.0343531	0		0
ENSG00000233005	AC067959.1	lncRNA_intergenic	0.0109464	52		0
ENSG00000232451	AC016768.1	lncRNA_intergenic	0.000155629	31	2_23459994_C_T_b37+ENSG00000186453.8,2_23460275_T_A_b37+ENSG00000186453.8	2
CATG00000047915	CATG00000047915.1	lncRNA_intergenic	0.00765965	1		0
CATG00000047931	CATG00000047931.1	lncRNA_sense_intronic	0.0007872	0		0
CATG00000047935	CATG00000047935.1	lncRNA_divergent	0.00603492	0		0
ENSG00000235267	AC074117.13	pseudogene	0.0478197	0		0
CATG00000048007	CATG00000048007.1	sense_overlap_RNA	0.0239185	0		0
CATG00000048129	CATG00000048129.1	lncRNA_sense_intronic	0.0346464	0		0
CATG00000048258	CATG00000048258.1	lncRNA_antisense	0.0343485	1	2_42515437_A_G_b37+ENSG00000143924.14,2_42515670_A_C_b37+ENSG00000143924.14,2_42520452_A_G_b37+ENSG00000143924.14,2_42521697_A_G_b37+ENSG00000143924.14,2_42521709_G_C_b37+ENSG00000143924.14,2_42522756_A_G_b37+ENSG00000143924.14,2_42523696_C_T_b37+ENSG00000143924.14,2_42525613_A_G_b37+ENSG00000143924.14,2_42526177_T_C_b37+ENSG00000143924.14,2_42527766_T_C_b37+ENSG00000143924.14,2_42530959_A_G_b37+…	15
CATG00000048331	CATG00000048331.1	lncRNA_intergenic	0.0157929	6	2_46858789_T_C_b37+ENSG00000250565.2,2_46859244_A_AC_b37+ENSG00000250565.2,2_46859386_C_T_b37+ENSG00000250565.2,2_46860079_T_G_b37+ENSG00000250565.2,2_46860401_T_A_b37+ENSG00000250565.2,2_46861237_G_A_b37+ENSG00000250565.2,2_46862011_A_G_b37+ENSG00000250565.2,2_46862586_T_C_b37+ENSG00000250565.2,2_46863249_A_C_b37+ENSG00000250565.2,2_46863555_C_T_b37+ENSG00000250565.2,2_46865734_T_C_b37+ENSG00000…	43
CATG00000042708	CATG00000042708.1	lncRNA_divergent	0.00571502	0		0
ENSG00000230773	AC079807.4	lncRNA_divergent	0.0410663	68	2_48176656_C_T_b37+ENSG00000170802.11,2_48198919_G_C_b37+ENSG00000170802.11,2_48205690_T_A_b37+ENSG00000170802.11,2_48207194_A_T_b37+ENSG00000170802.11,2_48207554_T_C_b37+ENSG00000170802.11,2_48209839_T_C_b37+ENSG00000170802.11,2_48212055_G_A_b37+ENSG00000170802.11,2_48218576_T_C_b37+ENSG00000170802.11,2_48220336_G_A_b37+ENSG00000170802.11,2_48257032_T_C_b37+ENSG00000170802.11,2_48270256_A_T_b37+…	53
CATG00000042823	CATG00000042823.1	lncRNA_sense_intronic	0.0478197	0		0
ENSG00000271955	RP11-444A22.1	lncRNA_intergenic	0.0185485	172		0
CATG00000048665	CATG00000048665.1	lncRNA_divergent	0.00813188	1	2_61402714_C_T_b37+ENSG00000212978.5,2_61402714_C_T_b37+ENSG00000271889.1,2_61402714_C_T_b37+ENSG00000173209.18	3
CATG00000043260	CATG00000043260.1	lncRNA_divergent	0.00472046	0		0
CATG00000049033	CATG00000049033.1	lncRNA_divergent	0.0140897	0	2_74345062_G_A_b37+ENSG00000257800.1,2_74345206_A_G_b37+ENSG00000257800.1,2_74345258_A_T_b37+ENSG00000257800.1,2_74345336_A_G_b37+ENSG00000257800.1,2_74345370_C_G_b37+ENSG00000257800.1,2_74346119_G_A_b37+ENSG00000257800.1,2_74346208_T_C_b37+ENSG00000257800.1,2_74346268_T_C_b37+ENSG00000257800.1,2_74346404_G_T_b37+ENSG00000257800.1,2_74347308_A_C_b37+ENSG00000257800.1,2_74347525_C_T_b37+ENSG000002…	26
CATG00000043700	CATG00000043700.1	lncRNA_divergent	0.0426903	1		0
ENSG00000222041	LINC00152	lncRNA_intergenic	0.000153604	1	2_87782023_T_C_b37+ENSG00000183281.10,2_87782392_C_T_b37+ENSG00000183281.10,2_87821567_G_A_b37+ENSG00000234231.2,2_87821599_G_A_b37+ENSG00000234231.2,2_87821839_G_A_b37+ENSG00000234231.2,2_87832201_G_A_b37+ENSG00000234231.2,2_87978540_T_C_b37+ENSG00000234231.2,2_87984720_C_G_b37+ENSG00000234231.2,2_87984729_G_C_b37+ENSG00000234231.2,2_87985242_T_G_b37+ENSG00000234231.2,2_87988212_C_A_b37+ENSG0000…	20
ENSG00000222724	RNU2-63P	small_RNA	0.0242669	1		0
ENSG00000253501	IGKV3D-34	pseudogene	0.00628291	2	2_89959889_T_A_b37+ENSG00000253497.1,2_89965745_G_T_b37+ENSG00000253497.1,2_89971909_A_C_b37+ENSG00000253497.1,2_89973667_G_A_b37+ENSG00000253497.1,2_89974400_G_A_b37+ENSG00000253497.1,2_89976550_T_C_b37+ENSG00000253497.1,2_89976950_G_A_b37+ENSG00000253497.1,2_89978148_A_G_b37+ENSG00000253497.1,2_89979243_G_A_b37+ENSG00000253497.1,2_89986921_C_T_b37+ENSG00000253497.1,2_89987087_T_A_b37+ENSG000002…	448
ENSG00000224607	IGKV1D-27	pseudogene	0.00112071	2	2_90007670_G_A_b37+ENSG00000253497.1,2_90008612_G_A_b37+ENSG00000253497.1,2_90012745_T_C_b37+ENSG00000253497.1,2_90012843_A_G_b37+ENSG00000253497.1,2_90016162_T_A_b37+ENSG00000253497.1,2_90016257_A_G_b37+ENSG00000253497.1,2_90017689_A_C_b37+ENSG00000253497.1,2_90018995_T_C_b37+ENSG00000253497.1,2_90019560_G_A_b37+ENSG00000253497.1,2_90022407_G_A_b37+ENSG00000253497.1,2_90023292_C_T_b37+ENSG000002…	301
CATG00000049317	CATG00000049317.1	lncRNA_divergent	0.0343531	0		0
CATG00000043859	CATG00000043859.1	lncRNA_divergent	0.0346464	0		0
ENSG00000201806	RNU4-8P	small_RNA	0.0226788	0		0
ENSG00000172965	MIR4435-1HG	lncRNA_intergenic	0.00363772	30	2_111965155_G_A_b37+ENSG00000227992.1,2_111965159_T_C_b37+ENSG00000227992.1,2_111969949_A_AT_b37+ENSG00000227992.1,2_111970380_G_A_b37+ENSG00000227992.1,2_111971540_G_A_b37+ENSG00000227992.1,2_111972516_C_T_b37+ENSG00000227992.1,2_111975203_A_G_b37+ENSG00000227992.1,2_111985349_G_A_b37+ENSG00000227992.1,2_111986509_C_T_b37+ENSG00000227992.1,2_111988016_G_A_b37+ENSG00000227992.1,2_111991133_C_T_b3…	13
CATG00000049818	CATG00000049818.1	lncRNA_divergent	0.00472046	0		0
ENSG00000226674	TEX41	lncRNA_intergenic	0.0102399	33		0
CATG00000050245	CATG00000050245.1	lncRNA_intergenic	0.00340934	70		0
CATG00000045035	CATG00000045035.1	sense_overlap_RNA	0.00140744	0		0
ENSG00000224152	AC009506.1	lncRNA_divergent	0.0259294	0	2_160473883_T_C_b37+ENSG00000054219.9	1
ENSG00000213148	AC073465.1	pseudogene	0.0478197	0		0
ENSG00000236449	AC018890.6	lncRNA_antisense	0.0306724	30		0
ENSG00000235655	H3F3AP4	pseudogene	0.00141885	0		0
ENSG00000218175	AC016739.2	pseudogene	0.0323676	0		0
CATG00000045628	CATG00000045628.1	lncRNA_divergent	0.0323676	0		0
CATG00000051281	CATG00000051281.1	lncRNA_divergent	0.031022	0		0
CATG00000046273	CATG00000046273.1	lncRNA_divergent	0.0239185	0		0
ENSG00000231908	IDH1-AS1	lncRNA_divergent	0.0202342	0	2_209120302_GT_G_b37+ENSG00000115020.12,2_209120967_T_G_b37+ENSG00000144407.5	2
CATG00000051748	CATG00000051748.1	lncRNA_intergenic	0.0443363	0		0
CATG00000047098	CATG00000047098.1	lncRNA_intergenic	0.00757312	0		0
CATG00000047266	CATG00000047266.1	lncRNA_intergenic	4.73481e-05	0		0
ENSG00000157152	SYN2	lncRNA_intergenic	0.0262982	50	3_12045836_C_G_b37+ENSG00000157152.12,3_12046364_G_C_b37+ENSG00000157152.12,3_12046445_T_G_b37+ENSG00000157152.12,3_12046446_T_C_b37+ENSG00000157152.12,3_12047275_A_G_b37+ENSG00000157152.12,3_12047765_T_C_b37+ENSG00000157152.12,3_12048734_C_T_b37+ENSG00000157152.12,3_12049463_T_A_b37+ENSG00000157152.12,3_12052278_C_T_b37+ENSG00000157152.12,3_12054707_G_T_b37+ENSG00000157152.12,3_12055011_G_T_b37+…	191
CATG00000059260	CATG00000059260.1	lncRNA_divergent	0.0223124	0		0
ENSG00000263740	RN7SL4P	lncRNA_antisense	0.00341296	0		0
CATG00000059322	CATG00000059322.1	lncRNA_antisense	0.047586	23		0
CATG00000059466	CATG00000059466.1	sense_overlap_RNA	0.026892	0		0
ENSG00000225558	UBE2D3P2	pseudogene	0.0478197	0		0
CATG00000060056	CATG00000060056.1	lncRNA_divergent	0.0121117	1		0
CATG00000064587	CATG00000064587.1	short_ncRNA	0.0226788	0		0
ENSG00000242299	RP11-234A1.1	pseudogene	0.0242669	0	3_101295562_T_C_b37+ENSG00000256628.2	1
ENSG00000243396	RP11-454H13.1	pseudogene	0.0478197	0	3_101318318_G_T_b37+ENSG00000256628.2	1
CATG00000061104	CATG00000061104.1	lncRNA_intergenic	0.0292278	0		0
ENSG00000228980	RP11-702L6.4	lncRNA_divergent	1.08385e-08	36		0
CATG00000061279	CATG00000061279.1	lncRNA_intergenic	2.59036e-08	23		0
CATG00000061291	CATG00000061291.1	lncRNA_intergenic	0.00623905	2		0
ENSG00000242242	PVRL3-AS1	lncRNA_intergenic	0.00766378	6		0
CATG00000065618	CATG00000065618.1	lncRNA_divergent	0.0239364	18	3_111468818_TATC_T_b37+ENSG00000153283.8	1
CATG00000061421	CATG00000061421.1	uncertain_coding	0.00039515	35	3_115951432_T_C_b37+ENSG00000185565.7,3_115952530_T_C_b37+ENSG00000185565.7,3_115952799_T_C_b37+ENSG00000185565.7,3_115953171_G_A_b37+ENSG00000185565.7,3_115953268_G_A_b37+ENSG00000185565.7,3_115953346_CTTAT_C_b37+ENSG00000185565.7,3_115953470_A_T_b37+ENSG00000185565.7,3_115953619_T_G_b37+ENSG00000185565.7,3_115953878_G_GA_b37+ENSG00000185565.7,3_115954001_ATTAT_A_b37+ENSG00000185565.7,3_11595447…	86
CATG00000065792	CATG00000065792.1	lncRNA_intergenic	0.000106273	30		0
CATG00000065842	CATG00000065842.1	lncRNA_sense_intronic	0.00842856	0		0
CATG00000061929	CATG00000061929.1	lncRNA_sense_intronic	0.00596425	0		0
CATG00000066231	CATG00000066231.1	lncRNA_intergenic	0.0485016	43		0
CATG00000062386	CATG00000062386.1	lncRNA_sense_intronic	0.0302222	102	3_156626091_C_T_b37+ENSG00000163659.8,3_156415563_G_T_b37+ENSG00000243926.1,3_156415993_G_A_b37+ENSG00000243926.1,3_156418404_T_C_b37+ENSG00000243926.1,3_156418756_C_T_b37+ENSG00000243926.1,3_156421525_G_T_b37+ENSG00000243926.1,3_156427827_C_T_b37+ENSG00000243926.1,3_156429651_C_T_b37+ENSG00000243926.1,3_156430098_G_A_b37+ENSG00000243926.1,3_156430178_T_C_b37+ENSG00000243926.1,3_156430628_C_T_b37…	497
CATG00000062446	CATG00000062446.1	lncRNA_antisense	0.00696294	4	3_158425991_T_C_b37+ENSG00000168827.10,3_158426243_C_T_b37+ENSG00000168827.10,3_158422506_G_A_b37+ENSG00000272087.1,3_158426185_G_C_b37+ENSG00000272087.1,3_158426566_T_C_b37+ENSG00000272087.1	5
CATG00000062528	CATG00000062528.1	short_ncRNA	0.0121117	0		0
ENSG00000206120	EGFEM1P	pseudogene	0.00102767	41	3_167905995_C_T_b37+ENSG00000244227.1,3_167906555_A_T_b37+ENSG00000244227.1,3_167907755_A_G_b37+ENSG00000244227.1,3_167908029_A_T_b37+ENSG00000244227.1,3_167908355_G_A_b37+ENSG00000244227.1,3_167908902_C_T_b37+ENSG00000244227.1,3_167909303_A_G_b37+ENSG00000244227.1,3_167912516_A_C_b37+ENSG00000244227.1,3_167912878_C_T_b37+ENSG00000244227.1	9
CATG00000066957	CATG00000066957.1	lncRNA_intergenic	0.00576704	7	3_177490268_G_A_b37+ENSG00000228221.1,3_177490311_T_C_b37+ENSG00000228221.1,3_177491861_G_C_b37+ENSG00000228221.1,3_177494784_G_A_b37+ENSG00000228221.1	4
CATG00000063071	CATG00000063071.1	lncRNA_divergent	0.00758525	0		0
ENSG00000236489	RP11-537I16.2	pseudogene	0.00596425	0		0
CATG00000067196	CATG00000067196.1	lncRNA_intergenic	0.0121117	0		0
CATG00000063240	CATG00000063240.1	lncRNA_intergenic	0.026892	0		0
CATG00000067208	CATG00000067208.1	lncRNA_divergent	0.0343531	0		0
ENSG00000229334	AC046143.3	lncRNA_divergent	0.00467601	1	3_194358146_CA_C_b37+ENSG00000041802.6,3_194361255_C_A_b37+ENSG00000041802.6	2
ENSG00000251271	ALG1L7P	pseudogene	0.0345975	3		0
CATG00000071777	CATG00000071777.1	lncRNA_sense_intronic	0.0116	2	4_9686823_A_T_b37+ENSG00000250942.1	1
ENSG00000242358	RPS21P4	pseudogene	0.00224856	0		0
CATG00000072356	CATG00000072356.1	lncRNA_divergent	0.0242669	0		0
CATG00000072594	CATG00000072594.1	lncRNA_intergenic	0.026892	0	4_56202989_G_A_b37+ENSG00000272969.1	1
CATG00000072820	CATG00000072820.1	uncertain_coding	0.041553	13		0
ENSG00000251331	RP11-689K5.3	lncRNA_sense_intronic	0.000130728	73		0
ENSG00000248180	GAPDHP60	pseudogene	0.00596425	0		0
CATG00000073085	CATG00000073085.1	lncRNA_divergent	0.0402433	1		0
CATG00000073563	CATG00000073563.1	uncertain_coding	0.000349292	1	4_120325273_T_C_b37+ENSG00000250412.1,4_120325529_G_A_b37+ENSG00000250412.1,4_120325630_G_A_b37+ENSG00000250412.1,4_120325654_GC_G_b37+ENSG00000250412.1,4_120325732_C_A_b37+ENSG00000250412.1,4_120326138_C_T_b37+ENSG00000250412.1,4_120326323_G_A_b37+ENSG00000250412.1,4_120326404_G_A_b37+ENSG00000250412.1,4_120326648_C_G_b37+ENSG00000250412.1,4_120326701_G_A_b37+ENSG00000250412.1,4_120326716_C_T_b3…	234
ENSG00000245958	RP11-33B1.1	pseudogene	0.0252581	18	4_120376540_G_A_b37+ENSG00000250412.1,4_120376744_C_T_b37+ENSG00000250412.1,4_120376756_G_T_b37+ENSG00000250412.1,4_120377089_TG_T_b37+ENSG00000250412.1,4_120377529_C_T_b37+ENSG00000250412.1,4_120377619_C_A_b37+ENSG00000250412.1,4_120377647_C_T_b37+ENSG00000250412.1,4_120377707_C_T_b37+ENSG00000250412.1,4_120377740_C_T_b37+ENSG00000250412.1,4_120378165_CTCAG_C_b37+ENSG00000250412.1,4_120379346_C_…	291
CATG00000073635	CATG00000073635.1	lncRNA_intergenic	0.00596425	0		0
CATG00000071377	CATG00000071377.1	short_ncRNA	0.0478197	0		0
ENSG00000199572	RNA5SP174	structural_RNA	0.0481022	0		0
CATG00000074965	CATG00000074965.1	lncRNA_intergenic	0.0420634	0		0
CATG00000079614	CATG00000079614.1	lncRNA_divergent	0.0178242	87	5_40626122_G_T_b37+ENSG00000132357.9,5_40638473_CCT_C_b37+ENSG00000132357.9,5_40661791_C_A_b37+ENSG00000132357.9,5_40672272_C_T_b37+ENSG00000132357.9	4
CATG00000079648	CATG00000079648.1	lncRNA_divergent	0.0346464	0		0
ENSG00000215068	AC025171.1	lncRNA_intergenic	0.00334539	55	5_42814792_C_A_b37+ENSG00000272234.1,5_42815034_C_T_b37+ENSG00000272234.1,5_42815433_G_A_b37+ENSG00000272234.1,5_42817928_GC_G_b37+ENSG00000272234.1,5_42818281_G_A_b37+ENSG00000272234.1,5_42819266_T_A_b37+ENSG00000272234.1,5_42819921_T_C_b37+ENSG00000272234.1,5_42820875_C_T_b37+ENSG00000272234.1,5_42821079_C_A_b37+ENSG00000272234.1,5_42823799_A_G_b37+ENSG00000272234.1,5_42824440_A_T_b37+ENSG00000…	100
CATG00000080245	CATG00000080245.1	short_ncRNA	0.0478197	0		0
ENSG00000213757	CTC-451P13.1	pseudogene	0.0343531	0		0
ENSG00000251552	COQ10BP2	pseudogene	0.0242669	0		0
CATG00000080370	CATG00000080370.1	lncRNA_intergenic	0.0478197	0		0
CATG00000080576	CATG00000080576.1	lncRNA_divergent	0.0242669	0	5_95995733_G_T_b37+ENSG00000153113.19,5_95996712_C_T_b37+ENSG00000153113.19,5_95997266_T_C_b37+ENSG00000153113.19,5_95997285_G_T_b37+ENSG00000153113.19,5_95997566_G_GCA_b37+ENSG00000153113.19,5_95996712_C_T_b37+ENSG00000248734.2,5_95996883_A_C_b37+ENSG00000248734.2	7
ENSG00000164621	SMAD5-AS1	lncRNA_divergent	0.0190083	1		0
CATG00000081558	CATG00000081558.1	short_ncRNA	0.0187257	0		0
CATG00000078059	CATG00000078059.1	lncRNA_divergent	0.0226788	0		0
ENSG00000241956	CTC-340A15.2	lncRNA_intergenic	0.001315	210		0
ENSG00000248596	RP11-844P9.2	lncRNA_intergenic	0.0426155	3	5_175554787_G_A_b37+ENSG00000182230.7,5_175557710_A_AT_b37+ENSG00000182230.7,5_175557832_G_GAGA_b37+ENSG00000182230.7,5_175558199_G_A_b37+ENSG00000182230.7,5_175558320_T_C_b37+ENSG00000182230.7,5_175558555_G_T_b37+ENSG00000182230.7,5_175559175_G_A_b37+ENSG00000182230.7,5_175559404_G_C_b37+ENSG00000182230.7,5_175559839_G_A_b37+ENSG00000182230.7,5_175560068_A_G_b37+ENSG00000182230.7,5_175560069_A_C…	66
ENSG00000261730	RP4-668J24.2	lncRNA_divergent	0.000188912	58	6_1197555_G_C_b37+ENSG00000272279.1	1
ENSG00000202351	RN7SKP204	lncRNA_intergenic	0.0478197	1		0
CATG00000082927	CATG00000082927.1	lncRNA_intergenic	0.00367193	0		0
CATG00000087905	CATG00000087905.1	lncRNA_divergent	0.00300616	0	6_27760237_C_G_b37+ENSG00000271755.1,6_27759115_G_C_b37+ENSG00000219392.1,6_27759115_G_C_b37+ENSG00000197062.7,6_27759115_G_C_b37+ENSG00000189298.9	4
ENSG00000272540	XXbac-BPG252P9.9	lncRNA_divergent	0.0198732	0		0
CATG00000087998	CATG00000087998.1	lncRNA_sense_intronic	0.026892	0		0
CATG00000088033	CATG00000088033.1	lncRNA_divergent	0.0473844	1	6_31587938_A_G_b37+ENSG00000240053.8,6_31587938_A_G_b37+ENSG00000204428.8,6_31587561_G_C_b37+ENSG00000213676.6	3
CATG00000083706	CATG00000083706.1	lncRNA_intergenic	0.0154867	0		0
CATG00000083922	CATG00000083922.1	lncRNA_antisense	0.0478197	0		0
CATG00000083943	CATG00000083943.1	sense_overlap_RNA	0.026892	0		0
CATG00000083982	CATG00000083982.1	lncRNA_antisense	0.0122618	1	6_46676019_C_G_b37+ENSG00000153291.11,6_46676019_C_G_b37+ENSG00000180113.11	2
ENSG00000215190	LINC00680	lncRNA_intergenic	3.65013e-05	0	6_58238236_T_C_b37+ENSG00000272541.1,6_58240750_G_A_b37+ENSG00000272541.1,6_58242034_G_A_b37+ENSG00000272541.1,6_58246143_G_A_b37+ENSG00000272541.1,6_58246621_G_A_b37+ENSG00000272541.1,6_58246855_A_G_b37+ENSG00000272541.1,6_58247102_CATGA_C_b37+ENSG00000272541.1,6_58247311_C_T_b37+ENSG00000272541.1,6_58247391_T_C_b37+ENSG00000272541.1,6_58248202_T_C_b37+ENSG00000272541.1,6_58248631_C_T_b37+ENSG00…	249
CATG00000089122	CATG00000089122.1	lncRNA_intergenic	0.00786337	31		0
ENSG00000272008	RP11-393I2.4	lncRNA_divergent	0.00803355	0	6_87861585_C_T_b37+ENSG00000203872.6,6_87864140_T_G_b37+ENSG00000203872.6,6_87861764_T_C_b37+ENSG00000226524.2,6_87861785_G_T_b37+ENSG00000226524.2,6_87862095_G_A_b37+ENSG00000226524.2,6_87863351_C_G_b37+ENSG00000226524.2,6_87861764_T_C_b37+ENSG00000203871.4,6_87861785_G_T_b37+ENSG00000203871.4,6_87862095_G_A_b37+ENSG00000203871.4,6_87863351_C_G_b37+ENSG00000203871.4	10
ENSG00000234426	RP11-459O1.2	lncRNA_intergenic	0.0176238	66		0
CATG00000089225	CATG00000089225.1	lncRNA_sense_intronic	0.0420634	0		0
ENSG00000271860	RP11-436D23.1	lncRNA_intergenic	0.0448241	197	6_97929039_T_C_b37+ENSG00000146263.7	1
ENSG00000228506	RP11-98I9.4	lncRNA_divergent	0.0433886	6	6_99873069_A_G_b37+ENSG00000228506.1,6_99873251_A_G_b37+ENSG00000228506.1,6_99873534_C_T_b37+ENSG00000228506.1,6_99874394_G_A_b37+ENSG00000228506.1,6_99875212_G_A_b37+ENSG00000228506.1,6_99875975_C_T_b37+ENSG00000228506.1,6_99876885_C_T_b37+ENSG00000228506.1,6_99877219_T_G_b37+ENSG00000228506.1,6_99877297_T_A_b37+ENSG00000228506.1,6_99877300_A_T_b37+ENSG00000228506.1,6_99877685_G_A_b37+ENSG000002…	156
ENSG00000219565	ZNF259P1	pseudogene	0.0443599	0	6_109103497_T_C_b37+ENSG00000118690.8,6_109105308_C_T_b37+ENSG00000118690.8,6_109107919_A_G_b37+ENSG00000118690.8	3
CATG00000085289	CATG00000085289.1	lncRNA_intergenic	0.0478197	1		0
ENSG00000213149	CNN2P9	pseudogene	0.0362359	0	6_111136798_C_G_b37+ENSG00000197498.8,6_111137588_G_T_b37+ENSG00000197498.8,6_111138620_G_A_b37+ENSG00000197498.8	3
ENSG00000240050	RP1-93H18.1	lncRNA_divergent	0.0478607	8	6_116606369_G_A_b37+ENSG00000237021.2,6_116626782_G_A_b37+ENSG00000237021.2,6_116632392_C_T_b37+ENSG00000237021.2,6_116584176_A_G_b37+ENSG00000189241.6,6_116584563_A_G_b37+ENSG00000189241.6,6_116587407_G_T_b37+ENSG00000189241.6,6_116588910_A_G_b37+ENSG00000189241.6,6_116591150_T_TGAA_b37+ENSG00000189241.6,6_116591555_G_C_b37+ENSG00000189241.6,6_116592476_C_T_b37+ENSG00000189241.6,6_116601607_A_T_…	27
ENSG00000232362	ATP5LP2	pseudogene	0.0478197	0		0
CATG00000085786	CATG00000085786.1	sense_overlap_RNA	0.0425374	1		0
ENSG00000227220	RP11-69I8.3	lncRNA_divergent	0.0432656	17	6_132281535_GCAGAT_G_b37+ENSG00000228495.1,6_132281542_ACAC_A_b37+ENSG00000228495.1,6_132303216_C_T_b37+ENSG00000228495.1,6_132307750_T_C_b37+ENSG00000228495.1,6_132307794_C_CT_b37+ENSG00000228495.1,6_132309046_G_T_b37+ENSG00000228495.1,6_132310138_C_T_b37+ENSG00000228495.1,6_132310410_G_A_b37+ENSG00000228495.1,6_132311109_A_G_b37+ENSG00000228495.1,6_132311694_G_T_b37+ENSG00000228495.1,6_13231924…	13
ENSG00000236166	RP3-523C21.2	lncRNA_divergent	0.0420022	17	6_132281535_GCAGAT_G_b37+ENSG00000228495.1,6_132281542_ACAC_A_b37+ENSG00000228495.1,6_132303216_C_T_b37+ENSG00000228495.1,6_132307750_T_C_b37+ENSG00000228495.1,6_132307794_C_CT_b37+ENSG00000228495.1,6_132309046_G_T_b37+ENSG00000228495.1,6_132310138_C_T_b37+ENSG00000228495.1,6_132310410_G_A_b37+ENSG00000228495.1,6_132311109_A_G_b37+ENSG00000228495.1,6_132311694_G_T_b37+ENSG00000228495.1,6_13231924…	13
CATG00000086041	CATG00000086041.1	lncRNA_intergenic	0.026892	0		0
CATG00000086045	CATG00000086045.1	lncRNA_intergenic	0.0343531	0	6_135227089_T_C_b37+ENSG00000118514.9,6_135227089_T_C_b37+ENSG00000232876.1,6_135227089_T_C_b37+ENSG00000112339.10	3
CATG00000090176	CATG00000090176.1	lncRNA_intergenic	0.0361575	3		0
ENSG00000215878	MARCKSL1P2	pseudogene	0.0323676	0		0
ENSG00000233452	STXBP5-AS1	lncRNA_intergenic	0.0163003	28		0
ENSG00000227681	RP11-307P5.1	lncRNA_intergenic	0.00627729	82		0
ENSG00000271551	RP11-230C9.2	lncRNA_divergent	0.026892	0		0
CATG00000086741	CATG00000086741.1	lncRNA_intergenic	0.0154867	0		0
CATG00000095152	CATG00000095152.1	lncRNA_intergenic	0.0478197	0		0
CATG00000095444	CATG00000095444.1	lncRNA_intergenic	0.0001692	41		0
CATG00000091684	CATG00000091684.1	uncertain_coding	0.0326054	28		0
ENSG00000223561	AC003090.1	lncRNA_intergenic	0.00362524	101		0
CATG00000095631	CATG00000095631.1	lncRNA_intergenic	0.0425374	1		0
CATG00000092090	CATG00000092090.1	lncRNA_intergenic	0.0028985	0		0
ENSG00000214765	SEPT7P2	pseudogene	0.0173306	0	7_45763615_T_G_b37+ENSG00000214765.4,7_45763875_A_G_b37+ENSG00000214765.4,7_45763915_A_G_b37+ENSG00000214765.4,7_45764220_A_G_b37+ENSG00000214765.4,7_45764959_C_T_b37+ENSG00000214765.4,7_45766747_C_T_b37+ENSG00000214765.4,7_45766896_A_G_b37+ENSG00000214765.4,7_45767124_C_T_b37+ENSG00000214765.4,7_45767682_G_A_b37+ENSG00000214765.4,7_45769000_G_T_b37+ENSG00000214765.4,7_45769921_T_C_b37+ENSG000002…	104
ENSG00000160828	STAG3L2	pseudogene	0.000209231	3	7_74298377_T_C_b37+ENSG00000158517.9,7_74122720_A_T_b37+ENSG00000196275.9,7_74140051_C_T_b37+ENSG00000196275.9,7_74236723_C_T_b37+ENSG00000196275.9,7_74240559_T_C_b37+ENSG00000196275.9,7_74286236_G_A_b37+ENSG00000196275.9,7_74286600_G_T_b37+ENSG00000196275.9,7_74291151_G_A_b37+ENSG00000196275.9,7_74298377_T_C_b37+ENSG00000196275.9,7_74305086_T_C_b37+ENSG00000196275.9,7_74118079_T_C_b37+ENSG000001…	80
ENSG00000123965	PMS2P5	pseudogene	0.0386101	1	7_74307112_G_C_b37+ENSG00000196275.9,7_74312504_C_A_b37+ENSG00000196275.9,7_74341180_G_A_b37+ENSG00000196275.9,7_74350606_C_CA_b37+ENSG00000196275.9,7_74351065_A_G_b37+ENSG00000196275.9,7_74358919_C_T_b37+ENSG00000196275.9,7_74360784_C_G_b37+ENSG00000196275.9,7_74325004_G_C_b37+ENSG00000160828.13,7_74331103_C_T_b37+ENSG00000160828.13,7_74337634_G_A_b37+ENSG00000160828.13,7_74350606_C_CA_b37+ENSG0…	41
ENSG00000127957	PMS2P3	pseudogene	0.0161846	5	7_75048245_C_T_b37+ENSG00000232210.1,7_75048750_G_A_b37+ENSG00000232210.1,7_75049359_C_T_b37+ENSG00000232210.1,7_75050578_G_C_b37+ENSG00000232210.1,7_75053499_G_A_b37+ENSG00000232210.1,7_75054266_G_GA_b37+ENSG00000232210.1,7_75058960_GAAGTAAAA_G_b37+ENSG00000232210.1,7_75069302_G_A_b37+ENSG00000232210.1,7_75069322_G_A_b37+ENSG00000232210.1,7_75079670_G_A_b37+ENSG00000232210.1,7_75090171_G_A_b37+E…	298
ENSG00000223705	NSUN5P1	pseudogene	0.0198732	0	7_75044830_G_A_b37+ENSG00000160828.13,7_75045496_AG_A_b37+ENSG00000160828.13,7_75044463_G_A_b37+ENSG00000189011.9,7_75044431_C_T_b37+ENSG00000205583.9,7_75044830_G_A_b37+ENSG00000205583.9,7_75045496_AG_A_b37+ENSG00000205583.9,7_75045694_C_T_b37+ENSG00000205583.9,7_75044830_G_A_b37+ENSG00000178809.7,7_75045496_AG_A_b37+ENSG00000178809.7,7_75044830_G_A_b37+ENSG00000135213.8,7_75044830_G_A_b37+ENSG0…	16
CATG00000096149	CATG00000096149.1	lncRNA_intergenic	0.000513386	0		0
CATG00000096540	CATG00000096540.1	lncRNA_divergent	0.0343531	1	7_97912204_C_T_b37+ENSG00000272782.1,7_97912221_T_G_b37+ENSG00000272782.1,7_97912241_C_T_b37+ENSG00000272782.1,7_97912364_ACG_A_b37+ENSG00000272782.1,7_97912204_C_T_b37+ENSG00000272950.1,7_97912221_T_G_b37+ENSG00000272950.1,7_97912241_C_T_b37+ENSG00000272950.1,7_97912364_ACG_A_b37+ENSG00000272950.1	8
ENSG00000235333	PVRIG2P	pseudogene	0.0135542	11	7_99817859_A_G_b37+ENSG00000146833.11,7_99819004_CTCTG_C_b37+ENSG00000146833.11,7_99820050_T_C_b37+ENSG00000146833.11,7_99821381_C_G_b37+ENSG00000146833.11,7_99821685_C_T_b37+ENSG00000146833.11,7_99823621_A_G_b37+ENSG00000146833.11,7_99824453_A_G_b37+ENSG00000146833.11,7_99825558_G_A_b37+ENSG00000146833.11,7_99874197_T_A_b37+ENSG00000146833.11,7_99863166_C_T_b37+ENSG00000166529.10,7_99818927_C_T_…	338
ENSG00000272752	STAG3L5P-PVRIG2P-PILRB	lncRNA_intergenic	0.018472	13	7_99819004_CTCTG_C_b37+ENSG00000146833.11,7_99820050_T_C_b37+ENSG00000146833.11,7_99821381_C_G_b37+ENSG00000146833.11,7_99821685_C_T_b37+ENSG00000146833.11,7_99823621_A_G_b37+ENSG00000146833.11,7_99824453_A_G_b37+ENSG00000146833.11,7_99825558_G_A_b37+ENSG00000146833.11,7_99874197_T_A_b37+ENSG00000146833.11,7_99863166_C_T_b37+ENSG00000166529.10,7_99818927_C_T_b37+ENSG00000221838.5,7_99838108_T_C_b…	483
CATG00000093323	CATG00000093323.1	lncRNA_sense_intronic	0.0473844	0		0
ENSG00000242154	RP4-778K6.3	lncRNA_antisense	0.0116	0		0
CATG00000096757	CATG00000096757.1	lncRNA_intergenic	0.0478197	0		0
ENSG00000199043	MIR335	small_RNA	0.0478197	0		0
ENSG00000232053	AC009784.3	lncRNA_intergenic	0.00710053	69		0
ENSG00000213188	YBX1P4	pseudogene	0.0402415	0		0
ENSG00000249188	ENPP7P1	pseudogene	0.000137087	0		0
ENSG00000253893	FAM85B	lncRNA_antisense	0.000199392	0		0
CATG00000097967	CATG00000097967.1	lncRNA_divergent	0.0478197	1		0
CATG00000101671	CATG00000101671.1	lncRNA_intergenic	0.0478197	0		0
CATG00000098072	CATG00000098072.1	lncRNA_divergent	0.0292278	0		0
ENSG00000254061	RP11-359B20.1	pseudogene	0.0122618	0	8_33293829_T_C_b37+ENSG00000272338.1,8_33293829_T_C_b37+ENSG00000172728.11,8_33294267_C_T_b37+ENSG00000172728.11	3
ENSG00000253161	RP11-150O12.1	lncRNA_intergenic	0.02344	14		0
CATG00000098612	CATG00000098612.1	lncRNA_sense_intronic	0.0362359	0	8_38857909_A_T_b37+ENSG00000197140.10,8_38858157_T_C_b37+ENSG00000197140.10,8_38858277_C_T_b37+ENSG00000197140.10,8_38858278_A_G_b37+ENSG00000197140.10,8_38858431_A_T_b37+ENSG00000197140.10,8_38858484_G_A_b37+ENSG00000197140.10,8_38859994_C_T_b37+ENSG00000197140.10	7
CATG00000098739	CATG00000098739.1	lncRNA_sense_intronic	0.0239185	0		0
CATG00000102464	CATG00000102464.1	lncRNA_divergent	0.0242669	0		0
CATG00000098934	CATG00000098934.1	lncRNA_intergenic	1.33244e-05	31	8_56656195_T_C_b37+ENSG00000167904.10,8_56661690_C_A_b37+ENSG00000167904.10,8_56669980_T_C_b37+ENSG00000167904.10,8_56670527_C_T_b37+ENSG00000167904.10,8_56670531_A_T_b37+ENSG00000167904.10,8_56670849_G_A_b37+ENSG00000167904.10,8_56670937_T_C_b37+ENSG00000167904.10,8_56671928_A_G_b37+ENSG00000167904.10,8_56671959_A_G_b37+ENSG00000167904.10,8_56675962_C_T_b37+ENSG00000167904.10,8_56676017_A_G_b37+…	207
CATG00000102488	CATG00000102488.1	uncertain_coding	0.000170627	2		0
ENSG00000254325	RP11-318K15.2	lncRNA_sense_intronic	0.00818494	27		0
ENSG00000236814	RP11-446E9.1	pseudogene	0.0425374	0		0
CATG00000098999	CATG00000098999.1	lncRNA_intergenic	0.00147848	20		0
CATG00000099014	CATG00000099014.1	lncRNA_intergenic	0.0363006	4		0
ENSG00000253554	RP11-32K4.1	lncRNA_intergenic	0.00127339	81		0
ENSG00000254266	RP11-594N15.2	lncRNA_divergent	0.0086519	28	8_79417693_G_T_b37+ENSG00000254352.1,8_79424347_T_TG_b37+ENSG00000254352.1,8_79425145_A_G_b37+ENSG00000254352.1,8_79426106_C_T_b37+ENSG00000254352.1,8_79433432_G_A_b37+ENSG00000254352.1,8_79437463_A_G_b37+ENSG00000254352.1,8_79438166_G_GT_b37+ENSG00000254352.1,8_79445099_G_A_b37+ENSG00000254352.1,8_79446203_C_T_b37+ENSG00000254352.1,8_79447414_T_C_b37+ENSG00000254352.1,8_79448158_A_G_b37+ENSG0000…	115
ENSG00000207359	RNU6-925P	small_RNA	0.0336493	0		0
ENSG00000253901	RP11-122C21.1	lncRNA_intergenic	0.0235598	28		0
ENSG00000246662	LINC00535	lncRNA_divergent	0.00345402	44		0
ENSG00000253773	KB-1047C11.2	lncRNA_divergent	0.00378987	70	8_96281480_A_AGGGGACCTGGC_b37+ENSG00000156172.5,8_96292231_A_C_b37+ENSG00000156172.5,8_96303089_G_C_b37+ENSG00000156172.5,8_96595206_C_T_b37+ENSG00000156466.8,8_96582683_AT_A_b37+ENSG00000156467.5	5
CATG00000103306	CATG00000103306.1	lncRNA_intergenic	0.000120824	105	8_97974559_G_A_b37+ENSG00000104324.11,8_97975585_A_T_b37+ENSG00000104324.11,8_97985242_A_G_b37+ENSG00000104324.11,8_97999420_T_C_b37+ENSG00000104324.11,8_98016920_A_T_b37+ENSG00000104324.11,8_98018834_A_G_b37+ENSG00000104324.11,8_98024009_T_C_b37+ENSG00000104324.11,8_98032218_T_C_b37+ENSG00000104324.11,8_98038083_C_T_b37+ENSG00000104324.11,8_98047804_A_T_b37+ENSG00000104324.11,8_98048588_C_T_b37+…	61
ENSG00000253666	KB-1615E4.2	lncRNA_intergenic	0.00754067	19		0
ENSG00000260368	RP11-521I2.3	lncRNA_intergenic	0.0120278	0		0
CATG00000103390	CATG00000103390.1	lncRNA_intergenic	0.0134501	5		0
ENSG00000202360	RN7SKP249	lncRNA_intergenic	0.0216251	0		0
CATG00000100023	CATG00000100023.1	lncRNA_divergent	0.0296022	0		0
CATG00000100041	CATG00000100041.1	uncertain_coding	0.0136704	3	8_103729398_A_T_b37+ENSG00000272037.1,8_103730582_C_T_b37+ENSG00000272037.1	2
CATG00000103484	CATG00000103484.1	lncRNA_intergenic	0.0426903	4		0
ENSG00000247081	RP11-318M2.2	lncRNA_divergent	1.0787e-05	17		0
ENSG00000251003	RP11-152P17.2	lncRNA_intergenic	0.0317116	45		0
ENSG00000253582	RP11-649G15.2	lncRNA_divergent	0.00145448	17	8_107608227_T_G_b37+ENSG00000164830.13,8_107609216_G_A_b37+ENSG00000164830.13,8_107613929_G_T_b37+ENSG00000164830.13,8_107648351_A_G_b37+ENSG00000164830.13,8_107652311_C_T_b37+ENSG00000164830.13,8_107655512_G_A_b37+ENSG00000164830.13,8_107659158_T_C_b37+ENSG00000164830.13,8_107661988_G_C_b37+ENSG00000164830.13,8_107662081_C_T_b37+ENSG00000164830.13,8_107662167_G_A_b37+ENSG00000164830.13,8_1076665…	11
CATG00000100233	CATG00000100233.1	lncRNA_divergent	0.00515829	25		0
CATG00000103812	CATG00000103812.1	lncRNA_sense_intronic	0.030347	2		0
ENSG00000253819	RP11-973F15.1	lncRNA_intergenic	9.45924e-05	47		0
ENSG00000255364	RP11-94A24.1	lncRNA_intergenic	0.000276951	43		0
ENSG00000255325	RP11-96B2.1	lncRNA_intergenic	2.79266e-06	31		0
ENSG00000253336	RP11-468O2.1	pseudogene	0.0140897	0		0
CATG00000100699	CATG00000100699.1	lncRNA_intergenic	0.00114568	3		0
CATG00000103960	CATG00000103960.1	lncRNA_intergenic	0.0212681	5		0
ENSG00000253111	RP11-136O12.2	lncRNA_intergenic	0.00172985	207		0
ENSG00000253438	PCAT1	lncRNA_intergenic	0.0372806	124		0
ENSG00000249859	PVT1	lncRNA_intergenic	0.00301365	90		0
ENSG00000254275	RP11-89M16.1	lncRNA_intergenic	0.0117603	92		0
CATG00000104122	CATG00000104122.1	lncRNA_intergenic	0.0227425	10		0
CATG00000104126	CATG00000104126.1	lncRNA_sense_intronic	0.0372673	39	8_131120963_A_G_b37+ENSG00000153317.10,8_131138344_A_C_b37+ENSG00000153317.10,8_131145070_C_CA_b37+ENSG00000153317.10,8_131150660_C_T_b37+ENSG00000153317.10,8_131157318_C_A_b37+ENSG00000153317.10,8_131213246_T_A_b37+ENSG00000153317.10,8_131277252_T_G_b37+ENSG00000153317.10,8_131286911_C_T_b37+ENSG00000153317.10,8_131296483_T_G_b37+ENSG00000153317.10	9
CATG00000104190	CATG00000104190.1	lncRNA_intergenic	0.0242669	0		0
ENSG00000251218	RP11-1057B8.2	lncRNA_intergenic	0.0151781	28		0
ENSG00000253716	RP13-582O9.5	lncRNA_divergent	0.00050554	1	8_144362674_C_G_b37+ENSG00000253716.1,8_144362674_C_G_b37+ENSG00000184428.8,8_144363827_G_A_b37+ENSG00000184428.8,8_144363827_G_A_b37+ENSG00000254859.1	4
CATG00000104450	CATG00000104450.1	lncRNA_sense_intronic	0.0374541	0		0
CATG00000101363	CATG00000101363.1	lncRNA_divergent	0.0260484	0	8_146019224_C_T_b37+ENSG00000198169.4,8_146019378_G_A_b37+ENSG00000198169.4,8_146019613_G_C_b37+ENSG00000198169.4,8_146018597_T_A_b37+ENSG00000196378.7,8_146018726_G_T_b37+ENSG00000196378.7,8_146018780_C_G_b37+ENSG00000196378.7,8_146019224_C_T_b37+ENSG00000196378.7,8_146019378_G_A_b37+ENSG00000196378.7,8_146019613_G_C_b37+ENSG00000196378.7,8_146019690_G_A_b37+ENSG00000196378.7,8_146021371_ATTC_A_…	27
ENSG00000228166	MTND1P11	pseudogene	0.0161225	0	9_5094185_G_A_b37+ENSG00000254017.1,9_5094246_G_A_b37+ENSG00000254017.1,9_5094461_G_A_b37+ENSG00000254017.1,9_5094559_T_C_b37+ENSG00000254017.1	4
CATG00000104629	CATG00000104629.1	lncRNA_sense_intronic	0.011718	1		0
CATG00000104883	CATG00000104883.1	lncRNA_antisense	0.00270269	0		0
CATG00000107960	CATG00000107960.1	lncRNA_divergent	0.0121117	0		0
ENSG00000234840	RP11-399D6.2	lncRNA_intergenic	0.0015521	79	9_22596163_A_T_b37+ENSG00000234840.1,9_22596867_T_C_b37+ENSG00000234840.1,9_22602225_G_T_b37+ENSG00000234840.1,9_22612960_A_G_b37+ENSG00000234840.1,9_22614985_A_G_b37+ENSG00000234840.1,9_22615604_T_C_b37+ENSG00000234840.1,9_22620445_C_CTGGT_b37+ENSG00000234840.1,9_22622061_A_G_b37+ENSG00000234840.1,9_22622452_G_A_b37+ENSG00000234840.1,9_22622676_C_T_b37+ENSG00000234840.1,9_22622698_C_T_b37+ENSG00…	687
CATG00000105114	CATG00000105114.1	lncRNA_intergenic	0.0232675	23		0
CATG00000108270	CATG00000108270.1	lncRNA_antisense	0.0473844	0		0
CATG00000105380	CATG00000105380.1	uncertain_coding	0.0198732	1	9_37591236_T_G_b37+ENSG00000230188.1,9_37591236_T_G_b37+ENSG00000234160.1	2
ENSG00000215142	RP11-292B8.1	pseudogene	0.00143816	0	9_40495153_T_TCAAA_b37+ENSG00000227921.1,9_40506919_A_T_b37+ENSG00000227921.1,9_40524910_AG_A_b37+ENSG00000227921.1,9_40559162_AG_A_b37+ENSG00000227921.1,9_40559560_A_C_b37+ENSG00000227921.1,9_40577078_G_A_b37+ENSG00000227921.1,9_40580766_G_A_b37+ENSG00000227921.1,9_40585757_T_A_b37+ENSG00000227921.1,9_40585795_C_T_b37+ENSG00000227921.1,9_40594882_AT_A_b37+ENSG00000227921.1,9_40596130_GCA_G_b37+E…	47
ENSG00000204794	PGM5P1	pseudogene	0.037951	1	9_68796778_C_G_b37+ENSG00000204790.8	1
ENSG00000227558	PGM5P2	pseudogene	0.046453	3	9_69099903_C_G_b37+ENSG00000229789.1,9_69082699_A_ACGAGGCTAACAAGGC_b37+ENSG00000233961.1,9_69099862_G_A_b37+ENSG00000233961.1,9_69128998_T_C_b37+ENSG00000233961.1,9_69135365_T_A_b37+ENSG00000233961.1,9_69136231_A_G_b37+ENSG00000233961.1,9_69147991_G_A_b37+ENSG00000233961.1,9_69082699_A_ACGAGGCTAACAAGGC_b37+ENSG00000231242.1,9_69099862_G_A_b37+ENSG00000231242.1,9_69132378_AGGTGTTTGGATCAT_A_b37+ENS…	53
CATG00000105473	CATG00000105473.1	lncRNA_intergenic	0.00977177	0		0
CATG00000108638	CATG00000108638.1	lncRNA_intergenic	0.0473844	0		0
ENSG00000228216	RP11-367F23.1	lncRNA_intergenic	0.0419447	27	9_93902443_A_G_b37+ENSG00000229694.2,9_93902576_G_C_b37+ENSG00000229694.2,9_93903742_G_A_b37+ENSG00000229694.2,9_93904323_G_C_b37+ENSG00000229694.2,9_93904771_C_T_b37+ENSG00000229694.2,9_93905765_A_T_b37+ENSG00000229694.2,9_93905905_T_C_b37+ENSG00000229694.2,9_93905916_A_C_b37+ENSG00000229694.2,9_93906723_T_C_b37+ENSG00000229694.2,9_93907780_T_TG_b37+ENSG00000229694.2,9_93907925_A_G_b37+ENSG00000…	108
CATG00000109127	CATG00000109127.1	lncRNA_divergent	0.0404658	0		0
CATG00000106306	CATG00000106306.1	sense_overlap_RNA	0.0121117	0		0
CATG00000109251	CATG00000109251.1	lncRNA_divergent	0.0346464	0		0
CATG00000106616	CATG00000106616.1	lncRNA_intergenic	0.0478197	0		0
CATG00000109479	CATG00000109479.1	lncRNA_divergent	0.026892	0	9_114423433_G_A_b37+ENSG00000242616.3	1
CATG00000109829	CATG00000109829.1	lncRNA_sense_intronic	0.0323676	0		0
CATG00000107111	CATG00000107111.1	lncRNA_divergent	0.000513386	0		0
CATG00000109839	CATG00000109839.1	sense_overlap_RNA	0.017082	0	9_130713616_T_C_b37+ENSG00000167103.7,9_130713709_T_G_b37+ENSG00000167103.7	2
ENSG00000261334	RP11-65J3.14	lncRNA_intergenic	0.0473844	0		0
ENSG00000235138	RP11-374P20.4	lncRNA_divergent	0.0474552	2		0
CATG00000110129	CATG00000110129.1	lncRNA_sense_intronic	0.0478197	0		0
CATG00000103252	CATG00000103252.1	lncRNA_intergenic	0.012229	4		0
CATG00000117120	CATG00000117120.1	lncRNA_intergenic	0.00765965	0		0
ENSG00000272853	RP11-398C13.6	lncRNA_divergent	0.034639	0		0
CATG00000117436	CATG00000117436.1	lncRNA_intergenic	6.39576e-05	60		0
CATG00000117550	CATG00000117550.1	lncRNA_divergent	0.0346464	0		0
CATG00000117607	CATG00000117607.1	lncRNA_antisense	0.0122618	0		0
ENSG00000165874	FAM35BP	pseudogene	0.00256448	0	10_46915386_A_T_b37+ENSG00000204179.6,10_46932208_C_CCAG_b37+ENSG00000204179.6,10_46915386_A_T_b37+ENSG00000204177.6,10_46929021_C_G_b37+ENSG00000204177.6,10_46932208_C_CCAG_b37+ENSG00000204177.6,10_46915386_A_T_b37+ENSG00000165874.8,10_46929021_C_G_b37+ENSG00000165874.8,10_46932208_C_CCAG_b37+ENSG00000165874.8	8
ENSG00000228566	RP11-170M17.1	lncRNA_intergenic	0.0200318	86	10_65390634_T_C_b37+ENSG00000232075.1,10_65391853_C_T_b37+ENSG00000232075.1,10_65392030_A_G_b37+ENSG00000232075.1,10_65392480_A_G_b37+ENSG00000232075.1,10_65394450_G_A_b37+ENSG00000232075.1,10_65394453_A_G_b37+ENSG00000232075.1,10_65395133_A_C_b37+ENSG00000232075.1,10_65396004_G_A_b37+ENSG00000232075.1,10_65396026_G_A_b37+ENSG00000232075.1,10_65396564_T_C_b37+ENSG00000232075.1,10_65396623_G_C_b37…	29
CATG00000115537	CATG00000115537.1	lncRNA_divergent	0.0187257	0		0
CATG00000000130	CATG00000000130.1	lncRNA_sense_intronic	0.0216251	0	10_74346781_T_C_b37+ENSG00000148719.10,10_74347059_T_C_b37+ENSG00000148719.10	2
ENSG00000272630	RP11-344N10.5	lncRNA_intergenic	0.0154867	0	10_74858770_G_A_b37+ENSG00000166321.9,10_74858862_C_T_b37+ENSG00000166321.9,10_74859352_C_T_b37+ENSG00000166321.9,10_74859664_C_T_b37+ENSG00000166321.9,10_74858770_G_A_b37+ENSG00000138286.10,10_74858862_C_T_b37+ENSG00000138286.10,10_74859664_C_T_b37+ENSG00000138286.10,10_74858358_C_T_b37+ENSG00000156042.13,10_74858770_G_A_b37+ENSG00000156042.13,10_74858862_C_T_b37+ENSG00000156042.13,10_74859065_G…	14
CATG00000000161	CATG00000000161.1	lncRNA_intergenic	0.0226788	0		0
CATG00000115714	CATG00000115714.1	lncRNA_sense_intronic	0.00596425	0		0
CATG00000116057	CATG00000116057.1	lncRNA_divergent	0.0470649	1	10_95460837_T_C_b37+ENSG00000095464.9,10_95460373_T_G_b37+ENSG00000148690.10,10_95460653_T_A_b37+ENSG00000148690.10,10_95460837_T_C_b37+ENSG00000148690.10	4
CATG00000000566	CATG00000000566.1	lncRNA_intergenic	0.0239185	0	10_99173510_T_C_b37+ENSG00000171314.8,10_99174434_G_C_b37+ENSG00000171314.8,10_99173870_T_C_b37+ENSG00000171311.8	3
ENSG00000227560	RP11-139K1.2	pseudogene	0.0478197	0		0
CATG00000000975	CATG00000000975.1	lncRNA_antisense	0.0346464	2		0
CATG00000001046	CATG00000001046.1	sense_overlap_RNA	0.00571502	0		0
ENSG00000199038	MIR210	small_RNA	0.026892	0	11_568211_G_A_b37+ENSG00000177042.10	1
ENSG00000230980	RPL36AP39	pseudogene	0.0226788	0		0
CATG00000004641	CATG00000004641.1	lncRNA_sense_intronic	0.0226788	0		0
CATG00000004765	CATG00000004765.1	lncRNA_antisense	0.00596425	0		0
CATG00000001638	CATG00000001638.1	lncRNA_intergenic	0.0473844	1		0
ENSG00000254560	RP11-1L12.3	lncRNA_intergenic	0.00277593	19		0
ENSG00000249867	RP11-115J23.1	lncRNA_intergenic	0.00593699	52		0
CATG00000001975	CATG00000001975.1	lncRNA_divergent	0.00190889	0	11_33723211_C_A_b37+ENSG00000085063.10,11_33724780_T_C_b37+ENSG00000085063.10,11_33726980_A_G_b37+ENSG00000085063.10,11_33728614_T_G_b37+ENSG00000085063.10	4
CATG00000002025	CATG00000002025.1	short_ncRNA	0.0121117	0		0
CATG00000005507	CATG00000005507.1	sense_overlap_RNA	0.00603492	0		0
ENSG00000254477	AP000640.10	lncRNA_divergent	0.0326506	0		0
CATG00000002575	CATG00000002575.1	lncRNA_divergent	0.029759	0	11_63934302_G_A_b37+ENSG00000149743.9,11_63934910_A_C_b37+ENSG00000149743.9	2
CATG00000005860	CATG00000005860.1	lncRNA_intergenic	0.00765965	0	11_65264482_C_T_b37+ENSG00000245532.4,11_65263895_G_C_b37+ENSG00000168056.10	2
ENSG00000260233	SSSCA1-AS1	lncRNA_divergent	0.026892	0	11_65337714_G_T_b37+ENSG00000245532.4,11_65337715_A_T_b37+ENSG00000245532.4,11_65337251_A_T_b37+ENSG00000168056.10	3
CATG00000005904	CATG00000005904.1	lncRNA_divergent	0.00474919	2	11_66400480_C_T_b37+ENSG00000248746.1,11_66402333_C_T_b37+ENSG00000248746.1,11_66404210_T_TA_b37+ENSG00000248746.1	3
CATG00000002693	CATG00000002693.1	lncRNA_divergent	0.0290818	0	11_66451178_C_T_b37+ENSG00000254855.1,11_66449905_A_G_b37+ENSG00000248746.1,11_66451184_G_A_b37+ENSG00000248746.1	3
CATG00000005974	CATG00000005974.1	lncRNA_divergent	0.017082	0		0
CATG00000006007	CATG00000006007.1	lncRNA_antisense	0.019099	4	11_69139893_T_G_b37+ENSG00000172927.3,11_69140328_A_T_b37+ENSG00000172927.3,11_69141238_G_T_b37+ENSG00000172927.3,11_69142102_A_G_b37+ENSG00000172927.3,11_69142150_G_A_b37+ENSG00000172927.3,11_69143284_A_G_b37+ENSG00000172927.3,11_69145708_T_A_b37+ENSG00000172927.3,11_69148572_G_A_b37+ENSG00000172927.3,11_69150823_G_A_b37+ENSG00000172927.3,11_69150850_C_T_b37+ENSG00000172927.3,11_69151425_C_T_b37…	19
ENSG00000255319	ENPP7P8	pseudogene	0.000168133	6	11_71354676_G_A_b37+ENSG00000158483.11,11_71366830_AG_A_b37+ENSG00000158483.11,11_71379355_G_T_b37+ENSG00000158483.11,11_71399927_C_T_b37+ENSG00000158483.11,11_71416091_A_G_b37+ENSG00000158483.11,11_71422097_T_C_b37+ENSG00000158483.11,11_71423869_T_C_b37+ENSG00000158483.11,11_71430470_C_A_b37+ENSG00000158483.11,11_71435236_T_A_b37+ENSG00000158483.11,11_71439081_A_T_b37+ENSG00000158483.11,11_71448…	19
CATG00000006051	CATG00000006051.1	lncRNA_divergent	0.0175332	9	11_71416091_A_G_b37+ENSG00000158483.11,11_71422097_T_C_b37+ENSG00000158483.11,11_71423869_T_C_b37+ENSG00000158483.11,11_71430470_C_A_b37+ENSG00000158483.11,11_71435236_T_A_b37+ENSG00000158483.11,11_71439081_A_T_b37+ENSG00000158483.11,11_71448769_G_A_b37+ENSG00000158483.11,11_71453265_C_T_b37+ENSG00000158483.11,11_71460555_A_G_b37+ENSG00000158483.11,11_71460575_G_A_b37+ENSG00000158483.11,11_714613…	143
ENSG00000228915	OR7E128P	pseudogene	0.0300153	0	11_71600400_G_T_b37+ENSG00000158483.11,11_71604727_C_T_b37+ENSG00000158483.11,11_71607783_A_G_b37+ENSG00000158483.11,11_71608582_G_C_b37+ENSG00000158483.11	4
ENSG00000227615	RP11-864N7.2	pseudogene	0.00603492	0	11_74457056_A_G_b37+ENSG00000241170.2,11_74457056_A_G_b37+ENSG00000166435.11,11_74457207_C_G_b37+ENSG00000166435.11	3
CATG00000006515	CATG00000006515.1	short_ncRNA	0.0226788	0		0
ENSG00000213368	ST13P11	pseudogene	0.026892	0		0
CATG00000006874	CATG00000006874.1	lncRNA_divergent	0.0161225	0		0
CATG00000006977	CATG00000006977.1	lncRNA_divergent	0.0473844	0		0
CATG00000004068	CATG00000004068.1	sense_overlap_RNA	0.00596425	0	11_120220268_T_C_b37+ENSG00000181264.4	1
ENSG00000239002	SCARNA10	lncRNA_sense_intronic	0.0216251	0		0
CATG00000008137	CATG00000008137.1	lncRNA_antisense	0.0412989	0		0
CATG00000011504	CATG00000011504.1	lncRNA_intergenic	0.0404658	0		0
CATG00000011656	CATG00000011656.1	sense_overlap_RNA	0.0216251	0		0
CATG00000011917	CATG00000011917.1	lncRNA_intergenic	0.0226788	0		0
CATG00000008994	CATG00000008994.1	lncRNA_intergenic	0.0116	1		0
CATG00000009038	CATG00000009038.1	lncRNA_divergent	0.0470649	0	12_54070445_A_T_b37+ENSG00000135390.13	1
CATG00000009109	CATG00000009109.1	lncRNA_divergent	0.0193608	0	12_56585248_C_T_b37+ENSG00000257303.1	1
CATG00000009143	CATG00000009143.1	lncRNA_divergent	0.0226788	0		0
ENSG00000257953	RP11-620J15.1	lncRNA_antisense	0.0307117	1	12_58231155_G_A_b37+ENSG00000123427.11,12_58233298_A_C_b37+ENSG00000123427.11,12_58231155_G_A_b37+ENSG00000166896.3,12_58233298_A_C_b37+ENSG00000166896.3,12_58233894_G_GCTGT_b37+ENSG00000166896.3,12_58234262_G_A_b37+ENSG00000166896.3	6
CATG00000009577	CATG00000009577.1	lncRNA_intergenic	0.0491691	5	12_76032635_T_TG_b37+ENSG00000180881.15,12_76034992_G_A_b37+ENSG00000180881.15,12_76037103_A_C_b37+ENSG00000180881.15,12_76038674_T_C_b37+ENSG00000180881.15,12_76039483_T_C_b37+ENSG00000180881.15,12_76020864_C_T_b37+ENSG00000180481.6,12_76020997_G_A_b37+ENSG00000180481.6,12_76021760_C_T_b37+ENSG00000180481.6,12_76021824_T_C_b37+ENSG00000180481.6,12_76021934_G_A_b37+ENSG00000180481.6,12_76022045_G…	113
ENSG00000257839	RP11-290L1.2	lncRNA_divergent	0.0427977	0		0
CATG00000009606	CATG00000009606.1	lncRNA_divergent	0.0166153	0		0
CATG00000012845	CATG00000012845.1	lncRNA_intergenic	0.00572002	1		0
ENSG00000258136	RP11-864J10.4	lncRNA_antisense	0.0343	2	12_108131017_T_A_b37+ENSG00000110851.7,12_108132001_C_T_b37+ENSG00000110851.7,12_108132431_A_T_b37+ENSG00000110851.7,12_108133688_G_A_b37+ENSG00000110851.7,12_108136172_A_G_b37+ENSG00000110851.7,12_108137534_C_T_b37+ENSG00000110851.7,12_108137631_C_G_b37+ENSG00000110851.7,12_108137839_T_C_b37+ENSG00000110851.7,12_108138698_G_A_b37+ENSG00000110851.7,12_108138706_G_A_b37+ENSG00000110851.7,12_108140…	25
CATG00000013586	CATG00000013586.1	lncRNA_divergent	0.0473844	0		0
CATG00000013691	CATG00000013691.1	sense_overlap_RNA	0.0122618	0		0
ENSG00000265345	MIR5188	small_RNA	0.0254571	1		0
CATG00000013755	CATG00000013755.1	lncRNA_intergenic	0.0218499	21		0
CATG00000013834	CATG00000013834.1	lncRNA_divergent	0.0425374	0		0
ENSG00000232888	RPS11P5	pseudogene	0.00571502	0	12_133402391_GTAC_G_b37+ENSG00000176915.10,12_133402391_GTAC_G_b37+ENSG00000196458.6	2
ENSG00000246394	RP11-386I8.6	lncRNA_divergent	8.04664e-08	0		0
CATG00000016656	CATG00000016656.1	lncRNA_intergenic	0.0100226	1		0
CATG00000016918	CATG00000016918.1	sense_overlap_RNA	0.0216251	0		0
CATG00000016944	CATG00000016944.1	lncRNA_intergenic	0.00571502	0		0
ENSG00000266325	MIR3665	small_RNA	0.0226788	0		0
CATG00000017909	CATG00000017909.1	lncRNA_divergent	0.0244591	2		0
ENSG00000225210	AL589743.1	lncRNA_intergenic	0.0356021	0		0
ENSG00000258458	CTD-2555K7.2	lncRNA_divergent	0.0158979	2		0
ENSG00000215256	DHRS4-AS1	lncRNA_divergent	0.00415643	5	14_24421664_A_G_b37+ENSG00000157326.14,14_24421676_T_G_b37+ENSG00000157326.14,14_24421709_A_G_b37+ENSG00000157326.14,14_24421713_G_C_b37+ENSG00000157326.14,14_24422016_A_C_b37+ENSG00000157326.14,14_24422225_A_G_b37+ENSG00000157326.14,14_24422231_C_A_b37+ENSG00000157326.14,14_24424367_G_A_b37+ENSG00000157326.14,14_24429194_T_C_b37+ENSG00000157326.14,14_24430148_G_GT_b37+ENSG00000157326.14,14_24446…	385
ENSG00000225766	RP11-468E2.9	pseudogene	0.0378872	2	14_24482450_C_T_b37+ENSG00000157326.14,14_24484007_G_T_b37+ENSG00000157326.14,14_24484499_T_A_b37+ENSG00000157326.14,14_24470231_T_G_b37+ENSG00000187630.10,14_24476041_GC_G_b37+ENSG00000187630.10,14_24477942_A_G_b37+ENSG00000187630.10,14_24478799_A_T_b37+ENSG00000187630.10,14_24481452_G_C_b37+ENSG00000187630.10,14_24481993_C_T_b37+ENSG00000187630.10,14_24483660_T_C_b37+ENSG00000187630.10,14_24486…	40
CATG00000020511	CATG00000020511.1	lncRNA_divergent	0.0426456	4	14_24835017_CG_C_b37+ENSG00000213906.5,14_24835500_T_C_b37+ENSG00000213906.5,14_24835859_G_C_b37+ENSG00000213906.5	3
ENSG00000258655	ARHGAP5-AS1	lncRNA_divergent	0.0326506	0		0
CATG00000020751	CATG00000020751.1	lncRNA_divergent	0.00225817	0		0
ENSG00000258568	RHOQP1	pseudogene	0.0239185	0	14_50065717_G_C_b37+ENSG00000165501.12,14_50066343_A_AGCAGGTC_b37+ENSG00000165501.12,14_50066796_T_A_b37+ENSG00000165501.12,14_50066343_A_AGCAGGTC_b37+ENSG00000258568.1,14_50066796_T_A_b37+ENSG00000258568.1,14_50065717_G_C_b37+ENSG00000165502.6,14_50066343_A_AGCAGGTC_b37+ENSG00000165502.6,14_50066796_T_A_b37+ENSG00000165502.6	8
ENSG00000266037	RN7SL3	lncRNA_intergenic	0.0226788	0		0
CATG00000019375	CATG00000019375.1	lncRNA_sense_intronic	0.0494304	1	14_67793212_C_A_b37+ENSG00000100554.7,14_67794435_T_C_b37+ENSG00000100554.7,14_67794600_T_G_b37+ENSG00000100554.7,14_67794797_C_G_b37+ENSG00000100554.7,14_67795470_C_G_b37+ENSG00000100554.7,14_67796152_C_T_b37+ENSG00000100554.7,14_67796184_A_C_b37+ENSG00000100554.7,14_67796294_C_T_b37+ENSG00000100554.7	8
ENSG00000176043	RP1-146I3.1	pseudogene	0.00596425	0		0
CATG00000021605	CATG00000021605.1	lncRNA_antisense	0.0279069	1		0
CATG00000021961	CATG00000021961.1	lncRNA_divergent	0.0012411	0		0
CATG00000022217	CATG00000022217.1	short_ncRNA	0.0226788	0		0
CATG00000022293	CATG00000022293.1	lncRNA_divergent	0.0040459	7	15_23434477_C_T_b37+ENSG00000140181.10	1
ENSG00000261621	RP11-580I1.2	lncRNA_intergenic	0.0185917	17		0
ENSG00000259644	RP11-680F8.4	sense_overlap_RNA	0.0346464	0		0
ENSG00000225930	AC026150.5	lncRNA_intergenic	0.000182998	1	15_30633641_G_A_b37+ENSG00000178081.8,15_30633641_G_A_b37+ENSG00000215302.4,15_30595505_AT_A_b37+ENSG00000261794.1,15_30633641_G_A_b37+ENSG00000261794.1,15_30637434_TATG_T_b37+ENSG00000261794.1	5
CATG00000024680	CATG00000024680.1	lncRNA_divergent	0.0473844	0	15_40649609_A_C_b37+ENSG00000140323.4,15_40650307_T_G_b37+ENSG00000140323.4,15_40649700_C_T_b37+ENSG00000128944.9,15_40649863_A_G_b37+ENSG00000128944.9,15_40649590_T_C_b37+ENSG00000128928.4,15_40649700_C_T_b37+ENSG00000128928.4,15_40649863_A_G_b37+ENSG00000128928.4,15_40650207_T_C_b37+ENSG00000128928.4,15_40649590_T_C_b37+ENSG00000128891.11	9
CATG00000022736	CATG00000022736.1	lncRNA_sense_intronic	0.0197341	2	15_41582598_T_G_b37+ENSG00000247556.2,15_41583607_C_CA_b37+ENSG00000247556.2,15_41585707_GCTACTAAAAATACAAAAAAAAGGTCAGGAGTTTGAGACCAGCCTGGTCAACATCCTGAAACCCTATCT_G_b37+ENSG00000247556.2,15_41585926_T_C_b37+ENSG00000247556.2,15_41586798_A_G_b37+ENSG00000247556.2,15_41586909_G_GTTTGT_b37+ENSG00000247556.2,15_41586947_T_C_b37+ENSG00000247556.2,15_41588762_A_G_b37+ENSG00000247556.2,15_41588797_T_C_b37+E…	28
CATG00000025601	CATG00000025601.1	lncRNA_divergent	0.00140744	0	15_77223827_CCT_C_b37+ENSG00000259422.1,15_77223827_CCT_C_b37+ENSG00000140386.8	2
CATG00000024272	CATG00000024272.1	short_ncRNA	0.0226788	0		0
CATG00000024312	CATG00000024312.1	lncRNA_divergent	0.0154867	0		0
CATG00000024325	CATG00000024325.1	lncRNA_intergenic	0.0286946	7	15_102349272_A_G_b37+ENSG00000259658.3,15_102349683_G_A_b37+ENSG00000259658.3,15_102351135_CAT_C_b37+ENSG00000259658.3,15_102351740_A_T_b37+ENSG00000259658.3,15_102355399_T_C_b37+ENSG00000259658.3,15_102369379_G_A_b37+ENSG00000259658.3,15_102372741_A_T_b37+ENSG00000259658.3,15_102366849_G_A_b37+ENSG00000185596.12,15_102373254_C_G_b37+ENSG00000185596.12,15_102385044_T_C_b37+ENSG00000185596.12,15_1…	34
ENSG00000236829	Z97634.3	pseudogene	0.0201938	2	16_436808_G_A_b37+ENSG00000236829.5,16_437634_G_A_b37+ENSG00000236829.5,16_439112_TTTG_T_b37+ENSG00000236829.5,16_440608_A_G_b37+ENSG00000236829.5,16_441014_AT_A_b37+ENSG00000236829.5,16_441018_ATTT_A_b37+ENSG00000236829.5,16_441809_C_T_b37+ENSG00000236829.5,16_442744_C_T_b37+ENSG00000236829.5,16_446200_C_G_b37+ENSG00000236829.5,16_446555_C_G_b37+ENSG00000236829.5,16_447925_C_T_b37+ENSG0000023682…	56
CATG00000028529	CATG00000028529.1	lncRNA_intergenic	0.0346464	0		0
CATG00000028531	CATG00000028531.1	lncRNA_divergent	0.0010801	0		0
ENSG00000262686	AC005356.1	lncRNA_antisense	0.040065	1	16_4377383_C_T_b37+ENSG00000153406.9	1
ENSG00000256599	AC020663.1	pseudogene	0.0326506	0		0
ENSG00000260411	RP11-420N3.2	lncRNA_sense_intronic	5.58231e-06	203		0
ENSG00000260071	RP11-418I22.2	lncRNA_sense_intronic	0.040109	121		0
ENSG00000250251	PKD1P6	pseudogene	0.000495781	3	16_15279867_C_T_b37+ENSG00000254852.4,16_15285027_G_T_b37+ENSG00000254852.4,16_15199006_C_T_b37+ENSG00000183458.9,16_15219677_A_G_b37+ENSG00000183458.9,16_15221957_T_C_b37+ENSG00000183458.9,16_15235640_C_A_b37+ENSG00000183458.9,16_15236937_A_G_b37+ENSG00000183458.9,16_15237487_T_G_b37+ENSG00000183458.9,16_15238559_C_A_b37+ENSG00000183458.9,16_15243701_C_G_b37+ENSG00000183458.9,16_15248080_GC_G_b3…	140
CATG00000026752	CATG00000026752.1	lncRNA_intergenic	4.31807e-05	4	16_16626664_A_T_b37+ENSG00000103226.13,16_16626682_T_TCATTCATC_b37+ENSG00000103226.13,16_16626696_A_G_b37+ENSG00000103226.13,16_16630325_A_G_b37+ENSG00000103226.13,16_16630739_AAATCCTATACTCTT_A_b37+ENSG00000103226.13,16_16630813_A_C_b37+ENSG00000103226.13,16_16631957_G_T_b37+ENSG00000103226.13,16_16632360_A_G_b37+ENSG00000103226.13,16_16632369_A_G_b37+ENSG00000103226.13,16_16632673_G_T_b37+ENSG00…	99
ENSG00000189149	CRYM-AS1	lncRNA_intergenic	0.0229717	0	16_21324122_G_A_b37+ENSG00000011638.6,16_21354329_G_A_b37+ENSG00000011638.6,16_21357854_G_A_b37+ENSG00000011638.6	3
ENSG00000248124	RRN3P1	pseudogene	0.00332362	0	16_21806883_C_G_b37+ENSG00000260306.1,16_21812167_A_T_b37+ENSG00000260306.1,16_21816384_A_G_b37+ENSG00000260306.1,16_21817661_A_C_b37+ENSG00000260306.1,16_21819645_C_A_b37+ENSG00000260306.1,16_21821201_G_A_b37+ENSG00000260306.1,16_21822469_A_G_b37+ENSG00000260306.1,16_21822727_A_G_b37+ENSG00000260306.1,16_21825418_C_G_b37+ENSG00000260306.1,16_21825731_A_G_b37+ENSG00000260306.1,16_21827665_G_A_b37…	13
CATG00000027047	CATG00000027047.1	sense_overlap_RNA	0.026892	1	16_28870962_G_A_b37+ENSG00000233232.2,16_28870962_G_A_b37+ENSG00000197165.6,16_28870962_G_A_b37+ENSG00000259982.1,16_28870962_G_A_b37+ENSG00000251417.1,16_28870962_G_A_b37+ENSG00000178952.4,16_28870962_G_A_b37+ENSG00000176953.6	6
ENSG00000260517	RP11-426C22.5	lncRNA_intergenic	3.6547e-05	17	16_29128185_A_G_b37+ENSG00000103472.5,16_29128512_A_G_b37+ENSG00000103472.5,16_29128732_T_G_b37+ENSG00000103472.5,16_29128778_A_G_b37+ENSG00000103472.5,16_29128811_A_G_b37+ENSG00000103472.5,16_29128990_A_G_b37+ENSG00000103472.5,16_29129381_A_C_b37+ENSG00000103472.5,16_29130078_C_CAT_b37+ENSG00000103472.5,16_29130549_C_T_b37+ENSG00000103472.5,16_29130642_C_T_b37+ENSG00000103472.5,16_29130649_C_A_b…	111
ENSG00000198106	SNX29P2	lncRNA_intergenic	0.00022731	18	16_29160376_C_A_b37+ENSG00000103472.5,16_29160416_T_C_b37+ENSG00000103472.5,16_29160958_G_C_b37+ENSG00000103472.5,16_29161645_G_T_b37+ENSG00000103472.5,16_29161934_T_G_b37+ENSG00000103472.5,16_29162036_C_T_b37+ENSG00000103472.5,16_29162623_G_C_b37+ENSG00000103472.5,16_29163081_A_G_b37+ENSG00000103472.5,16_29163890_A_G_b37+ENSG00000103472.5,16_29183230_A_G_b37+ENSG00000103472.5,16_29186364_A_G_b37…	139
CATG00000029035	CATG00000029035.1	lncRNA_divergent	0.00151423	0		0
ENSG00000183604	RP11-347C12.2	pseudogene	0.00092089	2	16_30320307_G_T_b37+ENSG00000183336.7,16_30323308_C_T_b37+ENSG00000183336.7,16_30323380_G_A_b37+ENSG00000183336.7,16_30323810_C_T_b37+ENSG00000183336.7,16_30326571_G_C_b37+ENSG00000183336.7,16_30328317_T_C_b37+ENSG00000183336.7,16_30330888_T_C_b37+ENSG00000183336.7,16_30331730_G_C_b37+ENSG00000183336.7,16_30336030_A_T_b37+ENSG00000183336.7,16_30337486_GAGCC_G_b37+ENSG00000183336.7,16_30339003_T_C…	48
ENSG00000261840	RP11-146F11.1	lncRNA_divergent	0.0283054	0		0
CATG00000027101	CATG00000027101.1	lncRNA_sense_intronic	0.0478197	0		0
CATG00000029055	CATG00000029055.1	lncRNA_antisense	0.0100226	0	16_30786927_C_T_b37+ENSG00000103510.15	1
ENSG00000255986	MT1JP	pseudogene	0.0292278	0	16_56670226_C_A_b37+ENSG00000205362.6,16_56670461_T_A_b37+ENSG00000205362.6,16_56670667_T_G_b37+ENSG00000205362.6,16_56670908_AT_A_b37+ENSG00000205362.6	4
CATG00000029367	CATG00000029367.1	lncRNA_divergent	0.00842856	0	16_57277748_A_C_b37+ENSG00000172775.12	1
CATG00000029691	CATG00000029691.1	lncRNA_divergent	0.011718	0		0
CATG00000029692	CATG00000029692.1	short_ncRNA	0.00307969	0		0
ENSG00000260798	RP11-354M1.2	lncRNA_divergent	0.0137567	1		0
ENSG00000260459	FTLP14	pseudogene	0.0223124	0		0
ENSG00000196696	PDXDC2P	lncRNA_intergenic	0.000660072	2	16_70011298_T_C_b37+ENSG00000157322.12,16_70011947_C_CTA_b37+ENSG00000157322.12,16_70012447_C_T_b37+ENSG00000157322.12,16_70012606_C_T_b37+ENSG00000157322.12,16_70012627_C_CA_b37+ENSG00000157322.12,16_70014622_A_G_b37+ENSG00000157322.12,16_70014815_A_C_b37+ENSG00000157322.12,16_70015952_G_A_b37+ENSG00000157322.12,16_70016055_A_C_b37+ENSG00000157322.12,16_70016416_T_A_b37+ENSG00000157322.12,16_700…	549
CATG00000030623	CATG00000030623.1	lncRNA_divergent	0.0226788	0		0
ENSG00000234324	RPL9P2	pseudogene	0.0473844	0		0
CATG00000030819	CATG00000030819.1	sense_overlap_RNA	0.0343531	0	17_16235462_G_A_b37+ENSG00000170425.3,17_16235462_G_A_b37+ENSG00000011295.11	2
ENSG00000215030	RPL13P12	pseudogene	0.0470649	0		0
ENSG00000154874	CCDC144B	pseudogene	0.0184344	0	17_18494044_A_T_b37+ENSG00000091542.8,17_18501680_C_T_b37+ENSG00000091542.8,17_18466815_C_T_b37+ENSG00000176974.13,17_18501996_C_G_b37+ENSG00000176974.13,17_18506384_T_C_b37+ENSG00000176974.13,17_18523289_C_T_b37+ENSG00000176974.13,17_18519493_TCAA_T_b37+ENSG00000220161.4,17_18466815_C_T_b37+ENSG00000171916.12,17_18475630_T_C_b37+ENSG00000171916.12,17_18477409_T_C_b37+ENSG00000171916.12,17_184904…	100
ENSG00000264940	SNORD3C	lncRNA_intergenic	0.0471777	3		0
ENSG00000265840	AC010761.10	lncRNA_antisense	0.0120278	0		0
CATG00000033295	CATG00000033295.1	sense_overlap_RNA	0.0100226	0		0
ENSG00000263719	MIR4523	small_RNA	0.0216251	0		0
CATG00000033335	CATG00000033335.1	lncRNA_intergenic	0.0415599	0	17_28978168_C_T_b37+ENSG00000108587.10,17_28965006_T_G_b37+ENSG00000248121.4,17_28965041_A_G_b37+ENSG00000248121.4,17_28965203_G_A_b37+ENSG00000248121.4,17_28965655_C_CAT_b37+ENSG00000248121.4,17_28965955_T_TAAATG_b37+ENSG00000248121.4,17_28966094_CAG_C_b37+ENSG00000248121.4,17_28966125_G_A_b37+ENSG00000248121.4,17_28966869_C_T_b37+ENSG00000248121.4,17_28967057_G_C_b37+ENSG00000248121.4,17_289676…	195
CATG00000033362	CATG00000033362.1	lncRNA_intergenic	0.026892	0		0
CATG00000033539	CATG00000033539.1	lncRNA_divergent	0.0140897	0	17_35848045_A_C_b37+ENSG00000108264.12,17_35848255_C_A_b37+ENSG00000108264.12,17_35849342_A_C_b37+ENSG00000108264.12,17_35849722_C_G_b37+ENSG00000108264.12,17_35848045_A_C_b37+ENSG00000006114.11,17_35848255_C_A_b37+ENSG00000006114.11,17_35849342_A_C_b37+ENSG00000006114.11,17_35849722_C_G_b37+ENSG00000006114.11	8
CATG00000033558	CATG00000033558.1	short_ncRNA	0.000513386	0		0
CATG00000033585	CATG00000033585.1	lncRNA_divergent	0.0122618	0		0
CATG00000033617	CATG00000033617.1	uncertain_coding	0.00767043	0	17_38269759_A_G_b37+ENSG00000188895.7,17_38273710_C_T_b37+ENSG00000188895.7,17_38274197_T_C_b37+ENSG00000188895.7,17_38279036_C_G_b37+ENSG00000188895.7,17_38275326_C_T_b37+ENSG00000108349.10,17_38272930_C_A_b37+ENSG00000108352.7	6
CATG00000033632	CATG00000033632.1	short_ncRNA	0.0343531	0		0
CATG00000031321	CATG00000031321.1	lncRNA_antisense	0.0239185	0	17_38545193_C_T_b37+ENSG00000188895.7	1
ENSG00000262837	RP11-304F15.7	lncRNA_intergenic	0.0374541	0	17_47913511_G_T_b37+ENSG00000204584.1	1
ENSG00000250976	RP11-94C24.11	lncRNA_antisense	0.0292278	0	17_48640936_G_A_b37+ENSG00000006282.15	1
ENSG00000229980	TOB1-AS1	lncRNA_divergent	0.0305632	23	17_48944345_C_A_b37+ENSG00000229980.4,17_48945753_C_T_b37+ENSG00000229980.4,17_49014076_C_T_b37+ENSG00000247011.2	3
ENSG00000251665	RP11-700H6.2	lncRNA_intergenic	0.0218539	0		0
CATG00000031741	CATG00000031741.1	lncRNA_divergent	0.0425374	0	17_49198457_A_G_b37+ENSG00000243678.7	1
CATG00000034058	CATG00000034058.1	lncRNA_intergenic	0.0343531	0		0
CATG00000034081	CATG00000034081.1	lncRNA_intergenic	0.0159271	2		0
CATG00000031980	CATG00000031980.1	lncRNA_intergenic	0.026892	0		0
CATG00000031989	CATG00000031989.1	lncRNA_divergent	0.0347185	0		0
ENSG00000267416	CTD-2319I12.2	lncRNA_divergent	0.0158791	3	17_58156330_A_G_b37+ENSG00000068097.10,17_58156392_A_G_b37+ENSG00000068097.10,17_58156427_G_A_b37+ENSG00000068097.10,17_58157149_T_C_b37+ENSG00000068097.10,17_58158501_G_C_b37+ENSG00000068097.10,17_58158898_G_A_b37+ENSG00000068097.10,17_58159302_T_C_b37+ENSG00000068097.10,17_58159492_G_A_b37+ENSG00000068097.10,17_58160211_A_G_b37+ENSG00000068097.10,17_58160382_A_C_b37+ENSG00000068097.10,17_581603…	35
CATG00000032015	CATG00000032015.1	lncRNA_sense_intronic	0.0343531	1		0
CATG00000032115	CATG00000032115.1	lncRNA_divergent	0.0292278	0		0
CATG00000032122	CATG00000032122.1	lncRNA_intergenic	0.00472046	1	17_62983145_T_G_b37+ENSG00000214174.4,17_62983303_G_A_b37+ENSG00000214174.4,17_62983456_C_T_b37+ENSG00000214174.4,17_62983526_C_A_b37+ENSG00000214174.4	4
CATG00000034319	CATG00000034319.1	lncRNA_antisense	0.0246487	1		0
ENSG00000267731	RP11-147L13.8	lncRNA_sense_intronic	0.0353382	0	17_66174221_T_C_b37+ENSG00000267731.1,17_66176561_A_G_b37+ENSG00000267731.1,17_66176696_G_A_b37+ENSG00000267731.1,17_66177143_C_T_b37+ENSG00000267731.1,17_66196145_T_C_b37+ENSG00000267731.1	5
CATG00000034362	CATG00000034362.1	lncRNA_antisense	0.0363796	0		0
ENSG00000207561	MIR635	small_RNA	0.026892	0		0
ENSG00000267203	SNRPGP4	pseudogene	0.0166153	0		0
ENSG00000227517	AC003051.1	lncRNA_intergenic	0.0119715	17	17_67605032_G_T_b37+ENSG00000237560.1,17_67607006_A_G_b37+ENSG00000237560.1,17_67607409_G_C_b37+ENSG00000237560.1,17_67613732_C_T_b37+ENSG00000237560.1,17_67613945_A_G_b37+ENSG00000237560.1,17_67613956_A_G_b37+ENSG00000237560.1,17_67614245_C_T_b37+ENSG00000237560.1,17_67614307_A_ATCTTTTGG_b37+ENSG00000237560.1,17_67615721_T_G_b37+ENSG00000237560.1,17_67617445_G_T_b37+ENSG00000237560.1,17_67618388…	68
ENSG00000260785	CASC17	lncRNA_intergenic	0.00118069	222		0
ENSG00000266501	RP11-766H1.1	pseudogene	0.0121117	1		0
CATG00000032406	CATG00000032406.1	uncertain_coding	0.0132696	0	17_73138980_TAC_T_b37+ENSG00000125458.2,17_73139367_A_T_b37+ENSG00000125458.2,17_73142160_G_T_b37+ENSG00000125458.2,17_73135344_C_T_b37+ENSG00000125450.6,17_73135593_C_T_b37+ENSG00000125450.6,17_73138980_TAC_T_b37+ENSG00000125450.6,17_73139367_A_T_b37+ENSG00000125450.6,17_73139480_C_CCTCGTCT_b37+ENSG00000125450.6,17_73140157_A_AT_b37+ENSG00000125450.6,17_73141317_GGA_G_b37+ENSG00000125450.6,17_73…	11
CATG00000032438	CATG00000032438.1	lncRNA_divergent	0.026892	0		0
ENSG00000163597	SNHG16	lncRNA_divergent	0.0294838	42	17_74650758_G_A_b37+ENSG00000132470.9,17_74676149_CTGA_C_b37+ENSG00000132470.9,17_74561534_TCCCTCAGTGG_T_b37+ENSG00000070731.5,17_74570245_T_C_b37+ENSG00000070731.5,17_74570408_A_G_b37+ENSG00000070731.5,17_74571148_T_C_b37+ENSG00000070731.5,17_74571927_C_G_b37+ENSG00000070731.5,17_74572881_T_C_b37+ENSG00000070731.5,17_74572912_T_C_b37+ENSG00000070731.5,17_74574243_C_T_b37+ENSG00000070731.5,17_745…	255
CATG00000032467	CATG00000032467.1	lncRNA_antisense	0.0473844	0	17_74712886_G_A_b37+ENSG00000182534.9	1
CATG00000032530	CATG00000032530.1	lncRNA_sense_intronic	0.0223124	0		0
CATG00000032548	CATG00000032548.1	lncRNA_divergent	0.000812451	0		0
CATG00000034914	CATG00000034914.1	lncRNA_intergenic	9.49863e-05	1		0
CATG00000037053	CATG00000037053.1	lncRNA_sense_intronic	0.0120278	1		0
CATG00000035610	CATG00000035610.1	lncRNA_divergent	0.0478197	0		0
CATG00000035830	CATG00000035830.1	lncRNA_divergent	0.0100226	0		0
CATG00000039976	CATG00000039976.1	lncRNA_intergenic	0.0473844	0		0
CATG00000039989	CATG00000039989.1	lncRNA_divergent	0.0086732	0	19_1272040_T_C_b37+ENSG00000228300.9,19_1274539_T_C_b37+ENSG00000228300.9,19_1274601_C_T_b37+ENSG00000228300.9,19_1275088_T_G_b37+ENSG00000228300.9,19_1275368_T_G_b37+ENSG00000228300.9	5
ENSG00000267759	CTB-25B13.13	lncRNA_sense_intronic	0.0478197	0		0
CATG00000038204	CATG00000038204.1	uncertain_coding	0.0332012	1		0
ENSG00000264166	RN7SL115P	lncRNA_divergent	0.0343531	0		0
CATG00000038494	CATG00000038494.1	lncRNA_divergent	0.00571502	0		0
CATG00000038578	CATG00000038578.1	lncRNA_divergent	0.0478197	0		0
CATG00000038599	CATG00000038599.1	lncRNA_divergent	0.0216251	0		0
ENSG00000256210	AC005255.3	pseudogene	0.0210599	1		0
CATG00000040436	CATG00000040436.1	lncRNA_divergent	0.0359726	0	19_16298269_C_T_b37+ENSG00000072958.4,19_16301544_G_C_b37+ENSG00000072958.4,19_16304828_T_C_b37+ENSG00000072958.4	3
CATG00000038762	CATG00000038762.1	lncRNA_divergent	0.0202342	0		0
CATG00000038776	CATG00000038776.1	lncRNA_sense_intronic	0.0292278	1		0
ENSG00000254503	CTD-2521M24.4	pseudogene	0.0470649	0	19_17528742_G_T_b37+ENSG00000141971.8	1
CATG00000038859	CATG00000038859.1	lncRNA_intergenic	0.00571502	0	19_19489128_T_TTTTG_b37+ENSG00000250067.7	1
CATG00000038958	CATG00000038958.1	short_ncRNA	0.0478197	0		0
ENSG00000267243	AC005307.3	lncRNA_intergenic	0.0104267	44	19_28964441_C_G_b37+ENSG00000261770.1	1
CATG00000040921	CATG00000040921.1	lncRNA_divergent	0.0473844	0		0
CATG00000041105	CATG00000041105.1	lncRNA_sense_intronic	0.0121117	1		0
CATG00000041128	CATG00000041128.1	uncertain_coding	0.0404658	0		0
CATG00000039507	CATG00000039507.1	short_ncRNA	0.0012411	0		0
ENSG00000267898	CTD-2639E6.9	lncRNA_intergenic	0.0161225	0		0
ENSG00000215765	CTB-61M7.1	lncRNA_sense_intronic	0.00121367	3		0
ENSG00000234684	SDCBP2-AS1	lncRNA_divergent	0.0184082	6	20_1306103_C_T_b37+ENSG00000125775.10,20_1306292_T_C_b37+ENSG00000125775.10,20_1327231_T_C_b37+ENSG00000125775.10,20_1328462_A_AT_b37+ENSG00000125775.10,20_1328831_T_TA_b37+ENSG00000125775.10,20_1329179_G_T_b37+ENSG00000125775.10,20_1329821_T_C_b37+ENSG00000125775.10,20_1330465_A_ATCTGT_b37+ENSG00000125775.10,20_1331699_T_A_b37+ENSG00000125775.10,20_1331775_T_C_b37+ENSG00000125775.10,20_1332066_G…	32
ENSG00000229539	RP11-119B16.2	lncRNA_divergent	0.0307999	2	20_3868160_C_A_b37+ENSG00000229539.1,20_3868752_C_T_b37+ENSG00000229539.1,20_3851951_T_C_b37+ENSG00000101236.12,20_3854982_C_T_b37+ENSG00000101236.12,20_3860757_AAAAC_A_b37+ENSG00000101236.12,20_3860858_GC_G_b37+ENSG00000101236.12,20_3866485_C_A_b37+ENSG00000101236.12	7
CATG00000054118	CATG00000054118.1	uncertain_coding	0.00538666	2	20_4005512_T_C_b37+ENSG00000101236.12,20_4010305_C_T_b37+ENSG00000101236.12,20_4012461_T_C_b37+ENSG00000101236.12,20_4018163_G_T_b37+ENSG00000101236.12,20_4018320_C_T_b37+ENSG00000101236.12,20_4019038_G_A_b37+ENSG00000101236.12	6
CATG00000052335	CATG00000052335.1	lncRNA_intergenic	0.0439109	40		0
ENSG00000251833	snoR26	small_RNA	0.0114521	56		0
ENSG00000270792	RP11-103J8.1	lncRNA_divergent	0.00504877	79		0
CATG00000054532	CATG00000054532.1	short_ncRNA	0.0226788	0		0
CATG00000053094	CATG00000053094.1	short_ncRNA	0.0226788	0		0
CATG00000053380	CATG00000053380.1	lncRNA_divergent	0.026892	0		0
CATG00000053407	CATG00000053407.1	lncRNA_divergent	0.00925795	5		0
ENSG00000234698	RP11-112L6.2	lncRNA_intergenic	0.0210948	0	20_48782886_G_T_b37+ENSG00000231742.1,20_48783086_TG_T_b37+ENSG00000231742.1,20_48783479_A_G_b37+ENSG00000231742.1,20_48783509_C_T_b37+ENSG00000231742.1,20_48783737_C_T_b37+ENSG00000231742.1,20_48783759_C_T_b37+ENSG00000231742.1,20_48784218_C_T_b37+ENSG00000231742.1,20_48784801_A_G_b37+ENSG00000231742.1,20_48784893_T_C_b37+ENSG00000231742.1,20_48785182_A_C_b37+ENSG00000231742.1,20_48785548_T_C_b3…	14
CATG00000053561	CATG00000053561.1	lncRNA_intergenic	0.0347185	0		0
ENSG00000271774	RP4-678D15.1	lncRNA_antisense	0.0018493	27		0
CATG00000055197	CATG00000055197.1	lncRNA_intergenic	0.0469394	12		0
CATG00000055229	CATG00000055229.1	lncRNA_intergenic	0.0239185	0		0
CATG00000055254	CATG00000055254.1	lncRNA_intergenic	0.000610591	31		0
CATG00000056332	CATG00000056332.1	lncRNA_intergenic	5.2171e-21	0		0
ENSG00000188681	TEKT4P2	pseudogene	0.00430446	0		0
CATG00000055495	CATG00000055495.1	lncRNA_intergenic	1.43176e-05	0		0
CATG00000055499	CATG00000055499.1	uncertain_coding	0.0493677	0		0
ENSG00000232623	AP000266.7	lncRNA_antisense	0.0202342	2	21_33679554_A_G_b37+ENSG00000142207.5,21_33679554_A_G_b37+ENSG00000256073.2	2
CATG00000056762	CATG00000056762.1	lncRNA_divergent	0.0244591	0		0
ENSG00000238141	BRWD1-AS1	lncRNA_divergent	0.0443882	0	21_40686020_C_T_b37+ENSG00000183527.7,21_40686078_G_C_b37+ENSG00000183527.7,21_40686327_T_C_b37+ENSG00000183527.7,21_40686521_C_T_b37+ENSG00000183527.7,21_40687211_A_T_b37+ENSG00000183527.7,21_40687618_G_T_b37+ENSG00000183527.7,21_40688365_G_A_b37+ENSG00000183527.7,21_40688518_C_T_b37+ENSG00000183527.7,21_40688787_C_CG_b37+ENSG00000183527.7,21_40689162_A_G_b37+ENSG00000183527.7,21_40689171_C_A_b3…	50
CATG00000056952	CATG00000056952.1	lncRNA_intergenic	0.00765965	0		0
CATG00000057040	CATG00000057040.1	sense_overlap_RNA	0.0473844	0	21_47728361_T_A_b37+ENSG00000160284.10,21_47728618_T_A_b37+ENSG00000160284.10,21_47728690_T_C_b37+ENSG00000160284.10,21_47728745_G_A_b37+ENSG00000160284.10,21_47728746_G_T_b37+ENSG00000160284.10,21_47729084_T_G_b37+ENSG00000160284.10,21_47728618_T_A_b37+ENSG00000235878.4,21_47729414_G_A_b37+ENSG00000235878.4,21_47728618_T_A_b37+ENSG00000182362.9,21_47729414_G_A_b37+ENSG00000182362.9	10
CATG00000057048	CATG00000057048.1	lncRNA_antisense	0.0404658	0	21_48079627_AC_A_b37+ENSG00000160284.10,21_48080030_T_C_b37+ENSG00000160284.10,21_48080388_C_G_b37+ENSG00000160284.10,21_48080477_C_T_b37+ENSG00000160284.10,21_48081215_A_G_b37+ENSG00000160284.10,21_48081490_T_C_b37+ENSG00000160284.10,21_48079669_G_A_b37+ENSG00000160310.12,21_48079678_A_G_b37+ENSG00000160310.12,21_48080376_C_T_b37+ENSG00000160310.12,21_48080492_A_C_b37+ENSG00000160310.12,21_48080…	13
ENSG00000225335	XXbac-B476C20.9	lncRNA_divergent	0.00441008	0		0
CATG00000058135	CATG00000058135.1	lncRNA_intergenic	0.000103352	1		0
CATG00000057268	CATG00000057268.1	lncRNA_sense_intronic	0.0478197	0	22_24781680_T_C_b37+ENSG00000128262.4	1
ENSG00000232346	SC22CB-1E7.1	pseudogene	0.00765965	0		0
CATG00000058591	CATG00000058591.1	lncRNA_intergenic	0.0216251	0		0
CATG00000057793	CATG00000057793.1	lncRNA_divergent	0.000153455	0		0
CATG00000057978	CATG00000057978.1	lncRNA_sense_intronic	0.0346464	0		0
ENSG00000205663	RP11-706O15.5	lncRNA_intergenic	2.18822e-05	0	X_3747372_C_T_b37+ENSG00000205663.5,X_3747372_C_T_b37+ENSG00000205662.2	2
CATG00000112999	CATG00000112999.1	lncRNA_intergenic	2.03662e-15	12		0
CATG00000113023	CATG00000113023.1	lncRNA_intergenic	6.98268e-06	15		0
CATG00000110375	CATG00000110375.1	lncRNA_sense_intronic	0.00842856	0		0
ENSG00000215319	RP11-98L4.1	pseudogene	0.00140744	0		0
CATG00000110385	CATG00000110385.1	lncRNA_sense_intronic	0.00270269	0		0
CATG00000113039	CATG00000113039.1	lncRNA_antisense	1.12563e-05	2		0
ENSG00000225076	WWC3-AS1	lncRNA_antisense	0.0187598	0		0
ENSG00000234129	RP11-120D5.1	lncRNA_divergent	1.85125e-17	4		0
CATG00000110420	CATG00000110420.1	lncRNA_intergenic	0.0211799	0		0
ENSG00000261030	RP11-791M20.1	lncRNA_intergenic	3.31177e-11	0	X_13120007_G_C_b37+ENSG00000205542.6	1
CATG00000110467	CATG00000110467.1	lncRNA_intergenic	0.0347173	0		0
ENSG00000231216	GS1-600G8.3	lncRNA_intergenic	0.00747767	1		0
ENSG00000226434	RP11-1L9.1	lncRNA_intergenic	0.0316904	1		0
ENSG00000197582	GPX1P1	pseudogene	2.27143e-05	3		0
CATG00000113187	CATG00000113187.1	lncRNA_intergenic	0.0247579	1	X_15157056_T_C_b37+ENSG00000130150.7,X_15160721_G_C_b37+ENSG00000130150.7,X_15162877_G_A_b37+ENSG00000130150.7,X_15163507_C_A_b37+ENSG00000130150.7,X_15166677_G_T_b37+ENSG00000130150.7,X_15166898_T_C_b37+ENSG00000130150.7,X_15172189_A_G_b37+ENSG00000130150.7	7
CATG00000110507	CATG00000110507.1	lncRNA_intergenic	0.0200775	0		0
ENSG00000186312	CA5BP1	pseudogene	0.00444703	1	X_15693461_T_A_b37+ENSG00000087842.6,X_15693550_G_GGGCGCGGTCCTTACGTGT_b37+ENSG00000087842.6,X_15693857_C_T_b37+ENSG00000087842.6,X_15694189_A_C_b37+ENSG00000087842.6,X_15694613_T_C_b37+ENSG00000087842.6,X_15698046_C_T_b37+ENSG00000087842.6,X_15700963_G_A_b37+ENSG00000087842.6,X_15701060_A_C_b37+ENSG00000087842.6,X_15706830_C_A_b37+ENSG00000087842.6,X_15708144_G_A_b37+ENSG00000087842.6,X_15712953_…	70
CATG00000113223	CATG00000113223.1	lncRNA_divergent	0.0347185	0		0
ENSG00000235834	RP1-60N8.1	lncRNA_sense_intronic	0.000883632	2		0
CATG00000113234	CATG00000113234.1	lncRNA_divergent	0.000306526	9		0
CATG00000113240	CATG00000113240.1	lncRNA_intergenic	0.000337725	0		0
ENSG00000237836	PHKA2-AS1	lncRNA_antisense	3.45665e-05	0		0
CATG00000110580	CATG00000110580.1	lncRNA_divergent	6.16133e-09	5		0
CATG00000110607	CATG00000110607.1	lncRNA_intergenic	0.0199889	0		0
CATG00000113275	CATG00000113275.1	lncRNA_divergent	8.51165e-10	1		0
ENSG00000233067	RP11-40F8.2	lncRNA_divergent	1.56777e-10	56	X_23035930_G_T_b37+ENSG00000165186.9	1
ENSG00000237019	GS1-433O24.1	lncRNA_intergenic	0.0334944	2		0
CATG00000113356	CATG00000113356.1	lncRNA_intergenic	2.39158e-06	10		0
CATG00000113361	CATG00000113361.1	lncRNA_sense_intronic	0.026227	0		0
CATG00000113368	CATG00000113368.1	lncRNA_divergent	0.00842856	0		0
CATG00000113380	CATG00000113380.1	lncRNA_divergent	0.0216251	0		0
CATG00000113383	CATG00000113383.1	lncRNA_intergenic	0.000357048	2		0
CATG00000113386	CATG00000113386.1	lncRNA_sense_intronic	0.0305328	0		0
CATG00000110696	CATG00000110696.1	lncRNA_intergenic	2.00954e-10	8		0
ENSG00000228933	RP11-268G12.1	lncRNA_intergenic	2.75269e-07	6		0
ENSG00000233243	RP11-12D5.5	pseudogene	1.14684e-07	5		0
CATG00000113429	CATG00000113429.1	lncRNA_divergent	0.0321809	6		0
CATG00000110840	CATG00000110840.1	lncRNA_intergenic	0.0161225	0		0
CATG00000110849	CATG00000110849.1	lncRNA_intergenic	1.80015e-05	0		0
CATG00000110857	CATG00000110857.1	lncRNA_antisense	0.000460732	0		0
CATG00000110860	CATG00000110860.1	lncRNA_antisense	4.98696e-06	11		0
ENSG00000233928	RP11-305F18.1	lncRNA_divergent	0.00310977	22		0
ENSG00000231069	BX842568.4	pseudogene	0.000803226	1		0
CATG00000113490	CATG00000113490.1	lncRNA_divergent	0.00702599	0		0
ENSG00000224610	RP11-265P11.1	lncRNA_intergenic	1.96287e-06	18		0
ENSG00000235304	RP11-265P11.2	lncRNA_intergenic	0.00012205	3		0
ENSG00000234191	RP11-157D23.2	lncRNA_intergenic	0.0186627	3		0
CATG00000110937	CATG00000110937.1	lncRNA_intergenic	0.00173619	2		0
CATG00000113515	CATG00000113515.1	lncRNA_intergenic	7.40838e-06	3		0
CATG00000113528	CATG00000113528.1	uncertain_coding	0.0433886	0		0
CATG00000110953	CATG00000110953.1	lncRNA_intergenic	0.04198	0		0
ENSG00000223486	AC092198.1	lncRNA_intergenic	0.0044418	3		0
CATG00000110959	CATG00000110959.1	uncertain_coding	0.0286234	0		0
ENSG00000236393	RP11-320G24.1	lncRNA_intergenic	0.0243432	3		0
CATG00000113555	CATG00000113555.1	lncRNA_intergenic	0.0331564	0		0
ENSG00000238222	MKRN4P	pseudogene	0.0139348	0		0
CATG00000113566	CATG00000113566.1	lncRNA_intergenic	0.0226788	0		0
CATG00000113567	CATG00000113567.1	lncRNA_divergent	0.00154846	1	X_41164341_C_T_b37+ENSG00000215301.5,X_41184902_C_T_b37+ENSG00000215301.5,X_41188327_T_C_b37+ENSG00000215301.5,X_41188607_C_T_b37+ENSG00000215301.5,X_41189151_G_A_b37+ENSG00000215301.5,X_41189413_G_A_b37+ENSG00000215301.5	6
CATG00000111000	CATG00000111000.1	lncRNA_antisense	0.000496786	1		0
ENSG00000231772	RP1-154K9.2	lncRNA_intergenic	3.70317e-15	5		0
CATG00000113577	CATG00000113577.1	lncRNA_intergenic	0.00411077	1		0
CATG00000113581	CATG00000113581.1	lncRNA_intergenic	0.029131	3		0
ENSG00000224294	RP3-326I13.1	lncRNA_intergenic	0.011311	1		0
CATG00000111037	CATG00000111037.1	lncRNA_divergent	0.000446004	6		0
CATG00000111067	CATG00000111067.1	lncRNA_sense_intronic	0.00886696	0		0
ENSG00000229563	RP11-245M24.1	lncRNA_intergenic	3.73985e-07	1	X_45369779_A_G_b37+ENSG00000236751.1	1
ENSG00000270069	RP6-99M1.2	lncRNA_intergenic	1.82228e-14	18		0
CATG00000111084	CATG00000111084.1	lncRNA_intergenic	0.0160483	2		0
ENSG00000231566	RP5-1158E12.3	lncRNA_intergenic	2.05328e-07	10		0
CATG00000111093	CATG00000111093.1	lncRNA_intergenic	0.0093862	6		0
CATG00000113607	CATG00000113607.1	lncRNA_intergenic	0.00219181	0		0
ENSG00000201659	RNU12-2P	small_RNA	0.000738983	0	X_46992041_C_A_b37+ENSG00000130988.8,X_46996727_G_A_b37+ENSG00000130988.8,X_46998315_C_T_b37+ENSG00000130988.8,X_46999631_A_T_b37+ENSG00000130988.8,X_46996727_G_A_b37+ENSG00000147123.10,X_46998315_C_T_b37+ENSG00000147123.10,X_46999631_A_T_b37+ENSG00000147123.10	7
CATG00000113633	CATG00000113633.1	lncRNA_divergent	0.00224856	0	X_47092032_C_T_b37+ENSG00000130988.8	1
ENSG00000267064	RP1-212G6.7	lncRNA_divergent	0.0190642	0		0
ENSG00000187893	CXXC1P1	pseudogene	0.00858179	0		0
CATG00000111179	CATG00000111179.1	lncRNA_intergenic	0.0312843	0	X_48355761_C_T_b37+ENSG00000068354.11,X_48357292_C_G_b37+ENSG00000068354.11,X_48357360_A_G_b37+ENSG00000068354.11,X_48357404_C_T_b37+ENSG00000068354.11,X_48357612_A_T_b37+ENSG00000068354.11,X_48358485_T_G_b37+ENSG00000068354.11,X_48359960_A_AT_b37+ENSG00000068354.11,X_48349500_A_G_b37+ENSG00000204620.2,X_48355761_C_T_b37+ENSG00000204620.2,X_48357160_G_A_b37+ENSG00000204620.2,X_48357292_C_G_b37+EN…	26
ENSG00000232828	AF196970.3	lncRNA_intergenic	0.000158366	1	X_48464144_G_A_b37+ENSG00000068354.11,X_48464413_C_G_b37+ENSG00000068354.11,X_48465135_C_T_b37+ENSG00000068354.11,X_48465858_C_A_b37+ENSG00000068354.11,X_48467319_A_G_b37+ENSG00000068354.11,X_48469902_A_G_b37+ENSG00000068354.11,X_48470733_A_T_b37+ENSG00000068354.11,X_48471868_A_G_b37+ENSG00000068354.11,X_48472206_C_A_b37+ENSG00000068354.11,X_48473403_T_C_b37+ENSG00000068354.11,X_48474015_A_G_b37+…	145
CATG00000111192	CATG00000111192.1	lncRNA_intergenic	0.000133826	0	X_48504748_A_G_b37+ENSG00000068354.11,X_48505469_TCTC_T_b37+ENSG00000068354.11,X_48505616_G_A_b37+ENSG00000068354.11,X_48505652_T_C_b37+ENSG00000068354.11,X_48506285_A_G_b37+ENSG00000068354.11,X_48506652_C_A_b37+ENSG00000068354.11,X_48507175_A_G_b37+ENSG00000068354.11,X_48507200_A_G_b37+ENSG00000068354.11,X_48517010_G_A_b37+ENSG00000068354.11,X_48521915_A_G_b37+ENSG00000068354.11,X_48504748_A_G_b…	22
CATG00000111201	CATG00000111201.1	lncRNA_divergent	0.00571502	0		0
CATG00000113667	CATG00000113667.1	uncertain_coding	0.0353623	0		0
ENSG00000237341	SYP-AS1	lncRNA_antisense	0.000586121	0	X_49056498_G_C_b37+ENSG00000068354.11,X_49051368_A_G_b37+ENSG00000102003.6,X_49053557_T_C_b37+ENSG00000102001.8,X_49059681_T_C_b37+ENSG00000102001.8,X_49060227_T_C_b37+ENSG00000102001.8	5
ENSG00000204466	DGKK	lncRNA_intergenic	0.000685324	1		0
CATG00000113680	CATG00000113680.1	lncRNA_intergenic	0.0275742	0		0
ENSG00000229151	RP11-348F1.3	lncRNA_intergenic	4.10282e-05	7		0
ENSG00000226530	RP11-348F1.2	lncRNA_intergenic	9.10388e-12	18		0
CATG00000113693	CATG00000113693.1	lncRNA_intergenic	0.0449883	0		0
CATG00000111254	CATG00000111254.1	lncRNA_intergenic	0.00112962	0	X_52950810_C_G_b37+ENSG00000179304.12,X_52951462_G_A_b37+ENSG00000179304.12,X_52953296_A_ACTGG_b37+ENSG00000179304.12,X_52955248_G_A_b37+ENSG00000179304.12,X_52955522_A_G_b37+ENSG00000179304.12,X_52956501_C_A_b37+ENSG00000179304.12,X_52958474_AT_A_b37+ENSG00000179304.12,X_52959447_G_A_b37+ENSG00000179304.12,X_52950810_C_G_b37+ENSG00000182646.12,X_52951462_G_A_b37+ENSG00000182646.12,X_52953296_A_A…	16
CATG00000113697	CATG00000113697.1	lncRNA_intergenic	0.0134633	0	X_52955248_G_A_b37+ENSG00000179304.12,X_52955522_A_G_b37+ENSG00000179304.12,X_52956501_C_A_b37+ENSG00000179304.12,X_52958474_AT_A_b37+ENSG00000179304.12,X_52959447_G_A_b37+ENSG00000179304.12,X_52955248_G_A_b37+ENSG00000182646.12,X_52955522_A_G_b37+ENSG00000182646.12,X_52956501_C_A_b37+ENSG00000182646.12,X_52958474_AT_A_b37+ENSG00000182646.12,X_52959447_G_A_b37+ENSG00000182646.12	10
ENSG00000232593	RP11-258C19.5	lncRNA_intergenic	0.0191707	1	X_53173723_C_A_b37+ENSG00000270189.1,X_53187670_T_C_b37+ENSG00000270189.1,X_53191756_C_G_b37+ENSG00000270189.1,X_53194043_C_G_b37+ENSG00000270189.1,X_53194128_A_C_b37+ENSG00000270189.1,X_53194729_G_A_b37+ENSG00000270189.1,X_53195127_G_A_b37+ENSG00000270189.1,X_53195742_G_T_b37+ENSG00000270189.1,X_53196088_G_A_b37+ENSG00000270189.1,X_53196486_G_A_b37+ENSG00000270189.1,X_53196657_AC_A_b37+ENSG00000…	14
CATG00000111269	CATG00000111269.1	uncertain_coding	0.0313675	1	X_53297928_C_T_b37+ENSG00000270189.1	1
ENSG00000233250	RP3-339A18.6	sense_overlap_RNA	0.017082	0		0
CATG00000111355	CATG00000111355.1	uncertain_coding	0.0349245	3	X_55368057_C_T_b37+ENSG00000187601.3	1
CATG00000113732	CATG00000113732.1	lncRNA_intergenic	0.0248754	3		0
ENSG00000227486	RP13-188A5.1	lncRNA_intergenic	1.37212e-08	12		0
CATG00000111376	CATG00000111376.1	lncRNA_intergenic	0.000131851	8	X_56447771_A_G_b37+ENSG00000204272.6,X_56495976_C_T_b37+ENSG00000204272.6,X_56424427_T_C_b37+ENSG00000231831.1,X_56427996_A_C_b37+ENSG00000231831.1,X_56428273_C_T_b37+ENSG00000231831.1,X_56430955_T_C_b37+ENSG00000231831.1,X_56431857_T_A_b37+ENSG00000231831.1,X_56433347_G_GT_b37+ENSG00000231831.1,X_56435062_A_G_b37+ENSG00000231831.1,X_56436960_T_C_b37+ENSG00000231831.1,X_56441830_A_G_b37+ENSG00000…	89
CATG00000113734	CATG00000113734.1	lncRNA_divergent	0.000637425	4	X_56506415_T_A_b37+ENSG00000231831.1,X_56509972_T_C_b37+ENSG00000231831.1,X_56513408_G_A_b37+ENSG00000231831.1,X_56513418_T_A_b37+ENSG00000231831.1,X_56513615_C_T_b37+ENSG00000231831.1,X_56518985_CT_C_b37+ENSG00000231831.1,X_56519430_C_T_b37+ENSG00000231831.1,X_56519998_G_T_b37+ENSG00000231831.1,X_56520049_C_T_b37+ENSG00000231831.1,X_56520603_A_G_b37+ENSG00000231831.1,X_56520694_G_A_b37+ENSG00000…	62
ENSG00000204272	RP11-622K12.1	lncRNA_intergenic	0.000261532	3	X_56774826_A_G_b37+ENSG00000204272.6,X_56776900_T_TA_b37+ENSG00000204272.6,X_56783281_C_A_b37+ENSG00000204272.6,X_56786833_CTG_C_b37+ENSG00000204272.6,X_56793229_C_G_b37+ENSG00000204272.6,X_56807583_A_T_b37+ENSG00000204272.6,X_56808091_G_C_b37+ENSG00000204272.6,X_56810194_A_T_b37+ENSG00000204272.6,X_56758231_A_G_b37+ENSG00000231831.1,X_56760004_C_T_b37+ENSG00000231831.1,X_56766044_A_G_b37+ENSG000…	77
ENSG00000226310	RP3-323P24.3	lncRNA_divergent	2.69112e-06	2	X_57147944_G_T_b37+ENSG00000204272.6,X_57179221_G_A_b37+ENSG00000204272.6,X_57185281_A_G_b37+ENSG00000204272.6,X_57209806_AAATC_A_b37+ENSG00000204272.6,X_57210326_G_A_b37+ENSG00000204272.6,X_57211197_C_T_b37+ENSG00000204272.6,X_57227027_G_A_b37+ENSG00000204272.6,X_57237640_G_A_b37+ENSG00000204272.6,X_57254169_G_C_b37+ENSG00000204272.6,X_57260235_C_T_b37+ENSG00000204272.6,X_57265674_G_A_b37+ENSG00…	125
ENSG00000235437	RP11-357C3.3	lncRNA_intergenic	2.5773e-07	5	X_62560296_C_CAA_b37+ENSG00000131089.9,X_62596901_G_A_b37+ENSG00000131089.9	2
CATG00000111430	CATG00000111430.1	lncRNA_divergent	7.54848e-05	0		0
CATG00000111460	CATG00000111460.1	lncRNA_divergent	0.0323676	0		0
ENSG00000207939	MIR223	small_RNA	3.38704e-11	2		0
ENSG00000237311	RP6-159A1.3	lncRNA_intergenic	0.00429637	2		0
ENSG00000228328	RP11-516A11.1	pseudogene	0.017082	1		0
ENSG00000212434	U3	small_RNA	0.0122618	0		0
CATG00000111542	CATG00000111542.1	lncRNA_sense_intronic	0.0191268	3	X_69570203_C_T_b37+ENSG00000120500.13,X_69570205_G_C_b37+ENSG00000120500.13,X_69570445_A_G_b37+ENSG00000120500.13,X_69571101_A_G_b37+ENSG00000120500.13,X_69571364_T_C_b37+ENSG00000120500.13,X_69572242_G_A_b37+ENSG00000120500.13,X_69574554_G_C_b37+ENSG00000120500.13,X_69576617_T_C_b37+ENSG00000120500.13,X_69576928_C_G_b37+ENSG00000120500.13,X_69579741_G_C_b37+ENSG00000120500.13,X_69579747_G_A_b37+…	19
ENSG00000228427	RP5-1091N2.9	lncRNA_intergenic	0.0398522	0		0
CATG00000113869	CATG00000113869.1	lncRNA_divergent	0.0100226	0		0
CATG00000113874	CATG00000113874.1	lncRNA_divergent	0.0343531	0		0
CATG00000111573	CATG00000111573.1	lncRNA_antisense	0.0140897	0		0
CATG00000113905	CATG00000113905.1	sense_overlap_RNA	0.0242669	0		0
ENSG00000225470	JPX	lncRNA_intergenic	0.0289713	0	X_73164350_A_G_b37+ENSG00000225470.2,X_73164483_T_A_b37+ENSG00000225470.2,X_73165535_T_C_b37+ENSG00000225470.2,X_73167597_A_C_b37+ENSG00000225470.2,X_73168753_A_G_b37+ENSG00000225470.2,X_73168935_G_C_b37+ENSG00000225470.2,X_73172014_G_A_b37+ENSG00000225470.2,X_73175470_A_G_b37+ENSG00000225470.2,X_73178280_G_A_b37+ENSG00000225470.2,X_73180425_C_T_b37+ENSG00000225470.2,X_73180909_T_C_b37+ENSG000002…	107
ENSG00000230590	FTX	lncRNA_intergenic	5.66534e-10	0	X_73184336_A_G_b37+ENSG00000225470.2,X_73185811_T_C_b37+ENSG00000225470.2,X_73186309_A_G_b37+ENSG00000225470.2,X_73186752_A_G_b37+ENSG00000225470.2,X_73187355_C_T_b37+ENSG00000225470.2,X_73187371_CAT_C_b37+ENSG00000225470.2,X_73187524_A_G_b37+ENSG00000225470.2,X_73189059_C_T_b37+ENSG00000225470.2,X_73189506_G_A_b37+ENSG00000225470.2,X_73191981_G_A_b37+ENSG00000225470.2,X_73196476_C_T_b37+ENSG0000…	146
ENSG00000271430	RP3-368A4.5	lncRNA_sense_intronic	1.09223e-06	0	X_73318994_C_T_b37+ENSG00000225470.2,X_73319002_G_A_b37+ENSG00000225470.2,X_73320941_C_T_b37+ENSG00000225470.2,X_73324884_A_C_b37+ENSG00000225470.2,X_73328737_T_C_b37+ENSG00000225470.2,X_73331057_A_G_b37+ENSG00000225470.2,X_73339253_A_G_b37+ENSG00000225470.2,X_73340055_G_A_b37+ENSG00000225470.2,X_73340290_G_A_b37+ENSG00000225470.2,X_73341875_T_G_b37+ENSG00000225470.2,X_73342129_G_A_b37+ENSG000002…	54
CATG00000111634	CATG00000111634.1	lncRNA_divergent	2.63901e-05	1	X_74837309_C_G_b37+ENSG00000094841.9,X_74917751_G_A_b37+ENSG00000094841.9,X_74922899_T_A_b37+ENSG00000094841.9,X_74975706_G_A_b37+ENSG00000094841.9,X_75006151_G_A_b37+ENSG00000094841.9	5
ENSG00000235447	RP1-279N11.1	pseudogene	2.10837e-08	10	X_75886399_C_T_b37+ENSG00000215105.3,X_75887844_G_A_b37+ENSG00000215105.3,X_75894957_G_A_b37+ENSG00000215105.3	3
ENSG00000248503	RP5-1000K24.2	pseudogene	0.000631437	0	X_77170771_C_T_b37+ENSG00000187325.4,X_77176346_G_T_b37+ENSG00000187325.4,X_77204449_T_C_b37+ENSG00000187325.4,X_77206392_A_G_b37+ENSG00000187325.4,X_77215583_A_T_b37+ENSG00000187325.4	5
CATG00000111715	CATG00000111715.1	lncRNA_intergenic	0.00126721	6	X_79067822_T_A_b37+ENSG00000147138.1	1
CATG00000113983	CATG00000113983.1	uncertain_coding	0.0213475	1	X_79521731_C_T_b37+ENSG00000165288.10,X_79511119_G_GTA_b37+ENSG00000073905.8	2
CATG00000114008	CATG00000114008.1	lncRNA_divergent	0.0242473	12		0
CATG00000114029	CATG00000114029.1	lncRNA_intergenic	5.2972e-08	19		0
CATG00000114031	CATG00000114031.1	lncRNA_intergenic	0.00234003	0		0
CATG00000111790	CATG00000111790.1	lncRNA_intergenic	8.08468e-05	2		0
CATG00000111791	CATG00000111791.1	lncRNA_intergenic	0.0102482	3		0
CATG00000114038	CATG00000114038.1	lncRNA_intergenic	0.00138075	0		0
ENSG00000236256	DIAPH2-AS1	lncRNA_antisense	0.000106092	0		0
CATG00000111920	CATG00000111920.1	lncRNA_intergenic	0.0309619	2		0
ENSG00000271147	RP4-769N13.6	lncRNA_intergenic	0.0189442	1	X_101916887_A_G_b37+ENSG00000184515.6,X_101855763_C_T_b37+ENSG00000198932.8,X_101870278_A_C_b37+ENSG00000198932.8,X_101877483_C_T_b37+ENSG00000198932.8,X_101881650_T_A_b37+ENSG00000198932.8,X_101884408_A_G_b37+ENSG00000198932.8,X_101888128_T_G_b37+ENSG00000198932.8,X_101898372_A_G_b37+ENSG00000198932.8,X_101901341_C_T_b37+ENSG00000198932.8,X_101906604_G_C_b37+ENSG00000198932.8,X_101915419_G_A_b37…	32
ENSG00000270050	RP4-769N13.7	lncRNA_divergent	0.0330912	1	X_101855763_C_T_b37+ENSG00000198932.8,X_101870278_A_C_b37+ENSG00000198932.8,X_101877483_C_T_b37+ENSG00000198932.8,X_101881650_T_A_b37+ENSG00000198932.8,X_101884408_A_G_b37+ENSG00000198932.8,X_101888128_T_G_b37+ENSG00000198932.8,X_101898372_A_G_b37+ENSG00000198932.8,X_101901341_C_T_b37+ENSG00000198932.8,X_101906604_G_C_b37+ENSG00000198932.8,X_101854905_C_T_b37+ENSG00000147206.12	10
ENSG00000223546	LINC00630	lncRNA_intergenic	5.77863e-11	0	X_101916887_A_G_b37+ENSG00000184515.6,X_102360164_G_T_b37+ENSG00000184515.6,X_102036308_A_G_b37+ENSG00000271147.3,X_102335857_G_A_b37+ENSG00000271147.3,X_102342405_G_A_b37+ENSG00000271147.3,X_102342852_A_G_b37+ENSG00000271147.3,X_102354248_A_G_b37+ENSG00000271147.3,X_102354569_A_G_b37+ENSG00000271147.3,X_102361493_G_C_b37+ENSG00000271147.3,X_102365237_A_G_b37+ENSG00000271147.3,X_102371174_A_G_b37…	108
ENSG00000224031	TCEAL3-AS1	lncRNA_divergent	0.0380776	1	X_102819402_G_A_b37+ENSG00000133134.7,X_102837825_C_T_b37+ENSG00000133134.7,X_102839154_C_A_b37+ENSG00000133134.7,X_102839294_T_C_b37+ENSG00000133134.7,X_102847549_G_A_b37+ENSG00000133134.7	5
CATG00000114180	CATG00000114180.1	lncRNA_divergent	0.00270269	0		0
CATG00000112068	CATG00000112068.1	uncertain_coding	0.0474552	3		0
CATG00000112074	CATG00000112074.1	lncRNA_sense_intronic	0.0161225	0		0
CATG00000112107	CATG00000112107.1	lncRNA_intergenic	0.0154867	0		0
CATG00000112154	CATG00000112154.1	lncRNA_intergenic	1.93538e-08	13	X_111568278_T_C_b37+ENSG00000126016.9	1
CATG00000112173	CATG00000112173.1	lncRNA_divergent	1.58679e-06	76		0
ENSG00000201674	U3	small_RNA	0.0460304	8	X_113068957_A_T_b37+ENSG00000126016.9	1
CATG00000112233	CATG00000112233.1	lncRNA_intergenic	0.0451898	0		0
ENSG00000271826	RP1-93I3.1	lncRNA_intergenic	1.10101e-05	4	X_114698717_C_T_b37+ENSG00000234785.1	1
CATG00000112278	CATG00000112278.1	sense_overlap_RNA	0.00842856	0		0
CATG00000112281	CATG00000112281.1	lncRNA_intergenic	0.00416351	0		0
CATG00000114328	CATG00000114328.1	lncRNA_antisense	0.0242669	0		0
ENSG00000230392	RP5-1139I1.1	lncRNA_intergenic	8.81247e-06	0		0
ENSG00000224281	SLC25A5-AS1	lncRNA_divergent	0.000708262	0	X_118580325_G_A_b37+ENSG00000018610.9,X_118581307_C_T_b37+ENSG00000018610.9,X_118584457_T_A_b37+ENSG00000018610.9,X_118584520_A_G_b37+ENSG00000018610.9,X_118584819_C_T_b37+ENSG00000018610.9,X_118584985_G_A_b37+ENSG00000018610.9,X_118585150_G_A_b37+ENSG00000018610.9,X_118587321_A_G_b37+ENSG00000018610.9,X_118592246_T_C_b37+ENSG00000018610.9,X_118592468_G_A_b37+ENSG00000018610.9,X_118593346_T_G_b37…	16
CATG00000112288	CATG00000112288.1	lncRNA_intergenic	0.000216463	0	X_118610708_G_T_b37+ENSG00000018610.9,X_118610712_C_A_b37+ENSG00000018610.9,X_118610740_G_T_b37+ENSG00000018610.9,X_118612909_CTG_C_b37+ENSG00000018610.9,X_118613073_C_T_b37+ENSG00000018610.9,X_118613554_G_A_b37+ENSG00000018610.9,X_118614469_T_A_b37+ENSG00000018610.9,X_118616052_AC_A_b37+ENSG00000018610.9,X_118617314_A_G_b37+ENSG00000018610.9,X_118618320_A_C_b37+ENSG00000018610.9,X_118618835_A_G_…	89
CATG00000114332	CATG00000114332.1	lncRNA_intergenic	0.00765965	0	X_118620119_ACAATTGGTGGC_A_b37+ENSG00000018610.9,X_118620206_G_A_b37+ENSG00000018610.9,X_118620807_G_A_b37+ENSG00000018610.9	3
ENSG00000234493	GS1-421I3.2	lncRNA_intergenic	0.037731	1		0
ENSG00000258545	RP4-755D9.1	lncRNA_intergenic	0.0174592	0	X_119250706_T_C_b37+ENSG00000258545.1,X_119222107_G_C_b37+ENSG00000101883.4,X_119222604_A_G_b37+ENSG00000101883.4,X_119223363_A_G_b37+ENSG00000101883.4,X_119223380_G_C_b37+ENSG00000101883.4,X_119226343_G_C_b37+ENSG00000101883.4,X_119229036_G_C_b37+ENSG00000101883.4,X_119259920_T_A_b37+ENSG00000101883.4,X_119262460_G_A_b37+ENSG00000101883.4,X_119263107_A_G_b37+ENSG00000101883.4,X_119265143_G_A_b37…	18
ENSG00000233382	NKAPP1	pseudogene	1.95947e-06	1	X_119259920_T_A_b37+ENSG00000101883.4,X_119262460_G_A_b37+ENSG00000101883.4,X_119263107_A_G_b37+ENSG00000101883.4,X_119265143_G_A_b37+ENSG00000101883.4,X_119269229_A_G_b37+ENSG00000101883.4,X_119274349_C_T_b37+ENSG00000101883.4,X_119274899_A_G_b37+ENSG00000101883.4,X_119275112_C_T_b37+ENSG00000101883.4,X_119277968_C_T_b37+ENSG00000101883.4,X_119278769_G_C_b37+ENSG00000101883.4,X_119278858_A_G_b37…	12
CATG00000112318	CATG00000112318.1	lncRNA_divergent	0.0226788	0		0
CATG00000112323	CATG00000112323.1	lncRNA_intergenic	0.00225817	0		0
CATG00000114363	CATG00000114363.1	lncRNA_intergenic	4.49823e-05	6		0
CATG00000114373	CATG00000114373.1	lncRNA_divergent	7.17855e-11	28		0
ENSG00000232412	RP1-315G1.3	lncRNA_divergent	0.0210948	0		0
CATG00000112420	CATG00000112420.1	lncRNA_intergenic	5.97995e-07	10		0
CATG00000112447	CATG00000112447.1	lncRNA_divergent	6.8977e-14	8		0
CATG00000112453	CATG00000112453.1	lncRNA_divergent	0.0011065	0		0
ENSG00000235189	RP4-537K23.4	lncRNA_intergenic	0.000805913	0		0
ENSG00000213468	RP11-453F18__B.1	lncRNA_intergenic	0.0235981	1		0
CATG00000112505	CATG00000112505.1	lncRNA_sense_intronic	1.27575e-05	4	X_131295854_T_G_b37+ENSG00000165694.5,X_131295984_A_C_b37+ENSG00000165694.5,X_131296030_G_GTGCGCGCACCCACTGACC_b37+ENSG00000165694.5,X_131296157_G_C_b37+ENSG00000165694.5,X_131297691_T_G_b37+ENSG00000165694.5,X_131300857_T_C_b37+ENSG00000165694.5,X_131305766_G_A_b37+ENSG00000165694.5,X_131307583_T_C_b37+ENSG00000165694.5,X_131308589_C_T_b37+ENSG00000165694.5,X_131310296_T_C_b37+ENSG00000165694.5,X…	31
ENSG00000232160	RAP2C-AS1	lncRNA_divergent	1.63783e-08	1	X_131351542_G_A_b37+ENSG00000165694.5,X_131365263_C_T_b37+ENSG00000165694.5,X_131381055_A_G_b37+ENSG00000165694.5,X_131384100_C_T_b37+ENSG00000165694.5,X_131399829_G_A_b37+ENSG00000165694.5,X_131399868_T_TG_b37+ENSG00000165694.5,X_131401328_TAGA_T_b37+ENSG00000165694.5,X_131424676_G_A_b37+ENSG00000165694.5,X_131428143_G_C_b37+ENSG00000165694.5,X_131437943_A_G_b37+ENSG00000165694.5,X_131469482_A_G…	21
CATG00000112534	CATG00000112534.1	lncRNA_intergenic	0.017082	0		0
ENSG00000235813	RP11-308B5.2	lncRNA_antisense	0.00163712	1		0
ENSG00000234062	RP11-308D16.4	lncRNA_intergenic	2.55002e-10	2		0
CATG00000112610	CATG00000112610.1	lncRNA_intergenic	0.000552647	13		0
CATG00000114598	CATG00000114598.1	lncRNA_intergenic	0.0261019	3		0
CATG00000112624	CATG00000112624.1	lncRNA_intergenic	7.11996e-05	15		0
CATG00000112664	CATG00000112664.1	uncertain_coding	0.00330897	28		0
ENSG00000225970	RP3-526F5.2	lncRNA_intergenic	0.0326799	2		0
CATG00000114629	CATG00000114629.1	lncRNA_intergenic	0.00119907	10		0
CATG00000114643	CATG00000114643.1	lncRNA_divergent	0.000884054	5		0
CATG00000112709	CATG00000112709.1	uncertain_coding	1.68123e-06	12	X_146180109_G_A_b37+ENSG00000231686.1,X_146273443_G_A_b37+ENSG00000231686.1,X_146310991_T_A_b37+ENSG00000231686.1	3
CATG00000114660	CATG00000114660.1	lncRNA_intergenic	2.70206e-05	5		0
CATG00000112744	CATG00000112744.1	lncRNA_intergenic	1.03973e-06	9		0
CATG00000112772	CATG00000112772.1	lncRNA_intergenic	0.00330062	4	X_148355034_T_C_b37+ENSG00000197021.4,X_148360002_C_T_b37+ENSG00000197021.4,X_148360680_TCTC_T_b37+ENSG00000197021.4,X_148362736_C_T_b37+ENSG00000197021.4,X_148366932_T_C_b37+ENSG00000197021.4,X_148370949_T_C_b37+ENSG00000197021.4,X_148371189_C_A_b37+ENSG00000197021.4,X_148360002_C_T_b37+ENSG00000235703.1,X_148360680_TCTC_T_b37+ENSG00000235703.1,X_148362736_C_T_b37+ENSG00000235703.1	10
ENSG00000241769	LINC00893	lncRNA_divergent	0.0110253	0	X_148608551_T_G_b37+ENSG00000010404.13,X_148608551_T_G_b37+ENSG00000238039.1,X_148609338_T_A_b37+ENSG00000238039.1,X_148610474_A_G_b37+ENSG00000238039.1,X_148621334_G_C_b37+ENSG00000238039.1,X_148608551_T_G_b37+ENSG00000241769.3,X_148610474_A_G_b37+ENSG00000241769.3,X_148611391_A_C_b37+ENSG00000241769.3,X_148614014_G_A_b37+ENSG00000241769.3,X_148621334_G_C_b37+ENSG00000241769.3,X_148621334_G_C_b3…	11
ENSG00000235703	LINC00894	lncRNA_divergent	1.85824e-12	5	X_149109241_CATGCT_C_b37+ENSG00000197021.4,X_149111918_T_A_b37+ENSG00000197021.4,X_149113715_C_T_b37+ENSG00000197021.4,X_149113831_G_A_b37+ENSG00000197021.4,X_149114195_T_C_b37+ENSG00000197021.4,X_149115393_T_C_b37+ENSG00000197021.4,X_149115835_G_A_b37+ENSG00000197021.4,X_149121953_C_G_b37+ENSG00000197021.4,X_149122941_A_G_b37+ENSG00000197021.4,X_149123978_C_T_b37+ENSG00000197021.4,X_149124704_C_…	70
CATG00000114680	CATG00000114680.1	lncRNA_divergent	0.0283054	0		0
CATG00000114681	CATG00000114681.1	lncRNA_antisense	0.0010801	0		0
CATG00000114688	CATG00000114688.1	lncRNA_divergent	0.0134631	0	X_149859183_T_C_b37+ENSG00000063601.12,X_149859280_T_C_b37+ENSG00000063601.12,X_149861115_C_T_b37+ENSG00000063601.12	3
ENSG00000230153	AF003626.1	lncRNA_divergent	0.0151527	0		0
CATG00000114696	CATG00000114696.1	lncRNA_divergent	0.0130745	5		0
CATG00000114702	CATG00000114702.1	lncRNA_intergenic	0.000252865	1		0
CATG00000112807	CATG00000112807.1	lncRNA_divergent	0.000545283	9		0
CATG00000114750	CATG00000114750.1	lncRNA_intergenic	0.0159484	0	X_153109361_A_G_b37+ENSG00000177854.7	1
CATG00000112868	CATG00000112868.1	short_ncRNA	0.0118094	6	X_153298434_C_G_b37+ENSG00000177854.7,X_153298874_G_C_b37+ENSG00000177854.7,X_153299924_G_A_b37+ENSG00000177854.7,X_153301467_C_G_b37+ENSG00000177854.7,X_153301653_C_A_b37+ENSG00000177854.7,X_153308227_G_A_b37+ENSG00000177854.7,X_153311980_T_A_b37+ENSG00000177854.7,X_153317154_C_T_b37+ENSG00000177854.7,X_153325446_A_C_b37+ENSG00000177854.7,X_153326464_A_G_b37+ENSG00000177854.7,X_153330920_A_T_b37…	18
ENSG00000251705	RNA5-8SP6	structural_RNA	2.48471e-16	0		0
ENSG00000206888	RNU6-48P	snRNA	0.0226788	0	1_27651787_A_G_b37+ENSG00000186501.10	1
ENSG00000264582	RN7SL326P	misc_RNA	0.00596425	0		0
ENSG00000233114	RP4-533D7.3	pseudogene	0.0216251	0		0
ENSG00000203276	AL353898.2	pseudogene	0.0323676	0	1_54498824_G_T_b37+ENSG00000272091.1,1_54500221_C_T_b37+ENSG00000272091.1,1_54500221_C_T_b37+ENSG00000116209.7,1_54500185_A_G_b37+ENSG00000212670.1,1_54500487_G_A_b37+ENSG00000212670.1	5
ENSG00000225183	RP4-758J24.4	pseudogene	0.026892	0		0
ENSG00000216037	AL356479.1	miRNA	0.0226788	0		0
ENSG00000200536	SNORA25	snoRNA	0.00341296	0		0
ENSG00000227193	RP11-439A17.4	lincRNA	0.00855639	0	1_120881111_G_GTGT_b37+ENSG00000188610.8,1_120881114_C_CATTAGATGCAACA_b37+ENSG00000188610.8,1_120901374_G_T_b37+ENSG00000188610.8,1_120881111_G_GTGT_b37+ENSG00000236933.1,1_120881114_C_CATTAGATGCAACA_b37+ENSG00000236933.1,1_120901374_G_T_b37+ENSG00000236933.1,1_120902392_C_T_b37+ENSG00000236933.1,1_120903648_GT_G_b37+ENSG00000236933.1,1_120904791_A_G_b37+ENSG00000236933.1,1_120904830_C_T_b37+ENSG…	25
ENSG00000226637	RP6-206I17.3	lincRNA	0.0121117	0		0
ENSG00000240007	RP6-206I17.4	pseudogene	0.0121117	0		0
ENSG00000224363	RP11-289H16.1	lincRNA	5.12682e-08	0		0
ENSG00000227733	RP4-565E6.1	sense_intronic	1.94546e-05	0		0
ENSG00000239475	HYDIN2	pseudogene	3.70992e-08	0		0
ENSG00000226335	XXyac-YX155B6.6	lincRNA	0.017082	0		0
ENSG00000230186	RP5-998N21.7	antisense	8.43076e-05	0	1_149415486_G_T_b37+ENSG00000203827.7	1
ENSG00000232519	RP11-29H23.4	antisense	0.0425374	0		0
ENSG00000238843	snoU13	snoRNA	0.0226788	0		0
ENSG00000237131	RP1-69E11.3	pseudogene	0.0478197	0		0
ENSG00000236535	RC3H1-IT1	sense_intronic	0.0443599	0	1_173980551_G_A_b37+ENSG00000120334.11,1_173983663_C_T_b37+ENSG00000120334.11,1_173983663_C_T_b37+ENSG00000234741.3,1_173985291_A_G_b37+ENSG00000234741.3	4
ENSG00000270994	RP11-293B7.1	pseudogene	0.0122618	0		0
ENSG00000233217	MROH3P	pseudogene	0.013637	26		0
ENSG00000224671	RP11-335O13.8	antisense	0.0313675	1		0
ENSG00000271588	RP11-435P24.3	pseudogene	0.0478197	0		0
ENSG00000261065	RP11-74C13.4	antisense	0.011718	2		0
ENSG00000234219	RP11-454L1.2	pseudogene	0.0343531	1		0
ENSG00000234915	RP11-384C4.7	antisense	0.0320867	1	1_212473208_A_G_b37+ENSG00000226251.1,1_212473801_AT_A_b37+ENSG00000226251.1,1_212474288_G_A_b37+ENSG00000226251.1,1_212475634_C_T_b37+ENSG00000226251.1,1_212476651_G_A_b37+ENSG00000226251.1,1_212478143_C_T_b37+ENSG00000226251.1,1_212478970_T_C_b37+ENSG00000226251.1,1_212479700_A_AG_b37+ENSG00000226251.1,1_212481837_G_A_b37+ENSG00000226251.1,1_212494560_G_C_b37+ENSG00000226251.1,1_212497985_C_A_b…	15
ENSG00000221571	RNU6ATAC35P	lincRNA	0.0242669	0		0
ENSG00000243000	RP11-504P24.3	pseudogene	0.0258178	0	1_224183608_T_C_b37+ENSG00000272645.1,1_224184861_T_C_b37+ENSG00000272645.1,1_224184869_A_G_b37+ENSG00000272645.1,1_224186260_A_G_b37+ENSG00000272645.1,1_224188411_C_A_b37+ENSG00000272645.1,1_224190010_C_T_b37+ENSG00000272645.1,1_224183608_T_C_b37+ENSG00000232372.1,1_224184861_T_C_b37+ENSG00000232372.1,1_224184869_A_G_b37+ENSG00000232372.1,1_224186260_A_G_b37+ENSG00000232372.1,1_224188411_C_A_b37…	11
ENSG00000238856	snoU13	snoRNA	0.0226788	0		0
ENSG00000230019	YWHAQP9	pseudogene	0.012229	0		0
ENSG00000231440	RP11-467I20.6	sense_intronic	0.0102111	0		0
ENSG00000231200	AC068490.2	lincRNA	0.00103469	61		0
ENSG00000271014	RP11-717A5.1	pseudogene	0.00341296	0		0
ENSG00000270798	RP11-416H1.1	pseudogene	0.0494304	0		0
ENSG00000200664	Y_RNA	misc_RNA	0.00596425	0		0
ENSG00000213201	FABP5P10	pseudogene	0.0478197	0		0
ENSG00000234415	RPL5P7	pseudogene	0.0478197	1		0
ENSG00000222832	RNA5SP120	rRNA	0.0226788	0		0
ENSG00000266621	AC104841.1	miRNA	0.0226788	0		0
ENSG00000232746	RP11-767C1.1	lincRNA	0.0264356	1		0
ENSG00000227309	AC140076.1	pseudogene	0.0478197	0		0
ENSG00000212608	SNORA26	snoRNA	0.0478197	0		0
ENSG00000271916	RP11-884K10.6	antisense	0.0226788	0		0
ENSG00000250750	OR5BM1P	pseudogene	0.0242669	0		0
ENSG00000242029	RP11-457K10.1	lincRNA	0.000258642	8		0
ENSG00000243276	RP11-384F7.1	lincRNA	0.0184633	33		0
ENSG00000244139	RN7SL397P	misc_RNA	0.0346464	0		0
ENSG00000211483	AC018450.1	miRNA	0.0226788	0		0
ENSG00000241307	RP11-674E16.1	pseudogene	0.0122618	0		0
ENSG00000241120	HMGN1P8	pseudogene	0.0226788	0		0
ENSG00000242036	RP11-603B13.1	pseudogene	0.00596425	0		0
ENSG00000272700	RP11-245C23.3	antisense	0.00596425	0		0
ENSG00000203632	AC007690.1	pseudogene	0.00842856	3		0
ENSG00000224769	AC069213.1	pseudogene	0.01513	0	3_195341962_A_C_b37+ENSG00000224769.1,3_195342573_A_G_b37+ENSG00000224769.1,3_195343685_C_G_b37+ENSG00000224769.1,3_195346623_A_G_b37+ENSG00000224769.1,3_195346665_G_A_b37+ENSG00000224769.1,3_195346677_G_A_b37+ENSG00000224769.1,3_195346861_T_C_b37+ENSG00000224769.1,3_195346623_A_G_b37+ENSG00000272792.1,3_195346665_G_A_b37+ENSG00000272792.1,3_195346677_G_A_b37+ENSG00000272792.1,3_195346861_T_C_b37…	32
ENSG00000250471	GMPSP1	pseudogene	0.0216251	0		0
ENSG00000248133	RP11-302F12.7	pseudogene	0.0121117	0		0
ENSG00000202374	SNORA62	snoRNA	0.0226788	0		0
ENSG00000272859	RP11-352E8.2	lincRNA	0.0226788	0		0
ENSG00000252183	RNU6-948P	snRNA	0.0226788	0		0
ENSG00000250764	CTD-2152M20.2	antisense	0.0137077	0		0
ENSG00000251306	NDUFB4P2	pseudogene	0.0478197	0		0
ENSG00000196302	RP11-497H16.5	pseudogene	0.0118121	0	5_69844149_AT_A_b37+ENSG00000253203.2,5_69844149_AT_A_b37+ENSG00000205571.8,5_69844149_AT_A_b37+ENSG00000253816.2,5_69844149_AT_A_b37+ENSG00000226259.6,5_69844149_AT_A_b37+ENSG00000237075.4,5_69844149_AT_A_b37+ENSG00000172058.11,5_69844149_AT_A_b37+ENSG00000254353.1,5_69844149_AT_A_b37+ENSG00000145736.10,5_69844149_AT_A_b37+ENSG00000230847.4,5_69844149_AT_A_b37+ENSG00000215630.5	10
ENSG00000251634	RP11-1280N14.3	pseudogene	0.0308062	0	5_70399167_C_G_b37+ENSG00000205565.6,5_70399167_C_G_b37+ENSG00000254353.1,5_70399167_C_G_b37+ENSG00000145736.10	3
ENSG00000250721	HMGB1P22	pseudogene	0.0226788	0		0
ENSG00000271986	Metazoa_SRP	misc_RNA	0.026892	0		0
ENSG00000227072	RP3-466I7.1	pseudogene	0.026892	0		0
ENSG00000270314	GS1-165B14.2	pseudogene	0.0346464	0	7_7776051_C_T_b37+ENSG00000219545.5	1
ENSG00000224573	AC083863.5	pseudogene	0.0226788	0		0
ENSG00000228554	AC004837.5	antisense	0.00886696	0	7_39741925_A_G_b37+ENSG00000188185.7,7_39742677_T_A_b37+ENSG00000188185.7	2
ENSG00000230160	AC004854.5	pseudogene	0.0122618	1		0
ENSG00000252857	RNU6-389P	snRNA	0.0226788	0		0
ENSG00000265024	AC073089.1	miRNA	0.0226788	0	7_66604147_C_A_b37+ENSG00000198874.8,7_66604147_C_A_b37+ENSG00000106610.10,7_66604147_C_A_b37+ENSG00000273448.1	3
ENSG00000106133	NSUN5P2	pseudogene	0.0219944	0	7_72418963_T_C_b37+ENSG00000254184.3,7_72418963_T_C_b37+ENSG00000106133.13,7_72418963_T_C_b37+ENSG00000205578.4,7_72419402_C_A_b37+ENSG00000205578.4,7_72418992_C_T_b37+ENSG00000146755.6	5
ENSG00000250614	AC007078.4	antisense	2.87253e-07	0	7_76104181_G_T_b37+ENSG00000243566.2,7_76104588_A_G_b37+ENSG00000243566.2,7_76106188_T_C_b37+ENSG00000243566.2,7_76106189_G_A_b37+ENSG00000243566.2,7_76106474_C_CGCCCGCCT_b37+ENSG00000243566.2,7_76106552_C_T_b37+ENSG00000243566.2,7_76106561_C_T_b37+ENSG00000243566.2,7_76104223_C_T_b37+ENSG00000205485.9,7_76106212_G_A_b37+ENSG00000205485.9,7_76104181_G_T_b37+ENSG00000146707.10,7_76104588_A_G_b37+E…	12
ENSG00000186645	SPDYE9P	pseudogene	0.0115842	0		0
ENSG00000249889	ALG1L11P	pseudogene	0.0349824	0	8_12036583_A_C_b37+ENSG00000186523.10,8_12037717_G_A_b37+ENSG00000186523.10,8_12037852_G_T_b37+ENSG00000186523.10,8_12036583_A_C_b37+ENSG00000255495.1,8_12037717_G_A_b37+ENSG00000255495.1,8_12037729_G_A_b37+ENSG00000255495.1,8_12037852_G_T_b37+ENSG00000255495.1,8_12037852_G_T_b37+ENSG00000251402.3,8_12037852_G_T_b37+ENSG00000238460.1	9
ENSG00000255549	ENPP7P6	pseudogene	0.0334663	2	8_12312679_T_TAGAGAGAG_b37+ENSG00000186523.10,8_12312679_T_TAGAGAGAG_b37+ENSG00000255495.1,8_12338910_ATTAAG_A_b37+ENSG00000255495.1,8_12353366_C_G_b37+ENSG00000255495.1	4
ENSG00000273484	OR6R2P	pseudogene	0.00341296	0		0
ENSG00000254034	RP11-662B19.2	antisense	0.00270269	1		0
ENSG00000264965	AC144573.1	miRNA	0.0226788	0		0
ENSG00000254432	RP11-33I11.2	antisense	0.00224856	0		0
ENSG00000253383	RP11-116B19.2	pseudogene	0.026892	0		0
ENSG00000200525	RNU6-1209P	snRNA	0.0226788	0		0
ENSG00000253263	KB-1507C5.3	sense_intronic	0.0242669	0		0
ENSG00000253663	NPM1P52	pseudogene	0.00177244	0		0
ENSG00000199678	RNY4P5	misc_RNA	0.000513386	0		0
ENSG00000237586	RP11-383J24.2	pseudogene	0.0216251	0		0
ENSG00000255681	AC084125.1	pseudogene	0.0478197	0		0
ENSG00000266732	AL359922.1	miRNA	0.0226788	0		0
ENSG00000244213	ZFAND6P1	pseudogene	0.0473844	0		0
ENSG00000243136	RN7SL22P	misc_RNA	0.0478197	0		0
ENSG00000223379	RP11-374M1.4	lincRNA	0.00558404	0		0
ENSG00000236825	RP11-211N8.5	pseudogene	0.00842856	0		0
ENSG00000237191	RP11-120E5.2	pseudogene	0.0028985	0		0
ENSG00000228375	RPS20P25	pseudogene	0.0478197	0		0
ENSG00000227321	MTND4P15	pseudogene	0.0216251	1		0
ENSG00000207617	MIR3074	miRNA	0.0226788	0		0
ENSG00000271384	RP11-435O5.7	lincRNA	0.0239185	0		0
ENSG00000227350	RP11-438P9.2	pseudogene	0.026892	0		0
ENSG00000272960	RP11-339B21.15	lincRNA	0.0226788	0		0
ENSG00000238406	RNU7-171P	snRNA	0.0226788	0		0
ENSG00000263628	MIR3155A	miRNA	0.0226788	0		0
ENSG00000235763	SNRPGP5	pseudogene	0.026892	0		0
ENSG00000272516	RP11-573G6.9	lincRNA	0.0216251	0		0
ENSG00000230240	RP11-241I20.1	pseudogene	0.0478197	1		0
ENSG00000272430	RP11-38L15.8	lincRNA	0.0374541	0	10_46915386_A_T_b37+ENSG00000204179.6,10_46915386_A_T_b37+ENSG00000204177.6,10_46915386_A_T_b37+ENSG00000165874.8	3
ENSG00000252730	RN7SKP84	misc_RNA	0.00341296	0		0
ENSG00000213543	RARRES2P2	pseudogene	1.21089e-05	0		0
ENSG00000254736	RP11-867G23.9	pseudogene	0.0425374	0	11_66157432_C_T_b37+ENSG00000255468.2	1
ENSG00000255255	PPP1R1AP1	pseudogene	0.0478197	0		0
ENSG00000264838	AP003305.1	miRNA	0.0226788	0		0
ENSG00000255055	MTND1P35	pseudogene	0.00341296	0		0
ENSG00000233737	RP11-573M3.4	pseudogene	0.026892	0		0
ENSG00000270578	RP11-712B9.5	pseudogene	0.0216251	0		0
ENSG00000255825	RP5-1154L15.1	antisense	0.0121117	0		0
ENSG00000241828	RP11-277J24.1	pseudogene	0.00571502	0		0
ENSG00000244131	RPSAP51	pseudogene	0.0122618	0		0
ENSG00000256226	RP11-582E3.2	lincRNA	0.037951	1	12_27259981_GA_G_b37+ENSG00000247903.1,12_27265017_T_C_b37+ENSG00000247903.1,12_27266954_A_G_b37+ENSG00000247903.1,12_27279555_G_T_b37+ENSG00000247903.1,12_27282440_T_G_b37+ENSG00000247903.1,12_27285674_A_C_b37+ENSG00000247903.1,12_27295913_C_T_b37+ENSG00000247903.1,12_27303186_G_A_b37+ENSG00000247903.1,12_27303198_G_A_b37+ENSG00000247903.1,12_27303475_A_G_b37+ENSG00000247903.1,12_27304000_A_C_b3…	50
ENSG00000266482	AC023157.1	miRNA	0.0226788	0		0
ENSG00000271142	YWHAQP7	pseudogene	0.0122618	0		0
ENSG00000221807	AC069227.1	miRNA	0.0226788	0		0
ENSG00000257279	RP11-231I16.1	antisense	0.0294874	1	12_117420138_C_G_b37+ENSG00000174989.8,12_117420780_A_C_b37+ENSG00000174989.8,12_117421742_A_G_b37+ENSG00000174989.8,12_117421922_G_A_b37+ENSG00000174989.8,12_117422115_C_T_b37+ENSG00000174989.8,12_117422392_G_T_b37+ENSG00000174989.8,12_117423264_G_A_b37+ENSG00000174989.8,12_117424506_T_A_b37+ENSG00000174989.8,12_117424974_C_T_b37+ENSG00000174989.8,12_117425040_G_A_b37+ENSG00000174989.8,12_117425…	11
ENSG00000261827	RP11-340F14.5	sense_overlapping	0.00765965	0		0
ENSG00000236076	LINC01072	lincRNA	0.0478197	0		0
ENSG00000238893	snoU13	snoRNA	0.0226788	0		0
ENSG00000234535	RP11-37L2.1	lincRNA	0.0226788	0		0
ENSG00000242893	RN7SL413P	misc_RNA	0.0226788	0		0
ENSG00000201793	RN7SKP9	misc_RNA	0.0226788	0		0
ENSG00000228757	AB019438.66	pseudogene	0.0226788	0		0
ENSG00000261747	RP11-932O9.3	pseudogene	0.0226788	0		0
ENSG00000260128	ULK4P2	pseudogene	0.0165724	0	15_30886041_GTTACT_G_b37+ENSG00000166664.9	1
ENSG00000261279	ULK4P1	pseudogene	0.00187679	9		0
ENSG00000252714	RNA5SP392	rRNA	0.026892	0	15_40623824_A_G_b37+ENSG00000128944.9	1
ENSG00000256122	AC093334.1	pseudogene	0.0226788	0		0
ENSG00000242276	RPL5P3	pseudogene	0.0202342	0		0
ENSG00000259694	RP13-262C2.3	lincRNA	0.0346464	0		0
ENSG00000225151	GOLGA2P7	pseudogene	0.0399967	4	15_84867631_T_G_b37+ENSG00000184206.7,15_84868024_G_GC_b37+ENSG00000184206.7,15_84867631_T_G_b37+ENSG00000230373.4,15_84868024_G_GC_b37+ENSG00000230373.4	4
ENSG00000206178	HBZP1	pseudogene	0.0239185	0		0
ENSG00000260242	CTA-481E9.3	lincRNA	0.000801568	5	16_18245096_G_A_b37+ENSG00000205746.5,16_18245855_C_T_b37+ENSG00000205746.5,16_18245096_G_A_b37+ENSG00000254681.2,16_18245642_A_G_b37+ENSG00000254681.2,16_18245855_C_T_b37+ENSG00000254681.2	5
ENSG00000261357	RP11-626G11.1	lincRNA	0.0122618	0		0
ENSG00000201541	SNORA1	snoRNA	0.0343531	0		0
ENSG00000260280	SLX1B-SULT1A4	sense_overlapping	0.00050554	0		0
ENSG00000199263	Y_RNA	misc_RNA	0.0226788	0		0
ENSG00000226232	RP11-419C5.2	pseudogene	0.0191605	1	16_70011298_T_C_b37+ENSG00000157322.12,16_70011947_C_CTA_b37+ENSG00000157322.12,16_70012447_C_T_b37+ENSG00000157322.12,16_70012606_C_T_b37+ENSG00000157322.12,16_70012627_C_CA_b37+ENSG00000157322.12,16_70014622_A_G_b37+ENSG00000157322.12,16_70014815_A_C_b37+ENSG00000157322.12,16_70015952_G_A_b37+ENSG00000157322.12,16_70016055_A_C_b37+ENSG00000157322.12,16_70016416_T_A_b37+ENSG00000157322.12,16_700…	137
ENSG00000252305	SNORA74	snoRNA	0.00225817	0		0
ENSG00000233327	USP32P2	pseudogene	0.00835798	0		0
ENSG00000270091	RP11-78O7.2	lincRNA	0.026892	1		0
ENSG00000253064	RNU6-711P	snRNA	0.0121117	0		0
ENSG00000222494	AC091178.1	miRNA	0.00596425	0		0
ENSG00000131484	RP11-798G7.5	antisense	0.0197168	1	17_43589334_T_C_b37+ENSG00000159314.7	1
ENSG00000251550	RP11-501C14.7	pseudogene	0.0226788	0		0
ENSG00000186244	RP11-1079K10.1	pseudogene	0.00596425	0		0
ENSG00000252212	RNU2-58P	snRNA	0.0226788	0		0
ENSG00000266701	AC005702.4	miRNA	0.0226788	0		0
ENSG00000264546	RP11-464D20.6	sense_intronic	0.0108066	0		0
ENSG00000228979	CTD-2501B8.5	pseudogene	0.0473844	0		0
ENSG00000264840	RN7SL404P	misc_RNA	0.0216251	0		0
ENSG00000207943	MIR634	miRNA	0.026892	0		0
ENSG00000265052	RN7SL622P	misc_RNA	0.0478197	0		0
ENSG00000267355	RPL9P29	pseudogene	0.0242669	0		0
ENSG00000238403	snoU13	snoRNA	0.0226788	0		0
ENSG00000232938	AC139099.3	pseudogene	0.00582236	0		0
ENSG00000265204	RP11-403A21.3	antisense	0.0312362	4		0
ENSG00000265229	RN7SL112P	misc_RNA	0.0226788	0		0
ENSG00000268670	CTD-2622I13.3	sense_intronic	0.0473844	0		0
ENSG00000223201	AC004699.1	miRNA	0.0478197	0		0
ENSG00000268731	CTD-2561J22.1	pseudogene	0.0292278	0		0
ENSG00000206674	RNU6-945P	snRNA	0.0226788	0		0
ENSG00000235681	AC008746.5	pseudogene	0.0121117	0		0
ENSG00000269600	AC016629.3	antisense	0.0112077	0		0
ENSG00000221417	MIR1257	miRNA	0.0121117	0		0
ENSG00000227874	GRAMD4P1	pseudogene	0.0478197	0		0
ENSG00000230471	LA16c-2F2.8	lincRNA	0.00724569	0		0
ENSG00000241717	VWFP1	pseudogene	0.0298237	0		0
ENSG00000197421	GGT3P	pseudogene	5.32908e-06	0		0
ENSG00000254308	IGLVIV-59	IG_V_pseudogene	0.026892	0		0
ENSG00000226595	KB-288A10.19	pseudogene	0.0216251	0		0
ENSG00000272942	CTA-246H3.12	lincRNA	0.00603492	0		0
ENSG00000266503	RN7SL162P	misc_RNA	0.0226788	0		0
ENSG00000234449	RP11-706O15.3	lincRNA	0.000860201	0		0
ENSG00000231217	RP11-1M18.1	lincRNA	4.62345e-05	0		0
ENSG00000227042	RP6-1O2.1	lincRNA	2.27175e-08	5		0
ENSG00000226985	RP11-142G7.2	lincRNA	0.0175236	0		0
ENSG00000233535	RP1-122K4.2	lincRNA	0.0199889	0	X_13975596_C_T_b37+ENSG00000046647.9,X_13976184_T_C_b37+ENSG00000046647.9,X_13976693_C_T_b37+ENSG00000046647.9,X_13977305_G_C_b37+ENSG00000046647.9,X_13978369_A_G_b37+ENSG00000046647.9,X_13981787_T_C_b37+ENSG00000046647.9	6
ENSG00000235929	TPT1P14	pseudogene	0.00270269	0	X_14996152_T_C_b37+ENSG00000130150.7	1
ENSG00000225882	RP3-410B11.1	lincRNA	6.36278e-05	0		0
ENSG00000225037	EIF1AX-AS1	antisense	0.0226788	0		0
ENSG00000233571	RP11-545D19.1	lincRNA	0.0428614	14		0
ENSG00000214047	RPS11P7	pseudogene	0.0343531	0		0
ENSG00000238426	Y_RNA	misc_RNA	0.0226788	0		0
ENSG00000229491	RP11-342D14.1	antisense	0.000893378	2	X_45058017_T_C_b37+ENSG00000147113.12	1
ENSG00000213997	PGAM1P7	pseudogene	0.0478197	0		0
ENSG00000237351	CTD-2522E6.4	pseudogene	0.0292278	0		0
ENSG00000230241	RP11-38O23.3	pseudogene	0.0343531	0		0
ENSG00000235350	AF196972.3	pseudogene	0.026912	0		0
ENSG00000230317	RP11-104D21.3	lincRNA	0.00388416	0		0
ENSG00000225508	SSXP5	pseudogene	0.026892	0		0
ENSG00000270497	RP1-290F12.3	pseudogene	0.026892	0		0
ENSG00000227329	RP11-258C19.4	pseudogene	0.0226788	0		0
ENSG00000244006	RN7SL799P	misc_RNA	0.0226788	0		0
ENSG00000231944	PHKA1-AS1	antisense	0.0195845	0	X_71915500_A_T_b37+ENSG00000102309.8,X_71925557_T_G_b37+ENSG00000269911.1,X_71925605_G_A_b37+ENSG00000269911.1	3
ENSG00000234969	RP13-33H18.1	pseudogene	0.0404658	0	X_73289597_C_G_b37+ENSG00000225470.2,X_73289593_G_A_b37+ENSG00000228906.1,X_73289597_C_G_b37+ENSG00000228906.1	3
ENSG00000234557	RP1-164F3.8	pseudogene	0.0122618	0		0
ENSG00000227649	RP11-522L3.9	pseudogene	0.026892	0		0
ENSG00000200662	Y_RNA	misc_RNA	0.0226788	0		0
ENSG00000225381	RPS5P7	pseudogene	0.026892	0		0
ENSG00000224142	AMMECR1-IT1	sense_intronic	0.00416351	1		0
ENSG00000241743	RP5-964N17.1	lincRNA	0.0205271	8	X_112868187_T_G_b37+ENSG00000126016.9,X_113068957_A_T_b37+ENSG00000126016.9	2
ENSG00000227881	ASS1P5	pseudogene	0.00599162	0		0
ENSG00000250995	RP13-128O4.3	pseudogene	0.0404658	0		0
ENSG00000225689	RP1-30E17.2	lincRNA	1.48766e-08	3		0
ENSG00000228372	RP11-85L21.4	lincRNA	0.0414562	3	X_134194192_G_T_b37+ENSG00000212747.3,X_134207656_G_A_b37+ENSG00000212747.3,X_134208054_A_T_b37+ENSG00000212747.3,X_134217301_C_T_b37+ENSG00000212747.3,X_134224341_C_T_b37+ENSG00000212747.3,X_134225996_C_A_b37+ENSG00000212747.3,X_134228639_C_G_b37+ENSG00000212747.3,X_134228817_G_A_b37+ENSG00000212747.3,X_134228858_C_T_b37+ENSG00000212747.3,X_134194474_G_A_b37+ENSG00000178947.8,X_134194776_T_G_b37…	18
ENSG00000241150	RP11-308D16.2	pseudogene	5.7787e-06	2		0
ENSG00000224533	TMLHE-AS1	antisense	8.68212e-05	5	X_154735698_T_C_b37+ENSG00000197932.3,X_154736968_T_G_b37+ENSG00000197932.3,X_154737376_G_A_b37+ENSG00000197932.3,X_154739500_A_T_b37+ENSG00000197932.3,X_154743324_T_C_b37+ENSG00000197932.3,X_154751979_C_G_b37+ENSG00000197932.3,X_154752980_G_A_b37+ENSG00000197932.3,X_154753286_C_G_b37+ENSG00000197932.3,X_154753903_A_G_b37+ENSG00000197932.3,X_154754455_T_C_b37+ENSG00000197932.3,X_154755253_T_A_b37…	227
MSTRG.356.1		lncRNA_rnaAtlas	0.0478197	0		0
MSTRG.1314.1		lncRNA_rnaAtlas	0.011718	0	1_27114012_T_C_b37+ENSG00000260063.1,1_27114012_T_C_b37+ENSG00000060642.6	2
ENST00000623024		lncRNA_rnaAtlas	0.0218494	0		0
MSTRG.6797.1		lncRNA_rnaAtlas	0.0255429	9		0
MSTRG.7765.1		lncRNA_rnaAtlas	0.0084815	0		0
MSTRG.7864.1		lncRNA_rnaAtlas	0.026892	0		0
MSTRG.7884.1		lncRNA_rnaAtlas	0.0116	0		0
MSTRG.7921.1		lncRNA_rnaAtlas	0.0478197	2	1_205256818_C_T_b37+ENSG00000133059.12	1
MSTRG.8431.1		lncRNA_rnaAtlas	0.0478197	0		0
MSTRG.8594.1		lncRNA_rnaAtlas	0.0244591	0		0
MSTRG.9817.1		lncRNA_rnaAtlas	0.0347185	0		0
MSTRG.10032.1		lncRNA_rnaAtlas	0.000405134	0		0
MSTRG.16433.1		lncRNA_rnaAtlas	0.026892	0	11_57362617_C_G_b37+ENSG00000134809.4,11_57362708_A_G_b37+ENSG00000214872.4	2
MSTRG.17620.1		lncRNA_rnaAtlas	0.0473844	0		0
MSTRG.19551.1		lncRNA_rnaAtlas	0.026892	0		0
MSTRG.20766.1		lncRNA_rnaAtlas	0.0226788	0		0
MSTRG.20923.1		lncRNA_rnaAtlas	0.00603492	1		0
MSTRG.21090.1		lncRNA_rnaAtlas	0.026892	0		0
MSTRG.22276.1		lncRNA_rnaAtlas	0.0473844	0		0
MSTRG.24651.1		lncRNA_rnaAtlas	0.0226788	0		0
MSTRG.25510.1		lncRNA_rnaAtlas	0.026892	0	13_52491003_G_C_b37+ENSG00000253710.1,13_52491003_G_C_b37+ENSG00000136108.10	2
MSTRG.29111.1		lncRNA_rnaAtlas	0.0121117	1		0
MSTRG.29138.1		lncRNA_rnaAtlas	0.026892	0		0
MSTRG.30868.1		lncRNA_rnaAtlas	0.0343531	0		0
MSTRG.31877.1		lncRNA_rnaAtlas	0.0478197	0		0
MSTRG.33242.1		lncRNA_rnaAtlas	0.033917	4	15_100373040_C_T_b37+ENSG00000182397.10,15_100373101_C_T_b37+ENSG00000182397.10,15_100373254_A_G_b37+ENSG00000182397.10,15_100373296_T_A_b37+ENSG00000182397.10,15_100373435_G_T_b37+ENSG00000182397.10,15_100373456_G_A_b37+ENSG00000182397.10,15_100375089_T_TA_b37+ENSG00000182397.10,15_100375101_A_G_b37+ENSG00000182397.10,15_100375220_A_G_b37+ENSG00000182397.10,15_100375278_A_AT_b37+ENSG00000182397.…	151
MSTRG.33600.1		lncRNA_rnaAtlas	0.0226788	0		0
MSTRG.34438.1		lncRNA_rnaAtlas	0.00265569	0	16_23680286_A_G_b37+ENSG00000166847.5,16_23681165_G_A_b37+ENSG00000166847.5	2
MSTRG.37334.1		lncRNA_rnaAtlas	0.0216251	0		0
MSTRG.38684.1		lncRNA_rnaAtlas	0.00596425	0		0
MSTRG.38709.1		lncRNA_rnaAtlas	0.0425374	5	17_37733148_A_G_b37+ENSG00000108306.7	1
MSTRG.39726.1		lncRNA_rnaAtlas	0.00842856	0		0
MSTRG.40435.1		lncRNA_rnaAtlas	0.0100226	0		0
MSTRG.40864.7		lncRNA_rnaAtlas	0.0329683	4		0
MSTRG.46690.1		lncRNA_rnaAtlas	0.0478197	0		0
MSTRG.49292.1		lncRNA_rnaAtlas	0.0216251	0		0
MSTRG.49534.1		lncRNA_rnaAtlas	0.00441008	0		0
MSTRG.50123.1		lncRNA_rnaAtlas	0.0121117	0		0
MSTRG.50422.1		lncRNA_rnaAtlas	0.026892	0		0
MSTRG.51469.1		lncRNA_rnaAtlas	0.0374541	0		0
MSTRG.51739.1		lncRNA_rnaAtlas	0.0254992	0		0
MSTRG.54198.1		lncRNA_rnaAtlas	0.0261269	0		0
MSTRG.55757.1		lncRNA_rnaAtlas	0.0013564	0		0
MSTRG.57392.1		lncRNA_rnaAtlas	0.0226788	0		0
MSTRG.60701.1		lncRNA_rnaAtlas	0.0478197	0		0
MSTRG.60936.1		lncRNA_rnaAtlas	0.0121117	0		0
MSTRG.61519.1		lncRNA_rnaAtlas	0.0478197	0		0
MSTRG.64188.1		lncRNA_rnaAtlas	0.0100226	0		0
MSTRG.72821.1		lncRNA_rnaAtlas	0.0478197	0		0
MSTRG.73980.1		lncRNA_rnaAtlas	0.0216251	0		0
MSTRG.75139.1		lncRNA_rnaAtlas	0.0216251	0		0
MSTRG.83233.1		lncRNA_rnaAtlas	0.026892	0		0
MSTRG.84541.1		lncRNA_rnaAtlas	0.0242669	0		0
MSTRG.85833.1		lncRNA_rnaAtlas	0.026892	0	7_22882058_T_C_b37+ENSG00000196683.6,7_22882104_ACT_A_b37+ENSG00000196683.6,7_22882291_C_T_b37+ENSG00000196683.6,7_22882058_T_C_b37+ENSG00000228649.4	4
MSTRG.92387.1		lncRNA_rnaAtlas	0.0478197	0		0
MSTRG.92786.1		lncRNA_rnaAtlas	0.026892	0		0
MSTRG.94149.1		lncRNA_rnaAtlas	0.026892	1		0
MSTRG.94507.1		lncRNA_rnaAtlas	0.0478197	0		0
MSTRG.96518.1		lncRNA_rnaAtlas	0.0216251	0		0
MSTRG.96784.1		lncRNA_rnaAtlas	0.0478197	0		0
MSTRG.97904.11		lncRNA_rnaAtlas	0.0251148	1		0
MSTRG.98024.1		lncRNA_rnaAtlas	0.0239185	1		0
MSTRG.99107.1		lncRNA_rnaAtlas	0.000115286	0		0
MSTRG.99377.1		lncRNA_rnaAtlas	0.0244591	0		0
MSTRG.99385.1		lncRNA_rnaAtlas	0.0121117	0		0
MSTRG.100198.1		lncRNA_rnaAtlas	0.0148242	4	X_56518985_CT_C_b37+ENSG00000231831.1,X_56519430_C_T_b37+ENSG00000231831.1,X_56519998_G_T_b37+ENSG00000231831.1,X_56520049_C_T_b37+ENSG00000231831.1,X_56520603_A_G_b37+ENSG00000231831.1,X_56520694_G_A_b37+ENSG00000231831.1,X_56524408_G_T_b37+ENSG00000231831.1,X_56524714_C_T_b37+ENSG00000231831.1,X_56525457_C_A_b37+ENSG00000231831.1,X_56526108_C_G_b37+ENSG00000231831.1,X_56526577_G_A_b37+ENSG00000…	57
MSTRG.100235.1		lncRNA_rnaAtlas	0.012873	0	X_57129621_G_A_b37+ENSG00000231831.1,X_57129959_A_G_b37+ENSG00000231831.1,X_57130600_T_C_b37+ENSG00000231831.1,X_57133853_A_C_b37+ENSG00000231831.1,X_57134296_G_A_b37+ENSG00000231831.1,X_57138589_T_C_b37+ENSG00000231831.1	6
MSTRG.100216.1		lncRNA_rnaAtlas	0.0373861	0	X_57622607_G_A_b37+ENSG00000231831.1	1
MSTRG.100551.1		lncRNA_rnaAtlas	0.0473844	0		0
MSTRG.101425.1		lncRNA_rnaAtlas	0.00571502	0		0
MSTRG.101725.1		lncRNA_rnaAtlas	0.026892	0		0
MSTRG.102074.1		lncRNA_rnaAtlas	0.00337412	0		0
MSTRG.102132.1		lncRNA_rnaAtlas	0.0473844	1		0
