# Supplementary material for: Somatic point mutations are enriched in non-coding RNAs with possible regulatory function in breast cancer
Source: Commun Biol. 2022 Jun 7;5:556. doi: 10.1038/s42003-022-03528-0 (PMC9174258; doi:10.1038/s42003-022-03528-0)
Supplement: Supplementary file 4 — Supplementary Data 1-12 [file 42003_2022_3528_MOESM4_ESM.zip › Supplementary data/Supplementary Data5.xlsx]

## Sheet: Supplementary Data5
Supplementary Data5: Annotation of ncRNAs with ENCODE predicted chromHMM marks
Columns A-D: general metadata and p_value Columns E-F: Chromatin State by hmm Overlap Result
geneID	gene_name	gene_biotype	breast_pValue_against_other_cancer	HMM_segments_categories	HMM_overlaps_percentages
ENSG00000240453	RP11-206L10.10	lncRNA_intergenic	0.00280274	8_Insulator,13_Heterochrom/lo,12_Repressed,11_Weak_Txn,7_Weak_Enhancer,6_Weak_Enhancer,2_Weak_Promoter,14_Repetitive/CNV,1_Active_Promoter,15_Repetitive/CNV,5_Strong_Enhancer,4_Strong_Enhancer	1.12172470385693,66.9916272752455,0.298153592289111,4.9460434333235,1.13438357266042,0.567415178132623,0.358171523204451,0.923501711181206,0.439486139283299,0.476718106352369,0.119589078225852,0.208647943455067
CATG00000043510	CATG00000043510.1	lncRNA_intergenic	0.00596425	11_Weak_Txn	100
ENSG00000231789	RP11-558F24.4	lncRNA_divergent	0.00447051	11_Weak_Txn,7_Weak_Enhancer,5_Strong_Enhancer,4_Strong_Enhancer,2_Weak_Promoter	83.1756478815302,2.35646706234942,1.18117176940706,4.71293412469883,8.60903802080273
ENSG00000271989	RP4-736L20.3	lncRNA_divergent	0.0216251	6_Weak_Enhancer,2_Weak_Promoter,1_Active_Promoter	9.63244613434727,25.4752851711027,65.1457541191382
CATG00000052248	CATG00000052248.1	lncRNA_divergent	0.0100226	11_Weak_Txn,7_Weak_Enhancer,5_Strong_Enhancer,4_Strong_Enhancer	7.16180371352785,21.2732095490716,21.2732095490716,50.4509283819629
CATG00000082611	CATG00000082611.1	lncRNA_sense_intronic	0.0478197	11_Weak_Txn	100
ENSG00000270103	RNU11	short_ncRNA	0.0223124	1_Active_Promoter,6_Weak_Enhancer	76.1194029850746,24.6268656716418
CATG00000083407	CATG00000083407.1	lncRNA_sense_intronic	0.0141954	13_Heterochrom/lo	100
CATG00000099509	CATG00000099509.1	lncRNA_sense_intronic	0.0343531	2_Weak_Promoter,13_Heterochrom/lo	14.9190710767065,85.1513019000704
CATG00000116214	CATG00000116214.1	lncRNA_sense_intronic	0.0343624	11_Weak_Txn,6_Weak_Enhancer,7_Weak_Enhancer,5_Strong_Enhancer,4_Strong_Enhancer	53.9017212164452,5.35985017390529,7.15241237848925,14.2780700972086,19.3614554534915
CATG00000117297	CATG00000117297.1	lncRNA_intergenic	0.0161225	2_Weak_Promoter,4_Strong_Enhancer,5_Strong_Enhancer,9_Txn_Transition	37.211093990755,15.4853620955316,46.3020030816641,1.2326656394453
ENSG00000235105	RP11-329A14.1	pseudogene	0.0326506	13_Heterochrom/lo	100
CATG00000000858	CATG00000000858.1	lncRNA_divergent	0.0227708	1_Active_Promoter,4_Strong_Enhancer,5_Strong_Enhancer,7_Weak_Enhancer,13_Heterochrom/lo	24.5705750560119,29.9477221807319,15.0112023898432,15.0112023898432,15.7580283793876
CATG00000003266	CATG00000003266.1	lncRNA_sense_intronic	0.0122618	12_Repressed	100
ENSG00000232284	GNG12-AS1	lncRNA_divergent	0.0278021	1_Active_Promoter,4_Strong_Enhancer,5_Strong_Enhancer,7_Weak_Enhancer,11_Weak_Txn,8_Insulator,13_Heterochrom/lo,6_Weak_Enhancer,2_Weak_Promoter,12_Repressed,10_Txn_Elongation,9_Txn_Transition,15_Repetitive/CNV	0.331008808017589,0.594305137785451,5.45395686364433,5.29775955325951,22.3607645305313,0.648798845380849,56.4932489849873,1.08178102701755,0.432172869147659,1.02566869444407,5.50548309211325,0.755897864763883,0.0542239367657175
CATG00000007935	CATG00000007935.1	lncRNA_intergenic	0.00224856	13_Heterochrom/lo	100
CATG00000070261	CATG00000070261.1	lncRNA_sense_intronic	0.0444872	13_Heterochrom/lo,7_Weak_Enhancer,11_Weak_Txn,6_Weak_Enhancer,2_Weak_Promoter,1_Active_Promoter	73.8302020560085,1.78128323289614,12.4158099964552,3.55370436015597,3.55370436015597,4.90960652250975
ENSG00000270066	SCARNA2	lncRNA_intergenic	0.0343531	1_Active_Promoter	100
CATG00000070338	CATG00000070338.1	lncRNA_intergenic	0.0478197	9_Txn_Transition,4_Strong_Enhancer	35.7032457496136,64.3740340030912
CATG00000070521	CATG00000070521.1	lncRNA_divergent	0.0478197	13_Heterochrom/lo,6_Weak_Enhancer,2_Weak_Promoter	13.9851485148515,24.8762376237624,61.3861386138614
CATG00000071908	CATG00000071908.1	lncRNA_divergent	0.0346464	4_Strong_Enhancer	100
ENSG00000196369	SRGAP2B	pseudogene	4.37591e-07	6_Weak_Enhancer,1_Active_Promoter,4_Strong_Enhancer,2_Weak_Promoter,7_Weak_Enhancer,11_Weak_Txn,8_Insulator,5_Strong_Enhancer,14_Repetitive/CNV,13_Heterochrom/lo,9_Txn_Transition,10_Txn_Elongation	2.11508058495455,1.20877431821176,5.05522374950595,0.220126476658908,9.68446708532783,61.3883887400641,0.661477317640859,9.67074348952615,0.107044047253085,3.95349347854728,1.64847832769751,3.95404242237934
CATG00000015945	CATG00000015945.1	lncRNA_intergenic	0.0332012	4_Strong_Enhancer,6_Weak_Enhancer,7_Weak_Enhancer,11_Weak_Txn,13_Heterochrom/lo	11.8958687040181,9.08885116015846,18.15506508206,36.2308998302207,24.7311827956989
CATG00000015962	CATG00000015962.1	lncRNA_divergent	0.00790178	1_Active_Promoter,4_Strong_Enhancer,5_Strong_Enhancer,7_Weak_Enhancer	17.6258992805755,54.0017985611511,18.0305755395683,10.476618705036
CATG00000016338	CATG00000016338.1	short_ncRNA	0.00225817	1_Active_Promoter	100
CATG00000074857	CATG00000074857.1	uncertain_coding	0.00929272	13_Heterochrom/lo,7_Weak_Enhancer,12_Repressed,6_Weak_Enhancer,11_Weak_Txn,3_Poised_Promoter,8_Insulator,4_Strong_Enhancer,1_Active_Promoter,2_Weak_Promoter,5_Strong_Enhancer	56.5918737900268,4.1577985402162,15.2143982299821,3.31667929247382,12.2091555138704,1.32420667845075,0.301516299315801,1.57221360460782,2.40792179214314,1.08521818597213,1.86711638589276
ENSG00000212456	RNVU1-13	small_RNA	0.0054883	1_Active_Promoter,6_Weak_Enhancer,2_Weak_Promoter,13_Heterochrom/lo,4_Strong_Enhancer,11_Weak_Txn,10_Txn_Elongation,9_Txn_Transition,14_Repetitive/CNV,12_Repressed,3_Poised_Promoter,7_Weak_Enhancer,5_Strong_Enhancer	0.818099547511312,0.887280040221217,0.803619909502262,15.9300150829563,0.644343891402715,3.6211161387632,7.08014077425842,1.52961287078934,0.724384112619407,7.00050276520865,0.241729512317748,0.242131724484666,0.0808446455505279
ENSG00000207501	RNVU1-14	small_RNA	6.44083e-06	4_Strong_Enhancer,6_Weak_Enhancer,11_Weak_Txn,10_Txn_Elongation,9_Txn_Transition,14_Repetitive/CNV,1_Active_Promoter,2_Weak_Promoter,13_Heterochrom/lo,12_Repressed,3_Poised_Promoter,7_Weak_Enhancer,5_Strong_Enhancer	0.796466584606473,0.887376406889838,3.86326519119221,7.1698082848615,1.52977900063556,0.724462787311241,0.805718469175134,0.403462618363784,15.8512940570721,7.00126308337155,0.241755766337621,0.242158022188433,0.0808534260130814
CATG00000074883	CATG00000074883.1	lncRNA_intergenic	8.12165e-06	10_Txn_Elongation,9_Txn_Transition,14_Repetitive/CNV,1_Active_Promoter,2_Weak_Promoter,13_Heterochrom/lo,12_Repressed,3_Poised_Promoter,6_Weak_Enhancer,11_Weak_Txn,7_Weak_Enhancer,5_Strong_Enhancer,4_Strong_Enhancer	11.6508153485552,1.46851553660863,0.695450034560121,0.773451648652928,0.387305044233094,15.216493093768,6.72088164992721,0.23207410925632,0.774223941861767,3.1675605960559,0.23246025586074,0.0776154674883866,0.618606860280574
ENSG00000236140	RP11-89F3.2	lncRNA_sense_intronic	4.51695e-06	1_Active_Promoter,2_Weak_Promoter,13_Heterochrom/lo,12_Repressed,3_Poised_Promoter,6_Weak_Enhancer,11_Weak_Txn,7_Weak_Enhancer,5_Strong_Enhancer,4_Strong_Enhancer	2.72244171164654,1.11568638361805,54.8188748539313,24.2126203327583,0.83606922263647,2.50959879806355,10.5753714317512,0.837460352790607,0.279617160981581,2.12982026598409
CATG00000017091	CATG00000017091.1	lncRNA_intergenic	7.36581e-05	7_Weak_Enhancer,6_Weak_Enhancer,5_Strong_Enhancer,4_Strong_Enhancer,11_Weak_Txn,12_Repressed,14_Repetitive/CNV	10.6186958938925,3.18878564053689,2.38662536732587,4.76927964419029,39.3773330156461,33.3611309665634,6.35771582876658
ENSG00000212544	RNVU1-19	small_RNA	2.31355e-08	11_Weak_Txn,7_Weak_Enhancer,5_Strong_Enhancer,13_Heterochrom/lo,8_Insulator,1_Active_Promoter,6_Weak_Enhancer,2_Weak_Promoter,4_Strong_Enhancer,12_Repressed,3_Poised_Promoter	6.57203517971773,2.18672935249242,0.837404482576936,49.7629016720031,0.56242654004795,0.7494863648976,1.18876518691953,1.49928449616995,0.936546189747251,18.5207932583639,1.55945540649659
ENSG00000232721	RP11-403I13.5	lncRNA_intergenic	2.46979e-08	5_Strong_Enhancer,7_Weak_Enhancer,13_Heterochrom/lo,8_Insulator,1_Active_Promoter,6_Weak_Enhancer,2_Weak_Promoter,4_Strong_Enhancer,12_Repressed,11_Weak_Txn,3_Poised_Promoter	0.737389280200062,1.89131306670581,55.2630406232552,0.472893800739748,0.807117523546389,1.15733155779711,1.26061324155069,0.945001192719952,15.7824373953093,7.23758195034615,1.31120553841476
CATG00000017605	CATG00000017605.1	lncRNA_sense_intronic	0.013468	11_Weak_Txn,7_Weak_Enhancer,9_Txn_Transition,10_Txn_Elongation,8_Insulator	92.1570403470105,2.21712307398126,0.403570745649789,4.83278483942715,0.403570745649789
CATG00000017625	CATG00000017625.1	lncRNA_divergent	0.00741041	1_Active_Promoter,4_Strong_Enhancer,6_Weak_Enhancer,11_Weak_Txn,7_Weak_Enhancer,10_Txn_Elongation	5.49689728628323,0.930814115031953,0.930814115031953,75.0671482819302,0.930814115031953,16.675928498657
CATG00000017626	CATG00000017626.1	lncRNA_divergent	0.026912	1_Active_Promoter,4_Strong_Enhancer,6_Weak_Enhancer,11_Weak_Txn,7_Weak_Enhancer	5.60251947621416,1.66583789159622,1.66583789159622,89.4414056025195,1.66583789159622
CATG00000075649	CATG00000075649.1	lncRNA_divergent	0.0161225	5_Strong_Enhancer,4_Strong_Enhancer,1_Active_Promoter	37.7597109304426,54.2908762420958,8.13008130081301
ENSG00000201129	SNORA58	small_RNA	0.00341296	10_Txn_Elongation	100
CATG00000077899	CATG00000077899.1	lncRNA_sense_intronic	0.0425374	11_Weak_Txn	100
ENSG00000235919	ASH1L-AS1	lncRNA_divergent	1.42267e-06	1_Active_Promoter,2_Weak_Promoter,6_Weak_Enhancer,7_Weak_Enhancer,11_Weak_Txn,13_Heterochrom/lo,8_Insulator,9_Txn_Transition,10_Txn_Elongation	7.01192262938667,1.69311455505152,0.677920369652102,3.71844381861414,38.4559604715088,40.3851666975834,1.01519418539942,0.338960184826051,6.74716268402503
ENSG00000223503	RP11-29H23.6	pseudogene	0.00277264	11_Weak_Txn	100
ENSG00000246203	RP11-29H23.5	pseudogene	0.0164804	10_Txn_Elongation,11_Weak_Txn,13_Heterochrom/lo,8_Insulator,6_Weak_Enhancer,7_Weak_Enhancer,5_Strong_Enhancer,4_Strong_Enhancer,2_Weak_Promoter,1_Active_Promoter,9_Txn_Transition	40.5279431748804,33.0965620014836,10.5050319378705,0.263249456760784,1.84143323245387,3.15964996356522,3.81416295207022,2.62921215542878,1.31559080136811,2.23335324663389,0.657795400684055
CATG00000078669	CATG00000078669.1	lncRNA_intergenic	0.0012945	13_Heterochrom/lo,12_Repressed,8_Insulator,7_Weak_Enhancer	87.1728321255158,10.2098248786107,0.293084090345723,2.33446581414678
CATG00000079518	CATG00000079518.1	lncRNA_sense_intronic	0.0216251	10_Txn_Elongation	100
CATG00000080292	CATG00000080292.1	lncRNA_divergent	0.0108066	2_Weak_Promoter,1_Active_Promoter	49.7787610619469,50.3318584070796
CATG00000023959	CATG00000023959.1	lncRNA_divergent	0.0420634	2_Weak_Promoter,6_Weak_Enhancer,7_Weak_Enhancer,11_Weak_Txn	25.6259204712813,9.86745213549337,9.86745213549337,54.7864506627393
ENSG00000227722	RP5-1059H15.1	pseudogene	0.00515313	13_Heterochrom/lo,8_Insulator,11_Weak_Txn,7_Weak_Enhancer,5_Strong_Enhancer,4_Strong_Enhancer,6_Weak_Enhancer	71.4610963319676,0.97380531660809,12.335190974582,8.07151595176605,5.24961649740772,1.16652750538845,0.778655896230995
CATG00000082431	CATG00000082431.1	lncRNA_divergent	0.00472046	12_Repressed,3_Poised_Promoter	27.6699029126214,72.4514563106796
ENSG00000231424	RP1-45C12.1	lncRNA_antisense	0.0100426	13_Heterochrom/lo,12_Repressed,8_Insulator,6_Weak_Enhancer,5_Strong_Enhancer,7_Weak_Enhancer,11_Weak_Txn,15_Repetitive/CNV,4_Strong_Enhancer,2_Weak_Promoter,1_Active_Promoter	92.5848807107072,0.186430260927868,0.635092097666362,0.597284562233438,1.93842772800924,1.41862067681076,2.16117557223474,0.0374350473991023,0.298362915091353,0.118078706721547,0.0374350473991023
CATG00000082579	CATG00000082579.1	lncRNA_divergent	0.0116	13_Heterochrom/lo,2_Weak_Promoter,1_Active_Promoter	54.3624161073826,5.8651882112635,39.8307557630581
ENSG00000224228	RP1-15D23.2	lncRNA_intergenic	6.83783e-05	13_Heterochrom/lo,7_Weak_Enhancer,11_Weak_Txn,5_Strong_Enhancer,6_Weak_Enhancer,4_Strong_Enhancer,8_Insulator,12_Repressed	52.3892104589282,9.39711322223321,27.5927376723738,6.54709839029053,1.37315900096091,0.761626595067682,0.508342650835786,1.47102446890236
CATG00000083054	CATG00000083054.1	uncertain_coding	0.000316821	13_Heterochrom/lo,8_Insulator,6_Weak_Enhancer,7_Weak_Enhancer,11_Weak_Txn,5_Strong_Enhancer,4_Strong_Enhancer	36.4179723841587,0.268394385805217,0.939715006659661,10.058430997209,42.4437944674614,8.97615238911162,0.938376381294049
ENSG00000224000	RP3-471M13.2	lncRNA_sense_intronic	0.000537482	13_Heterochrom/lo,8_Insulator,6_Weak_Enhancer,7_Weak_Enhancer,11_Weak_Txn,5_Strong_Enhancer,4_Strong_Enhancer	45.2600917331478,0.435841140795166,0.872769167228224,6.75499423950612,37.7953611720975,7.39734365150099,1.52381366432624
ENSG00000203739	RP11-296O14.3	lncRNA_divergent	1.1098e-05	13_Heterochrom/lo,7_Weak_Enhancer,5_Strong_Enhancer,11_Weak_Txn,8_Insulator,6_Weak_Enhancer,4_Strong_Enhancer,1_Active_Promoter,2_Weak_Promoter	72.5452916515637,5.48184572456384,2.26030816788516,16.1446186884057,0.754689882983744,1.98742981418284,0.75332207168699,0.0687325176618634,0.0352211408914026
CATG00000083194	CATG00000083194.1	lncRNA_intergenic	0.010404	13_Heterochrom/lo,6_Weak_Enhancer,7_Weak_Enhancer,5_Strong_Enhancer,4_Strong_Enhancer,11_Weak_Txn,8_Insulator	68.8733703759756,2.1663459667481,9.52586859230753,2.59875035132856,0.434566406503362,16.0054482952457,0.434566406503362
ENSG00000236021	RP11-195C7.1	lncRNA_divergent	0.00478875	1_Active_Promoter,6_Weak_Enhancer,13_Heterochrom/lo,7_Weak_Enhancer,5_Strong_Enhancer	1.18453296259628,0.844690666273461,96.2905230341457,1.40641347011284,0.281563555424487
CATG00000026827	CATG00000026827.1	lncRNA_sense_intronic	0.0283054	7_Weak_Enhancer,13_Heterochrom/lo	14.1498216409037,85.9096313912009
ENSG00000179452	RP11-380B22.1	lncRNA_sense_intronic	0.0428983	5_Strong_Enhancer,4_Strong_Enhancer,7_Weak_Enhancer,11_Weak_Txn,6_Weak_Enhancer,8_Insulator,13_Heterochrom/lo,12_Repressed	2.06833620602251,0.609348068538984,5.68893845685897,23.7290885126229,2.43840616445301,0.609348068538984,60.4268478150664,4.46415897799858
ENSG00000273004	GS1-279B7.2	lncRNA_intergenic	0.0282585	1_Active_Promoter,4_Strong_Enhancer,7_Weak_Enhancer,6_Weak_Enhancer,13_Heterochrom/lo,5_Strong_Enhancer,11_Weak_Txn	1.28182041417697,1.31128755013506,9.5129737251371,0.658099369730703,66.3092412212491,4.59032495702709,16.373905214046
CATG00000028030	CATG00000028030.1	lncRNA_intergenic	2.39149e-06	13_Heterochrom/lo,8_Insulator,7_Weak_Enhancer,5_Strong_Enhancer,6_Weak_Enhancer,11_Weak_Txn,4_Strong_Enhancer	69.9742603686283,0.614380486908027,5.9863794450658,7.28293676936984,0.38417931943189,15.1718273606153,0.613614426450535
ENSG00000228309	GS1-204I12.1	lncRNA_intergenic	0.0195977	13_Heterochrom/lo,8_Insulator,7_Weak_Enhancer,11_Weak_Txn,5_Strong_Enhancer,6_Weak_Enhancer	68.346072671268,1.14368832354116,8.85574125834236,11.6992755689921,9.13096799954367,0.858479265301466
CATG00000028376	CATG00000028376.1	lncRNA_intergenic	0.036335	5_Strong_Enhancer,7_Weak_Enhancer,11_Weak_Txn	39.3579902302861,16.3293789253315,44.4056757385438
CATG00000087401	CATG00000087401.1	lncRNA_sense_intronic	0.000364144	13_Heterochrom/lo,7_Weak_Enhancer,11_Weak_Txn,6_Weak_Enhancer,8_Insulator,5_Strong_Enhancer,12_Repressed,15_Repetitive/CNV,4_Strong_Enhancer,1_Active_Promoter,2_Weak_Promoter,9_Txn_Transition,10_Txn_Elongation	81.6486719031891,3.00332139850306,9.69866866505685,0.74217991062755,0.704617576581828,1.81538945479105,1.22179355519165,0.0371922617891143,0.666685170279497,0.0741994874499246,0.111206713110735,0.0371922617891143,0.259235615753976
CATG00000029438	CATG00000029438.1	lncRNA_divergent	0.0166153	1_Active_Promoter,6_Weak_Enhancer,13_Heterochrom/lo,11_Weak_Txn	53.6261491317671,20.5311542390194,20.5311542390194,5.61797752808989
ENSG00000227240	RP11-563D10.1	lncRNA_intergenic	9.93701e-09	13_Heterochrom/lo,12_Repressed,6_Weak_Enhancer,7_Weak_Enhancer,8_Insulator,11_Weak_Txn,5_Strong_Enhancer,15_Repetitive/CNV	97.3661961922912,1.0234896109793,0.0769983436402822,0.333318411173713,0.0769983436402822,0.998036670141398,0.102451284478183,0.0257087492885327
CATG00000087682	CATG00000087682.1	uncertain_coding	0.00548622	13_Heterochrom/lo,8_Insulator	99.5810104712408,0.420388492127334
CATG00000030474	CATG00000030474.1	lncRNA_divergent	0.0056878	1_Active_Promoter,4_Strong_Enhancer,5_Strong_Enhancer	34.7593582887701,35.7397504456328,29.6791443850267
ENSG00000235449	RP11-480I12.2	pseudogene	0.0478197	10_Txn_Elongation	100
CATG00000032035	CATG00000032035.1	lncRNA_intergenic	0.0412989	6_Weak_Enhancer,4_Strong_Enhancer,1_Active_Promoter,2_Weak_Promoter,11_Weak_Txn	16.65825340737,10.1463907117617,60.6259464916709,10.1463907117617,2.67541645633518
CATG00000091736	CATG00000091736.1	uncertain_coding	0.00739909	13_Heterochrom/lo,12_Repressed,8_Insulator,7_Weak_Enhancer,11_Weak_Txn,6_Weak_Enhancer,5_Strong_Enhancer,4_Strong_Enhancer,1_Active_Promoter	77.3264565926794,3.43803356199675,0.506662894899021,4.25182610804094,9.70287226841515,1.11435528030632,2.42824380436649,0.607187237954759,0.655681393398733
ENSG00000237074	RP11-6J21.2	lncRNA_intergenic	0.0462435	4_Strong_Enhancer,5_Strong_Enhancer,7_Weak_Enhancer,13_Heterochrom/lo,6_Weak_Enhancer,8_Insulator,12_Repressed,11_Weak_Txn	1.52164382786758,2.54974332866658,3.17339103135209,78.3533437981701,1.41982379477607,0.851328610015132,4.52816313831969,7.63933081611585
CATG00000093379	CATG00000093379.1	lncRNA_intergenic	0.0154867	11_Weak_Txn,7_Weak_Enhancer,5_Strong_Enhancer	35.1467430207588,14.3879742304939,50.6084466714388
CATG00000094140	CATG00000094140.1	lncRNA_divergent	0.00277264	13_Heterochrom/lo,6_Weak_Enhancer,1_Active_Promoter	13.7901498929336,8.60813704496788,77.6873661670236
ENSG00000188460	ACTBP11	pseudogene	0.0358215	13_Heterochrom/lo	100
CATG00000097457	CATG00000097457.1	lncRNA_intergenic	0.035116	13_Heterochrom/lo,12_Repressed,7_Weak_Enhancer,6_Weak_Enhancer,5_Strong_Enhancer,4_Strong_Enhancer,8_Insulator	62.5559274848374,34.4756349495686,1.77089892729703,0.331974502590616,0.5534749610579,0.221500458467283,0.11102641434395
ENSG00000236975	RP5-1065P14.2	lncRNA_sense_intronic	0.000985966	13_Heterochrom/lo,12_Repressed,7_Weak_Enhancer,6_Weak_Enhancer,3_Poised_Promoter,8_Insulator	42.4245228693649,50.5994981901941,4.52965613688713,1.44270319183942,0.618007568279039,0.412347811780191
CATG00000098840	CATG00000098840.1	lncRNA_intergenic	0.0486039	11_Weak_Txn,7_Weak_Enhancer,5_Strong_Enhancer,4_Strong_Enhancer	67.6531605910496,12.7270417883907,8.67098522376053,11.0165544688598
CATG00000039918	CATG00000039918.1	lncRNA_sense_intronic	0.0343531	13_Heterochrom/lo	100
ENSG00000238005	RP11-443B7.1	lncRNA_intergenic	0.0449385	11_Weak_Txn,7_Weak_Enhancer,5_Strong_Enhancer,6_Weak_Enhancer	69.8827518011018,11.3245750341385,15.0774591514809,3.77171916937421
CATG00000098967	CATG00000098967.1	lncRNA_intergenic	0.000645289	11_Weak_Txn,7_Weak_Enhancer,5_Strong_Enhancer	28.060413354531,31.8759936406995,40.2225755166932
CATG00000040418	CATG00000040418.1	uncertain_coding	0.0389278	13_Heterochrom/lo,7_Weak_Enhancer,5_Strong_Enhancer,11_Weak_Txn,4_Strong_Enhancer,8_Insulator	17.3412664475694,14.2001930336832,17.1286850496634,42.846147267596,8.3175526261133,0.24556816654653
ENSG00000229291	RP4-580N22.2	lncRNA_intergenic	0.0498873	5_Strong_Enhancer,7_Weak_Enhancer,11_Weak_Txn,4_Strong_Enhancer,8_Insulator,13_Heterochrom/lo	19.282795891459,14.0250354044243,46.2438754415379,6.51929744599808,0.327185714518256,13.6750606351635
ENSG00000231877	RP11-177F15.1	lncRNA_intergenic	0.000382735	4_Strong_Enhancer,5_Strong_Enhancer,7_Weak_Enhancer,11_Weak_Txn,13_Heterochrom/lo,12_Repressed,6_Weak_Enhancer,8_Insulator,15_Repetitive/CNV,2_Weak_Promoter,1_Active_Promoter	0.0726413789013856,0.791478062633011,1.88241650359418,3.427322382769,92.4200944832085,0.131940463718843,0.661184795714653,0.198322494778386,0.0331086556897472,0.16504911940859,0.230772271747939
CATG00000100676	CATG00000100676.1	lncRNA_sense_intronic	0.0455206	13_Heterochrom/lo,6_Weak_Enhancer,11_Weak_Txn	39.7008371071772,2.75833676410045,57.5682722656786
CATG00000100876	CATG00000100876.1	lncRNA_intergenic	0.00140744	11_Weak_Txn,13_Heterochrom/lo,5_Strong_Enhancer,6_Weak_Enhancer	46.9321851453175,21.6361679224973,21.6361679224973,10.1184068891281
ENSG00000230184	SMYD3-IT1	lncRNA_sense_intronic	0.0210599	13_Heterochrom/lo	100
CATG00000101236	CATG00000101236.1	lncRNA_intergenic	0.0121117	11_Weak_Txn,2_Weak_Promoter	74.3589743589744,25.8382642998028
CATG00000042297	CATG00000042297.1	uncertain_coding	0.0194722	2_Weak_Promoter,6_Weak_Enhancer,13_Heterochrom/lo,8_Insulator,11_Weak_Txn,10_Txn_Elongation	2.93757171169292,1.30776050902263,45.1157817878377,0.262073641389381,36.571659538959,13.8247105455304
CATG00000042606	CATG00000042606.1	uncertain_coding	0.00032162	13_Heterochrom/lo	100
ENSG00000229703	XX-CR54.1	lncRNA_intergenic	0.00102101	13_Heterochrom/lo,8_Insulator,11_Weak_Txn	38.5064654136423,0.160633882933551,1.166498421702
CATG00000101888	CATG00000101888.1	lncRNA_divergent	0.0010801	13_Heterochrom/lo,6_Weak_Enhancer,1_Active_Promoter	31.25,17.9464285714286,50.9821428571429
ENSG00000235078	AC142528.1	lncRNA_divergent	0.0019714	1_Active_Promoter,2_Weak_Promoter,7_Weak_Enhancer,11_Weak_Txn	11.2057018412196,11.8986339338745,15.8780439516927,55.4543654721837
CATG00000047486	CATG00000047486.1	lncRNA_intergenic	0.0358215	11_Weak_Txn,7_Weak_Enhancer	46.6101694915254,23.151001540832
CATG00000047802	CATG00000047802.1	uncertain_coding	0.0470649	1_Active_Promoter,2_Weak_Promoter,6_Weak_Enhancer	53.3988533988534,16.4619164619165,30.3030303030303
CATG00000047868	CATG00000047868.1	lncRNA_sense_intronic	0.0343531	11_Weak_Txn	100
ENSG00000233005	AC067959.1	lncRNA_intergenic	0.0109464	6_Weak_Enhancer,7_Weak_Enhancer,13_Heterochrom/lo,8_Insulator,11_Weak_Txn,5_Strong_Enhancer,4_Strong_Enhancer,14_Repetitive/CNV	0.14034699675859,0.712267591429617,97.7283798479618,0.290304997985639,0.843003583719748,0.211047125519718,0.0527946957787942,0.0264631766871263
ENSG00000232451	AC016768.1	lncRNA_intergenic	0.000155629	13_Heterochrom/lo,15_Repetitive/CNV,8_Insulator,7_Weak_Enhancer,6_Weak_Enhancer,12_Repressed	97.127831373179,0.0849729016766295,0.169523052598649,0.677669459639985,0.423173505364707,1.52232546735096
CATG00000047915	CATG00000047915.1	lncRNA_intergenic	0.00765965	13_Heterochrom/lo,12_Repressed	3.63288718929254,96.4627151051625
CATG00000047931	CATG00000047931.1	lncRNA_sense_intronic	0.0007872	11_Weak_Txn	100
CATG00000047935	CATG00000047935.1	lncRNA_divergent	0.00603492	11_Weak_Txn,4_Strong_Enhancer,1_Active_Promoter	4.20062695924765,37.6802507836991,58.2445141065831
ENSG00000235267	AC074117.13	pseudogene	0.0478197	11_Weak_Txn	100
CATG00000048007	CATG00000048007.1	sense_overlap_RNA	0.0239185	5_Strong_Enhancer,4_Strong_Enhancer	2.81124497991968,97.289156626506
CATG00000048129	CATG00000048129.1	lncRNA_sense_intronic	0.0346464	2_Weak_Promoter,4_Strong_Enhancer,1_Active_Promoter	38.4940778341794,33.9255499153976,27.834179357022
CATG00000048258	CATG00000048258.1	lncRNA_antisense	0.0343485	11_Weak_Txn,10_Txn_Elongation	74.3663175892285,25.6593289164351
CATG00000048331	CATG00000048331.1	lncRNA_intergenic	0.0157929	13_Heterochrom/lo,8_Insulator,12_Repressed,7_Weak_Enhancer,11_Weak_Txn,6_Weak_Enhancer,5_Strong_Enhancer	34.4491418475517,4.3633266027259,43.5480817768804,8.21870267541646,2.5271327612317,3.79858657243816,3.15812720848057
CATG00000042708	CATG00000042708.1	lncRNA_divergent	0.00571502	1_Active_Promoter,4_Strong_Enhancer	9.55631399317406,90.6143344709898
ENSG00000230773	AC079807.4	lncRNA_divergent	0.0410663	13_Heterochrom/lo,6_Weak_Enhancer,12_Repressed,8_Insulator,7_Weak_Enhancer,4_Strong_Enhancer,5_Strong_Enhancer,1_Active_Promoter,11_Weak_Txn,2_Weak_Promoter	90.6666381447186,0.590136932090133,1.92630106877087,0.214449397161888,1.76934122321722,0.749770710276725,2.24797516451371,0.620887157368957,1.17733253828403,0.053746045922119
CATG00000042823	CATG00000042823.1	lncRNA_sense_intronic	0.0478197	13_Heterochrom/lo	100
ENSG00000271955	RP11-444A22.1	lncRNA_intergenic	0.0185485	13_Heterochrom/lo,7_Weak_Enhancer,11_Weak_Txn,6_Weak_Enhancer,8_Insulator,15_Repetitive/CNV	99.1161013171134,0.204639787465019,0.476660968363642,0.113776999350008,0.0682888869478611,0.0228007745457144
CATG00000048665	CATG00000048665.1	lncRNA_divergent	0.00813188	11_Weak_Txn,6_Weak_Enhancer,2_Weak_Promoter,1_Active_Promoter	54.2060491493384,9.49905482041588,9.49905482041588,26.937618147448
CATG00000043260	CATG00000043260.1	lncRNA_divergent	0.00472046	1_Active_Promoter,2_Weak_Promoter,6_Weak_Enhancer,11_Weak_Txn	49.2790500424088,17.0483460559796,17.0483460559796,16.8787107718405
CATG00000049033	CATG00000049033.1	lncRNA_divergent	0.0140897	13_Heterochrom/lo,8_Insulator,2_Weak_Promoter,1_Active_Promoter	55.7473374954095,14.7264047006978,14.9834741094381,14.7631289019464
CATG00000043700	CATG00000043700.1	lncRNA_divergent	0.0426903	13_Heterochrom/lo,6_Weak_Enhancer,7_Weak_Enhancer	60.3578154425612,25.1412429378531,14.5637162586315
ENSG00000222041	LINC00152	lncRNA_intergenic	0.000153604	4_Strong_Enhancer,1_Active_Promoter,2_Weak_Promoter,6_Weak_Enhancer,9_Txn_Transition,11_Weak_Txn,10_Txn_Elongation,7_Weak_Enhancer,5_Strong_Enhancer,8_Insulator,13_Heterochrom/lo,14_Repetitive/CNV	1.55084626504791,0.576010336842913,0.320147888495145,1.28219069428275,8.06254557549861,49.968337022017,2.04881855514475,9.35593025189658,7.04453285913493,0.51332403699771,19.2629242519222,0.0642854401473768
ENSG00000222724	RNU2-63P	small_RNA	0.0242669	7_Weak_Enhancer,6_Weak_Enhancer	6.70103092783505,93.8144329896907
ENSG00000253501	IGKV3D-34	pseudogene	0.00628291	13_Heterochrom/lo,8_Insulator,7_Weak_Enhancer,6_Weak_Enhancer	98.2601103136913,1.58625368498231,0.0611501708249797,0.0611501708249797
ENSG00000224607	IGKV1D-27	pseudogene	0.00112071	13_Heterochrom/lo,8_Insulator,7_Weak_Enhancer	98.8312343931704,1.08447745855457,0.0905984909266287
CATG00000049317	CATG00000049317.1	lncRNA_divergent	0.0343531	6_Weak_Enhancer,2_Weak_Promoter,1_Active_Promoter	11.1842105263158,39.6381578947368,49.4243421052632
CATG00000043859	CATG00000043859.1	lncRNA_divergent	0.0346464	2_Weak_Promoter,6_Weak_Enhancer,7_Weak_Enhancer,11_Weak_Txn	24.5671887881286,33.0585325638912,16.5704863973619,26.0511129431162
ENSG00000201806	RNU4-8P	small_RNA	0.0226788	1_Active_Promoter	100
ENSG00000172965	MIR4435-1HG	lncRNA_intergenic	0.00363772	13_Heterochrom/lo,7_Weak_Enhancer,6_Weak_Enhancer,11_Weak_Txn,5_Strong_Enhancer,8_Insulator,10_Txn_Elongation,4_Strong_Enhancer,9_Txn_Transition,2_Weak_Promoter,1_Active_Promoter,12_Repressed	31.2092390133795,9.19055249713542,1.29530554047884,38.1742524101212,8.79511169694933,0.302395906024657,3.36146218328121,1.12192327242339,6.03284140153179,0.172520741257657,0.301749760926314,0.0863680614785523
CATG00000049818	CATG00000049818.1	lncRNA_divergent	0.00472046	11_Weak_Txn,2_Weak_Promoter	34.5141700404858,65.587044534413
ENSG00000226674	TEX41	lncRNA_intergenic	0.0102399	13_Heterochrom/lo,7_Weak_Enhancer,6_Weak_Enhancer,11_Weak_Txn,5_Strong_Enhancer,12_Repressed,8_Insulator,4_Strong_Enhancer	89.1031343335503,2.78944255875322,0.99607566398142,4.50760267630109,1.82384717452776,0.265211564615708,0.166316309103167,0.364935088599878
CATG00000050245	CATG00000050245.1	lncRNA_intergenic	0.00340934	13_Heterochrom/lo,12_Repressed,8_Insulator,7_Weak_Enhancer,6_Weak_Enhancer,11_Weak_Txn,4_Strong_Enhancer,5_Strong_Enhancer	89.3986523372086,0.409993475747088,0.472470622938126,2.44234434740571,0.835759870621094,4.93876727467514,0.102626395877737,1.41444164378398
CATG00000045035	CATG00000045035.1	sense_overlap_RNA	0.00140744	4_Strong_Enhancer	100
ENSG00000224152	AC009506.1	lncRNA_divergent	0.0259294	1_Active_Promoter,6_Weak_Enhancer,2_Weak_Promoter,7_Weak_Enhancer,13_Heterochrom/lo	57.4268063389739,10.7977437550363,10.7708836959441,5.39887187751813,15.7399946279882
ENSG00000213148	AC073465.1	pseudogene	0.0478197	12_Repressed	100
ENSG00000236449	AC018890.6	lncRNA_antisense	0.0306724	13_Heterochrom/lo,12_Repressed,7_Weak_Enhancer,11_Weak_Txn,6_Weak_Enhancer,8_Insulator,3_Poised_Promoter	71.2240838340545,16.9841888316962,1.15169288189816,7.37608432623095,0.658285995529397,1.56266021368661,1.06720259212928
ENSG00000235655	H3F3AP4	pseudogene	0.00141885	13_Heterochrom/lo,8_Insulator,12_Repressed	2.8,40.1,57.3
ENSG00000218175	AC016739.2	pseudogene	0.0323676	13_Heterochrom/lo,14_Repetitive/CNV	25.1054852320675,75.1054852320675
CATG00000045628	CATG00000045628.1	lncRNA_divergent	0.0323676	13_Heterochrom/lo,14_Repetitive/CNV	13.4831460674157,86.7415730337079
CATG00000051281	CATG00000051281.1	lncRNA_divergent	0.031022	13_Heterochrom/lo,2_Weak_Promoter,1_Active_Promoter	90.953625081646,3.28216851730895,5.79686479425212
CATG00000046273	CATG00000046273.1	lncRNA_divergent	0.0239185	1_Active_Promoter,4_Strong_Enhancer,13_Heterochrom/lo	21.4820359281437,44.9850299401198,33.6826347305389
ENSG00000231908	IDH1-AS1	lncRNA_divergent	0.0202342	2_Weak_Promoter,1_Active_Promoter,6_Weak_Enhancer,11_Weak_Txn,8_Insulator,13_Heterochrom/lo	14.311016648955,14.204746723344,7.12008501594049,7.12008501594049,14.204746723344,43.2518597236982
CATG00000051748	CATG00000051748.1	lncRNA_intergenic	0.0443363	5_Strong_Enhancer,7_Weak_Enhancer,13_Heterochrom/lo,8_Insulator,11_Weak_Txn,4_Strong_Enhancer,6_Weak_Enhancer	4.38069767142839,6.40582207192728,75.8656603191339,0.258444447301763,9.77717202628162,2.83131678088797,0.515603101333368
CATG00000047098	CATG00000047098.1	lncRNA_intergenic	0.00757312	6_Weak_Enhancer,13_Heterochrom/lo	8.85303096380288,91.1905800261666
CATG00000047266	CATG00000047266.1	lncRNA_intergenic	4.73481e-05	13_Heterochrom/lo,7_Weak_Enhancer	60,17.3134328358209
ENSG00000157152	SYN2	lncRNA_intergenic	0.0262982	3_Poised_Promoter,12_Repressed,13_Heterochrom/lo,8_Insulator,7_Weak_Enhancer,6_Weak_Enhancer,11_Weak_Txn,5_Strong_Enhancer	0.306788331803986,11.2649209793597,73.0758779305374,0.790009491140945,4.57622646413648,1.57844368917892,6.93404641601128,1.49770991765155
CATG00000059260	CATG00000059260.1	lncRNA_divergent	0.0223124	1_Active_Promoter,2_Weak_Promoter,11_Weak_Txn	27.315753887762,27.1129141311697,45.7065584854631
ENSG00000263740	RN7SL4P	lncRNA_antisense	0.00341296	11_Weak_Txn	100
CATG00000059322	CATG00000059322.1	lncRNA_antisense	0.047586	13_Heterochrom/lo,8_Insulator,7_Weak_Enhancer,11_Weak_Txn,12_Repressed,5_Strong_Enhancer,6_Weak_Enhancer,4_Strong_Enhancer,2_Weak_Promoter,1_Active_Promoter	81.8925553921691,0.333349948907111,4.36823434605256,10.0972841844661,0.166363432445231,1.45510887354718,1.3736925620384,0.166363432445231,0.125032192674194,0.0417466291154699
CATG00000059466	CATG00000059466.1	sense_overlap_RNA	0.026892	5_Strong_Enhancer,4_Strong_Enhancer	57.3875802997859,43.0406852248394
ENSG00000225558	UBE2D3P2	pseudogene	0.0478197	11_Weak_Txn	100
CATG00000060056	CATG00000060056.1	lncRNA_divergent	0.0121117	2_Weak_Promoter,6_Weak_Enhancer,11_Weak_Txn	74.0740740740741,22.5589225589226,3.59147025813693
CATG00000064587	CATG00000064587.1	short_ncRNA	0.0226788	11_Weak_Txn,7_Weak_Enhancer	82.089552238806,19.4029850746269
ENSG00000242299	RP11-234A1.1	pseudogene	0.0242669	2_Weak_Promoter	100
ENSG00000243396	RP11-454H13.1	pseudogene	0.0478197	11_Weak_Txn	100
CATG00000061104	CATG00000061104.1	lncRNA_intergenic	0.0292278	5_Strong_Enhancer,7_Weak_Enhancer	80.9933142311366,19.1977077363897
ENSG00000228980	RP11-702L6.4	lncRNA_divergent	1.08385e-08	13_Heterochrom/lo,8_Insulator,7_Weak_Enhancer,6_Weak_Enhancer,11_Weak_Txn,5_Strong_Enhancer	97.9195657970189,0.293108926947394,0.951097377907805,0.365975258319363,0.182987629159681,0.292561059794221
CATG00000061279	CATG00000061279.1	lncRNA_intergenic	2.59036e-08	13_Heterochrom/lo,7_Weak_Enhancer,5_Strong_Enhancer,11_Weak_Txn,8_Insulator,6_Weak_Enhancer	96.6341082294015,1.05435671876192,0.789715286857107,1.36871706779398,0.052875673770246,0.105751347540492
CATG00000061291	CATG00000061291.1	lncRNA_intergenic	0.00623905	13_Heterochrom/lo,6_Weak_Enhancer,11_Weak_Txn,7_Weak_Enhancer,5_Strong_Enhancer,8_Insulator	93.2709525412319,0.675193537529451,3.77112083473578,0.675866711544934,1.48232918209357,0.135307977112083
ENSG00000242242	PVRL3-AS1	lncRNA_intergenic	0.00766378	13_Heterochrom/lo,12_Repressed,7_Weak_Enhancer,6_Weak_Enhancer,8_Insulator,3_Poised_Promoter,2_Weak_Promoter	95.8977905174048,1.56370247270213,0.558783836536209,0.112091368406964,0.223625068314391,0.335158768221818,1.31777066440625
CATG00000065618	CATG00000065618.1	lncRNA_divergent	0.0239364	7_Weak_Enhancer,11_Weak_Txn,6_Weak_Enhancer,5_Strong_Enhancer,8_Insulator,4_Strong_Enhancer,13_Heterochrom/lo,1_Active_Promoter	12.7932532869534,49.2268459228356,0.898144989458261,17.2358832970757,0.448513251273677,2.01607265690973,16.331027386152,1.10842052870876
CATG00000061421	CATG00000061421.1	uncertain_coding	0.00039515	5_Strong_Enhancer,7_Weak_Enhancer,11_Weak_Txn,4_Strong_Enhancer,8_Insulator,13_Heterochrom/lo,6_Weak_Enhancer,15_Repetitive/CNV	2.46232786839961,2.21526636372426,6.77062471512824,0.172994848137457,0.65762213229099,87.1833607270618,0.518811894863331,0.034702559356915
CATG00000065792	CATG00000065792.1	lncRNA_intergenic	0.000106273	13_Heterochrom/lo,7_Weak_Enhancer,11_Weak_Txn,8_Insulator,5_Strong_Enhancer,6_Weak_Enhancer,12_Repressed,15_Repetitive/CNV	87.3622935588464,3.3763754843032,5.85862033367674,0.296006960903906,1.51858944782588,0.380490086400324,1.18002490250732,0.0423469033036905
CATG00000065842	CATG00000065842.1	lncRNA_sense_intronic	0.00842856	10_Txn_Elongation	100
CATG00000061929	CATG00000061929.1	lncRNA_sense_intronic	0.00596425	11_Weak_Txn	100
CATG00000066231	CATG00000066231.1	lncRNA_intergenic	0.0485016	13_Heterochrom/lo,8_Insulator	99.8252701415575,0.175605697331976
CATG00000062386	CATG00000062386.1	lncRNA_sense_intronic	0.0302222	10_Txn_Elongation,9_Txn_Transition,11_Weak_Txn,5_Strong_Enhancer,7_Weak_Enhancer,4_Strong_Enhancer,6_Weak_Enhancer,13_Heterochrom/lo,8_Insulator	4.19204458177791,2.44253130190937,21.0215466685719,9.17772578158025,6.91767731794881,2.44342436637076,0.298878906412798,53.4204368871345,0.119670637826638
CATG00000062446	CATG00000062446.1	lncRNA_antisense	0.00696294	11_Weak_Txn	100
CATG00000062528	CATG00000062528.1	short_ncRNA	0.0121117	2_Weak_Promoter	100
ENSG00000206120	EGFEM1P	pseudogene	0.00102767	13_Heterochrom/lo,8_Insulator,7_Weak_Enhancer,6_Weak_Enhancer,5_Strong_Enhancer,12_Repressed,3_Poised_Promoter,11_Weak_Txn	95.4514847839238,0.369289039690681,0.579841658118309,0.422025829190668,0.131776217154581,0.86851311186512,0.289460532891449,1.89431599989479
CATG00000066957	CATG00000066957.1	lncRNA_intergenic	0.00576704	11_Weak_Txn,7_Weak_Enhancer,5_Strong_Enhancer,13_Heterochrom/lo,8_Insulator	55.8969987280452,8.67770831641904,5.96059646558956,29.230602690049,0.271981813753349
CATG00000063071	CATG00000063071.1	lncRNA_divergent	0.00758525	2_Weak_Promoter,13_Heterochrom/lo	8.76883616543764,91.2471946136582
ENSG00000236489	RP11-537I16.2	pseudogene	0.00596425	10_Txn_Elongation	100
CATG00000067196	CATG00000067196.1	lncRNA_intergenic	0.0121117	4_Strong_Enhancer,5_Strong_Enhancer	90,10.3333333333333
CATG00000063240	CATG00000063240.1	lncRNA_intergenic	0.026892	13_Heterochrom/lo	100
CATG00000067208	CATG00000067208.1	lncRNA_divergent	0.0343531	12_Repressed,7_Weak_Enhancer	66.1246612466125,34.0108401084011
ENSG00000229334	AC046143.3	lncRNA_divergent	0.00467601	2_Weak_Promoter,1_Active_Promoter,6_Weak_Enhancer,13_Heterochrom/lo,11_Weak_Txn,7_Weak_Enhancer,10_Txn_Elongation	3.64758698092031,6.42135642135642,3.22270322270322,1.61135161135161,40.1154401154401,9.64405964405964,35.4337021003688
ENSG00000251271	ALG1L7P	pseudogene	0.0345975	12_Repressed,8_Insulator,13_Heterochrom/lo,7_Weak_Enhancer,6_Weak_Enhancer,11_Weak_Txn,4_Strong_Enhancer,1_Active_Promoter,2_Weak_Promoter,15_Repetitive/CNV	7.37028094046318,1.14870104691741,81.6767422186189,0.795322358912898,0.972452324720646,5.64568719376785,0.61819239310515,0.705435510592548,0.0885649829038739,0.0885649829038739
CATG00000071777	CATG00000071777.1	lncRNA_sense_intronic	0.0116	13_Heterochrom/lo	100
ENSG00000242358	RPS21P4	pseudogene	0.00224856	11_Weak_Txn	100
CATG00000072356	CATG00000072356.1	lncRNA_divergent	0.0242669	11_Weak_Txn,2_Weak_Promoter,1_Active_Promoter	13.166144200627,21.0031347962382,66.0397074190178
CATG00000072594	CATG00000072594.1	lncRNA_intergenic	0.026892	13_Heterochrom/lo	100
CATG00000072820	CATG00000072820.1	uncertain_coding	0.041553	13_Heterochrom/lo,7_Weak_Enhancer,5_Strong_Enhancer,11_Weak_Txn,4_Strong_Enhancer,2_Weak_Promoter,6_Weak_Enhancer,8_Insulator,1_Active_Promoter,10_Txn_Elongation	52.3932430114903,8.24386897616189,4.80620819756474,23.3313325330132,1.37454981992797,1.03241296518607,1.37540730577945,0.688561138741211,1.99279711884754,4.80277825415881
ENSG00000251331	RP11-689K5.3	lncRNA_sense_intronic	0.000130728	13_Heterochrom/lo,7_Weak_Enhancer,6_Weak_Enhancer,5_Strong_Enhancer,11_Weak_Txn,8_Insulator,2_Weak_Promoter	95.5990801142614,1.99572651507264,0.408787806081567,0.408335106407058,0.679954911112419,0.453831423695206,0.465375265395184
ENSG00000248180	GAPDHP60	pseudogene	0.00596425	11_Weak_Txn	100
CATG00000073085	CATG00000073085.1	lncRNA_divergent	0.0402433	13_Heterochrom/lo,6_Weak_Enhancer,7_Weak_Enhancer,11_Weak_Txn,2_Weak_Promoter,1_Active_Promoter	65.9985220764825,9.25549602808055,5.56068723443562,9.24625900609643,1.85664141880658,8.15629041197118
CATG00000073563	CATG00000073563.1	uncertain_coding	0.000349292	13_Heterochrom/lo,11_Weak_Txn,8_Insulator,7_Weak_Enhancer,6_Weak_Enhancer,1_Active_Promoter	7.64191708924449,88.0073400288076,0.791223535447209,1.18782186618259,0.793196661470768,1.59625895305933
ENSG00000245958	RP11-33B1.1	pseudogene	0.0252581	1_Active_Promoter,2_Weak_Promoter,6_Weak_Enhancer,7_Weak_Enhancer,11_Weak_Txn,8_Insulator,5_Strong_Enhancer,10_Txn_Elongation,13_Heterochrom/lo	0.945294225234158,0.771059749910957,2.12161758901842,2.89363996034,58.5321948730784,0.5794980891965,0.386011185660791,2.69630257116179,31.0945968060222
CATG00000073635	CATG00000073635.1	lncRNA_intergenic	0.00596425	5_Strong_Enhancer	100
CATG00000071377	CATG00000071377.1	short_ncRNA	0.0478197	2_Weak_Promoter	100
ENSG00000199572	RNA5SP174	structural_RNA	0.0481022	3_Poised_Promoter,12_Repressed,15_Repetitive/CNV	55.9668624161074,37.7936241610738,6.30243288590604
CATG00000074965	CATG00000074965.1	lncRNA_intergenic	0.0420634	2_Weak_Promoter,12_Repressed	44.7791164658635,55.2710843373494
CATG00000079614	CATG00000079614.1	lncRNA_divergent	0.0178242	13_Heterochrom/lo,7_Weak_Enhancer,5_Strong_Enhancer,11_Weak_Txn,8_Insulator,4_Strong_Enhancer,6_Weak_Enhancer,1_Active_Promoter,2_Weak_Promoter	70.866588606385,10.4090995985471,3.82873733511757,11.7144188491684,0.120077423054865,0.47971229210476,1.43734467597018,1.06158000382336,0.120077423054865
CATG00000079648	CATG00000079648.1	lncRNA_divergent	0.0346464	13_Heterochrom/lo,6_Weak_Enhancer,2_Weak_Promoter,1_Active_Promoter	12.9533678756477,20.8290155440415,25.0777202072539,41.5544041450777
ENSG00000215068	AC025171.1	lncRNA_intergenic	0.00334539	11_Weak_Txn,6_Weak_Enhancer,7_Weak_Enhancer,13_Heterochrom/lo,12_Repressed,8_Insulator,2_Weak_Promoter,5_Strong_Enhancer,4_Strong_Enhancer,1_Active_Promoter,10_Txn_Elongation,9_Txn_Transition,3_Poised_Promoter	19.1882204069149,1.7194818027671,2.96489615385262,58.5731258707061,1.58016882246082,0.640268341335287,1.81779072131858,1.85072841026917,0.908979385376002,1.81627827641779,6.68987989506993,2.21909276832873,0.0673878228019554
CATG00000080245	CATG00000080245.1	short_ncRNA	0.0478197	13_Heterochrom/lo	100
ENSG00000213757	CTC-451P13.1	pseudogene	0.0343531	13_Heterochrom/lo	100
ENSG00000251552	COQ10BP2	pseudogene	0.0242669	11_Weak_Txn	100
CATG00000080370	CATG00000080370.1	lncRNA_intergenic	0.0478197	13_Heterochrom/lo	100
CATG00000080576	CATG00000080576.1	lncRNA_divergent	0.0242669	7_Weak_Enhancer,5_Strong_Enhancer,4_Strong_Enhancer,1_Active_Promoter	17.639902676399,24.3714517437145,56.8126520681265,1.29764801297648
ENSG00000164621	SMAD5-AS1	lncRNA_divergent	0.0190083	11_Weak_Txn,7_Weak_Enhancer,5_Strong_Enhancer,4_Strong_Enhancer,1_Active_Promoter	53.9514036329323,4.74168435951875,4.74168435951875,14.1778721396556,22.481717386176
CATG00000081558	CATG00000081558.1	short_ncRNA	0.0187257	13_Heterochrom/lo	100
CATG00000078059	CATG00000078059.1	lncRNA_divergent	0.0226788	1_Active_Promoter,4_Strong_Enhancer,5_Strong_Enhancer	8.60215053763441,86.2365591397849,5.59139784946237
ENSG00000241956	CTC-340A15.2	lncRNA_intergenic	0.001315	6_Weak_Enhancer,13_Heterochrom/lo,8_Insulator,7_Weak_Enhancer,5_Strong_Enhancer,4_Strong_Enhancer,11_Weak_Txn,15_Repetitive/CNV,12_Repressed	0.316774972259107,97.8948257849567,0.235636708741053,0.336807729734599,0.23541287904859,0.0784523072084912,0.873159630300497,0.0112474420462958,0.0224389266694757
ENSG00000248596	RP11-844P9.2	lncRNA_intergenic	0.0426155	13_Heterochrom/lo,12_Repressed,3_Poised_Promoter,7_Weak_Enhancer,11_Weak_Txn,5_Strong_Enhancer,8_Insulator,6_Weak_Enhancer,2_Weak_Promoter	72.9495143932103,9.45489544142095,0.875842155919153,3.15688161693936,8.92904016099396,1.22670399860005,0.527605214804445,0.879342024674075,2.03954851693062
ENSG00000261730	RP4-668J24.2	lncRNA_divergent	0.000188912	13_Heterochrom/lo,7_Weak_Enhancer,12_Repressed,6_Weak_Enhancer,3_Poised_Promoter,11_Weak_Txn,5_Strong_Enhancer,4_Strong_Enhancer,8_Insulator,1_Active_Promoter,2_Weak_Promoter	72.5238724095896,4.34805696132393,7.39698385726423,1.4344224446825,1.20147020797163,8.31401684459385,3.23570425917033,0.601427727088028,0.138986369177348,0.416035610062428,0.416497358797237
ENSG00000202351	RN7SKP204	lncRNA_intergenic	0.0478197	13_Heterochrom/lo	100
CATG00000082927	CATG00000082927.1	lncRNA_intergenic	0.00367193	13_Heterochrom/lo	100
CATG00000087905	CATG00000087905.1	lncRNA_divergent	0.00300616	13_Heterochrom/lo,2_Weak_Promoter,1_Active_Promoter	1.97287299630086,12.3921085080148,85.7583230579531
ENSG00000272540	XXbac-BPG252P9.9	lncRNA_divergent	0.0198732	4_Strong_Enhancer,2_Weak_Promoter	12.8322639780018,87.2593950504125
CATG00000087998	CATG00000087998.1	lncRNA_sense_intronic	0.026892	5_Strong_Enhancer	100
CATG00000088033	CATG00000088033.1	lncRNA_divergent	0.0473844	2_Weak_Promoter,1_Active_Promoter	22.1476510067114,77.9642058165548
CATG00000083706	CATG00000083706.1	lncRNA_intergenic	0.0154867	13_Heterochrom/lo	100
CATG00000083922	CATG00000083922.1	lncRNA_antisense	0.0478197	10_Txn_Elongation	100
CATG00000083943	CATG00000083943.1	sense_overlap_RNA	0.026892	13_Heterochrom/lo	100
CATG00000083982	CATG00000083982.1	lncRNA_antisense	0.0122618	11_Weak_Txn	100
ENSG00000215190	LINC00680	lncRNA_intergenic	3.65013e-05	13_Heterochrom/lo,11_Weak_Txn,8_Insulator,6_Weak_Enhancer,2_Weak_Promoter,1_Active_Promoter	19.6983106181289,76.3093201172144,0.788640431097213,1.18197730446241,0.85354101520247,1.18197730446241
CATG00000089122	CATG00000089122.1	lncRNA_intergenic	0.00786337	13_Heterochrom/lo,12_Repressed,8_Insulator,7_Weak_Enhancer,6_Weak_Enhancer,11_Weak_Txn,5_Strong_Enhancer	86.468523732468,8.85222574585587,0.435127783538027,1.04378608892572,0.695857392617144,2.34309587127506,0.173964348154286
ENSG00000272008	RP11-393I2.4	lncRNA_divergent	0.00803355	13_Heterochrom/lo,6_Weak_Enhancer,4_Strong_Enhancer,2_Weak_Promoter,1_Active_Promoter	5.87751746814632,28.8121660501439,28.7916152897657,4.13070283600493,32.4907521578298
ENSG00000234426	RP11-459O1.2	lncRNA_intergenic	0.0176238	13_Heterochrom/lo,12_Repressed,3_Poised_Promoter,8_Insulator,6_Weak_Enhancer,11_Weak_Txn,7_Weak_Enhancer	85.7283447114106,7.13848745456157,0.354863019771256,0.266867630109052,0.844046458019328,3.63573898395248,2.04162603067648
CATG00000089225	CATG00000089225.1	lncRNA_sense_intronic	0.0420634	11_Weak_Txn,6_Weak_Enhancer,13_Heterochrom/lo	39.4425931535898,12.1478339897001,48.4701605574068
ENSG00000271860	RP11-436D23.1	lncRNA_intergenic	0.0448241	13_Heterochrom/lo,6_Weak_Enhancer,7_Weak_Enhancer,8_Insulator,12_Repressed,5_Strong_Enhancer	98.4303619324387,0.311350541230872,0.384915902455073,0.348270300155812,0.402461926498609,0.128122529734571
ENSG00000228506	RP11-98I9.4	lncRNA_divergent	0.0433886	1_Active_Promoter,2_Weak_Promoter,6_Weak_Enhancer,11_Weak_Txn,10_Txn_Elongation,8_Insulator,13_Heterochrom/lo	4.75050403225806,1.01058467741935,2.01864919354839,59.9798387096774,3.53074596774194,2.52520161290323,26.2121975806452
ENSG00000219565	ZNF259P1	pseudogene	0.0443599	4_Strong_Enhancer,6_Weak_Enhancer,7_Weak_Enhancer,13_Heterochrom/lo	21.1767250703007,8.67402119835605,8.67402119835605,61.5401254596582
CATG00000085289	CATG00000085289.1	lncRNA_intergenic	0.0478197	13_Heterochrom/lo	100
ENSG00000213149	CNN2P9	pseudogene	0.0362359	1_Active_Promoter,4_Strong_Enhancer,5_Strong_Enhancer,7_Weak_Enhancer,6_Weak_Enhancer	49.5657982631931,13.3934535738143,13.3934535738143,20.0734802939212,3.70741482965932
ENSG00000240050	RP1-93H18.1	lncRNA_divergent	0.0478607	13_Heterochrom/lo,7_Weak_Enhancer,5_Strong_Enhancer,8_Insulator,11_Weak_Txn,10_Txn_Elongation,6_Weak_Enhancer,2_Weak_Promoter,1_Active_Promoter,4_Strong_Enhancer	76.0787648243455,5.02125755202506,3.76281047214142,1.25576191541732,3.94182143656299,2.68605952114567,1.61646900872678,1.79368986350414,3.16133363168494,0.716938912508391
ENSG00000232362	ATP5LP2	pseudogene	0.0478197	13_Heterochrom/lo	100
CATG00000085786	CATG00000085786.1	sense_overlap_RNA	0.0425374	11_Weak_Txn	100
ENSG00000227220	RP11-69I8.3	lncRNA_divergent	0.0432656	1_Active_Promoter,2_Weak_Promoter,6_Weak_Enhancer,7_Weak_Enhancer,11_Weak_Txn,5_Strong_Enhancer,13_Heterochrom/lo,8_Insulator	0.258453868608351,0.131850831447407,2.10305356030044,6.43838761520548,16.6650267309521,2.49532618321362,71.5392436616485,0.394896520056414
ENSG00000236166	RP3-523C21.2	lncRNA_divergent	0.0420022	1_Active_Promoter,2_Weak_Promoter,6_Weak_Enhancer,7_Weak_Enhancer,11_Weak_Txn,5_Strong_Enhancer,13_Heterochrom/lo,8_Insulator	0.147102282055492,0.131998029880151,2.10540141191923,6.44557543917255,16.6836315875882,2.49811196847808,71.6191101625349,0.395337383024134
CATG00000086041	CATG00000086041.1	lncRNA_intergenic	0.026892	13_Heterochrom/lo	100
CATG00000086045	CATG00000086045.1	lncRNA_intergenic	0.0343531	13_Heterochrom/lo	100
CATG00000090176	CATG00000090176.1	lncRNA_intergenic	0.0361575	5_Strong_Enhancer,7_Weak_Enhancer,11_Weak_Txn	67.1596822788277,11.0106820049302,21.9391947411668
ENSG00000215878	MARCKSL1P2	pseudogene	0.0323676	13_Heterochrom/lo,2_Weak_Promoter,4_Strong_Enhancer,1_Active_Promoter	38.0519480519481,13.0519480519481,26.038961038961,23.0519480519481
ENSG00000233452	STXBP5-AS1	lncRNA_intergenic	0.0163003	13_Heterochrom/lo,7_Weak_Enhancer,12_Repressed,11_Weak_Txn,8_Insulator,6_Weak_Enhancer,4_Strong_Enhancer,1_Active_Promoter,5_Strong_Enhancer,2_Weak_Promoter	83.4779940382255,3.07568385060494,0.164935121865685,8.49580264772927,0.329596265123619,1.86661625460284,0.603300894266176,1.18523145712783,0.658370594423987,0.164935121865685
ENSG00000227681	RP11-307P5.1	lncRNA_intergenic	0.00627729	2_Weak_Promoter,3_Poised_Promoter,6_Weak_Enhancer,13_Heterochrom/lo,12_Repressed,8_Insulator,7_Weak_Enhancer,5_Strong_Enhancer,4_Strong_Enhancer,11_Weak_Txn	0.467829164869915,0.0900621676009774,1.30556453931292,85.4833710651143,1.84234404197211,0.225267715969527,2.43033096162139,1.61864848354176,0.0900621676009774,6.46246586172201
ENSG00000271551	RP11-230C9.2	lncRNA_divergent	0.026892	2_Weak_Promoter,1_Active_Promoter	2.16138328530259,97.9827089337176
CATG00000086741	CATG00000086741.1	lncRNA_intergenic	0.0154867	4_Strong_Enhancer,5_Strong_Enhancer	69.849537037037,30.2083333333333
CATG00000095152	CATG00000095152.1	lncRNA_intergenic	0.0478197	4_Strong_Enhancer	100
CATG00000095444	CATG00000095444.1	lncRNA_intergenic	0.0001692	13_Heterochrom/lo,12_Repressed,15_Repetitive/CNV,3_Poised_Promoter,7_Weak_Enhancer,8_Insulator,6_Weak_Enhancer,5_Strong_Enhancer,11_Weak_Txn,2_Weak_Promoter	85.9093290931102,9.10901107637822,0.0726379126538135,0.289828885315216,0.797210125941854,0.507381240626637,0.652657065934265,0.5066584753266,2.0971035180601,0.0726379126538135
CATG00000091684	CATG00000091684.1	uncertain_coding	0.0326054	12_Repressed,13_Heterochrom/lo,8_Insulator	3.20139402939784,96.4340065931338,0.368737327527943
ENSG00000223561	AC003090.1	lncRNA_intergenic	0.00362524	13_Heterochrom/lo,12_Repressed,6_Weak_Enhancer,2_Weak_Promoter,8_Insulator,7_Weak_Enhancer,11_Weak_Txn,3_Poised_Promoter,1_Active_Promoter	86.9665876296592,5.73857635464535,1.57199711829672,0.770785683810003,0.981317889641955,0.70119115065293,2.86841387414231,0.210182484559806,0.210182484559806
CATG00000095631	CATG00000095631.1	lncRNA_intergenic	0.0425374	12_Repressed,13_Heterochrom/lo	2.54129606099111,97.5857687420584
CATG00000092090	CATG00000092090.1	lncRNA_intergenic	0.0028985	2_Weak_Promoter,6_Weak_Enhancer	63.6186770428016,36.5758754863813
ENSG00000214765	SEPT7P2	pseudogene	0.0173306	11_Weak_Txn,8_Insulator,2_Weak_Promoter,1_Active_Promoter	94.4762494197741,1.77272827744745,1.32844101589266,2.43584359320086
ENSG00000160828	STAG3L2	pseudogene	0.000209231	11_Weak_Txn,10_Txn_Elongation,9_Txn_Transition,7_Weak_Enhancer,5_Strong_Enhancer,4_Strong_Enhancer,13_Heterochrom/lo,6_Weak_Enhancer,2_Weak_Promoter,1_Active_Promoter,8_Insulator	14.08358672779,29.6386620772686,2.26691568781803,4.12634221886078,5.0473088736938,1.95718276814793,40.6485869078673,0.517079043635297,0.516050030613137,1.03055654169304,0.206317110943039
ENSG00000123965	PMS2P5	pseudogene	0.0386101	1_Active_Promoter,2_Weak_Promoter,11_Weak_Txn,13_Heterochrom/lo,7_Weak_Enhancer,6_Weak_Enhancer,8_Insulator	1.60478288231592,0.664105196912987,27.494948825809,68.5899771455069,0.665761319598556,0.332880659799278,0.665761319598556
ENSG00000127957	PMS2P3	pseudogene	0.0161846	11_Weak_Txn,10_Txn_Elongation,6_Weak_Enhancer,2_Weak_Promoter,1_Active_Promoter,4_Strong_Enhancer,5_Strong_Enhancer,9_Txn_Transition,7_Weak_Enhancer,13_Heterochrom/lo,8_Insulator	43.1898567811515,30.5427240572875,0.969771352364754,2.42080442219602,3.28185701308491,0.773594387212741,0.193760992674771,1.25823846614739,0.775043970699086,16.1396625369644,0.484160884439204
ENSG00000223705	NSUN5P1	pseudogene	0.0198732	2_Weak_Promoter,1_Active_Promoter,6_Weak_Enhancer,11_Weak_Txn,10_Txn_Elongation,9_Txn_Transition	15.5096460580283,6.09144766823637,6.09144766823637,9.12957618107246,38.9639981771229,24.3202187452529
CATG00000096149	CATG00000096149.1	lncRNA_intergenic	0.000513386	5_Strong_Enhancer,4_Strong_Enhancer	23.5294117647059,76.6806722689076
CATG00000096540	CATG00000096540.1	lncRNA_divergent	0.0343531	1_Active_Promoter,4_Strong_Enhancer,2_Weak_Promoter	22.4195338512764,44.5061043285239,33.2963374028857
ENSG00000235333	PVRIG2P	pseudogene	0.0135542	11_Weak_Txn,7_Weak_Enhancer,13_Heterochrom/lo,6_Weak_Enhancer,2_Weak_Promoter,1_Active_Promoter,10_Txn_Elongation,4_Strong_Enhancer,5_Strong_Enhancer,9_Txn_Transition	23.2543050026975,1.60754122741787,53.8077949346048,1.16938599944593,2.19004709621918,1.45954536838575,11.2834084248283,1.02139014041381,1.16865695580537,3.06489946488197
ENSG00000272752	STAG3L5P-PVRIG2P-PILRB	lncRNA_intergenic	0.018472	11_Weak_Txn,7_Weak_Enhancer,13_Heterochrom/lo,6_Weak_Enhancer,2_Weak_Promoter,1_Active_Promoter,10_Txn_Elongation,4_Strong_Enhancer,5_Strong_Enhancer,9_Txn_Transition,8_Insulator	22.1506935724434,1.89059653714872,53.5692599732357,0.945593029493778,1.77092360386491,1.18022272135071,14.1508822194318,0.825920096209964,0.945003507654941,2.47834981046873,0.11849388960614
CATG00000093323	CATG00000093323.1	lncRNA_sense_intronic	0.0473844	11_Weak_Txn,7_Weak_Enhancer,13_Heterochrom/lo	18.2564102564103,61.6410256410256,20.3076923076923
ENSG00000242154	RP4-778K6.3	lncRNA_antisense	0.0116	2_Weak_Promoter,4_Strong_Enhancer,5_Strong_Enhancer,11_Weak_Txn	1.52477763659466,8.5133418043202,25.4553155442609,64.6336298178738
CATG00000096757	CATG00000096757.1	lncRNA_intergenic	0.0478197	11_Weak_Txn,7_Weak_Enhancer	58.5623678646934,41.6490486257928
ENSG00000199043	MIR335	small_RNA	0.0478197	11_Weak_Txn	100
ENSG00000232053	AC009784.3	lncRNA_intergenic	0.00710053	6_Weak_Enhancer,13_Heterochrom/lo,7_Weak_Enhancer,8_Insulator,2_Weak_Promoter	0.205563145434334,99.2452077693959,0.127707960321434,0.297631674968391,0.127495820852461
ENSG00000213188	YBX1P4	pseudogene	0.0402415	11_Weak_Txn,10_Txn_Elongation	58.3019988125866,41.7177914110429
ENSG00000249188	ENPP7P1	pseudogene	0.000137087	3_Poised_Promoter,12_Repressed,15_Repetitive/CNV,13_Heterochrom/lo,6_Weak_Enhancer,5_Strong_Enhancer,4_Strong_Enhancer,7_Weak_Enhancer,8_Insulator,11_Weak_Txn,2_Weak_Promoter	0.504518019006107,1.8411723498652,0.142227379832016,85.3484570805884,2.4107894680979,0.283747160759395,0.425266941686774,1.41944340270161,1.13428104413294,5.94595359566383,0.566786722614153
ENSG00000253893	FAM85B	lncRNA_antisense	0.000199392	13_Heterochrom/lo,6_Weak_Enhancer,5_Strong_Enhancer,4_Strong_Enhancer,12_Repressed,7_Weak_Enhancer,8_Insulator,11_Weak_Txn,2_Weak_Promoter,1_Active_Promoter	86.1845935840506,2.3900218167533,0.281302831968909,0.421603496292555,0.842505489263492,1.40721566316616,1.12450982455402,5.89473241155797,0.84320699258511,0.632755996099642
CATG00000097967	CATG00000097967.1	lncRNA_divergent	0.0478197	2_Weak_Promoter,4_Strong_Enhancer,5_Strong_Enhancer,7_Weak_Enhancer,11_Weak_Txn	24.8447204968944,17.8349600709849,17.8349600709849,17.8349600709849,22.0053238686779
CATG00000101671	CATG00000101671.1	lncRNA_intergenic	0.0478197	7_Weak_Enhancer,11_Weak_Txn	20.7041072925398,79.3797150041911
CATG00000098072	CATG00000098072.1	lncRNA_divergent	0.0292278	1_Active_Promoter,2_Weak_Promoter,6_Weak_Enhancer,13_Heterochrom/lo	20.5813408345054,37.5996249413971,9.42334739803094,32.6300984528833
ENSG00000254061	RP11-359B20.1	pseudogene	0.0122618	11_Weak_Txn	100
ENSG00000253161	RP11-150O12.1	lncRNA_intergenic	0.02344	13_Heterochrom/lo,7_Weak_Enhancer,6_Weak_Enhancer	99.5095541792245,0.368908558555794,0.123378735889708
CATG00000098612	CATG00000098612.1	lncRNA_sense_intronic	0.0362359	4_Strong_Enhancer,5_Strong_Enhancer,6_Weak_Enhancer,7_Weak_Enhancer,11_Weak_Txn	11.6293532338308,31.1256218905473,12.4689054726368,12.5,32.4626865671642
CATG00000098739	CATG00000098739.1	lncRNA_sense_intronic	0.0239185	11_Weak_Txn	100
CATG00000102464	CATG00000102464.1	lncRNA_divergent	0.0242669	13_Heterochrom/lo,6_Weak_Enhancer,4_Strong_Enhancer,1_Active_Promoter	18.2041820418204,24.7232472324723,49.3234932349324,8.11808118081181
CATG00000098934	CATG00000098934.1	lncRNA_intergenic	1.33244e-05	13_Heterochrom/lo,6_Weak_Enhancer,8_Insulator,11_Weak_Txn,10_Txn_Elongation,5_Strong_Enhancer,7_Weak_Enhancer,4_Strong_Enhancer,1_Active_Promoter,2_Weak_Promoter,9_Txn_Transition,12_Repressed	33.7170525646645,0.874582509887755,0.771027019267986,37.7908332884764,14.8704659228101,4.05353101153721,4.00662345019212,1.18114777419777,1.69251709050083,0.462154825711495,0.56468501444394,0.0515214198380536
CATG00000102488	CATG00000102488.1	uncertain_coding	0.000170627	13_Heterochrom/lo,7_Weak_Enhancer,6_Weak_Enhancer,4_Strong_Enhancer,1_Active_Promoter	81.0921198668147,7.1165371809101,3.56492785793563,2.66814650388457,5.60266370699223
ENSG00000254325	RP11-318K15.2	lncRNA_sense_intronic	0.00818494	11_Weak_Txn,5_Strong_Enhancer,7_Weak_Enhancer,4_Strong_Enhancer,6_Weak_Enhancer,8_Insulator,9_Txn_Transition,10_Txn_Elongation,13_Heterochrom/lo,12_Repressed,2_Weak_Promoter,1_Active_Promoter	43.1400807049329,6.80021411512806,5.46611216338631,1.75255291114222,0.516758626369102,1.03197315325702,0.412789261302808,7.51719097422383,32.5784402536441,0.103454665239232,0.103454665239232,0.618154492300091
ENSG00000236814	RP11-446E9.1	pseudogene	0.0425374	13_Heterochrom/lo	100
CATG00000098999	CATG00000098999.1	lncRNA_intergenic	0.00147848	13_Heterochrom/lo,6_Weak_Enhancer,7_Weak_Enhancer,11_Weak_Txn,5_Strong_Enhancer,12_Repressed	86.7815530698558,1.50619379943959,2.10942253806802,7.81492972347634,1.35294515351157,0.451482530405583
CATG00000099014	CATG00000099014.1	lncRNA_intergenic	0.0363006	13_Heterochrom/lo,7_Weak_Enhancer,5_Strong_Enhancer,6_Weak_Enhancer,11_Weak_Txn	90.1102841176034,1.85888083875275,0.372147078459979,0.124255087658564,7.543705645261
ENSG00000253554	RP11-32K4.1	lncRNA_intergenic	0.00127339	13_Heterochrom/lo,8_Insulator,12_Repressed	99.3951125090733,0.116896329571856,0.488719941464382
ENSG00000254266	RP11-594N15.2	lncRNA_divergent	0.0086519	13_Heterochrom/lo,7_Weak_Enhancer,11_Weak_Txn,6_Weak_Enhancer,5_Strong_Enhancer,8_Insulator,2_Weak_Promoter,1_Active_Promoter,4_Strong_Enhancer	92.5866489069339,1.44792640409544,2.68923543548122,1.48784568290051,0.522160214721588,0.563082490481559,0.356264518380922,0.241120467958259,0.12076083337011
ENSG00000207359	RNU6-925P	small_RNA	0.0336493	11_Weak_Txn,7_Weak_Enhancer,5_Strong_Enhancer,2_Weak_Promoter,1_Active_Promoter	68.0539134547174,11.8526838496098,13.0172617640104,1.23551667060771,5.91747458027903
ENSG00000253901	RP11-122C21.1	lncRNA_intergenic	0.0235598	13_Heterochrom/lo,15_Repetitive/CNV	99.9454326586909,0.0551157567996666
ENSG00000246662	LINC00535	lncRNA_divergent	0.00345402	13_Heterochrom/lo,12_Repressed,2_Weak_Promoter,6_Weak_Enhancer,7_Weak_Enhancer,8_Insulator,1_Active_Promoter	96.5817135101556,2.7068695810841,0.164425464214909,0.164425464214909,0.0412088756947591,0.328645909147755,0.0168115811292052
ENSG00000253773	KB-1047C11.2	lncRNA_divergent	0.00378987	1_Active_Promoter,2_Weak_Promoter,6_Weak_Enhancer,13_Heterochrom/lo,8_Insulator,12_Repressed,7_Weak_Enhancer,11_Weak_Txn,5_Strong_Enhancer,4_Strong_Enhancer	0.324106178802867,0.0369723847556052,0.553298175845076,89.9670559497028,0.552930291419648,2.72326445923749,0.848709369464489,4.19480216095311,0.773477004464277,0.0369723847556052
CATG00000103306	CATG00000103306.1	lncRNA_intergenic	0.000120824	13_Heterochrom/lo,7_Weak_Enhancer,6_Weak_Enhancer,5_Strong_Enhancer,11_Weak_Txn,8_Insulator,2_Weak_Promoter,3_Poised_Promoter,12_Repressed	93.5155859645729,0.929194268491208,0.36345760198572,0.524233193108006,2.82122882516964,0.282666860080912,0.121085376271296,0.121085376271296,1.33052882678143
ENSG00000253666	KB-1615E4.2	lncRNA_intergenic	0.00754067	4_Strong_Enhancer,5_Strong_Enhancer,7_Weak_Enhancer,6_Weak_Enhancer,13_Heterochrom/lo,11_Weak_Txn	4.30187841288747,15.5612528135819,11.1271486681538,1.0123848071624,31.8976916011426,36.1622238147629
ENSG00000260368	RP11-521I2.3	lncRNA_intergenic	0.0120278	11_Weak_Txn	100
CATG00000103390	CATG00000103390.1	lncRNA_intergenic	0.0134501	13_Heterochrom/lo,7_Weak_Enhancer,5_Strong_Enhancer,4_Strong_Enhancer	88.905064407976,7.0628198341274,0.886712546320805,3.15863772719252
ENSG00000202360	RN7SKP249	lncRNA_intergenic	0.0216251	11_Weak_Txn	100
CATG00000100023	CATG00000100023.1	lncRNA_divergent	0.0296022	2_Weak_Promoter,1_Active_Promoter,6_Weak_Enhancer,13_Heterochrom/lo	0.480015673981191,5.88753918495298,3.92829153605016,89.7335423197492
CATG00000100041	CATG00000100041.1	uncertain_coding	0.0136704	1_Active_Promoter,4_Strong_Enhancer,5_Strong_Enhancer,7_Weak_Enhancer,11_Weak_Txn,13_Heterochrom/lo,6_Weak_Enhancer,2_Weak_Promoter,8_Insulator	2.71471125685249,1.75348569426018,4.26043205086485,14.0404015119277,29.9606998923628,44.0599264061679,2.00881123432376,0.752209066559864,0.501889909634784
CATG00000103484	CATG00000103484.1	lncRNA_intergenic	0.0426903	11_Weak_Txn,7_Weak_Enhancer,6_Weak_Enhancer,13_Heterochrom/lo	34.9478641103263,20.2152707702657,6.76084762865792,38.1769256643121
ENSG00000247081	RP11-318M2.2	lncRNA_divergent	1.0787e-05	13_Heterochrom/lo,12_Repressed,7_Weak_Enhancer,11_Weak_Txn,6_Weak_Enhancer,5_Strong_Enhancer,4_Strong_Enhancer,8_Insulator,2_Weak_Promoter,1_Active_Promoter	62.5881494132555,1.37802324940775,6.20971296347309,23.6956641507355,1.93308908600077,3.44746845903807,0.138422125502727,0.138422125502727,0.138422125502727,0.365682331551981
ENSG00000251003	RP11-152P17.2	lncRNA_intergenic	0.0317116	13_Heterochrom/lo,8_Insulator,7_Weak_Enhancer,12_Repressed,5_Strong_Enhancer,14_Repetitive/CNV,6_Weak_Enhancer,4_Strong_Enhancer,1_Active_Promoter,15_Repetitive/CNV	94.2611748837641,1.28706971300522,0.965213078369593,1.35629386723949,1.21392047786076,0.143087040453311,0.572348161813245,0.0717219329953006,0.0717219329953006,0.0717219329953006
ENSG00000253582	RP11-649G15.2	lncRNA_divergent	0.00145448	13_Heterochrom/lo,8_Insulator,7_Weak_Enhancer,5_Strong_Enhancer,4_Strong_Enhancer,6_Weak_Enhancer,2_Weak_Promoter,11_Weak_Txn,1_Active_Promoter	90.0052843792302,1.01633814235973,2.17672991031033,1.30516928110726,0.869388966505722,1.59544819498635,1.15966788038482,0.869388966505722,1.02502479314913
CATG00000100233	CATG00000100233.1	lncRNA_divergent	0.00515829	3_Poised_Promoter,12_Repressed,13_Heterochrom/lo,8_Insulator,15_Repetitive/CNV,6_Weak_Enhancer,7_Weak_Enhancer,5_Strong_Enhancer,4_Strong_Enhancer,11_Weak_Txn	0.106579763935566,0.120070873294499,93.9006694588266,0.420772710783594,0.0301301442349492,0.721024844627391,1.41206944623493,1.23053907474974,0.0301301442349492,2.03940603142529
CATG00000103812	CATG00000103812.1	lncRNA_sense_intronic	0.030347	13_Heterochrom/lo	100
ENSG00000253819	RP11-973F15.1	lncRNA_intergenic	9.45924e-05	13_Heterochrom/lo,7_Weak_Enhancer,5_Strong_Enhancer,11_Weak_Txn,8_Insulator,4_Strong_Enhancer,6_Weak_Enhancer,2_Weak_Promoter,1_Active_Promoter	60.7948585499108,8.10481915874671,5.96413280811781,22.3800756132884,0.635709373702674,0.634441757802968,0.889866361593773,0.44461627682196,0.190459288930861
ENSG00000255364	RP11-94A24.1	lncRNA_intergenic	0.000276951	13_Heterochrom/lo,7_Weak_Enhancer,5_Strong_Enhancer,11_Weak_Txn,8_Insulator,4_Strong_Enhancer,6_Weak_Enhancer,2_Weak_Promoter,1_Active_Promoter	59.6609968016463,8.48548110891119,6.39596435377283,22.7402572798764,0.521543382082533,0.743682230006575,0.819090568014235,0.448735331592379,0.223253256860116
ENSG00000255325	RP11-96B2.1	lncRNA_intergenic	2.79266e-06	13_Heterochrom/lo,7_Weak_Enhancer,5_Strong_Enhancer,4_Strong_Enhancer,11_Weak_Txn,8_Insulator,6_Weak_Enhancer,2_Weak_Promoter,1_Active_Promoter	51.4114788815669,8.6177611988433,7.21004482762328,1.07607795921439,29.1406426367673,0.431613686937639,1.18519075927459,0.64930178557991,0.323038388355568
ENSG00000253336	RP11-468O2.1	pseudogene	0.0140897	13_Heterochrom/lo	100
CATG00000100699	CATG00000100699.1	lncRNA_intergenic	0.00114568	5_Strong_Enhancer,7_Weak_Enhancer,13_Heterochrom/lo,4_Strong_Enhancer,11_Weak_Txn,6_Weak_Enhancer	8.52692978412075,6.43227966084708,57.4094489767283,1.2046743771172,26.0638617731364,0.402894425624887
CATG00000103960	CATG00000103960.1	lncRNA_intergenic	0.0212681	11_Weak_Txn,7_Weak_Enhancer,5_Strong_Enhancer,6_Weak_Enhancer,13_Heterochrom/lo	65.1610311838165,8.05521069159425,4.39275542247864,0.733951654129847,21.7081720587161
ENSG00000253111	RP11-136O12.2	lncRNA_intergenic	0.00172985	13_Heterochrom/lo,7_Weak_Enhancer,11_Weak_Txn,6_Weak_Enhancer,5_Strong_Enhancer,4_Strong_Enhancer,8_Insulator	44.0176756415528,13.7310545732537,29.549363804317,1.39343360341003,9.04110223725437,1.97026646666705,0.348647975583059
ENSG00000253438	PCAT1	lncRNA_intergenic	0.0372806	4_Strong_Enhancer,5_Strong_Enhancer,11_Weak_Txn,7_Weak_Enhancer,13_Heterochrom/lo,8_Insulator,6_Weak_Enhancer,14_Repetitive/CNV	0.445168921842994,4.56305357606532,17.1440523931797,5.61062866045411,71.0565188540434,0.289951242029947,0.868699691295693,0.0579902484059894
ENSG00000249859	PVT1	lncRNA_intergenic	0.00301365	1_Active_Promoter,4_Strong_Enhancer,2_Weak_Promoter,6_Weak_Enhancer,5_Strong_Enhancer,7_Weak_Enhancer,9_Txn_Transition,10_Txn_Elongation,11_Weak_Txn,13_Heterochrom/lo	0.617774740836892,3.66168704324169,0.153173589113752,1.06865885472895,10.3746529462419,9.56382359889349,11.640684734207,34.6050382171915,21.9177943003168,6.45285022264784
ENSG00000254275	RP11-89M16.1	lncRNA_intergenic	0.0117603	13_Heterochrom/lo,7_Weak_Enhancer,5_Strong_Enhancer,11_Weak_Txn,6_Weak_Enhancer,12_Repressed,8_Insulator,1_Active_Promoter	87.6190148537418,4.04973036201158,1.291854094455,4.64577223115759,0.518633834191989,1.46344190526977,0.0864389723653315,0.344465755545426
CATG00000104122	CATG00000104122.1	lncRNA_intergenic	0.0227425	13_Heterochrom/lo,6_Weak_Enhancer,7_Weak_Enhancer,11_Weak_Txn,5_Strong_Enhancer,4_Strong_Enhancer	75.0593607305936,0.917808219178082,4.57534246575342,14.6164383561644,3.65753424657534,1.20091324200913
CATG00000104126	CATG00000104126.1	lncRNA_sense_intronic	0.0372673	11_Weak_Txn,10_Txn_Elongation,9_Txn_Transition,5_Strong_Enhancer,7_Weak_Enhancer,8_Insulator,4_Strong_Enhancer,6_Weak_Enhancer	41.5419696374758,36.0556157423396,1.42303634703542,10.2280737443171,9.47870885944205,0.189706640678592,0.852497173323745,0.285269586855837
CATG00000104190	CATG00000104190.1	lncRNA_intergenic	0.0242669	5_Strong_Enhancer	100
ENSG00000251218	RP11-1057B8.2	lncRNA_intergenic	0.0151781	6_Weak_Enhancer,7_Weak_Enhancer,13_Heterochrom/lo,11_Weak_Txn,8_Insulator,5_Strong_Enhancer,2_Weak_Promoter,4_Strong_Enhancer,12_Repressed	0.451785090112015,1.89860805765078,91.0580525873925,3.85601677778903,0.196328878638699,2.09167023281796,0.0656607397776682,0.130994809208184,0.261662948069215
ENSG00000253716	RP13-582O9.5	lncRNA_divergent	0.00050554	7_Weak_Enhancer,5_Strong_Enhancer,4_Strong_Enhancer,2_Weak_Promoter	6.2664907651715,13.2585751978892,79.221635883905,1.45118733509235
CATG00000104450	CATG00000104450.1	lncRNA_sense_intronic	0.0374541	11_Weak_Txn,7_Weak_Enhancer	76.2631578947368,23.7894736842105
CATG00000101363	CATG00000101363.1	lncRNA_divergent	0.0260484	2_Weak_Promoter,1_Active_Promoter,4_Strong_Enhancer,9_Txn_Transition,11_Weak_Txn,7_Weak_Enhancer,5_Strong_Enhancer	1.32927166989754,16.6435890335087,22.1822209914151,5.56632511769593,27.7208529493215,5.56632511769593,21.1575740792024
ENSG00000228166	MTND1P11	pseudogene	0.0161225	13_Heterochrom/lo	100
CATG00000104629	CATG00000104629.1	lncRNA_sense_intronic	0.011718	10_Txn_Elongation,11_Weak_Txn	48.502024291498,51.5789473684211
CATG00000104883	CATG00000104883.1	lncRNA_antisense	0.00270269	13_Heterochrom/lo	100
CATG00000107960	CATG00000107960.1	lncRNA_divergent	0.0121117	4_Strong_Enhancer,1_Active_Promoter	41.3690476190476,58.9285714285714
ENSG00000234840	RP11-399D6.2	lncRNA_intergenic	0.0015521	7_Weak_Enhancer,6_Weak_Enhancer,11_Weak_Txn,8_Insulator,13_Heterochrom/lo,5_Strong_Enhancer,4_Strong_Enhancer,12_Repressed,2_Weak_Promoter,1_Active_Promoter	1.07268707508659,0.33276238049605,1.78167467761286,0.484278675288809,92.8361767790714,0.755317784300558,0.362492171406581,2.08319814075622,0.181396998347507,0.120881028016932
CATG00000105114	CATG00000105114.1	lncRNA_intergenic	0.0232675	13_Heterochrom/lo,7_Weak_Enhancer,6_Weak_Enhancer,2_Weak_Promoter,8_Insulator,12_Repressed,11_Weak_Txn,5_Strong_Enhancer,4_Strong_Enhancer	75.0973132061141,1.79268517432607,0.224504498467003,0.223946029565344,0.784090337929532,7.93193381026578,11.5078101875897,2.34780326257532,0.112252249233501
CATG00000108270	CATG00000108270.1	lncRNA_antisense	0.0473844	10_Txn_Elongation	100
CATG00000105380	CATG00000105380.1	uncertain_coding	0.0198732	10_Txn_Elongation,11_Weak_Txn,6_Weak_Enhancer,2_Weak_Promoter,1_Active_Promoter	19.5859872611465,10.6422505307856,15.9501061571125,27.3885350318471,26.5658174097665
ENSG00000215142	RP11-292B8.1	pseudogene	0.00143816	10_Txn_Elongation,11_Weak_Txn,7_Weak_Enhancer,5_Strong_Enhancer,8_Insulator,13_Heterochrom/lo,4_Strong_Enhancer,6_Weak_Enhancer,2_Weak_Promoter,1_Active_Promoter	4.04714300747132,45.4635378301589,2.11021081062121,2.10810621207338,0.281314672559543,42.0940755550879,0.842540951980077,0.282016205408818,1.5454768669543,1.24802693886141
ENSG00000204794	PGM5P1	pseudogene	0.037951	11_Weak_Txn,10_Txn_Elongation,13_Heterochrom/lo,7_Weak_Enhancer,6_Weak_Enhancer,3_Poised_Promoter,2_Weak_Promoter,1_Active_Promoter	8.83737169192096,6.98414915159556,79.3268626492563,1.95796382934153,0.840723413169471,1.39794707073528,0.280706654563229,0.391034145660219
ENSG00000227558	PGM5P2	pseudogene	0.046453	2_Weak_Promoter,6_Weak_Enhancer,9_Txn_Transition,10_Txn_Elongation,11_Weak_Txn,13_Heterochrom/lo,7_Weak_Enhancer,3_Poised_Promoter,1_Active_Promoter	1.54663969708556,1.23706508467051,3.45588870114333,11.8427706311129,12.0894436290531,66.113296907954,2.47166343936161,0.741252358810543,0.526646850602499
CATG00000105473	CATG00000105473.1	lncRNA_intergenic	0.00977177	13_Heterochrom/lo,6_Weak_Enhancer,2_Weak_Promoter,11_Weak_Txn,7_Weak_Enhancer,5_Strong_Enhancer,8_Insulator,4_Strong_Enhancer,12_Repressed,3_Poised_Promoter	51.2448518666135,0.801115982463133,1.59558921216952,10.5048492095124,8.2489703733227,4.25800451707187,2.12966653381161,0.53274877109074,18.070944599442,2.65842965324831
CATG00000108638	CATG00000108638.1	lncRNA_intergenic	0.0473844	11_Weak_Txn	100
ENSG00000228216	RP11-367F23.1	lncRNA_intergenic	0.0419447	11_Weak_Txn,7_Weak_Enhancer,6_Weak_Enhancer,5_Strong_Enhancer,4_Strong_Enhancer,13_Heterochrom/lo,8_Insulator,12_Repressed	29.6351653798199,13.3438397856374,2.79453561222672,8.06144338519442,0.698149883448078,43.5079417937379,0.233103843502908,1.78235380671742
CATG00000109127	CATG00000109127.1	lncRNA_divergent	0.0404658	11_Weak_Txn,13_Heterochrom/lo,6_Weak_Enhancer,2_Weak_Promoter	56.6983122362869,10.6012658227848,10.6012658227848,22.2573839662447
CATG00000106306	CATG00000106306.1	sense_overlap_RNA	0.0121117	13_Heterochrom/lo	100
CATG00000109251	CATG00000109251.1	lncRNA_divergent	0.0346464	4_Strong_Enhancer,1_Active_Promoter,2_Weak_Promoter	64.3160577740017,34.0696686491079,1.78419711129991
CATG00000106616	CATG00000106616.1	lncRNA_intergenic	0.0478197	7_Weak_Enhancer,11_Weak_Txn	63.3147113594041,36.8715083798883
CATG00000109479	CATG00000109479.1	lncRNA_divergent	0.026892	2_Weak_Promoter	100
CATG00000109829	CATG00000109829.1	lncRNA_sense_intronic	0.0323676	11_Weak_Txn,7_Weak_Enhancer,5_Strong_Enhancer	17.7872860635697,36.7359413202934,45.59902200489
CATG00000107111	CATG00000107111.1	lncRNA_divergent	0.000513386	2_Weak_Promoter,4_Strong_Enhancer	57.5862068965517,42.7586206896552
CATG00000109839	CATG00000109839.1	sense_overlap_RNA	0.017082	11_Weak_Txn,7_Weak_Enhancer,6_Weak_Enhancer	50.9813542688911,39.3523061825319,9.86261040235525
ENSG00000261334	RP11-65J3.14	lncRNA_intergenic	0.0473844	11_Weak_Txn,7_Weak_Enhancer,4_Strong_Enhancer,6_Weak_Enhancer	56.2051282051282,10.3076923076923,30.8205128205128,2.82051282051282
ENSG00000235138	RP11-374P20.4	lncRNA_divergent	0.0474552	11_Weak_Txn,7_Weak_Enhancer,5_Strong_Enhancer,4_Strong_Enhancer,9_Txn_Transition	42.7280740414279,13.2437197003085,8.85852798589687,22.0581754076686,13.2437197003085
CATG00000110129	CATG00000110129.1	lncRNA_sense_intronic	0.0478197	11_Weak_Txn	100
CATG00000103252	CATG00000103252.1	lncRNA_intergenic	0.012229	5_Strong_Enhancer,4_Strong_Enhancer,7_Weak_Enhancer,11_Weak_Txn	33.0642267671331,7.19411553641909,3.60602798708288,56.2073914603516
CATG00000117120	CATG00000117120.1	lncRNA_intergenic	0.00765965	7_Weak_Enhancer	100
ENSG00000272853	RP11-398C13.6	lncRNA_divergent	0.034639	11_Weak_Txn,10_Txn_Elongation,5_Strong_Enhancer,6_Weak_Enhancer,2_Weak_Promoter,1_Active_Promoter	54.1916394810712,27.3272134132463,4.55959335407025,1.52492223655261,3.04225779531143,9.42265381989227
CATG00000117436	CATG00000117436.1	lncRNA_intergenic	6.39576e-05	13_Heterochrom/lo,6_Weak_Enhancer,7_Weak_Enhancer,8_Insulator,15_Repetitive/CNV	99.4857750858544,0.0517831702120534,0.206617425423218,0.20635979771072,0.0517831702120534
CATG00000117550	CATG00000117550.1	lncRNA_divergent	0.0346464	4_Strong_Enhancer,1_Active_Promoter	53.4775888717156,46.676970633694
CATG00000117607	CATG00000117607.1	lncRNA_antisense	0.0122618	7_Weak_Enhancer,6_Weak_Enhancer,4_Strong_Enhancer	51.002004008016,20.1402805611222,29.0581162324649
ENSG00000165874	FAM35BP	pseudogene	0.00256448	1_Active_Promoter,2_Weak_Promoter,13_Heterochrom/lo	3.26444435421657,0.816111088554143,95.9275650655731
ENSG00000228566	RP11-170M17.1	lncRNA_intergenic	0.0200318	4_Strong_Enhancer,1_Active_Promoter,2_Weak_Promoter,6_Weak_Enhancer,13_Heterochrom/lo,11_Weak_Txn,8_Insulator,7_Weak_Enhancer,15_Repetitive/CNV,5_Strong_Enhancer,12_Repressed	0.051309375801709,0.112955805336363,0.0377772327331264,0.433122551410397,94.049146112375,2.04946186237998,0.433310497841905,1.16742925931251,0.0377772327331264,0.977979256352354,0.658000456709829
CATG00000115537	CATG00000115537.1	lncRNA_divergent	0.0187257	1_Active_Promoter,6_Weak_Enhancer,13_Heterochrom/lo	10.6894228609926,9.00516505726477,80.3503256231754
CATG00000000130	CATG00000000130.1	lncRNA_sense_intronic	0.0216251	13_Heterochrom/lo	100
ENSG00000272630	RP11-344N10.5	lncRNA_intergenic	0.0154867	7_Weak_Enhancer,13_Heterochrom/lo	5.77671355881473,94.2532175995211
CATG00000000161	CATG00000000161.1	lncRNA_intergenic	0.0226788	4_Strong_Enhancer	100
CATG00000115714	CATG00000115714.1	lncRNA_sense_intronic	0.00596425	7_Weak_Enhancer,5_Strong_Enhancer	28.1496062992126,72.0472440944882
CATG00000116057	CATG00000116057.1	lncRNA_divergent	0.0470649	11_Weak_Txn,6_Weak_Enhancer,2_Weak_Promoter,1_Active_Promoter	40.7466880770775,8.06904857486953,8.06904857486953,43.2356483340024
CATG00000000566	CATG00000000566.1	lncRNA_intergenic	0.0239185	5_Strong_Enhancer,7_Weak_Enhancer	92.6619828259172,7.41608118657299
ENSG00000227560	RP11-139K1.2	pseudogene	0.0478197	5_Strong_Enhancer,7_Weak_Enhancer	7.2093023255814,93.2558139534884
CATG00000000975	CATG00000000975.1	lncRNA_antisense	0.0346464	10_Txn_Elongation	100
CATG00000001046	CATG00000001046.1	sense_overlap_RNA	0.00571502	13_Heterochrom/lo	100
ENSG00000199038	MIR210	small_RNA	0.026892	1_Active_Promoter	100
ENSG00000230980	RPL36AP39	pseudogene	0.0226788	13_Heterochrom/lo	100
CATG00000004641	CATG00000004641.1	lncRNA_sense_intronic	0.0226788	10_Txn_Elongation	100
CATG00000004765	CATG00000004765.1	lncRNA_antisense	0.00596425	5_Strong_Enhancer	100
CATG00000001638	CATG00000001638.1	lncRNA_intergenic	0.0473844	2_Weak_Promoter,6_Weak_Enhancer,13_Heterochrom/lo	31.4471243042672,18.6456400742115,50.0927643784787
ENSG00000254560	RP11-1L12.3	lncRNA_intergenic	0.00277593	13_Heterochrom/lo,6_Weak_Enhancer,7_Weak_Enhancer,11_Weak_Txn,5_Strong_Enhancer,8_Insulator,4_Strong_Enhancer	77.3040551370412,1.17860768285516,4.82021691510392,11.9116311374686,3.4236255810226,0.857509216220548,0.535342202276006
ENSG00000249867	RP11-115J23.1	lncRNA_intergenic	0.00593699	5_Strong_Enhancer,6_Weak_Enhancer,13_Heterochrom/lo,7_Weak_Enhancer,11_Weak_Txn,14_Repetitive/CNV,8_Insulator,2_Weak_Promoter	2.59102608239479,1.29112186850838,84.3229280105295,3.63776455351727,7.68443510783549,0.0235366856131131,0.446026047265412,0.0235366856131131
CATG00000001975	CATG00000001975.1	lncRNA_divergent	0.00190889	4_Strong_Enhancer,5_Strong_Enhancer,9_Txn_Transition,10_Txn_Elongation	16.1983801619838,48.015198480152,26.017398260174,9.81901809819018
CATG00000002025	CATG00000002025.1	short_ncRNA	0.0121117	5_Strong_Enhancer	100
CATG00000005507	CATG00000005507.1	sense_overlap_RNA	0.00603492	13_Heterochrom/lo	100
ENSG00000254477	AP000640.10	lncRNA_divergent	0.0326506	13_Heterochrom/lo,6_Weak_Enhancer,2_Weak_Promoter,4_Strong_Enhancer,1_Active_Promoter	52.9579472558803,7.1632216678546,7.1632216678546,21.4183891660727,11.43977191732
CATG00000002575	CATG00000002575.1	lncRNA_divergent	0.029759	2_Weak_Promoter,6_Weak_Enhancer,11_Weak_Txn	20.5164992826399,5.76757532281205,73.7733142037303
CATG00000005860	CATG00000005860.1	lncRNA_intergenic	0.00765965	5_Strong_Enhancer,4_Strong_Enhancer	25.2158894645941,74.8704663212435
ENSG00000260233	SSSCA1-AS1	lncRNA_divergent	0.026892	4_Strong_Enhancer,1_Active_Promoter	45.9375,54.21875
CATG00000005904	CATG00000005904.1	lncRNA_divergent	0.00474919	10_Txn_Elongation,9_Txn_Transition,7_Weak_Enhancer,11_Weak_Txn,5_Strong_Enhancer,4_Strong_Enhancer,6_Weak_Enhancer	55.3406878650227,10.3958468526931,23.3874107722258,2.60869565217391,2.60869565217391,5.20441271901363,0.558079169370539
CATG00000002693	CATG00000002693.1	lncRNA_divergent	0.0290818	1_Active_Promoter,4_Strong_Enhancer,5_Strong_Enhancer,7_Weak_Enhancer,11_Weak_Txn,6_Weak_Enhancer	1.64197036443732,13.3627019089574,2.6832198638366,5.36643972767321,72.0998531571219,4.92591109331197
CATG00000005974	CATG00000005974.1	lncRNA_divergent	0.017082	11_Weak_Txn,2_Weak_Promoter,1_Active_Promoter	45.2896022330775,41.9399860432659,12.9099790648988
CATG00000006007	CATG00000006007.1	lncRNA_antisense	0.019099	13_Heterochrom/lo,7_Weak_Enhancer,11_Weak_Txn,6_Weak_Enhancer,5_Strong_Enhancer	84.5555834199119,5.02991437681367,3.58614265754308,0.720094579586573,6.0760219252678
ENSG00000255319	ENPP7P8	pseudogene	0.000168133	2_Weak_Promoter,6_Weak_Enhancer,12_Repressed,13_Heterochrom/lo,15_Repetitive/CNV,8_Insulator,4_Strong_Enhancer,7_Weak_Enhancer,11_Weak_Txn	1.47669263243425,1.06336000565241,4.90876653772102,88.8541501068659,0.177521064066557,1.06247681627895,0.354158938759649,0.177521064066557,1.94389981099747
CATG00000006051	CATG00000006051.1	lncRNA_divergent	0.0175332	13_Heterochrom/lo,2_Weak_Promoter,6_Weak_Enhancer,8_Insulator,4_Strong_Enhancer,7_Weak_Enhancer,11_Weak_Txn,12_Repressed,1_Active_Promoter	89.5467793815391,1.40506520199264,1.63150132958649,1.16469454346993,1.16353333255919,0.466806786116562,2.55582521453372,1.394614303796,0.697887757353368
ENSG00000228915	OR7E128P	pseudogene	0.0300153	13_Heterochrom/lo	100
ENSG00000227615	RP11-864N7.2	pseudogene	0.00603492	13_Heterochrom/lo,14_Repetitive/CNV,11_Weak_Txn	8.06142034548944,76.9673704414587,15.3550863723608
CATG00000006515	CATG00000006515.1	short_ncRNA	0.0226788	7_Weak_Enhancer	100
ENSG00000213368	ST13P11	pseudogene	0.026892	13_Heterochrom/lo	100
CATG00000006874	CATG00000006874.1	lncRNA_divergent	0.0161225	13_Heterochrom/lo,6_Weak_Enhancer,2_Weak_Promoter,1_Active_Promoter	15.1387720773759,16.9049621530698,16.9049621530698,51.3036164844407
CATG00000006977	CATG00000006977.1	lncRNA_divergent	0.0473844	13_Heterochrom/lo	100
CATG00000004068	CATG00000004068.1	sense_overlap_RNA	0.00596425	11_Weak_Txn	100
ENSG00000239002	SCARNA10	lncRNA_sense_intronic	0.0216251	10_Txn_Elongation	100
CATG00000008137	CATG00000008137.1	lncRNA_antisense	0.0412989	7_Weak_Enhancer,11_Weak_Txn	8.47088699437693,91.5835298385634
CATG00000011504	CATG00000011504.1	lncRNA_intergenic	0.0404658	13_Heterochrom/lo	100
CATG00000011656	CATG00000011656.1	sense_overlap_RNA	0.0216251	11_Weak_Txn,5_Strong_Enhancer	9.86717267552182,90.3225806451613
CATG00000011917	CATG00000011917.1	lncRNA_intergenic	0.0226788	11_Weak_Txn,7_Weak_Enhancer	59.3059936908517,41.0094637223975
CATG00000008994	CATG00000008994.1	lncRNA_intergenic	0.0116	5_Strong_Enhancer,7_Weak_Enhancer	70.7660239708181,29.2860865033872
CATG00000009038	CATG00000009038.1	lncRNA_divergent	0.0470649	2_Weak_Promoter,6_Weak_Enhancer,12_Repressed	17.7265053460889,45.0759707371975,37.3100731570062
CATG00000009109	CATG00000009109.1	lncRNA_divergent	0.0193608	2_Weak_Promoter,1_Active_Promoter,6_Weak_Enhancer,13_Heterochrom/lo,8_Insulator,11_Weak_Txn	10.011212558065,9.62678199583534,3.21960595867371,28.8483101073202,6.42319397725452,41.9670030434086
CATG00000009143	CATG00000009143.1	lncRNA_divergent	0.0226788	1_Active_Promoter,4_Strong_Enhancer	30.3951367781155,69.9088145896657
ENSG00000257953	RP11-620J15.1	lncRNA_antisense	0.0307117	6_Weak_Enhancer,7_Weak_Enhancer,5_Strong_Enhancer	8.13439434129089,60.1768346595933,31.7948717948718
CATG00000009577	CATG00000009577.1	lncRNA_intergenic	0.0491691	11_Weak_Txn,7_Weak_Enhancer,5_Strong_Enhancer,4_Strong_Enhancer,6_Weak_Enhancer,13_Heterochrom/lo	40.8964623078348,11.5076866086312,30.0166697536581,1.48360807556955,0.372291165030561,15.7788479348027
ENSG00000257839	RP11-290L1.2	lncRNA_divergent	0.0427977	5_Strong_Enhancer,4_Strong_Enhancer,1_Active_Promoter,6_Weak_Enhancer,7_Weak_Enhancer,11_Weak_Txn,10_Txn_Elongation	5.72977784971472,6.48646461376603,21.8589406385303,7.2957552705054,4.8638368470036,26.7146845789665,27.1112370007688
CATG00000009606	CATG00000009606.1	lncRNA_divergent	0.0166153	1_Active_Promoter,4_Strong_Enhancer,7_Weak_Enhancer,13_Heterochrom/lo	43.2668329177057,25,25,6.92019950124688
CATG00000012845	CATG00000012845.1	lncRNA_intergenic	0.00572002	13_Heterochrom/lo	100
ENSG00000258136	RP11-864J10.4	lncRNA_antisense	0.0343	10_Txn_Elongation,7_Weak_Enhancer,5_Strong_Enhancer,4_Strong_Enhancer,9_Txn_Transition,1_Active_Promoter	81.714725763669,0.859929836570549,10.2806537178061,3.43116283049542,0.859929836570549,2.89210233592881
CATG00000013586	CATG00000013586.1	lncRNA_divergent	0.0473844	7_Weak_Enhancer,5_Strong_Enhancer,6_Weak_Enhancer,2_Weak_Promoter,1_Active_Promoter	26.585179526356,22.9564553093965,7.67761650114591,7.67761650114591,35.2941176470588
CATG00000013691	CATG00000013691.1	sense_overlap_RNA	0.0122618	11_Weak_Txn	100
ENSG00000265345	MIR5188	small_RNA	0.0254571	9_Txn_Transition,2_Weak_Promoter,4_Strong_Enhancer,1_Active_Promoter,5_Strong_Enhancer,7_Weak_Enhancer,11_Weak_Txn	0.754507187673735,1.59637836549917,44.5079818918275,23.84242713049,15.9002462076086,9.54650146930347,3.94726391867207
CATG00000013755	CATG00000013755.1	lncRNA_intergenic	0.0218499	13_Heterochrom/lo	100
CATG00000013834	CATG00000013834.1	lncRNA_divergent	0.0425374	11_Weak_Txn,6_Weak_Enhancer,2_Weak_Promoter	64.7546207775653,12.810707456979,22.5621414913958
ENSG00000232888	RPS11P5	pseudogene	0.00571502	9_Txn_Transition	100
ENSG00000246394	RP11-386I8.6	lncRNA_divergent	8.04664e-08	13_Heterochrom/lo,2_Weak_Promoter,1_Active_Promoter	91.1992762987852,6.24192297751357,2.59757043163608
CATG00000016656	CATG00000016656.1	lncRNA_intergenic	0.0100226	5_Strong_Enhancer,4_Strong_Enhancer	11.7834394904459,88.3227176220807
CATG00000016918	CATG00000016918.1	sense_overlap_RNA	0.0216251	13_Heterochrom/lo	100
CATG00000016944	CATG00000016944.1	lncRNA_intergenic	0.00571502	13_Heterochrom/lo,7_Weak_Enhancer,6_Weak_Enhancer	41.9614147909968,32.3151125401929,26.0450160771704
ENSG00000266325	MIR3665	small_RNA	0.0226788	3_Poised_Promoter	100
CATG00000017909	CATG00000017909.1	lncRNA_divergent	0.0244591	4_Strong_Enhancer,5_Strong_Enhancer,7_Weak_Enhancer,11_Weak_Txn,2_Weak_Promoter,1_Active_Promoter	9.08463661453542,4.6228150873965,4.6228150873965,50.6209751609936,4.6228150873965,26.5409383624655
ENSG00000225210	AL589743.1	lncRNA_intergenic	0.0356021	14_Repetitive/CNV,13_Heterochrom/lo,15_Repetitive/CNV	0.846184147177684,98.8649460922341,0.293246575142611
ENSG00000258458	CTD-2555K7.2	lncRNA_divergent	0.0158979	13_Heterochrom/lo,2_Weak_Promoter,1_Active_Promoter,6_Weak_Enhancer,4_Strong_Enhancer	96.2784073317233,0.620781472536999,0.630069973372964,1.55117963960617,0.930398167069168
ENSG00000215256	DHRS4-AS1	lncRNA_divergent	0.00415643	11_Weak_Txn,7_Weak_Enhancer,6_Weak_Enhancer,2_Weak_Promoter,1_Active_Promoter,4_Strong_Enhancer,9_Txn_Transition,10_Txn_Elongation,8_Insulator,13_Heterochrom/lo,12_Repressed	24.2323469336079,3.21325478147842,2.20125255321663,5.38665406235757,1.18334205506508,0.676918921656341,0.169651749691926,2.36415199446311,1.01622242104019,57.7406775941525,1.85772886105437
ENSG00000225766	RP11-468E2.9	pseudogene	0.0378872	2_Weak_Promoter,6_Weak_Enhancer,13_Heterochrom/lo,7_Weak_Enhancer,8_Insulator,11_Weak_Txn,4_Strong_Enhancer,1_Active_Promoter,12_Repressed	4.75614029498901,3.83390143671753,78.3791532604887,3.51056035169316,1.5975916664012,3.82593737058393,0.320155458570928,0.320155458570928,3.505781912013
CATG00000020511	CATG00000020511.1	lncRNA_divergent	0.0426456	6_Weak_Enhancer,2_Weak_Promoter,7_Weak_Enhancer,13_Heterochrom/lo	35.2161959510122,30.0174956260935,15.0212446888278,19.8450387403149
ENSG00000258655	ARHGAP5-AS1	lncRNA_divergent	0.0326506	13_Heterochrom/lo,8_Insulator,7_Weak_Enhancer,6_Weak_Enhancer,1_Active_Promoter	17.3587638821825,19.3384838242395,4.85272815065186,4.85272815065186,53.6938676967649
CATG00000020751	CATG00000020751.1	lncRNA_divergent	0.00225817	1_Active_Promoter	100
ENSG00000258568	RHOQP1	pseudogene	0.0239185	1_Active_Promoter,2_Weak_Promoter	74.8740554156171,25.2518891687657
ENSG00000266037	RN7SL3	lncRNA_intergenic	0.0226788	6_Weak_Enhancer,2_Weak_Promoter	37.2239747634069,63.4069400630915
CATG00000019375	CATG00000019375.1	lncRNA_sense_intronic	0.0494304	10_Txn_Elongation,11_Weak_Txn	1.81959968806862,98.2063945931895
ENSG00000176043	RP1-146I3.1	pseudogene	0.00596425	11_Weak_Txn	100
CATG00000021605	CATG00000021605.1	lncRNA_antisense	0.0279069	11_Weak_Txn,7_Weak_Enhancer,6_Weak_Enhancer,5_Strong_Enhancer,13_Heterochrom/lo	59.4666666666667,6.79365079365079,6.78095238095238,1.6973544973545,25.3079365079365
CATG00000021961	CATG00000021961.1	lncRNA_divergent	0.0012411	4_Strong_Enhancer,1_Active_Promoter	86.5319865319865,13.8047138047138
CATG00000022217	CATG00000022217.1	short_ncRNA	0.0226788	11_Weak_Txn	100
CATG00000022293	CATG00000022293.1	lncRNA_divergent	0.0040459	1_Active_Promoter,2_Weak_Promoter,6_Weak_Enhancer,13_Heterochrom/lo,8_Insulator,7_Weak_Enhancer,11_Weak_Txn,15_Repetitive/CNV	0.166553878701471,0.197762199168216,0.658988324803059,80.7835587997608,0.461226125634843,0.658002798893583,0.525942327023778,0.0660302359349027
ENSG00000261621	RP11-580I1.2	lncRNA_intergenic	0.0185917	13_Heterochrom/lo	100
ENSG00000259644	RP11-680F8.4	sense_overlap_RNA	0.0346464	10_Txn_Elongation	100
ENSG00000225930	AC026150.5	lncRNA_intergenic	0.000182998	3_Poised_Promoter,12_Repressed,13_Heterochrom/lo,8_Insulator	0.458731803834739,3.65218825081264,95.6564752437933,0.236137937532388
CATG00000024680	CATG00000024680.1	lncRNA_divergent	0.0473844	13_Heterochrom/lo,2_Weak_Promoter,6_Weak_Enhancer	75.887323943662,22.5915492957746,1.63380281690141
CATG00000022736	CATG00000022736.1	lncRNA_sense_intronic	0.0197341	10_Txn_Elongation,11_Weak_Txn,7_Weak_Enhancer	20.4901359336153,78.8770139808208,0.648994220399729
CATG00000025601	CATG00000025601.1	lncRNA_divergent	0.00140744	6_Weak_Enhancer,2_Weak_Promoter,1_Active_Promoter	13.1623931623932,34.3589743589744,52.8205128205128
CATG00000024272	CATG00000024272.1	short_ncRNA	0.0226788	13_Heterochrom/lo	100
CATG00000024312	CATG00000024312.1	lncRNA_divergent	0.0154867	1_Active_Promoter,2_Weak_Promoter,6_Weak_Enhancer,13_Heterochrom/lo	32.2539412015339,17.0856412441415,8.56412441414572,42.2241158926289
CATG00000024325	CATG00000024325.1	lncRNA_intergenic	0.0286946	7_Weak_Enhancer,13_Heterochrom/lo,12_Repressed,8_Insulator	0.951693904164701,88.6962070974723,9.62237451791016,0.741747824237211
ENSG00000236829	Z97634.3	pseudogene	0.0201938	2_Weak_Promoter,4_Strong_Enhancer,6_Weak_Enhancer,13_Heterochrom/lo,8_Insulator,11_Weak_Txn	9.04372023331728,3.21613956226254,6.4376304382726,66.3723444105528,3.22149087601006,11.7835928720501
CATG00000028529	CATG00000028529.1	lncRNA_intergenic	0.0346464	13_Heterochrom/lo	100
CATG00000028531	CATG00000028531.1	lncRNA_divergent	0.0010801	2_Weak_Promoter,1_Active_Promoter	43.0608365019011,57.1292775665399
ENSG00000262686	AC005356.1	lncRNA_antisense	0.040065	2_Weak_Promoter,6_Weak_Enhancer,7_Weak_Enhancer,11_Weak_Txn	6.03056970819824,45.8545622973599,27.8369615562761,20.3890690134321
ENSG00000256599	AC020663.1	pseudogene	0.0326506	2_Weak_Promoter,6_Weak_Enhancer,11_Weak_Txn,10_Txn_Elongation	12.2539682539683,12.7619047619048,25.4603174603175,49.7142857142857
ENSG00000260411	RP11-420N3.2	lncRNA_sense_intronic	5.58231e-06	13_Heterochrom/lo,6_Weak_Enhancer,15_Repetitive/CNV,8_Insulator	99.5886057081531,0.11511702034957,0.115231678736373,0.183912052430987
ENSG00000260071	RP11-418I22.2	lncRNA_sense_intronic	0.040109	13_Heterochrom/lo,8_Insulator,15_Repetitive/CNV	99.6788508565894,0.276749584185475,0.0462399554624111
ENSG00000250251	PKD1P6	pseudogene	0.000495781	11_Weak_Txn,10_Txn_Elongation,15_Repetitive/CNV,13_Heterochrom/lo,7_Weak_Enhancer,5_Strong_Enhancer,4_Strong_Enhancer,6_Weak_Enhancer,2_Weak_Promoter,1_Active_Promoter,8_Insulator	22.3414346930097,0.916554904975303,0.131497170521082,62.2269471067351,3.80295050865199,1.96722383958654,1.96722383958654,4.45585685780642,0.919171764090151,0.393183082005823,0.917863334532727
CATG00000026752	CATG00000026752.1	lncRNA_intergenic	4.31807e-05	13_Heterochrom/lo,8_Insulator,11_Weak_Txn,10_Txn_Elongation,6_Weak_Enhancer,15_Repetitive/CNV	96.4094467139504,0.251455686156571,2.50703825300953,0.501658270887112,0.251037985681228,0.0839577955439713
ENSG00000189149	CRYM-AS1	lncRNA_intergenic	0.0229717	1_Active_Promoter,4_Strong_Enhancer,5_Strong_Enhancer,7_Weak_Enhancer,11_Weak_Txn,6_Weak_Enhancer	2.27104052248775,0.594725644451041,2.37692345752313,2.38187125822572,92.1933600514571,0.198901588244026
ENSG00000248124	RRN3P1	pseudogene	0.00332362	11_Weak_Txn,10_Txn_Elongation,6_Weak_Enhancer,2_Weak_Promoter,8_Insulator,1_Active_Promoter	29.7548095058469,57.344398340249,3.78347793285553,4.53791022255753,0.758204451150509,3.86646548472275
CATG00000027047	CATG00000027047.1	sense_overlap_RNA	0.026892	11_Weak_Txn	100
ENSG00000260517	RP11-426C22.5	lncRNA_intergenic	3.6547e-05	5_Strong_Enhancer,7_Weak_Enhancer,13_Heterochrom/lo,12_Repressed,3_Poised_Promoter,8_Insulator,6_Weak_Enhancer,11_Weak_Txn,4_Strong_Enhancer,2_Weak_Promoter	2.15940321947389,4.52591283863369,63.8074204946996,10.0147232037691,0.197290930506478,0.197290930506478,2.36062033765214,15.9864546525324,0.197290930506478,0.589909697683549
ENSG00000198106	SNX29P2	lncRNA_intergenic	0.00022731	7_Weak_Enhancer,11_Weak_Txn,5_Strong_Enhancer,4_Strong_Enhancer,13_Heterochrom/lo,6_Weak_Enhancer,2_Weak_Promoter,8_Insulator,12_Repressed,10_Txn_Elongation,9_Txn_Transition,1_Active_Promoter	5.73701260814723,28.0693809283019,5.42861588215355,1.72452115157005,40.9009074087451,1.83787778598934,0.779049026744386,0.501214138461795,0.278112723170874,13.3391308213355,1.00159477225874,0.444813656140429
CATG00000029035	CATG00000029035.1	lncRNA_divergent	0.00151423	11_Weak_Txn,7_Weak_Enhancer,5_Strong_Enhancer,4_Strong_Enhancer,1_Active_Promoter	20.2158572021586,8.34371108343711,8.34371108343711,49.8547114985471,13.4080531340805
ENSG00000183604	RP11-347C12.2	pseudogene	0.00092089	11_Weak_Txn,10_Txn_Elongation,9_Txn_Transition,5_Strong_Enhancer,4_Strong_Enhancer,7_Weak_Enhancer,6_Weak_Enhancer,2_Weak_Promoter,1_Active_Promoter	38.6176105483868,46.1126816394229,2.92605071821245,3.3433128527169,2.08839698319477,3.55194391996912,0.627979512429196,0.627979512429196,2.1384684393353
ENSG00000261840	RP11-146F11.1	lncRNA_divergent	0.0283054	11_Weak_Txn,6_Weak_Enhancer,2_Weak_Promoter,1_Active_Promoter	31.6085489313836,7.53655793025872,30.0337457817773,30.933633295838
CATG00000027101	CATG00000027101.1	lncRNA_sense_intronic	0.0478197	10_Txn_Elongation	100
CATG00000029055	CATG00000029055.1	lncRNA_antisense	0.0100226	10_Txn_Elongation,9_Txn_Transition,2_Weak_Promoter,4_Strong_Enhancer	31.8207282913165,22.4649859943978,22.4649859943978,23.4173669467787
ENSG00000255986	MT1JP	pseudogene	0.0292278	11_Weak_Txn,14_Repetitive/CNV,3_Poised_Promoter,12_Repressed,6_Weak_Enhancer	34.6181818181818,14.6181818181818,14.6181818181818,21.8909090909091,14.6181818181818
CATG00000029367	CATG00000029367.1	lncRNA_divergent	0.00842856	11_Weak_Txn,5_Strong_Enhancer,4_Strong_Enhancer,1_Active_Promoter	20.2247191011236,16.131621187801,48.2343499197432,15.6500802568218
CATG00000029691	CATG00000029691.1	lncRNA_divergent	0.011718	5_Strong_Enhancer	100
CATG00000029692	CATG00000029692.1	short_ncRNA	0.00307969	10_Txn_Elongation	100
ENSG00000260798	RP11-354M1.2	lncRNA_divergent	0.0137567	10_Txn_Elongation,9_Txn_Transition	87.8438899552143,12.1652499771502
ENSG00000260459	FTLP14	pseudogene	0.0223124	10_Txn_Elongation,9_Txn_Transition	0.794551645856981,99.3189557321226
ENSG00000196696	PDXDC2P	lncRNA_intergenic	0.000660072	13_Heterochrom/lo,11_Weak_Txn,7_Weak_Enhancer,5_Strong_Enhancer,10_Txn_Elongation,9_Txn_Transition,6_Weak_Enhancer,4_Strong_Enhancer,1_Active_Promoter	5.23124334870522,42.7966477474282,3.77793543809862,7.76538666193686,34.1466388790351,3.10726321390564,0.667346576800284,1.10965768002838,1.43002837885775
CATG00000030623	CATG00000030623.1	lncRNA_divergent	0.0226788	1_Active_Promoter,4_Strong_Enhancer,5_Strong_Enhancer	17.6375404530744,64.8867313915858,17.7993527508091
ENSG00000234324	RPL9P2	pseudogene	0.0473844	13_Heterochrom/lo	100
CATG00000030819	CATG00000030819.1	sense_overlap_RNA	0.0343531	13_Heterochrom/lo	100
ENSG00000215030	RPL13P12	pseudogene	0.0470649	6_Weak_Enhancer,2_Weak_Promoter,1_Active_Promoter	6.77290836653386,40.3718459495352,53.2536520584329
ENSG00000154874	CCDC144B	pseudogene	0.0184344	13_Heterochrom/lo,6_Weak_Enhancer,7_Weak_Enhancer,12_Repressed,11_Weak_Txn,14_Repetitive/CNV,8_Insulator	90.1844883134119,3.67143094130076,0.875730138911929,2.62020553028385,2.27096120768687,0.350117433403473,0.0401630970986528
ENSG00000264940	SNORD3C	lncRNA_intergenic	0.0471777	5_Strong_Enhancer,7_Weak_Enhancer,4_Strong_Enhancer,8_Insulator,1_Active_Promoter,11_Weak_Txn,6_Weak_Enhancer,2_Weak_Promoter,13_Heterochrom/lo,12_Repressed	2.72055783915326,8.90967092793798,4.0613373476121,2.18939388030481,0.312770554329259,11.5483312403965,5.31553947070798,2.50060448174465,59.5473016714895,2.96625041923734
ENSG00000265840	AC010761.10	lncRNA_antisense	0.0120278	4_Strong_Enhancer,9_Txn_Transition	18.6928104575163,81.437908496732
CATG00000033295	CATG00000033295.1	sense_overlap_RNA	0.0100226	7_Weak_Enhancer,5_Strong_Enhancer	72.2222222222222,27.8985507246377
ENSG00000263719	MIR4523	small_RNA	0.0216251	1_Active_Promoter	100
CATG00000033335	CATG00000033335.1	lncRNA_intergenic	0.0415599	11_Weak_Txn,7_Weak_Enhancer,13_Heterochrom/lo,6_Weak_Enhancer,8_Insulator,12_Repressed,2_Weak_Promoter	2.56004169840824,2.82266148109538,82.2019967122409,4.42043222003929,0.803897197385831,6.01619822781765,1.20484343049597
CATG00000033362	CATG00000033362.1	lncRNA_intergenic	0.026892	5_Strong_Enhancer	100
CATG00000033539	CATG00000033539.1	lncRNA_divergent	0.0140897	11_Weak_Txn,7_Weak_Enhancer,5_Strong_Enhancer,4_Strong_Enhancer,1_Active_Promoter	39.6434189826953,5.27005768222339,5.27005768222339,31.489250131096,18.4320922915574
CATG00000033558	CATG00000033558.1	short_ncRNA	0.000513386	1_Active_Promoter	100
CATG00000033585	CATG00000033585.1	lncRNA_divergent	0.0122618	7_Weak_Enhancer,3_Poised_Promoter	11.2633181126332,88.8888888888889
CATG00000033617	CATG00000033617.1	uncertain_coding	0.00767043	7_Weak_Enhancer,5_Strong_Enhancer,11_Weak_Txn,4_Strong_Enhancer,13_Heterochrom/lo,6_Weak_Enhancer,2_Weak_Promoter,1_Active_Promoter	11.8675194731176,24.083338610601,3.80596542334241,7.60559812551453,32.936482806662,1.27287695522766,8.8784750807422,9.63840162117662
CATG00000033632	CATG00000033632.1	short_ncRNA	0.0343531	11_Weak_Txn	100
CATG00000031321	CATG00000031321.1	lncRNA_antisense	0.0239185	10_Txn_Elongation	100
ENSG00000262837	RP11-304F15.7	lncRNA_intergenic	0.0374541	10_Txn_Elongation,11_Weak_Txn,7_Weak_Enhancer	38.6617100371747,47.3470767151065,14.0588036498817
ENSG00000250976	RP11-94C24.11	lncRNA_antisense	0.0292278	12_Repressed	100
ENSG00000229980	TOB1-AS1	lncRNA_divergent	0.0305632	2_Weak_Promoter,1_Active_Promoter,4_Strong_Enhancer,5_Strong_Enhancer,7_Weak_Enhancer,11_Weak_Txn,13_Heterochrom/lo	0.146775140484777,2.79711482009561,6.1561687494758,20.4255081215578,18.2015152785932,38.0371271212503,14.3070815510638
ENSG00000251665	RP11-700H6.2	lncRNA_intergenic	0.0218539	13_Heterochrom/lo,7_Weak_Enhancer,11_Weak_Txn,6_Weak_Enhancer,5_Strong_Enhancer,4_Strong_Enhancer	4.62491397109429,19.3117687543014,41.3076393668273,2.76668960770819,18.3207157604955,13.7783895388851
CATG00000031741	CATG00000031741.1	lncRNA_divergent	0.0425374	6_Weak_Enhancer,1_Active_Promoter,4_Strong_Enhancer,5_Strong_Enhancer	3.0098598858329,31.240269849507,51.9979242345615,14.0114167099118
CATG00000034058	CATG00000034058.1	lncRNA_intergenic	0.0343531	11_Weak_Txn	100
CATG00000034081	CATG00000034081.1	lncRNA_intergenic	0.0159271	7_Weak_Enhancer,13_Heterochrom/lo,12_Repressed	2.3429022393213,90.7664989641906,6.91032849955608
CATG00000031980	CATG00000031980.1	lncRNA_intergenic	0.026892	13_Heterochrom/lo	100
CATG00000031989	CATG00000031989.1	lncRNA_divergent	0.0347185	7_Weak_Enhancer,11_Weak_Txn,8_Insulator	9.58614864864865,76.0557432432432,14.4425675675676
ENSG00000267416	CTD-2319I12.2	lncRNA_divergent	0.0158791	1_Active_Promoter,4_Strong_Enhancer,5_Strong_Enhancer,7_Weak_Enhancer,13_Heterochrom/lo	3.51281448389372,3.76675288031977,11.2955560780625,4.7119680225723,76.7411239125323
CATG00000032015	CATG00000032015.1	lncRNA_sense_intronic	0.0343531	13_Heterochrom/lo	100
CATG00000032115	CATG00000032115.1	lncRNA_divergent	0.0292278	1_Active_Promoter,2_Weak_Promoter,13_Heterochrom/lo	23.1292517006803,9.7667638483965,67.201166180758
CATG00000032122	CATG00000032122.1	lncRNA_intergenic	0.00472046	13_Heterochrom/lo	100
CATG00000034319	CATG00000034319.1	lncRNA_antisense	0.0246487	13_Heterochrom/lo,8_Insulator,7_Weak_Enhancer,6_Weak_Enhancer,11_Weak_Txn	62.7485989188117,0.994395675246739,5.96141447205277,2.48722908297376,27.8356395377672
ENSG00000267731	RP11-147L13.8	lncRNA_sense_intronic	0.0353382	13_Heterochrom/lo,7_Weak_Enhancer,5_Strong_Enhancer,12_Repressed,3_Poised_Promoter,2_Weak_Promoter,6_Weak_Enhancer	62.6917654863587,5.81723194294718,4.98382950493407,3.321170909694,21.5648063686873,0.833402438013102,0.833402438013102
CATG00000034362	CATG00000034362.1	lncRNA_antisense	0.0363796	13_Heterochrom/lo,7_Weak_Enhancer,11_Weak_Txn	72.2129783693844,4.17013311148087,23.63768718802
ENSG00000207561	MIR635	small_RNA	0.026892	11_Weak_Txn	100
ENSG00000267203	SNRPGP4	pseudogene	0.0166153	4_Strong_Enhancer,2_Weak_Promoter,13_Heterochrom/lo	68.0826636050517,23.0769230769231,9.07003444316877
ENSG00000227517	AC003051.1	lncRNA_intergenic	0.0119715	13_Heterochrom/lo,7_Weak_Enhancer,11_Weak_Txn,5_Strong_Enhancer,8_Insulator,6_Weak_Enhancer,14_Repetitive/CNV,4_Strong_Enhancer,2_Weak_Promoter	78.6365865026664,4.61038843120282,10.2940019249045,4.54380368395247,0.303868573815245,0.970624020144913,0.12136583476087,0.181897423170281,0.363492188398516
ENSG00000260785	CASC17	lncRNA_intergenic	0.00118069	13_Heterochrom/lo,6_Weak_Enhancer,8_Insulator,12_Repressed,11_Weak_Txn,7_Weak_Enhancer,5_Strong_Enhancer,15_Repetitive/CNV,4_Strong_Enhancer	80.6154460667266,0.514226733427477,0.513873252256535,1.60886954954127,9.3167032225111,3.09976475828074,4.10294432141336,0.0177624288398218,0.230027871990329
ENSG00000266501	RP11-766H1.1	pseudogene	0.0121117	11_Weak_Txn	100
CATG00000032406	CATG00000032406.1	uncertain_coding	0.0132696	9_Txn_Transition,5_Strong_Enhancer,10_Txn_Elongation	2.08769950024182,6.45655328067064,91.4718684507496
CATG00000032438	CATG00000032438.1	lncRNA_divergent	0.026892	1_Active_Promoter,4_Strong_Enhancer,5_Strong_Enhancer,7_Weak_Enhancer	16.2121212121212,30.4545454545455,30.4545454545455,23.3333333333333
ENSG00000163597	SNHG16	lncRNA_divergent	0.0294838	2_Weak_Promoter,6_Weak_Enhancer,7_Weak_Enhancer,11_Weak_Txn,12_Repressed,13_Heterochrom/lo,5_Strong_Enhancer,4_Strong_Enhancer,1_Active_Promoter,9_Txn_Transition,10_Txn_Elongation,8_Insulator	2.74475359954829,2.59536058220145,5.42324100505035,37.1992534270209,1.33395024938047,23.6860472411305,5.73222183882807,6.35841776718216,4.31592898146115,1.96249882367703,8.15858402082876,0.550519150537972
CATG00000032467	CATG00000032467.1	lncRNA_antisense	0.0473844	10_Txn_Elongation,9_Txn_Transition	83.2350463352991,16.9334456613311
CATG00000032530	CATG00000032530.1	lncRNA_sense_intronic	0.0223124	7_Weak_Enhancer,5_Strong_Enhancer,11_Weak_Txn	41.4906103286385,35.2699530516432,23.4154929577465
CATG00000032548	CATG00000032548.1	lncRNA_divergent	0.000812451	1_Active_Promoter,4_Strong_Enhancer,6_Weak_Enhancer,13_Heterochrom/lo,11_Weak_Txn,8_Insulator	3.76743579715813,7.83470212488593,2.62025811497849,67.5791943684005,13.0491461347934,5.22748011993221
CATG00000034914	CATG00000034914.1	lncRNA_intergenic	9.49863e-05
CATG00000037053	CATG00000037053.1	lncRNA_sense_intronic	0.0120278	11_Weak_Txn,9_Txn_Transition	20.5659075224293,79.5031055900621
CATG00000035610	CATG00000035610.1	lncRNA_divergent	0.0478197	7_Weak_Enhancer,11_Weak_Txn	68.6626746506986,31.5369261477046
CATG00000035830	CATG00000035830.1	lncRNA_divergent	0.0100226	2_Weak_Promoter,13_Heterochrom/lo	73.4879032258064,26.6129032258064
CATG00000039976	CATG00000039976.1	lncRNA_intergenic	0.0473844	11_Weak_Txn,7_Weak_Enhancer,5_Strong_Enhancer	7.30769230769231,51.4102564102564,41.5384615384615
CATG00000039989	CATG00000039989.1	lncRNA_divergent	0.0086732	9_Txn_Transition,2_Weak_Promoter	79.3579198726453,20.6686123640223
ENSG00000267759	CTB-25B13.13	lncRNA_sense_intronic	0.0478197	9_Txn_Transition,10_Txn_Elongation,11_Weak_Txn	46.9712015888779,33.3664349553128,19.9602780536246
CATG00000038204	CATG00000038204.1	uncertain_coding	0.0332012	1_Active_Promoter,4_Strong_Enhancer,6_Weak_Enhancer,11_Weak_Txn	6.40136143474277,5.24937819086268,2.63123445477157,85.7572980756644
ENSG00000264166	RN7SL115P	lncRNA_divergent	0.0343531	11_Weak_Txn,6_Weak_Enhancer,2_Weak_Promoter,1_Active_Promoter	4.2332268370607,16.0543130990415,16.0543130990415,63.8977635782748
CATG00000038494	CATG00000038494.1	lncRNA_divergent	0.00571502	2_Weak_Promoter,11_Weak_Txn,8_Insulator	55.053974484789,39.3523061825319,5.78999018645731
CATG00000038578	CATG00000038578.1	lncRNA_divergent	0.0478197	4_Strong_Enhancer,6_Weak_Enhancer	94.0845070422535,6.19718309859155
CATG00000038599	CATG00000038599.1	lncRNA_divergent	0.0216251	1_Active_Promoter,2_Weak_Promoter	75.4172989377845,24.7344461305008
ENSG00000256210	AC005255.3	pseudogene	0.0210599	13_Heterochrom/lo	100
CATG00000040436	CATG00000040436.1	lncRNA_divergent	0.0359726	1_Active_Promoter,2_Weak_Promoter,9_Txn_Transition,10_Txn_Elongation,11_Weak_Txn	8.69926122686146,4.99709471237652,3.3286295343239,46.4929027973769,36.5319166597493
CATG00000038762	CATG00000038762.1	lncRNA_divergent	0.0202342	1_Active_Promoter,2_Weak_Promoter,6_Weak_Enhancer,7_Weak_Enhancer,11_Weak_Txn	21.5933826730518,26.1645624727906,8.7505441880714,8.7505441880714,34.915106660862
CATG00000038776	CATG00000038776.1	lncRNA_sense_intronic	0.0292278	4_Strong_Enhancer,5_Strong_Enhancer,7_Weak_Enhancer,11_Weak_Txn	1.09375,7.8515625,39.1015625,52.0703125
ENSG00000254503	CTD-2521M24.4	pseudogene	0.0470649	13_Heterochrom/lo	100
CATG00000038859	CATG00000038859.1	lncRNA_intergenic	0.00571502	6_Weak_Enhancer,13_Heterochrom/lo	29.5081967213115,70.5737704918033
CATG00000038958	CATG00000038958.1	short_ncRNA	0.0478197	15_Repetitive/CNV,14_Repetitive/CNV	53.3333333333333,47.6190476190476
ENSG00000267243	AC005307.3	lncRNA_intergenic	0.0104267	13_Heterochrom/lo,6_Weak_Enhancer,7_Weak_Enhancer,11_Weak_Txn,5_Strong_Enhancer,8_Insulator	84.2194305915031,1.01193106495802,2.7207878290512,10.8607411148286,0.948488100498706,0.253140584559056
CATG00000040921	CATG00000040921.1	lncRNA_divergent	0.0473844	13_Heterochrom/lo,2_Weak_Promoter,4_Strong_Enhancer	54.2134831460674,18.8202247191011,27.1535580524345
CATG00000041105	CATG00000041105.1	lncRNA_sense_intronic	0.0121117	7_Weak_Enhancer,6_Weak_Enhancer	57.7181208053691,42.6174496644295
CATG00000041128	CATG00000041128.1	uncertain_coding	0.0404658	11_Weak_Txn,2_Weak_Promoter,4_Strong_Enhancer	77.3740710156895,8.29892650701899,14.4095788604459
CATG00000039507	CATG00000039507.1	short_ncRNA	0.0012411	6_Weak_Enhancer,13_Heterochrom/lo	97.4358974358974,3.2051282051282
ENSG00000267898	CTD-2639E6.9	lncRNA_intergenic	0.0161225	6_Weak_Enhancer,7_Weak_Enhancer,2_Weak_Promoter	63.3705932932072,34.4797936371453,2.40756663800516
ENSG00000215765	CTB-61M7.1	lncRNA_sense_intronic	0.00121367	13_Heterochrom/lo	100
ENSG00000234684	SDCBP2-AS1	lncRNA_divergent	0.0184082	1_Active_Promoter,4_Strong_Enhancer,5_Strong_Enhancer,7_Weak_Enhancer,11_Weak_Txn,6_Weak_Enhancer,13_Heterochrom/lo,8_Insulator,10_Txn_Elongation,9_Txn_Transition	0.874341805889618,6.18052395501528,4.23031918351427,2.9334330104661,28.9329129558604,0.978352727036339,10.0776831567315,0.326659299226419,17.553468114152,27.9464343756094
ENSG00000229539	RP11-119B16.2	lncRNA_divergent	0.0307999	10_Txn_Elongation,5_Strong_Enhancer,7_Weak_Enhancer,9_Txn_Transition,11_Weak_Txn,6_Weak_Enhancer,2_Weak_Promoter,1_Active_Promoter	19.3800329872902,1.95013097894635,5.82613757640439,0.975065489473174,64.0390026195789,0.975065489473174,0.975065489473174,5.92315901814301
CATG00000054118	CATG00000054118.1	uncertain_coding	0.00538666	11_Weak_Txn,14_Repetitive/CNV,7_Weak_Enhancer,5_Strong_Enhancer,6_Weak_Enhancer,13_Heterochrom/lo	42.2739244951712,2.2003950834065,19.7870939420544,12.7688762071993,2.20588235294118,20.8571115013169
CATG00000052335	CATG00000052335.1	lncRNA_intergenic	0.0439109	13_Heterochrom/lo,6_Weak_Enhancer,7_Weak_Enhancer,5_Strong_Enhancer,8_Insulator,4_Strong_Enhancer,11_Weak_Txn	70.7863591000679,1.52126315310153,9.04447674087679,4.86128766634665,0.380600384774467,0.0762718617544046,13.3627542869719
ENSG00000251833	snoR26	small_RNA	0.0114521	13_Heterochrom/lo,7_Weak_Enhancer,12_Repressed,5_Strong_Enhancer,6_Weak_Enhancer,11_Weak_Txn,4_Strong_Enhancer,8_Insulator	82.5479666187631,3.85308726016691,1.38794342334165,2.65013992890099,0.442793031288607,8.19498020825455,0.378816529259007,0.569170259435746
ENSG00000270792	RP11-103J8.1	lncRNA_divergent	0.00504877	1_Active_Promoter,4_Strong_Enhancer,6_Weak_Enhancer,11_Weak_Txn,7_Weak_Enhancer,13_Heterochrom/lo,8_Insulator,5_Strong_Enhancer,2_Weak_Promoter	0.753440875229948,0.651444044417191,1.0360570939403,19.009962904724,7.84829185664588,64.8460029991925,0.486913442332328,5.34754812975454,0.0610159612897742
CATG00000054532	CATG00000054532.1	short_ncRNA	0.0226788	5_Strong_Enhancer	100
CATG00000053094	CATG00000053094.1	short_ncRNA	0.0226788	4_Strong_Enhancer	100
CATG00000053380	CATG00000053380.1	lncRNA_divergent	0.026892	1_Active_Promoter,2_Weak_Promoter,6_Weak_Enhancer,11_Weak_Txn	1.61616161616162,27.003367003367,13.5353535353535,58.047138047138
CATG00000053407	CATG00000053407.1	lncRNA_divergent	0.00925795	4_Strong_Enhancer,5_Strong_Enhancer	100,0.0219154065307911
ENSG00000234698	RP11-112L6.2	lncRNA_intergenic	0.0210948	4_Strong_Enhancer,5_Strong_Enhancer,7_Weak_Enhancer,11_Weak_Txn	9.63289280469897,17.6505139500734,25.8149779735683,47.0190895741557
CATG00000053561	CATG00000053561.1	lncRNA_intergenic	0.0347185	4_Strong_Enhancer,5_Strong_Enhancer,7_Weak_Enhancer	13.8324420677362,85.5971479500891,0.641711229946524
ENSG00000271774	RP4-678D15.1	lncRNA_antisense	0.0018493	13_Heterochrom/lo,6_Weak_Enhancer,7_Weak_Enhancer	99.4816099060499,0.346313982697271,0.173373167367798
CATG00000055197	CATG00000055197.1	lncRNA_intergenic	0.0469394	13_Heterochrom/lo,7_Weak_Enhancer,5_Strong_Enhancer,4_Strong_Enhancer,6_Weak_Enhancer,11_Weak_Txn	53.2823147080407,9.24205891602893,10.076527937939,6.47237655938778,0.421427822622917,20.5535171401614
CATG00000055229	CATG00000055229.1	lncRNA_intergenic	0.0239185	5_Strong_Enhancer,4_Strong_Enhancer	43.7235543018336,56.558533145275
CATG00000055254	CATG00000055254.1	lncRNA_intergenic	0.000610591	13_Heterochrom/lo,7_Weak_Enhancer,6_Weak_Enhancer,11_Weak_Txn,8_Insulator	92.578807811668,1.61730141399582,0.969735433799287,4.73465392331399,0.108106945198922
CATG00000056332	CATG00000056332.1	lncRNA_intergenic	5.2171e-21
ENSG00000188681	TEKT4P2	pseudogene	0.00430446
CATG00000055495	CATG00000055495.1	lncRNA_intergenic	1.43176e-05
CATG00000055499	CATG00000055499.1	uncertain_coding	0.0493677
ENSG00000232623	AP000266.7	lncRNA_antisense	0.0202342	10_Txn_Elongation	100
CATG00000056762	CATG00000056762.1	lncRNA_divergent	0.0244591	11_Weak_Txn,6_Weak_Enhancer,7_Weak_Enhancer,5_Strong_Enhancer,2_Weak_Promoter	38.1110190555095,16.6252416459542,22.1485777409555,11.0742888704778,12.2065727699531
ENSG00000238141	BRWD1-AS1	lncRNA_divergent	0.0443882	1_Active_Promoter,4_Strong_Enhancer,6_Weak_Enhancer,7_Weak_Enhancer,11_Weak_Txn,5_Strong_Enhancer,13_Heterochrom/lo	0.602854330708661,6.15772637795276,3.70939960629921,33.2492618110236,9.59645669291339,3.69709645669291,43.0671751968504
CATG00000056952	CATG00000056952.1	lncRNA_intergenic	0.00765965	7_Weak_Enhancer,5_Strong_Enhancer	33.5467349551857,66.51728553137
CATG00000057040	CATG00000057040.1	sense_overlap_RNA	0.0473844	7_Weak_Enhancer,11_Weak_Txn	14.6535580524345,85.3932584269663
CATG00000057048	CATG00000057048.1	lncRNA_antisense	0.0404658	11_Weak_Txn	100
ENSG00000225335	XXbac-B476C20.9	lncRNA_divergent	0.00441008	6_Weak_Enhancer,4_Strong_Enhancer,1_Active_Promoter	8.27275874004846,48.4942886812046,43.3021806853583
CATG00000058135	CATG00000058135.1	lncRNA_intergenic	0.000103352	14_Repetitive/CNV,15_Repetitive/CNV,13_Heterochrom/lo,11_Weak_Txn,7_Weak_Enhancer,8_Insulator,12_Repressed,6_Weak_Enhancer,3_Poised_Promoter,2_Weak_Promoter,5_Strong_Enhancer,4_Strong_Enhancer	0.932463724570937,0.852686272579868,47.9757766645773,21.9709174925014,4.15257178675591,0.519071473344488,20.6214352688863,1.24587514310728,0.933499795376016,0.208250231820843,0.414946357434067,0.207732196418303
CATG00000057268	CATG00000057268.1	lncRNA_sense_intronic	0.0478197	11_Weak_Txn	100
ENSG00000232346	SC22CB-1E7.1	pseudogene	0.00765965	11_Weak_Txn	100
CATG00000058591	CATG00000058591.1	lncRNA_intergenic	0.0216251	7_Weak_Enhancer,6_Weak_Enhancer	53.2863849765258,47.1830985915493
CATG00000057793	CATG00000057793.1	lncRNA_divergent	0.000153455	1_Active_Promoter,2_Weak_Promoter,6_Weak_Enhancer,13_Heterochrom/lo	51.0335479498475,6.81125042358523,20.3659776347001,21.8908844459505
CATG00000057978	CATG00000057978.1	lncRNA_sense_intronic	0.0346464	13_Heterochrom/lo	100
ENSG00000205663	RP11-706O15.5	lncRNA_intergenic	2.18822e-05	7_Weak_Enhancer,5_Strong_Enhancer,11_Weak_Txn,6_Weak_Enhancer,2_Weak_Promoter,1_Active_Promoter,13_Heterochrom/lo,8_Insulator	2.3923133648549,0.86865050101939,40.5630503622088,1.30568689541491,5.00260269813039,1.52149394872685,48.1542532425281,0.217975968420596
CATG00000112999	CATG00000112999.1	lncRNA_intergenic	2.03662e-15	13_Heterochrom/lo,7_Weak_Enhancer,6_Weak_Enhancer,8_Insulator,11_Weak_Txn	98.3249884200543,0.265566755630059,0.177338597613428,0.0886692988067142,1.14740719500629
CATG00000113023	CATG00000113023.1	lncRNA_intergenic	6.98268e-06	13_Heterochrom/lo,8_Insulator	99.5949279702744,0.407102465964813
CATG00000110375	CATG00000110375.1	lncRNA_sense_intronic	0.00842856	13_Heterochrom/lo	100
ENSG00000215319	RP11-98L4.1	pseudogene	0.00140744	13_Heterochrom/lo	100
CATG00000110385	CATG00000110385.1	lncRNA_sense_intronic	0.00270269	13_Heterochrom/lo	100
CATG00000113039	CATG00000113039.1	lncRNA_antisense	1.12563e-05	7_Weak_Enhancer,5_Strong_Enhancer,13_Heterochrom/lo,6_Weak_Enhancer	5.67552740511695,3.00234402274201,90.3595830631889,1.0024437683906
ENSG00000225076	WWC3-AS1	lncRNA_antisense	0.0187598	13_Heterochrom/lo,7_Weak_Enhancer,11_Weak_Txn,5_Strong_Enhancer	9.78313253012048,19.3253012048193,64.289156626506,6.69879518072289
ENSG00000234129	RP11-120D5.1	lncRNA_divergent	1.85125e-17	13_Heterochrom/lo,7_Weak_Enhancer,6_Weak_Enhancer,11_Weak_Txn,5_Strong_Enhancer,8_Insulator,15_Repetitive/CNV,2_Weak_Promoter,1_Active_Promoter	88.8337770092451,2.05190628958006,0.760316412975056,7.43479480937104,0.37996860139701,0.152442492776046,0.076221246388023,0.0963193859828749,0.227905318801999
CATG00000110420	CATG00000110420.1	lncRNA_intergenic	0.0211799	13_Heterochrom/lo,12_Repressed	92.7929064465551,7.21069800133365
ENSG00000261030	RP11-791M20.1	lncRNA_intergenic	3.31177e-11	4_Strong_Enhancer,5_Strong_Enhancer,7_Weak_Enhancer,11_Weak_Txn,13_Heterochrom/lo,6_Weak_Enhancer,8_Insulator	0.242011722442806,8.70359866389362,10.1027289342661,22.1907102791958,56.7820003781433,1.89638873132917,0.126678010966156
CATG00000110467	CATG00000110467.1	lncRNA_intergenic	0.0347173	13_Heterochrom/lo,7_Weak_Enhancer,6_Weak_Enhancer	96.8720602069614,1.57572906867357,1.57572906867357
ENSG00000231216	GS1-600G8.3	lncRNA_intergenic	0.00747767	11_Weak_Txn,7_Weak_Enhancer,5_Strong_Enhancer,4_Strong_Enhancer,13_Heterochrom/lo,8_Insulator,6_Weak_Enhancer,1_Active_Promoter	30.9839051565279,7.25918982541728,8.52888230845432,0.214100829773863,51.5578232017128,0.214100829773863,0.428201659547725,0.853207784322706
ENSG00000226434	RP11-1L9.1	lncRNA_intergenic	0.0316904	7_Weak_Enhancer,5_Strong_Enhancer,6_Weak_Enhancer,1_Active_Promoter,11_Weak_Txn,13_Heterochrom/lo	22.1017785278463,25.3310398546021,1.30468648578476,2.59963650525769,39.6014539789692,9.11982344541088
ENSG00000197582	GPX1P1	pseudogene	2.27143e-05	7_Weak_Enhancer,5_Strong_Enhancer,6_Weak_Enhancer,1_Active_Promoter,11_Weak_Txn,13_Heterochrom/lo	14.0028184996065,19.7789124983986,0.735738208971614,1.46598583429419,38.0753674115559,25.9905928000146
CATG00000113187	CATG00000113187.1	lncRNA_intergenic	0.0247579	13_Heterochrom/lo,7_Weak_Enhancer,8_Insulator,6_Weak_Enhancer	91.0174523209788,3.60741273839511,4.50701691255847,0.904102195034185
CATG00000110507	CATG00000110507.1	lncRNA_intergenic	0.0200775	13_Heterochrom/lo,8_Insulator,11_Weak_Txn,6_Weak_Enhancer,7_Weak_Enhancer,5_Strong_Enhancer,1_Active_Promoter,4_Strong_Enhancer,12_Repressed	69.8833000025315,1.52266916436726,17.9758499354479,1.52266916436726,1.26952383363289,1.01384704959117,2.02769409918234,0.507556388122421,4.30600207579171
ENSG00000186312	CA5BP1	pseudogene	0.00444703	1_Active_Promoter,4_Strong_Enhancer,6_Weak_Enhancer,7_Weak_Enhancer,11_Weak_Txn,10_Txn_Elongation,9_Txn_Transition,5_Strong_Enhancer,13_Heterochrom/lo,8_Insulator,2_Weak_Promoter	1.92612444651596,2.33395478909345,0.935679328827779,3.50268002796551,17.2512234910277,9.55837800046609,0.933348869727336,1.40060591936612,60.7911908646003,0.934514099277558,0.467257049638779
CATG00000113223	CATG00000113223.1	lncRNA_divergent	0.0347185	13_Heterochrom/lo,6_Weak_Enhancer,2_Weak_Promoter,1_Active_Promoter	70.4100287281274,5.24941237921128,8.74902063201881,15.6960041786367
ENSG00000235834	RP1-60N8.1	lncRNA_sense_intronic	0.000883632	13_Heterochrom/lo,12_Repressed,8_Insulator,7_Weak_Enhancer,5_Strong_Enhancer,6_Weak_Enhancer,11_Weak_Txn,4_Strong_Enhancer	43.165149323577,0.682378967072237,1.02441929720071,16.3549731983323,8.85731302646133,0.682378967072237,27.921381774866,1.36305624095975
CATG00000113234	CATG00000113234.1	lncRNA_divergent	0.000306526	13_Heterochrom/lo,7_Weak_Enhancer,11_Weak_Txn,6_Weak_Enhancer,2_Weak_Promoter,8_Insulator,10_Txn_Elongation,4_Strong_Enhancer,1_Active_Promoter	58.5355768000079,4.34187596609202,32.6930461065876,1.58020655908791,1.10565231517491,0.98849058275655,0.394805501678662,0.197895027025963,0.197895027025963
CATG00000113240	CATG00000113240.1	lncRNA_intergenic	0.000337725	13_Heterochrom/lo,8_Insulator	99.4079682141198,0.594008519722862
ENSG00000237836	PHKA2-AS1	lncRNA_antisense	3.45665e-05	13_Heterochrom/lo,7_Weak_Enhancer,5_Strong_Enhancer,4_Strong_Enhancer,6_Weak_Enhancer,2_Weak_Promoter,11_Weak_Txn	73.0199530893551,9.6584519487196,3.86530861420814,0.64582463130161,3.2226970407737,1.28843620473605,8.35716351251486
CATG00000110580	CATG00000110580.1	lncRNA_divergent	6.16133e-09	1_Active_Promoter,2_Weak_Promoter,6_Weak_Enhancer,13_Heterochrom/lo,7_Weak_Enhancer,5_Strong_Enhancer,4_Strong_Enhancer,11_Weak_Txn,8_Insulator	1.18041799733193,0.405263370659336,0.203137001253183,92.1534543396532,1.41791648138416,1.21477948013098,0.405263370659336,2.22541132716174,0.810526741318672
CATG00000110607	CATG00000110607.1	lncRNA_intergenic	0.0199889	13_Heterochrom/lo	100
CATG00000113275	CATG00000113275.1	lncRNA_divergent	8.51165e-10	13_Heterochrom/lo,6_Weak_Enhancer,7_Weak_Enhancer,2_Weak_Promoter	99.3906646389817,0.20665909145523,0.206315803927896,0.198420190799208
ENSG00000233067	RP11-40F8.2	lncRNA_divergent	1.56777e-10	13_Heterochrom/lo,15_Repetitive/CNV,7_Weak_Enhancer,8_Insulator,12_Repressed,6_Weak_Enhancer,11_Weak_Txn,5_Strong_Enhancer	92.6404305478065,0.0374437993720246,1.15805661092632,0.35478465623891,2.10979975018838,0.224290221114018,2.59014222123697,0.895018577526828
ENSG00000237019	GS1-433O24.1	lncRNA_intergenic	0.0334944	13_Heterochrom/lo,8_Insulator	98.3021782571109,1.70349059678859
CATG00000113356	CATG00000113356.1	lncRNA_intergenic	2.39158e-06	13_Heterochrom/lo,6_Weak_Enhancer,7_Weak_Enhancer,12_Repressed,8_Insulator,2_Weak_Promoter,1_Active_Promoter,11_Weak_Txn	85.14284005928,0.856314303652042,1.71092024959106,6.2372140102416,1.02715007495419,0.171689950158664,0.512934403334714,4.35673925763316
CATG00000113361	CATG00000113361.1	lncRNA_sense_intronic	0.026227	13_Heterochrom/lo,7_Weak_Enhancer	76.1634844868735,23.8961813842482
CATG00000113368	CATG00000113368.1	lncRNA_divergent	0.00842856	13_Heterochrom/lo,6_Weak_Enhancer	90.2477596204534,9.80495519240907
CATG00000113380	CATG00000113380.1	lncRNA_divergent	0.0216251	6_Weak_Enhancer,1_Active_Promoter	26.5325670498084,73.5632183908046
CATG00000113383	CATG00000113383.1	lncRNA_intergenic	0.000357048	9_Txn_Transition,10_Txn_Elongation,11_Weak_Txn,7_Weak_Enhancer,5_Strong_Enhancer,13_Heterochrom/lo,6_Weak_Enhancer,2_Weak_Promoter,8_Insulator,15_Repetitive/CNV,12_Repressed	3.34189966044318,7.63951244181606,6.60948901342746,1.86188603688681,1.03415177880298,75.817155360147,1.03415177880298,0.413867129041913,1.03415177880298,0.207449608322754,1.03311969119939
CATG00000113386	CATG00000113386.1	lncRNA_sense_intronic	0.0305328	13_Heterochrom/lo,8_Insulator	88.7490608564989,11.2885048835462
CATG00000110696	CATG00000110696.1	lncRNA_intergenic	2.00954e-10	13_Heterochrom/lo,8_Insulator	99.7913430915737,0.209702807716645
ENSG00000228933	RP11-268G12.1	lncRNA_intergenic	2.75269e-07	13_Heterochrom/lo,8_Insulator,6_Weak_Enhancer	99.6318822023047,0.317779108669613,0.0518875717649003
ENSG00000233243	RP11-12D5.5	pseudogene	1.14684e-07	13_Heterochrom/lo,12_Repressed,7_Weak_Enhancer,6_Weak_Enhancer,8_Insulator,11_Weak_Txn,15_Repetitive/CNV,5_Strong_Enhancer	90.9715995991773,0.264358419914561,1.38837614049892,0.924924845735984,0.198433626918411,5.34155635251305,0.0662544169611307,0.857681556879911
CATG00000113429	CATG00000113429.1	lncRNA_divergent	0.0321809	13_Heterochrom/lo,8_Insulator,7_Weak_Enhancer,5_Strong_Enhancer,11_Weak_Txn	86.3527497159702,0.615653882764762,1.23130776552952,1.53683176221328,10.2726686523168
CATG00000110840	CATG00000110840.1	lncRNA_intergenic	0.0161225	13_Heterochrom/lo	100
CATG00000110849	CATG00000110849.1	lncRNA_intergenic	1.80015e-05	13_Heterochrom/lo,12_Repressed,8_Insulator	98.1726508785332,0.614209320091673,1.2253628724217
CATG00000110857	CATG00000110857.1	lncRNA_antisense	0.000460732	13_Heterochrom/lo,7_Weak_Enhancer,6_Weak_Enhancer,5_Strong_Enhancer,11_Weak_Txn	72.1215414786286,5.68721498948562,3.31498239727808,1.89258795454008,17.0191149020627
CATG00000110860	CATG00000110860.1	lncRNA_antisense	4.98696e-06	13_Heterochrom/lo	100
ENSG00000233928	RP11-305F18.1	lncRNA_divergent	0.00310977	2_Weak_Promoter,6_Weak_Enhancer,13_Heterochrom/lo,8_Insulator,12_Repressed	0.0185335602485753,0.0323934400866404,99.7244140171734,0.16164487764627,0.0646257187798149
ENSG00000231069	BX842568.4	pseudogene	0.000803226	13_Heterochrom/lo,8_Insulator,12_Repressed,3_Poised_Promoter,6_Weak_Enhancer,2_Weak_Promoter	84.1474717654732,1.37585390134221,13.0479557859325,1.16645497923175,0.137997322440012,0.137997322440012
CATG00000113490	CATG00000113490.1	lncRNA_divergent	0.00702599	13_Heterochrom/lo,7_Weak_Enhancer,5_Strong_Enhancer,11_Weak_Txn	84.3835159334853,3.34797842166732,11.1284133251766,1.16233802346922
ENSG00000224610	RP11-265P11.1	lncRNA_intergenic	1.96287e-06	13_Heterochrom/lo,8_Insulator,12_Repressed,7_Weak_Enhancer,5_Strong_Enhancer,6_Weak_Enhancer,11_Weak_Txn	54.1453739770575,1.19417741724142,35.6222230163552,2.86483460196071,0.7171020500542,0.477670966896568,5.00482435764571
ENSG00000235304	RP11-265P11.2	lncRNA_intergenic	0.00012205	7_Weak_Enhancer,5_Strong_Enhancer,13_Heterochrom/lo,12_Repressed	1.32145052243393,0.616164720344192,88.5110633066994,9.56361401352182
ENSG00000234191	RP11-157D23.2	lncRNA_intergenic	0.0186627	12_Repressed,13_Heterochrom/lo	9.71068386211989,90.2919534773321
CATG00000110937	CATG00000110937.1	lncRNA_intergenic	0.00173619	12_Repressed,8_Insulator,13_Heterochrom/lo	17.9156171284635,0.791089420654912,81.3090365239295
CATG00000113515	CATG00000113515.1	lncRNA_intergenic	7.40838e-06	7_Weak_Enhancer,6_Weak_Enhancer,11_Weak_Txn,8_Insulator,13_Heterochrom/lo,12_Repressed,3_Poised_Promoter	7.45131966154794,2.62883658742799,11.2795506531129,0.394554880486574,73.3000386689999,4.72023961671812,0.262818118064977
CATG00000113528	CATG00000113528.1	uncertain_coding	0.0433886	13_Heterochrom/lo,12_Repressed,7_Weak_Enhancer,6_Weak_Enhancer	95.4871743386376,2.01044124290949,1.00898549269615,1.50845841072235
CATG00000110953	CATG00000110953.1	lncRNA_intergenic	0.04198	13_Heterochrom/lo,7_Weak_Enhancer,6_Weak_Enhancer	94.1266782086042,3.27965243523993,2.61980204488289
ENSG00000223486	AC092198.1	lncRNA_intergenic	0.0044418	12_Repressed,3_Poised_Promoter,2_Weak_Promoter,6_Weak_Enhancer,13_Heterochrom/lo,11_Weak_Txn	14.9321896371856,1.39330010432364,3.71160310652602,0.46597890344268,79.2882809783239,0.220238785209227
CATG00000110959	CATG00000110959.1	uncertain_coding	0.0286234	3_Poised_Promoter,12_Repressed,6_Weak_Enhancer,2_Weak_Promoter,1_Active_Promoter,14_Repetitive/CNV,15_Repetitive/CNV,13_Heterochrom/lo	4.76605216044902,3.87574393961388,0.972564958629699,4.84830889824358,2.90801761261915,1.94029128562443,0.972564958629699,79.7551652392703
ENSG00000236393	RP11-320G24.1	lncRNA_intergenic	0.0243432	7_Weak_Enhancer,11_Weak_Txn,6_Weak_Enhancer,2_Weak_Promoter,13_Heterochrom/lo	0.0816021686813643,5.53373350668031,0.832618738070869,0.554618129512323,93.004342895079
CATG00000113555	CATG00000113555.1	lncRNA_intergenic	0.0331564	13_Heterochrom/lo,12_Repressed	60.5615726538534,39.4446879108496
ENSG00000238222	MKRN4P	pseudogene	0.0139348	12_Repressed,13_Heterochrom/lo,6_Weak_Enhancer,7_Weak_Enhancer,11_Weak_Txn,5_Strong_Enhancer,8_Insulator	24.448132780083,64.2788381742739,1.33112033195021,2.99419087136929,5.97676348547718,0.333609958506224,0.665560165975104
CATG00000113566	CATG00000113566.1	lncRNA_intergenic	0.0226788	7_Weak_Enhancer,6_Weak_Enhancer	78.6610878661088,21.5481171548117
CATG00000113567	CATG00000113567.1	lncRNA_divergent	0.00154846	7_Weak_Enhancer,13_Heterochrom/lo,6_Weak_Enhancer,2_Weak_Promoter,5_Strong_Enhancer,4_Strong_Enhancer,1_Active_Promoter	4.51024197760111,86.7565136656415,0.873324435675738,0.871873730633088,0.581732722102942,3.4831428074044,2.94057912145303
CATG00000111000	CATG00000111000.1	lncRNA_antisense	0.000496786	13_Heterochrom/lo,6_Weak_Enhancer,7_Weak_Enhancer,11_Weak_Txn,8_Insulator,12_Repressed	89.801797956625,0.536185877770961,2.67292661455971,5.33785045482434,0.536185877770961,1.13372635847094
ENSG00000231772	RP1-154K9.2	lncRNA_intergenic	3.70317e-15	12_Repressed,13_Heterochrom/lo,6_Weak_Enhancer,7_Weak_Enhancer,11_Weak_Txn,8_Insulator,5_Strong_Enhancer,2_Weak_Promoter,14_Repetitive/CNV	33.6974482708196,62.1025078599108,0.205454412517365,0.820940264677926,2.42831030196681,0.410762594136141,0.234261899539373,0.087884770051912,0.0293924106163632
CATG00000113577	CATG00000113577.1	lncRNA_intergenic	0.00411077	13_Heterochrom/lo,7_Weak_Enhancer,12_Repressed,8_Insulator,15_Repetitive/CNV,11_Weak_Txn	81.2882408857828,3.72869555903656,4.82253551298014,0.536878606525552,0.269108727959192,9.3759622980011
CATG00000113581	CATG00000113581.1	lncRNA_intergenic	0.029131	12_Repressed,13_Heterochrom/lo,7_Weak_Enhancer,5_Strong_Enhancer,11_Weak_Txn,6_Weak_Enhancer	14.0936142834164,60.8074634067878,3.54672671706611,1.61010133504906,17.7143316712241,2.25510696477401
ENSG00000224294	RP3-326I13.1	lncRNA_intergenic	0.011311	13_Heterochrom/lo,12_Repressed	75.1208078294582,24.8880791832835
CATG00000111037	CATG00000111037.1	lncRNA_divergent	0.000446004	13_Heterochrom/lo,12_Repressed,6_Weak_Enhancer,8_Insulator	62.0030917340103,37.5080121155756,0.126308645544007,0.378297535410409
CATG00000111067	CATG00000111067.1	lncRNA_sense_intronic	0.00886696	11_Weak_Txn	100
ENSG00000229563	RP11-245M24.1	lncRNA_intergenic	3.73985e-07	7_Weak_Enhancer,11_Weak_Txn,5_Strong_Enhancer,4_Strong_Enhancer,13_Heterochrom/lo,6_Weak_Enhancer,8_Insulator	5.09930261346948,17.6914737384378,7.69739421945762,1.84842030801879,66.9344979508984,0.309095242855056,0.462105077004698
ENSG00000270069	RP6-99M1.2	lncRNA_intergenic	1.82228e-14	13_Heterochrom/lo,7_Weak_Enhancer,11_Weak_Txn,5_Strong_Enhancer,6_Weak_Enhancer,4_Strong_Enhancer,8_Insulator,9_Txn_Transition,2_Weak_Promoter,1_Active_Promoter,10_Txn_Elongation	41.7698427508883,7.32775528702057,16.8407743252455,15.7808947470647,1.29752415481935,7.24244697745804,0.0765489742056616,2.59200158429718,0.4581513232309,3.24057324137301,3.43023189388256
CATG00000111084	CATG00000111084.1	lncRNA_intergenic	0.0160483	4_Strong_Enhancer,5_Strong_Enhancer,7_Weak_Enhancer,11_Weak_Txn,6_Weak_Enhancer,13_Heterochrom/lo,8_Insulator,9_Txn_Transition	5.32735560787457,23.0551520312578,12.5482141962631,19.0502429494565,1.00435806241547,34.566447928668,0.503431347993789,4.00991834894555
ENSG00000231566	RP5-1158E12.3	lncRNA_intergenic	2.05328e-07	9_Txn_Transition,2_Weak_Promoter,6_Weak_Enhancer,4_Strong_Enhancer,1_Active_Promoter,5_Strong_Enhancer,7_Weak_Enhancer,11_Weak_Txn,10_Txn_Elongation	5.66891860839193,1.38218668137322,3.22280435681787,11.9628659405304,9.77641435727745,21.1671032676134,10.1291419642447,26.4361873247851,10.3485913874719
CATG00000111093	CATG00000111093.1	lncRNA_intergenic	0.0093862	5_Strong_Enhancer,4_Strong_Enhancer,7_Weak_Enhancer,11_Weak_Txn,10_Txn_Elongation	17.5332290852228,3.91907740422205,12.7394448788116,49.2914386239249,16.6243158717748
CATG00000113607	CATG00000113607.1	lncRNA_intergenic	0.00219181	13_Heterochrom/lo,12_Repressed,7_Weak_Enhancer,11_Weak_Txn,5_Strong_Enhancer,6_Weak_Enhancer	44.1646077993883,31.5654284439317,5.45391221062484,11.7589438282959,6.96894829068666,0.116457514774867
ENSG00000201659	RNU12-2P	small_RNA	0.000738983	2_Weak_Promoter,1_Active_Promoter,6_Weak_Enhancer,13_Heterochrom/lo	5.83905384170044,3.3165164171698,3.3165164171698,87.5609957819866
CATG00000113633	CATG00000113633.1	lncRNA_divergent	0.00224856	11_Weak_Txn,7_Weak_Enhancer,5_Strong_Enhancer,4_Strong_Enhancer,1_Active_Promoter	28.2065834279228,11.4074914869467,22.7582292849035,34.1089670828604,3.74574347332577
ENSG00000267064	RP1-212G6.7	lncRNA_divergent	0.0190642	1_Active_Promoter,6_Weak_Enhancer,2_Weak_Promoter,11_Weak_Txn,7_Weak_Enhancer,13_Heterochrom/lo	9.28029030307103,6.74685841005309,8.08413413077078,55.1172636247564,5.38942275384719,15.4761104764465
ENSG00000187893	CXXC1P1	pseudogene	0.00858179	13_Heterochrom/lo,8_Insulator	99.1351655973643,0.869169412172707
CATG00000111179	CATG00000111179.1	lncRNA_intergenic	0.0312843	5_Strong_Enhancer,7_Weak_Enhancer,11_Weak_Txn,8_Insulator,13_Heterochrom/lo	19.2992774323643,20.2066879516048,30.2722231557721,3.36918165014283,26.9534532011427
ENSG00000232828	AF196970.3	lncRNA_intergenic	0.000158366	11_Weak_Txn,8_Insulator,13_Heterochrom/lo,6_Weak_Enhancer,2_Weak_Promoter,1_Active_Promoter,7_Weak_Enhancer,4_Strong_Enhancer,10_Txn_Elongation,5_Strong_Enhancer	3.03364629379315,0.439849486720491,86.4523435502137,1.17414970956782,1.61180725532459,2.19486355167501,3.3660906732912,0.292989442151025,0.7313776348957,0.732108281883608
CATG00000111192	CATG00000111192.1	lncRNA_intergenic	0.000133826	13_Heterochrom/lo,6_Weak_Enhancer,2_Weak_Promoter	96.6194480501157,2.26875105818613,1.13437552909306
CATG00000111201	CATG00000111201.1	lncRNA_divergent	0.00571502	1_Active_Promoter	100
CATG00000113667	CATG00000113667.1	uncertain_coding	0.0353623	13_Heterochrom/lo,6_Weak_Enhancer,2_Weak_Promoter,4_Strong_Enhancer,1_Active_Promoter	94.5567543032715,2.10188191753081,1.40358227715513,0.701791138577564,1.25693935267623
ENSG00000237341	SYP-AS1	lncRNA_antisense	0.000586121	1_Active_Promoter,2_Weak_Promoter,6_Weak_Enhancer,7_Weak_Enhancer,8_Insulator,13_Heterochrom/lo	4.45036433440414,1.57486484368879,9.41784846822847,3.14189453890151,3.14189453890151,78.327979315208
ENSG00000204466	DGKK	lncRNA_intergenic	0.000685324	13_Heterochrom/lo,12_Repressed,8_Insulator	56.0247763770714,43.6043368145471,0.380372404503761
CATG00000113680	CATG00000113680.1	lncRNA_intergenic	0.0275742	13_Heterochrom/lo	100
ENSG00000229151	RP11-348F1.3	lncRNA_intergenic	4.10282e-05	13_Heterochrom/lo,12_Repressed,2_Weak_Promoter,1_Active_Promoter,6_Weak_Enhancer,8_Insulator,11_Weak_Txn	95.3613085454682,3.26166943539894,0.618227805709904,0.264828874719638,0.177140112541256,0.176699465495133,0.145854172266556
ENSG00000226530	RP11-348F1.2	lncRNA_intergenic	9.10388e-12	6_Weak_Enhancer,2_Weak_Promoter,11_Weak_Txn,7_Weak_Enhancer,13_Heterochrom/lo,8_Insulator,1_Active_Promoter,12_Repressed,3_Poised_Promoter	0.359427353030765,0.651030561478323,8.52919078078993,0.488577520560463,79.3388161234643,1.22083460249772,0.487765255355874,8.5312214438014,0.406538734896944
CATG00000113693	CATG00000113693.1	lncRNA_intergenic	0.0449883	13_Heterochrom/lo,12_Repressed,6_Weak_Enhancer,2_Weak_Promoter,1_Active_Promoter	86.272075256723,11.3966023459297,0.293606392147125,1.4636497757782,0.585752055975109
CATG00000111254	CATG00000111254.1	lncRNA_intergenic	0.00112962	1_Active_Promoter,2_Weak_Promoter,11_Weak_Txn,7_Weak_Enhancer,6_Weak_Enhancer,13_Heterochrom/lo	4.8019985196151,3.71021465581051,11.1121391561806,9.28016284233901,3.71946706143597,67.4500370096225
CATG00000113697	CATG00000113697.1	lncRNA_intergenic	0.0134633	13_Heterochrom/lo,8_Insulator,6_Weak_Enhancer,2_Weak_Promoter,1_Active_Promoter	84.2209507042253,2.21170774647887,2.21170774647887,2.21170774647887,9.19894366197183
ENSG00000232593	RP11-258C19.5	lncRNA_intergenic	0.0191707	1_Active_Promoter,2_Weak_Promoter,6_Weak_Enhancer,13_Heterochrom/lo,12_Repressed,14_Repetitive/CNV,7_Weak_Enhancer	0.95493920777318,1.03076883530833,2.31858725548158,90.0560368095006,4.11536385368738,0.515384417654166,1.02948358738401
CATG00000111269	CATG00000111269.1	uncertain_coding	0.0313675	7_Weak_Enhancer,5_Strong_Enhancer,13_Heterochrom/lo,11_Weak_Txn,6_Weak_Enhancer,1_Active_Promoter,2_Weak_Promoter,8_Insulator	12.7546123493655,4.271088834382,48.8909032739682,19.2119014610217,4.27642103018023,5.33752799402794,1.07177135544417,4.271088834382
ENSG00000233250	RP3-339A18.6	sense_overlap_RNA	0.017082	11_Weak_Txn,2_Weak_Promoter,1_Active_Promoter	57.769304099142,19.161105815062,23.2602478551001
CATG00000111355	CATG00000111355.1	uncertain_coding	0.0349245	13_Heterochrom/lo,8_Insulator,7_Weak_Enhancer,12_Repressed	95.2180962760161,0.532947024268361,0.532947024268361,3.72265490018872
CATG00000113732	CATG00000113732.1	lncRNA_intergenic	0.0248754	13_Heterochrom/lo,12_Repressed,6_Weak_Enhancer	96.371129070977,3.60286468752501,0.0320076818436425
ENSG00000227486	RP13-188A5.1	lncRNA_intergenic	1.37212e-08	6_Weak_Enhancer,2_Weak_Promoter,13_Heterochrom/lo,14_Repetitive/CNV,8_Insulator,12_Repressed,1_Active_Promoter,11_Weak_Txn,7_Weak_Enhancer	0.231216108331791,0.829836546509797,95.2508156099879,0.0555250152624731,0.277072588598311,0.663537744579405,0.276796344741284,2.36713361086633,0.0555250152624731
CATG00000111376	CATG00000111376.1	lncRNA_intergenic	0.000131851	13_Heterochrom/lo,12_Repressed,7_Weak_Enhancer,5_Strong_Enhancer,11_Weak_Txn	89.9382674629269,4.83392605515668,1.07562235791451,1.88015835737771,2.28209085419043
CATG00000113734	CATG00000113734.1	lncRNA_divergent	0.000637425	13_Heterochrom/lo,12_Repressed,7_Weak_Enhancer,5_Strong_Enhancer,11_Weak_Txn,6_Weak_Enhancer,1_Active_Promoter	86.4337258773476,2.35173824130879,1.88397621230285,3.29313870672026,3.99713231318901,0.236231577462802,1.81698516794772
ENSG00000204272	RP11-622K12.1	lncRNA_intergenic	0.000261532	1_Active_Promoter,2_Weak_Promoter,13_Heterochrom/lo,8_Insulator,11_Weak_Txn,7_Weak_Enhancer,5_Strong_Enhancer,6_Weak_Enhancer,14_Repetitive/CNV,3_Poised_Promoter,12_Repressed,4_Strong_Enhancer	3.69730816730237,7.22630848424573,49.1010830719461,0.438256155804981,14.2143629985027,7.88642498825124,2.40986240286779,6.35526071323184,2.40658367851015,0.656837779647865,4.81098154078187,0.875419403490748
ENSG00000226310	RP3-323P24.3	lncRNA_divergent	2.69112e-06	1_Active_Promoter,2_Weak_Promoter,13_Heterochrom/lo,3_Poised_Promoter,12_Repressed,8_Insulator	0.117994992776589,1.21171781043651,97.9176909287567,0.303307641688539,0.152032009923681,0.303307641688539
ENSG00000235437	RP11-357C3.3	lncRNA_intergenic	2.5773e-07	13_Heterochrom/lo,6_Weak_Enhancer,7_Weak_Enhancer,2_Weak_Promoter,1_Active_Promoter,11_Weak_Txn,8_Insulator,5_Strong_Enhancer	88.4447125589293,0.807024599503988,1.97064146390509,1.16317000692629,0.654199343119512,5.7229036798713,0.358379694796345,0.895055522041245
CATG00000111430	CATG00000111430.1	lncRNA_divergent	7.54848e-05	2_Weak_Promoter,1_Active_Promoter,6_Weak_Enhancer,13_Heterochrom/lo,15_Repetitive/CNV	1.21074685728371,1.18511215183633,0.198175992112398,97.2146906581218,0.198175992112398
CATG00000111460	CATG00000111460.1	lncRNA_divergent	0.0323676	2_Weak_Promoter,6_Weak_Enhancer,13_Heterochrom/lo	23.7139272271016,12.6097867001255,63.801756587202
ENSG00000207939	MIR223	small_RNA	3.38704e-11	5_Strong_Enhancer,7_Weak_Enhancer,13_Heterochrom/lo,2_Weak_Promoter,6_Weak_Enhancer,11_Weak_Txn,8_Insulator	1.67043734808995,2.06865187948087,92.3723955546723,0.153247626763685,0.536175611844016,3.0584557530917,0.153247626763685
ENSG00000237311	RP6-159A1.3	lncRNA_intergenic	0.00429637	5_Strong_Enhancer,7_Weak_Enhancer,11_Weak_Txn,13_Heterochrom/lo,6_Weak_Enhancer,8_Insulator	1.47833654796067,4.23977983723009,9.41219363033354,83.707719809945,0.706825986733782,0.471609352213389
ENSG00000228328	RP11-516A11.1	pseudogene	0.017082	13_Heterochrom/lo	100
ENSG00000212434	U3	small_RNA	0.0122618	13_Heterochrom/lo	100
CATG00000111542	CATG00000111542.1	lncRNA_sense_intronic	0.0191268	11_Weak_Txn	100
ENSG00000228427	RP5-1091N2.9	lncRNA_intergenic	0.0398522	13_Heterochrom/lo	100
CATG00000113869	CATG00000113869.1	lncRNA_divergent	0.0100226	13_Heterochrom/lo,1_Active_Promoter	32.9766536964981,67.1206225680934
CATG00000113874	CATG00000113874.1	lncRNA_divergent	0.0343531	6_Weak_Enhancer,4_Strong_Enhancer,1_Active_Promoter	10.171102661597,57.1292775665399,32.8897338403042
CATG00000111573	CATG00000111573.1	lncRNA_antisense	0.0140897	11_Weak_Txn	100
CATG00000113905	CATG00000113905.1	sense_overlap_RNA	0.0242669	13_Heterochrom/lo	100
ENSG00000225470	JPX	lncRNA_intergenic	0.0289713	1_Active_Promoter,2_Weak_Promoter,6_Weak_Enhancer,11_Weak_Txn,7_Weak_Enhancer,10_Txn_Elongation,8_Insulator,13_Heterochrom/lo,12_Repressed	0.884338094747111,0.318044462774522,1.27059159442589,55.1811108555475,1.11275905554278,4.44389806714624,0.476670129993734,31.0922170316379,5.23544014657012
ENSG00000230590	FTX	lncRNA_intergenic	5.66534e-10	11_Weak_Txn,7_Weak_Enhancer,10_Txn_Elongation,8_Insulator,13_Heterochrom/lo,12_Repressed,6_Weak_Enhancer,5_Strong_Enhancer,4_Strong_Enhancer,2_Weak_Promoter,1_Active_Promoter	34.1954511250819,2.06720149525451,3.33944219239265,0.547369954122873,52.7371531907663,4.12803116731801,0.547369954122873,1.21519770857101,0.0609874505425152,0.209966745151346,0.971247906400952
ENSG00000271430	RP3-368A4.5	lncRNA_sense_intronic	1.09223e-06	13_Heterochrom/lo,7_Weak_Enhancer,6_Weak_Enhancer,5_Strong_Enhancer,8_Insulator,12_Repressed,11_Weak_Txn,4_Strong_Enhancer	71.214126316882,2.71679900358088,0.780398567647517,1.68924178732679,0.780398567647517,4.54356738803259,18.1671337381286,0.130390783123151
CATG00000111634	CATG00000111634.1	lncRNA_divergent	2.63901e-05	2_Weak_Promoter,13_Heterochrom/lo,8_Insulator,12_Repressed	0.546140902119042,98.9345226572156,0.149285958929608,0.372656471043736
ENSG00000235447	RP1-279N11.1	pseudogene	2.10837e-08	13_Heterochrom/lo,6_Weak_Enhancer	99.747650118925,0.0511313771129851
ENSG00000248503	RP5-1000K24.2	pseudogene	0.000631437	1_Active_Promoter,2_Weak_Promoter,13_Heterochrom/lo,7_Weak_Enhancer,6_Weak_Enhancer	1.02402302667995,1.10889700726964,94.5533045499834,1.84877670762759,1.47975940071589
CATG00000111715	CATG00000111715.1	lncRNA_intergenic	0.00126721	13_Heterochrom/lo	100
CATG00000113983	CATG00000113983.1	uncertain_coding	0.0213475	13_Heterochrom/lo,8_Insulator,11_Weak_Txn,6_Weak_Enhancer,2_Weak_Promoter	96.5548156933795,0.748993714803366,1.4961196148566,0.561278332414991,0.647197810921113
CATG00000114008	CATG00000114008.1	lncRNA_divergent	0.0242473	13_Heterochrom/lo,15_Repetitive/CNV,6_Weak_Enhancer,2_Weak_Promoter	99.1599372910936,0.198183808087083,0.198183808087083,0.447639049112117
CATG00000114029	CATG00000114029.1	lncRNA_intergenic	5.2972e-08	13_Heterochrom/lo,15_Repetitive/CNV,8_Insulator	99.8888213488207,0.0633056908981534,0.048817821339372
CATG00000114031	CATG00000114031.1	lncRNA_intergenic	0.00234003	13_Heterochrom/lo	100
CATG00000111790	CATG00000111790.1	lncRNA_intergenic	8.08468e-05	13_Heterochrom/lo,8_Insulator	98.8569605131814,1.14794874732036
CATG00000111791	CATG00000111791.1	lncRNA_intergenic	0.0102482	2_Weak_Promoter,6_Weak_Enhancer,13_Heterochrom/lo	0.994972769166317,0.953079178885631,98.0538523060517
CATG00000114038	CATG00000114038.1	lncRNA_intergenic	0.00138075	13_Heterochrom/lo	100
ENSG00000236256	DIAPH2-AS1	lncRNA_antisense	0.000106092	13_Heterochrom/lo,8_Insulator,7_Weak_Enhancer,6_Weak_Enhancer,2_Weak_Promoter	98.0948503096672,0.214838308724257,0.751130445963611,0.323061097657673,0.622013158176714
CATG00000111920	CATG00000111920.1	lncRNA_intergenic	0.0309619	13_Heterochrom/lo,6_Weak_Enhancer,7_Weak_Enhancer,5_Strong_Enhancer	99.4488804426121,0.061610139618998,0.4297383867952,0.061610139618998
ENSG00000271147	RP4-769N13.6	lncRNA_intergenic	0.0189442	2_Weak_Promoter,1_Active_Promoter,11_Weak_Txn,13_Heterochrom/lo,6_Weak_Enhancer,8_Insulator,7_Weak_Enhancer	2.73077545734175,1.16690950299498,5.8300145701797,88.6009389671361,1.17014732070584,0.389833252387891,0.130160271976688
ENSG00000270050	RP4-769N13.7	lncRNA_divergent	0.0330912	1_Active_Promoter,2_Weak_Promoter,11_Weak_Txn,13_Heterochrom/lo,6_Weak_Enhancer,8_Insulator	1.59441953163926,1.99634612190666,4.98422189005149,90.4384653712008,0.667663178873941,0.333831589436971
ENSG00000223546	LINC00630	lncRNA_intergenic	5.77863e-11	13_Heterochrom/lo,6_Weak_Enhancer,2_Weak_Promoter,8_Insulator,1_Active_Promoter,11_Weak_Txn,7_Weak_Enhancer,12_Repressed,5_Strong_Enhancer,4_Strong_Enhancer	85.2297478128573,0.498227569737543,0.879438472712973,1.22495261111334,0.343987004086993,4.88873872068141,2.44742362896745,3.85715949199877,0.61199907608374,0.0383692496234659
ENSG00000224031	TCEAL3-AS1	lncRNA_divergent	0.0380776	13_Heterochrom/lo,6_Weak_Enhancer,7_Weak_Enhancer,11_Weak_Txn,2_Weak_Promoter,1_Active_Promoter,9_Txn_Transition,10_Txn_Elongation,5_Strong_Enhancer	43.8825074261528,3.32360177972692,4.344777470391,37.7414296459669,2.30115121304453,3.6027996277362,0.511225283341195,0.256250079679751,4.08342788663802
CATG00000114180	CATG00000114180.1	lncRNA_divergent	0.00270269	13_Heterochrom/lo,2_Weak_Promoter,6_Weak_Enhancer,1_Active_Promoter	27.5659824046921,29.4721407624633,14.7360703812317,28.5190615835777
CATG00000112068	CATG00000112068.1	uncertain_coding	0.0474552	5_Strong_Enhancer,7_Weak_Enhancer,4_Strong_Enhancer,1_Active_Promoter	31.4657415437988,27.7710320901995,6.95576756287944,33.8768430182134
CATG00000112074	CATG00000112074.1	lncRNA_sense_intronic	0.0161225	11_Weak_Txn	100
CATG00000112107	CATG00000112107.1	lncRNA_intergenic	0.0154867	5_Strong_Enhancer,7_Weak_Enhancer	10.8695652173913,89.1730605285592
CATG00000112154	CATG00000112154.1	lncRNA_intergenic	1.93538e-08	13_Heterochrom/lo,7_Weak_Enhancer,2_Weak_Promoter,1_Active_Promoter,11_Weak_Txn,10_Txn_Elongation,8_Insulator,12_Repressed,14_Repetitive/CNV	91.8627717409142,0.0526447764172407,0.184191075594486,0.157671761788294,4.67422598393875,0.394113762604879,0.289611912160681,2.33803197809137,0.0526447764172407
CATG00000112173	CATG00000112173.1	lncRNA_divergent	1.58679e-06	6_Weak_Enhancer,13_Heterochrom/lo,12_Repressed,8_Insulator	0.115583756943871,99.2565684204733,0.590106187662417,0.0395107740573437
ENSG00000201674	U3	small_RNA	0.0460304	13_Heterochrom/lo,6_Weak_Enhancer,8_Insulator	99.6788455454441,0.106874247294247,0.159779658268265
CATG00000112233	CATG00000112233.1	lncRNA_intergenic	0.0451898	7_Weak_Enhancer,13_Heterochrom/lo,12_Repressed,11_Weak_Txn,8_Insulator,6_Weak_Enhancer	4.67620851750509,55.3602750298183,20.3501017329685,14.0391496527047,0.705114712692065,4.91826282186206
ENSG00000271826	RP1-93I3.1	lncRNA_intergenic	1.10101e-05	13_Heterochrom/lo,12_Repressed,7_Weak_Enhancer,5_Strong_Enhancer,4_Strong_Enhancer,1_Active_Promoter	86.8844190515944,10.2649726505092,0.174793248284678,0.348716878418686,0.870487768820711,1.46704582018036
CATG00000112278	CATG00000112278.1	sense_overlap_RNA	0.00842856	13_Heterochrom/lo	100
CATG00000112281	CATG00000112281.1	lncRNA_intergenic	0.00416351	13_Heterochrom/lo	100
CATG00000114328	CATG00000114328.1	lncRNA_antisense	0.0242669	11_Weak_Txn,10_Txn_Elongation	6.54715510522214,93.6087295401403
ENSG00000230392	RP5-1139I1.1	lncRNA_intergenic	8.81247e-06	13_Heterochrom/lo,8_Insulator,5_Strong_Enhancer,4_Strong_Enhancer,6_Weak_Enhancer,7_Weak_Enhancer	95.5065827132227,0.819772671518522,0.410908496197563,0.410908496197563,2.048409518358,0.819772671518522
ENSG00000224281	SLC25A5-AS1	lncRNA_divergent	0.000708262	13_Heterochrom/lo,7_Weak_Enhancer,6_Weak_Enhancer,2_Weak_Promoter,1_Active_Promoter	92.4882254330646,1.60054282749262,1.60453420611479,1.93581863175541,2.39881855192784
CATG00000112288	CATG00000112288.1	lncRNA_intergenic	0.000216463	11_Weak_Txn,7_Weak_Enhancer,6_Weak_Enhancer,2_Weak_Promoter,13_Heterochrom/lo,8_Insulator,5_Strong_Enhancer	25.6628299411964,9.14919016108352,1.47819551088382,0.296228611852092,56.0771078655328,2.95344347339101,4.42427011333324
CATG00000114332	CATG00000114332.1	lncRNA_intergenic	0.00765965	13_Heterochrom/lo	100
ENSG00000234493	GS1-421I3.2	lncRNA_intergenic	0.037731	13_Heterochrom/lo,8_Insulator,12_Repressed,3_Poised_Promoter	67.282966467805,1.03116642666118,29.3226702324625,2.38376877185764
ENSG00000258545	RP4-755D9.1	lncRNA_intergenic	0.0174592	13_Heterochrom/lo,8_Insulator,2_Weak_Promoter,6_Weak_Enhancer	98.5600807869515,0.723115346815858,0.541885690070238,0.18122965674562
ENSG00000233382	NKAPP1	pseudogene	1.95947e-06	13_Heterochrom/lo,8_Insulator,7_Weak_Enhancer,15_Repetitive/CNV,2_Weak_Promoter,1_Active_Promoter	96.825205214872,1.12908417833575,0.484468050861098,0.161757605021729,0.322710445839369,1.08723643972316
CATG00000112318	CATG00000112318.1	lncRNA_divergent	0.0226788	1_Active_Promoter	100
CATG00000112323	CATG00000112323.1	lncRNA_intergenic	0.00225817	1_Active_Promoter,2_Weak_Promoter,6_Weak_Enhancer	34.5767575322812,57.532281205165,8.17790530846485
CATG00000114363	CATG00000114363.1	lncRNA_intergenic	4.49823e-05	13_Heterochrom/lo,8_Insulator,7_Weak_Enhancer,6_Weak_Enhancer,5_Strong_Enhancer,11_Weak_Txn	91.9590131162274,0.141883118031894,1.20618341488959,0.141883118031894,0.825115788654304,5.73370555537864
CATG00000114373	CATG00000114373.1	lncRNA_divergent	7.17855e-11	13_Heterochrom/lo,6_Weak_Enhancer,7_Weak_Enhancer,15_Repetitive/CNV,5_Strong_Enhancer,8_Insulator,12_Repressed,3_Poised_Promoter,11_Weak_Txn	94.9788814731437,0.187287783325316,1.37204258889942,0.0312924725256762,0.71676887317519,0.321798710002849,0.934415025368699,0.311523569770537,1.15252822939095
ENSG00000232412	RP1-315G1.3	lncRNA_divergent	0.0210948	6_Weak_Enhancer,1_Active_Promoter,8_Insulator	2.90592081365783,82.6371231383945,14.5659280784599
CATG00000112420	CATG00000112420.1	lncRNA_intergenic	5.97995e-07	13_Heterochrom/lo,6_Weak_Enhancer,7_Weak_Enhancer	99.8391907141706,0.0810091891020474,0.0810091891020474
CATG00000112447	CATG00000112447.1	lncRNA_divergent	6.8977e-14	13_Heterochrom/lo,8_Insulator	99.6570058068315,0.344713462307173
CATG00000112453	CATG00000112453.1	lncRNA_divergent	0.0011065	6_Weak_Enhancer,13_Heterochrom/lo	10.676532769556,89.3587033121917
ENSG00000235189	RP4-537K23.4	lncRNA_intergenic	0.000805913	13_Heterochrom/lo,7_Weak_Enhancer,6_Weak_Enhancer,1_Active_Promoter,2_Weak_Promoter,11_Weak_Txn,10_Txn_Elongation,8_Insulator	65.8576582486061,3.06439269705914,2.44779709194271,1.31299879741992,2.62818410407784,21.6519077293102,2.62490434022084,0.438395102219307
ENSG00000213468	RP11-453F18__B.1	lncRNA_intergenic	0.0235981	13_Heterochrom/lo,6_Weak_Enhancer,2_Weak_Promoter,1_Active_Promoter,8_Insulator,11_Weak_Txn,12_Repressed	76.5684937345495,4.98962861932771,4.55630381041684,4.2686045520416,1.14085187395221,7.53132725257864,0.995936691955787
CATG00000112505	CATG00000112505.1	lncRNA_sense_intronic	1.27575e-05	13_Heterochrom/lo,7_Weak_Enhancer,6_Weak_Enhancer,8_Insulator,11_Weak_Txn,2_Weak_Promoter,1_Active_Promoter,5_Strong_Enhancer	84.7816970318252,1.40254414985322,0.468291319137039,0.467514716617741,9.47688054300048,0.933476228196884,2.1760402590746,0.311417610238728
ENSG00000232160	RAP2C-AS1	lncRNA_divergent	1.63783e-08	1_Active_Promoter,2_Weak_Promoter,6_Weak_Enhancer,13_Heterochrom/lo,8_Insulator,11_Weak_Txn,7_Weak_Enhancer,5_Strong_Enhancer,15_Repetitive/CNV	1.13800222473484,0.0920106384439674,0.0920106384439674,96.2110843064641,0.642243411626299,0.458222134738365,1.1013810751054,0.183563512517567,0.0920106384439674
CATG00000112534	CATG00000112534.1	lncRNA_intergenic	0.017082	13_Heterochrom/lo	100
ENSG00000235813	RP11-308B5.2	lncRNA_antisense	0.00163712	13_Heterochrom/lo,6_Weak_Enhancer,11_Weak_Txn,5_Strong_Enhancer,7_Weak_Enhancer	62.9405235879316,0.409339456454224,17.3164845683098,9.37509546162697,9.99521419043449
ENSG00000234062	RP11-308D16.4	lncRNA_intergenic	2.55002e-10	1_Active_Promoter,2_Weak_Promoter,6_Weak_Enhancer,13_Heterochrom/lo,8_Insulator,11_Weak_Txn	0.472945393884541,0.710749081616355,0.534170970203553,90.3015137801913,1.42149816323271,6.5671085556088
CATG00000112610	CATG00000112610.1	lncRNA_intergenic	0.000552647	13_Heterochrom/lo	100
CATG00000114598	CATG00000114598.1	lncRNA_intergenic	0.0261019	13_Heterochrom/lo	100
CATG00000112624	CATG00000112624.1	lncRNA_intergenic	7.11996e-05	13_Heterochrom/lo,12_Repressed,3_Poised_Promoter,8_Insulator,6_Weak_Enhancer,7_Weak_Enhancer,5_Strong_Enhancer	97.8215733716976,0.708976371087279,0.218251373267068,0.218523846891621,0.273291045426803,0.436775220158689,0.327240823088325
CATG00000112664	CATG00000112664.1	uncertain_coding	0.00330897	13_Heterochrom/lo,8_Insulator,5_Strong_Enhancer,7_Weak_Enhancer,15_Repetitive/CNV,6_Weak_Enhancer,2_Weak_Promoter	99.5540227888772,0.0746810239487902,0.173924909595023,0.124302966771907,0.024935026268616,0.024935026268616,0.024935026268616
ENSG00000225970	RP3-526F5.2	lncRNA_intergenic	0.0326799	13_Heterochrom/lo,8_Insulator,6_Weak_Enhancer,5_Strong_Enhancer,7_Weak_Enhancer	97.8730340367778,0.532905766825452,0.267450834286931,0.932086116507438,0.400510950847593
CATG00000114629	CATG00000114629.1	lncRNA_intergenic	0.00119907	13_Heterochrom/lo,15_Repetitive/CNV,7_Weak_Enhancer,6_Weak_Enhancer,11_Weak_Txn	85.2320719907623,0.0533559852939225,0.584526764264762,0.0533559852939225,0.0533559852939225
CATG00000114643	CATG00000114643.1	lncRNA_divergent	0.000884054	13_Heterochrom/lo,12_Repressed,3_Poised_Promoter	98.6673889490791,0.668389032419368,0.667555629635803
CATG00000112709	CATG00000112709.1	uncertain_coding	1.68123e-06	13_Heterochrom/lo,6_Weak_Enhancer	99.9523465150695,0.0481324144272722
CATG00000114660	CATG00000114660.1	lncRNA_intergenic	2.70206e-05	13_Heterochrom/lo,15_Repetitive/CNV	99.9493950290152,0.0511135636580019
CATG00000112744	CATG00000112744.1	lncRNA_intergenic	1.03973e-06	13_Heterochrom/lo	100
CATG00000112772	CATG00000112772.1	lncRNA_intergenic	0.00330062	13_Heterochrom/lo,7_Weak_Enhancer,6_Weak_Enhancer,11_Weak_Txn,8_Insulator	95.8323164644022,1.55747343198811,0.222971623810263,0.888558560557318,0.665586936747055
ENSG00000241769	LINC00893	lncRNA_divergent	0.0110253	11_Weak_Txn,8_Insulator,13_Heterochrom/lo,6_Weak_Enhancer,2_Weak_Promoter,1_Active_Promoter	9.61155036094878,2.7569611550361,71.4747335854245,4.13887933997937,4.13887933997937,4.13887933997937
ENSG00000235703	LINC00894	lncRNA_divergent	1.85824e-12	1_Active_Promoter,13_Heterochrom/lo,2_Weak_Promoter,6_Weak_Enhancer,7_Weak_Enhancer,11_Weak_Txn,8_Insulator,5_Strong_Enhancer,15_Repetitive/CNV	0.317853283959424,83.1121647941646,0.140568779044762,0.700745853745529,4.13209269147251,9.72372290466849,0.421356663554572,1.4000930131722,0.0702843895223809
CATG00000114680	CATG00000114680.1	lncRNA_divergent	0.0283054	13_Heterochrom/lo,8_Insulator,6_Weak_Enhancer,2_Weak_Promoter	37.2496263079223,6.00896860986547,17.9671150971599,38.863976083707
CATG00000114681	CATG00000114681.1	lncRNA_antisense	0.0010801	13_Heterochrom/lo	100
CATG00000114688	CATG00000114688.1	lncRNA_divergent	0.0134631	7_Weak_Enhancer,5_Strong_Enhancer,11_Weak_Txn,2_Weak_Promoter,1_Active_Promoter,6_Weak_Enhancer	5.08410508410508,49.1589491589492,26.4789264789265,7.57890757890758,11.3589113589114,0.453600453600454
ENSG00000230153	AF003626.1	lncRNA_divergent	0.0151527	1_Active_Promoter,2_Weak_Promoter,6_Weak_Enhancer,13_Heterochrom/lo	1.52577670109227,1.70427982489694,0.854264949636619,95.9284287475031
CATG00000114696	CATG00000114696.1	lncRNA_divergent	0.0130745	13_Heterochrom/lo,8_Insulator,6_Weak_Enhancer,5_Strong_Enhancer,4_Strong_Enhancer,1_Active_Promoter	98.2916693443009,0.429492534755693,0.215281794229163,0.215281794229163,0.429492534755693,0.425208319945162
CATG00000114702	CATG00000114702.1	lncRNA_intergenic	0.000252865	13_Heterochrom/lo,6_Weak_Enhancer,7_Weak_Enhancer,11_Weak_Txn	94.7768630220476,0.387938123385607,0.970329021834822,3.87164181992319
CATG00000112807	CATG00000112807.1	lncRNA_divergent	0.000545283	6_Weak_Enhancer,2_Weak_Promoter,7_Weak_Enhancer,11_Weak_Txn,5_Strong_Enhancer,13_Heterochrom/lo	0.936548079288097,0.126765093560207,4.67012695429519,1.26197488663669,1.26197488663669,91.7501781648703
CATG00000114750	CATG00000114750.1	lncRNA_intergenic	0.0159484	13_Heterochrom/lo	100
CATG00000112868	CATG00000112868.1	short_ncRNA	0.0118094	11_Weak_Txn,7_Weak_Enhancer,8_Insulator,5_Strong_Enhancer	92.6575122514175,5.70339025573266,0.670691933298767,1.00520162571711
ENSG00000251705	RNA5-8SP6	structural_RNA	2.48471e-16
ENSG00000206888	RNU6-48P	snRNA	0.0226788	10_Txn_Elongation,9_Txn_Transition	97.196261682243,3.73831775700935
ENSG00000264582	RN7SL326P	misc_RNA	0.00596425	13_Heterochrom/lo	100
ENSG00000233114	RP4-533D7.3	pseudogene	0.0216251	13_Heterochrom/lo	100
ENSG00000203276	AL353898.2	pseudogene	0.0323676	11_Weak_Txn	100
ENSG00000225183	RP4-758J24.4	pseudogene	0.026892	11_Weak_Txn	100
ENSG00000216037	AL356479.1	miRNA	0.0226788	11_Weak_Txn	100
ENSG00000200536	SNORA25	snoRNA	0.00341296	13_Heterochrom/lo	100
ENSG00000227193	RP11-439A17.4	lincRNA	0.00855639	13_Heterochrom/lo,2_Weak_Promoter,4_Strong_Enhancer,1_Active_Promoter	97.6207919065062,0.701203558346416,1.39891854177568,0.289551718123147
ENSG00000226637	RP6-206I17.3	lincRNA	0.0121117	13_Heterochrom/lo	100
ENSG00000240007	RP6-206I17.4	pseudogene	0.0121117	13_Heterochrom/lo	100
ENSG00000224363	RP11-289H16.1	lincRNA	5.12682e-08	11_Weak_Txn,7_Weak_Enhancer	66.9593852908891,33.0772045371387
ENSG00000227733	RP4-565E6.1	sense_intronic	1.94546e-05	13_Heterochrom/lo,12_Repressed,7_Weak_Enhancer,6_Weak_Enhancer	58.4089873994231,38.2632457871565,2.73872779717626,0.610293001366328
ENSG00000239475	HYDIN2	pseudogene	3.70992e-08
ENSG00000226335	XXyac-YX155B6.6	lincRNA	0.017082	13_Heterochrom/lo,12_Repressed,7_Weak_Enhancer,6_Weak_Enhancer,11_Weak_Txn	73.0505283614721,20.2781489129115,2.43380298797522,0.610348597109195,3.64539050163974
ENSG00000230186	RP5-998N21.7	antisense	8.43076e-05	1_Active_Promoter,2_Weak_Promoter,6_Weak_Enhancer,13_Heterochrom/lo	1.07218466161306,1.3692549340982,0.686334767465683,96.8824694393225
ENSG00000232519	RP11-29H23.4	antisense	0.0425374	1_Active_Promoter	100
ENSG00000238843	snoU13	snoRNA	0.0226788	10_Txn_Elongation	100
ENSG00000237131	RP1-69E11.3	pseudogene	0.0478197	13_Heterochrom/lo	100
ENSG00000236535	RC3H1-IT1	sense_intronic	0.0443599	7_Weak_Enhancer,11_Weak_Txn	2.49279538904899,97.521613832853
ENSG00000270994	RP11-293B7.1	pseudogene	0.0122618	13_Heterochrom/lo	100
ENSG00000233217	MROH3P	pseudogene	0.013637	13_Heterochrom/lo,7_Weak_Enhancer,6_Weak_Enhancer	97.8061795902233,1.32200188857413,0.88060258690735
ENSG00000224671	RP11-335O13.8	antisense	0.0313675	13_Heterochrom/lo,7_Weak_Enhancer,11_Weak_Txn,8_Insulator,6_Weak_Enhancer,5_Strong_Enhancer	7.67595389951885,20.1857446570437,60.4565290365895,6.72485173995748,2.24907687143337,2.81973816717019
ENSG00000271588	RP11-435P24.3	pseudogene	0.0478197	13_Heterochrom/lo	100
ENSG00000261065	RP11-74C13.4	antisense	0.011718	5_Strong_Enhancer,7_Weak_Enhancer	87.0718232044199,13.0386740331492
ENSG00000234219	RP11-454L1.2	pseudogene	0.0343531	10_Txn_Elongation,9_Txn_Transition	7.20588235294118,92.9411764705882
ENSG00000234915	RP11-384C4.7	antisense	0.0320867	13_Heterochrom/lo,7_Weak_Enhancer,11_Weak_Txn,8_Insulator	20.3016853409479,4.35767714702505,74.12396412055,1.24460721934262
ENSG00000221571	RNU6ATAC35P	lincRNA	0.0242669	13_Heterochrom/lo	100
ENSG00000243000	RP11-504P24.3	pseudogene	0.0258178	11_Weak_Txn	100
ENSG00000238856	snoU13	snoRNA	0.0226788	13_Heterochrom/lo	100
ENSG00000230019	YWHAQP9	pseudogene	0.012229	13_Heterochrom/lo	100
ENSG00000231440	RP11-467I20.6	sense_intronic	0.0102111	13_Heterochrom/lo	100
ENSG00000231200	AC068490.2	lincRNA	0.00103469	13_Heterochrom/lo,14_Repetitive/CNV,6_Weak_Enhancer,8_Insulator	99.7666326513542,0.0672499456312629,0.0670826572092945,0.100707630024926
ENSG00000271014	RP11-717A5.1	pseudogene	0.00341296	10_Txn_Elongation	100
ENSG00000270798	RP11-416H1.1	pseudogene	0.0494304	13_Heterochrom/lo	100
ENSG00000200664	Y_RNA	misc_RNA	0.00596425	13_Heterochrom/lo	100
ENSG00000213201	FABP5P10	pseudogene	0.0478197	13_Heterochrom/lo	100
ENSG00000234415	RPL5P7	pseudogene	0.0478197	13_Heterochrom/lo	100
ENSG00000222832	RNA5SP120	rRNA	0.0226788	13_Heterochrom/lo	100
ENSG00000266621	AC104841.1	miRNA	0.0226788	10_Txn_Elongation	100
ENSG00000232746	RP11-767C1.1	lincRNA	0.0264356	13_Heterochrom/lo	100
ENSG00000227309	AC140076.1	pseudogene	0.0478197	13_Heterochrom/lo	100
ENSG00000212608	SNORA26	snoRNA	0.0478197	13_Heterochrom/lo	100
ENSG00000271916	RP11-884K10.6	antisense	0.0226788	13_Heterochrom/lo	100
ENSG00000250750	OR5BM1P	pseudogene	0.0242669	13_Heterochrom/lo	100
ENSG00000242029	RP11-457K10.1	lincRNA	0.000258642	13_Heterochrom/lo,7_Weak_Enhancer,6_Weak_Enhancer,8_Insulator,11_Weak_Txn,5_Strong_Enhancer	94.5955577401616,2.58425240392,0.615649288808332,0.616263709256244,0.615649288808332,0.984301557555835
ENSG00000243276	RP11-384F7.1	lincRNA	0.0184633	13_Heterochrom/lo,7_Weak_Enhancer,6_Weak_Enhancer,11_Weak_Txn,12_Repressed,5_Strong_Enhancer,4_Strong_Enhancer,8_Insulator	88.1005697748033,3.47870127521027,0.761689427511983,6.22429230351813,0.108709414850321,1.12290856471014,0.181061770823912,0.0363570588767297
ENSG00000244139	RN7SL397P	misc_RNA	0.0346464	13_Heterochrom/lo	100
ENSG00000211483	AC018450.1	miRNA	0.0226788	7_Weak_Enhancer	100
ENSG00000241307	RP11-674E16.1	pseudogene	0.0122618	13_Heterochrom/lo	100
ENSG00000241120	HMGN1P8	pseudogene	0.0226788	10_Txn_Elongation	100
ENSG00000242036	RP11-603B13.1	pseudogene	0.00596425	13_Heterochrom/lo	100
ENSG00000272700	RP11-245C23.3	antisense	0.00596425	11_Weak_Txn,8_Insulator	91.6788321167883,8.46715328467153
ENSG00000203632	AC007690.1	pseudogene	0.00842856	2_Weak_Promoter,6_Weak_Enhancer,11_Weak_Txn	9.20910075839653,21.7226435536295,69.1765980498375
ENSG00000224769	AC069213.1	pseudogene	0.01513	7_Weak_Enhancer,6_Weak_Enhancer,11_Weak_Txn	5.56080953281634,7.58464157367127,86.8923775297901
ENSG00000250471	GMPSP1	pseudogene	0.0216251	12_Repressed	100
ENSG00000248133	RP11-302F12.7	pseudogene	0.0121117	13_Heterochrom/lo	100
ENSG00000202374	SNORA62	snoRNA	0.0226788	7_Weak_Enhancer,11_Weak_Txn	34.4370860927152,66.2251655629139
ENSG00000272859	RP11-352E8.2	lincRNA	0.0226788	13_Heterochrom/lo	100
ENSG00000252183	RNU6-948P	snRNA	0.0226788	8_Insulator	100
ENSG00000250764	CTD-2152M20.2	antisense	0.0137077	11_Weak_Txn,10_Txn_Elongation	45.9425852841001,54.0682272800995
ENSG00000251306	NDUFB4P2	pseudogene	0.0478197	11_Weak_Txn	100
ENSG00000196302	RP11-497H16.5	pseudogene	0.0118121	10_Txn_Elongation,11_Weak_Txn,7_Weak_Enhancer,13_Heterochrom/lo	2.13734567901235,2.57716049382716,1.03395061728395,94.266975308642
ENSG00000251634	RP11-1280N14.3	pseudogene	0.0308062	13_Heterochrom/lo	100
ENSG00000250721	HMGB1P22	pseudogene	0.0226788	11_Weak_Txn	100
ENSG00000271986	Metazoa_SRP	misc_RNA	0.026892	10_Txn_Elongation	100
ENSG00000227072	RP3-466I7.1	pseudogene	0.026892	13_Heterochrom/lo	100
ENSG00000270314	GS1-165B14.2	pseudogene	0.0346464	13_Heterochrom/lo	100
ENSG00000224573	AC083863.5	pseudogene	0.0226788	13_Heterochrom/lo	100
ENSG00000228554	AC004837.5	antisense	0.00886696	5_Strong_Enhancer,7_Weak_Enhancer,11_Weak_Txn,8_Insulator	31.6982408660352,47.4289580514208,13.5656292286874,7.47631935047361
ENSG00000230160	AC004854.5	pseudogene	0.0122618	13_Heterochrom/lo	100
ENSG00000252857	RNU6-389P	snRNA	0.0226788	13_Heterochrom/lo	100
ENSG00000265024	AC073089.1	miRNA	0.0226788	13_Heterochrom/lo	100
ENSG00000106133	NSUN5P2	pseudogene	0.0219944	10_Txn_Elongation,9_Txn_Transition,11_Weak_Txn,6_Weak_Enhancer,2_Weak_Promoter,1_Active_Promoter	29.7642163661581,22.2052704576976,22.2052704576976,2.7877947295423,12.0249653259362,11.1095700416089
ENSG00000250614	AC007078.4	antisense	2.87253e-07	5_Strong_Enhancer,7_Weak_Enhancer,4_Strong_Enhancer,10_Txn_Elongation	60.0234192037471,14.0749414519906,9.39110070257611,16.6276346604215
ENSG00000186645	SPDYE9P	pseudogene	0.0115842	11_Weak_Txn,13_Heterochrom/lo	38.1474103585657,61.8625498007968
ENSG00000249889	ALG1L11P	pseudogene	0.0349824	13_Heterochrom/lo,7_Weak_Enhancer,8_Insulator	69.2518021377082,29.8533432761621,0.944568729803629
ENSG00000255549	ENPP7P6	pseudogene	0.0334663	10_Txn_Elongation,11_Weak_Txn,6_Weak_Enhancer,7_Weak_Enhancer,13_Heterochrom/lo,8_Insulator,2_Weak_Promoter	3.64808902095912,16.1303069579237,5.38519900104321,2.53848828754781,68.5439256472671,2.21920146682262,1.58220845319761
ENSG00000273484	OR6R2P	pseudogene	0.00341296	13_Heterochrom/lo	100
ENSG00000254034	RP11-662B19.2	antisense	0.00270269	11_Weak_Txn	100
ENSG00000264965	AC144573.1	miRNA	0.0226788	13_Heterochrom/lo	100
ENSG00000254432	RP11-33I11.2	antisense	0.00224856	11_Weak_Txn	100
ENSG00000253383	RP11-116B19.2	pseudogene	0.026892	13_Heterochrom/lo	100
ENSG00000200525	RNU6-1209P	snRNA	0.0226788	11_Weak_Txn	100
ENSG00000253263	KB-1507C5.3	sense_intronic	0.0242669	13_Heterochrom/lo	100
ENSG00000253663	NPM1P52	pseudogene	0.00177244	13_Heterochrom/lo	100
ENSG00000199678	RNY4P5	misc_RNA	0.000513386	13_Heterochrom/lo	100
ENSG00000237586	RP11-383J24.2	pseudogene	0.0216251	13_Heterochrom/lo	100
ENSG00000255681	AC084125.1	pseudogene	0.0478197	13_Heterochrom/lo	100
ENSG00000266732	AL359922.1	miRNA	0.0226788	9_Txn_Transition	100
ENSG00000244213	ZFAND6P1	pseudogene	0.0473844	12_Repressed	100
ENSG00000243136	RN7SL22P	misc_RNA	0.0478197	11_Weak_Txn	100
ENSG00000223379	RP11-374M1.4	lincRNA	0.00558404	13_Heterochrom/lo	100
ENSG00000236825	RP11-211N8.5	pseudogene	0.00842856	13_Heterochrom/lo	100
ENSG00000237191	RP11-120E5.2	pseudogene	0.0028985	13_Heterochrom/lo	100
ENSG00000228375	RPS20P25	pseudogene	0.0478197	6_Weak_Enhancer	100
ENSG00000227321	MTND4P15	pseudogene	0.0216251	10_Txn_Elongation	100
ENSG00000207617	MIR3074	miRNA	0.0226788	10_Txn_Elongation	100
ENSG00000271384	RP11-435O5.7	lincRNA	0.0239185	13_Heterochrom/lo	100
ENSG00000227350	RP11-438P9.2	pseudogene	0.026892	13_Heterochrom/lo	100
ENSG00000272960	RP11-339B21.15	lincRNA	0.0226788	5_Strong_Enhancer,7_Weak_Enhancer	39.4366197183099,60.8450704225352
ENSG00000238406	RNU7-171P	snRNA	0.0226788	11_Weak_Txn	100
ENSG00000263628	MIR3155A	miRNA	0.0226788	13_Heterochrom/lo	100
ENSG00000235763	SNRPGP5	pseudogene	0.026892	11_Weak_Txn	100
ENSG00000272516	RP11-573G6.9	lincRNA	0.0216251	11_Weak_Txn	100
ENSG00000230240	RP11-241I20.1	pseudogene	0.0478197	13_Heterochrom/lo	100
ENSG00000272430	RP11-38L15.8	lincRNA	0.0374541	1_Active_Promoter,2_Weak_Promoter,13_Heterochrom/lo	21.0628645495787,6.51328580686973,72.4886584575502
ENSG00000252730	RN7SKP84	misc_RNA	0.00341296	7_Weak_Enhancer,13_Heterochrom/lo	40.1146131805158,60.1719197707736
ENSG00000213543	RARRES2P2	pseudogene	1.21089e-05	2_Weak_Promoter	100
ENSG00000254736	RP11-867G23.9	pseudogene	0.0425374	11_Weak_Txn	100
ENSG00000255255	PPP1R1AP1	pseudogene	0.0478197	13_Heterochrom/lo	100
ENSG00000264838	AP003305.1	miRNA	0.0226788	13_Heterochrom/lo	100
ENSG00000255055	MTND1P35	pseudogene	0.00341296	13_Heterochrom/lo	100
ENSG00000233737	RP11-573M3.4	pseudogene	0.026892	13_Heterochrom/lo	100
ENSG00000270578	RP11-712B9.5	pseudogene	0.0216251	11_Weak_Txn,7_Weak_Enhancer	26.7605633802817,73.4154929577465
ENSG00000255825	RP5-1154L15.1	antisense	0.0121117	13_Heterochrom/lo	100
ENSG00000241828	RP11-277J24.1	pseudogene	0.00571502	5_Strong_Enhancer	100
ENSG00000244131	RPSAP51	pseudogene	0.0122618	6_Weak_Enhancer,7_Weak_Enhancer	79.0697674418605,21.0852713178295
ENSG00000256226	RP11-582E3.2	lincRNA	0.037951	6_Weak_Enhancer,7_Weak_Enhancer,11_Weak_Txn,5_Strong_Enhancer,13_Heterochrom/lo,8_Insulator	1.15747737496222,2.49631065199225,11.0289280443789,2.49275465391249,80.714044414416,2.13715484593638
ENSG00000266482	AC023157.1	miRNA	0.0226788	13_Heterochrom/lo	100
ENSG00000271142	YWHAQP7	pseudogene	0.0122618	11_Weak_Txn,8_Insulator	76.5957446808511,23.5562310030395
ENSG00000221807	AC069227.1	miRNA	0.0226788	13_Heterochrom/lo	100
ENSG00000257279	RP11-231I16.1	antisense	0.0294874	13_Heterochrom/lo	100
ENSG00000261827	RP11-340F14.5	sense_overlapping	0.00765965	11_Weak_Txn	100
ENSG00000236076	LINC01072	lincRNA	0.0478197	6_Weak_Enhancer	100
ENSG00000238893	snoU13	snoRNA	0.0226788	11_Weak_Txn	100
ENSG00000234535	RP11-37L2.1	lincRNA	0.0226788	13_Heterochrom/lo	100
ENSG00000242893	RN7SL413P	misc_RNA	0.0226788	11_Weak_Txn	100
ENSG00000201793	RN7SKP9	misc_RNA	0.0226788	11_Weak_Txn	100
ENSG00000228757	AB019438.66	pseudogene	0.0226788	13_Heterochrom/lo	100
ENSG00000261747	RP11-932O9.3	pseudogene	0.0226788	13_Heterochrom/lo	100
ENSG00000260128	ULK4P2	pseudogene	0.0165724	2_Weak_Promoter,6_Weak_Enhancer,13_Heterochrom/lo,8_Insulator	2.74501393952391,0.718421616984774,95.1175923940239,1.43326899706913
ENSG00000261279	ULK4P1	pseudogene	0.00187679	13_Heterochrom/lo,8_Insulator,12_Repressed,3_Poised_Promoter	92.6609381603043,2.82081983377941,1.41217072827159,3.12015776869982
ENSG00000252714	RNA5SP392	rRNA	0.026892	11_Weak_Txn	100
ENSG00000256122	AC093334.1	pseudogene	0.0226788	13_Heterochrom/lo	100
ENSG00000242276	RPL5P3	pseudogene	0.0202342	11_Weak_Txn	100
ENSG00000259694	RP13-262C2.3	lincRNA	0.0346464	13_Heterochrom/lo,11_Weak_Txn,7_Weak_Enhancer,6_Weak_Enhancer,2_Weak_Promoter	23.1531978185424,9.96529499256321,19.8810114030739,9.96529499256321,37.2335151214675
ENSG00000225151	GOLGA2P7	pseudogene	0.0399967	11_Weak_Txn,13_Heterochrom/lo,7_Weak_Enhancer,5_Strong_Enhancer,6_Weak_Enhancer,2_Weak_Promoter,1_Active_Promoter	14.6952603151267,73.5114577007894,1.2847965738758,3.83840966473841,3.19920738917831,2.5600051136182,0.936431333695548
ENSG00000206178	HBZP1	pseudogene	0.0239185	13_Heterochrom/lo,6_Weak_Enhancer,2_Weak_Promoter,3_Poised_Promoter	53.0712530712531,9.87714987714988,19.7051597051597,17.4938574938575
ENSG00000260242	CTA-481E9.3	lincRNA	0.000801568	13_Heterochrom/lo,15_Repetitive/CNV,7_Weak_Enhancer,6_Weak_Enhancer,8_Insulator	97.4186235008047,0.11805612658436,1.17703720236347,0.471049818510731,0.824043510437101
ENSG00000261357	RP11-626G11.1	lincRNA	0.0122618	7_Weak_Enhancer,5_Strong_Enhancer	54.9715909090909,45.1704545454545
ENSG00000201541	SNORA1	snoRNA	0.0343531	13_Heterochrom/lo	100
ENSG00000260280	SLX1B-SULT1A4	sense_overlapping	0.00050554	1_Active_Promoter,2_Weak_Promoter,6_Weak_Enhancer,7_Weak_Enhancer,11_Weak_Txn	2.91734197730956,6.08792544570502,2.03606158833063,34.4611021069692,54.5583468395462
ENSG00000199263	Y_RNA	misc_RNA	0.0226788	13_Heterochrom/lo	100
ENSG00000226232	RP11-419C5.2	pseudogene	0.0191605	13_Heterochrom/lo,11_Weak_Txn,7_Weak_Enhancer,5_Strong_Enhancer,10_Txn_Elongation,9_Txn_Transition	22.2665521943336,51.5226503711934,1.01510024746225,11.0802484722994,12.1256502196859,2.02515024493712
ENSG00000252305	SNORA74	snoRNA	0.00225817	13_Heterochrom/lo	100
ENSG00000233327	USP32P2	pseudogene	0.00835798	13_Heterochrom/lo	100
ENSG00000270091	RP11-78O7.2	lincRNA	0.026892	13_Heterochrom/lo,7_Weak_Enhancer	72.4928366762178,27.6504297994269
ENSG00000253064	RNU6-711P	snRNA	0.0121117	11_Weak_Txn	100
ENSG00000222494	AC091178.1	miRNA	0.00596425	13_Heterochrom/lo	100
ENSG00000131484	RP11-798G7.5	antisense	0.0197168	11_Weak_Txn,7_Weak_Enhancer,13_Heterochrom/lo	74.3791930304283,1.91408858223904,23.7194365838924
ENSG00000251550	RP11-501C14.7	pseudogene	0.0226788	13_Heterochrom/lo	100
ENSG00000186244	RP11-1079K10.1	pseudogene	0.00596425	11_Weak_Txn	100
ENSG00000252212	RNU2-58P	snRNA	0.0226788	11_Weak_Txn	100
ENSG00000266701	AC005702.4	miRNA	0.0226788	10_Txn_Elongation	100
ENSG00000264546	RP11-464D20.6	sense_intronic	0.0108066	11_Weak_Txn	100
ENSG00000228979	CTD-2501B8.5	pseudogene	0.0473844	11_Weak_Txn	100
ENSG00000264840	RN7SL404P	misc_RNA	0.0216251	13_Heterochrom/lo	100
ENSG00000207943	MIR634	miRNA	0.026892	13_Heterochrom/lo	100
ENSG00000265052	RN7SL622P	misc_RNA	0.0478197	11_Weak_Txn	100
ENSG00000267355	RPL9P29	pseudogene	0.0242669	13_Heterochrom/lo	100
ENSG00000238403	snoU13	snoRNA	0.0226788	11_Weak_Txn	100
ENSG00000232938	AC139099.3	pseudogene	0.00582236
ENSG00000265204	RP11-403A21.3	antisense	0.0312362	7_Weak_Enhancer,11_Weak_Txn,10_Txn_Elongation	1.08758378834288,87.3795889377192,11.5461446264483
ENSG00000265229	RN7SL112P	misc_RNA	0.0226788	11_Weak_Txn	100
ENSG00000268670	CTD-2622I13.3	sense_intronic	0.0473844	4_Strong_Enhancer,2_Weak_Promoter	34.1850220264317,65.9030837004405
ENSG00000223201	AC004699.1	miRNA	0.0478197	10_Txn_Elongation	100
ENSG00000268731	CTD-2561J22.1	pseudogene	0.0292278	13_Heterochrom/lo	100
ENSG00000206674	RNU6-945P	snRNA	0.0226788	13_Heterochrom/lo	100
ENSG00000235681	AC008746.5	pseudogene	0.0121117	10_Txn_Elongation,2_Weak_Promoter	83.0275229357798,17.4311926605505
ENSG00000269600	AC016629.3	antisense	0.0112077	11_Weak_Txn,7_Weak_Enhancer	96.3553113553114,3.68131868131868
ENSG00000221417	MIR1257	miRNA	0.0121117	13_Heterochrom/lo	100
ENSG00000227874	GRAMD4P1	pseudogene	0.0478197	13_Heterochrom/lo	100
ENSG00000230471	LA16c-2F2.8	lincRNA	0.00724569	13_Heterochrom/lo	100
ENSG00000241717	VWFP1	pseudogene	0.0298237	13_Heterochrom/lo,8_Insulator	97.224347826087,2.7895652173913
ENSG00000197421	GGT3P	pseudogene	5.32908e-06	8_Insulator,13_Heterochrom/lo,12_Repressed,7_Weak_Enhancer,6_Weak_Enhancer,11_Weak_Txn,3_Poised_Promoter,2_Weak_Promoter,5_Strong_Enhancer	0.0329820032982003,31.4275471427547,48.7646088764609,6.89467268946727,1.72510217251022,6.88893668889367,2.58406825840683,0.576468057646806,1.14863411486341
ENSG00000254308	IGLVIV-59	IG_V_pseudogene	0.026892	13_Heterochrom/lo	100
ENSG00000226595	KB-288A10.19	pseudogene	0.0216251	13_Heterochrom/lo	100
ENSG00000272942	CTA-246H3.12	lincRNA	0.00603492	13_Heterochrom/lo	100
ENSG00000266503	RN7SL162P	misc_RNA	0.0226788	13_Heterochrom/lo	100
ENSG00000234449	RP11-706O15.3	lincRNA	0.000860201	13_Heterochrom/lo,11_Weak_Txn,7_Weak_Enhancer,6_Weak_Enhancer,1_Active_Promoter,2_Weak_Promoter	27.8081070015013,64.15313225058,0.685819571448069,1.36822710522724,2.73304217278559,3.27214412447113
ENSG00000231217	RP11-1M18.1	lincRNA	4.62345e-05	13_Heterochrom/lo	100
ENSG00000227042	RP6-1O2.1	lincRNA	2.27175e-08	13_Heterochrom/lo,7_Weak_Enhancer,11_Weak_Txn	96.7483839492621,1.30259787778997,1.95227060210595
ENSG00000226985	RP11-142G7.2	lincRNA	0.0175236	11_Weak_Txn,7_Weak_Enhancer,8_Insulator,13_Heterochrom/lo,5_Strong_Enhancer	28.9706725009116,6.78751888315883,0.523519299890608,58.3476584883055,5.40709485857165
ENSG00000233535	RP1-122K4.2	lincRNA	0.0199889	13_Heterochrom/lo	100
ENSG00000235929	TPT1P14	pseudogene	0.00270269	13_Heterochrom/lo	100
ENSG00000225882	RP3-410B11.1	lincRNA	6.36278e-05	13_Heterochrom/lo,12_Repressed	98.9601927882899,1.0427823396406
ENSG00000225037	EIF1AX-AS1	antisense	0.0226788	1_Active_Promoter	100
ENSG00000233571	RP11-545D19.1	lincRNA	0.0428614	13_Heterochrom/lo,8_Insulator,12_Repressed	99.4267598281716,0.384075704098883,0.192037852049441
ENSG00000214047	RPS11P7	pseudogene	0.0343531	13_Heterochrom/lo	100
ENSG00000238426	Y_RNA	misc_RNA	0.0226788	13_Heterochrom/lo	100
ENSG00000229491	RP11-342D14.1	antisense	0.000893378	13_Heterochrom/lo,8_Insulator,2_Weak_Promoter,3_Poised_Promoter,12_Repressed,6_Weak_Enhancer,7_Weak_Enhancer,5_Strong_Enhancer,11_Weak_Txn	44.5187068170203,0.133406784498264,0.398892922803268,0.133406784498264,49.1202453091918,0.532963422647295,1.19734248375557,0.664379061108272,3.31924044415831
ENSG00000213997	PGAM1P7	pseudogene	0.0478197	11_Weak_Txn	100
ENSG00000237351	CTD-2522E6.4	pseudogene	0.0292278	11_Weak_Txn	100
ENSG00000230241	RP11-38O23.3	pseudogene	0.0343531	13_Heterochrom/lo	100
ENSG00000235350	AF196972.3	pseudogene	0.026912	13_Heterochrom/lo	100
ENSG00000230317	RP11-104D21.3	lincRNA	0.00388416	13_Heterochrom/lo,12_Repressed,8_Insulator	84.1203023443602,15.3594641462478,0.530823504494129
ENSG00000225508	SSXP5	pseudogene	0.026892	13_Heterochrom/lo	100
ENSG00000270497	RP1-290F12.3	pseudogene	0.026892	11_Weak_Txn,7_Weak_Enhancer,12_Repressed	48.5887096774194,40.5241935483871,11.2903225806452
ENSG00000227329	RP11-258C19.4	pseudogene	0.0226788	13_Heterochrom/lo	100
ENSG00000244006	RN7SL799P	misc_RNA	0.0226788	13_Heterochrom/lo	100
ENSG00000231944	PHKA1-AS1	antisense	0.0195845	13_Heterochrom/lo	100
ENSG00000234969	RP13-33H18.1	pseudogene	0.0404658	11_Weak_Txn,7_Weak_Enhancer	74.8233782915864,25.2408477842004
ENSG00000234557	RP1-164F3.8	pseudogene	0.0122618	13_Heterochrom/lo	100
ENSG00000227649	RP11-522L3.9	pseudogene	0.026892	13_Heterochrom/lo	100
ENSG00000200662	Y_RNA	misc_RNA	0.0226788	11_Weak_Txn	100
ENSG00000225381	RPS5P7	pseudogene	0.026892	13_Heterochrom/lo	100
ENSG00000224142	AMMECR1-IT1	sense_intronic	0.00416351	13_Heterochrom/lo	100
ENSG00000241743	RP5-964N17.1	lincRNA	0.0205271	13_Heterochrom/lo,6_Weak_Enhancer,8_Insulator	99.6865680914513,0.0624378727634195,0.186692345924453
ENSG00000227881	ASS1P5	pseudogene	0.00599162	13_Heterochrom/lo	100
ENSG00000250995	RP13-128O4.3	pseudogene	0.0404658	11_Weak_Txn	100
ENSG00000225689	RP1-30E17.2	lincRNA	1.48766e-08	13_Heterochrom/lo,7_Weak_Enhancer,5_Strong_Enhancer,6_Weak_Enhancer,11_Weak_Txn,8_Insulator	95.4516722112054,0.87014943163963,1.37331180535238,0.651979960194908,1.30107025851638,0.361930149648364
ENSG00000228372	RP11-85L21.4	lincRNA	0.0414562	13_Heterochrom/lo,8_Insulator,7_Weak_Enhancer,6_Weak_Enhancer,2_Weak_Promoter	93.7724028301593,2.18651622354518,0.624941557834367,1.25144157341894,2.18495776579497
ENSG00000241150	RP11-308D16.2	pseudogene	5.7787e-06	13_Heterochrom/lo	100
ENSG00000224533	TMLHE-AS1	antisense	8.68212e-05	13_Heterochrom/lo,7_Weak_Enhancer,6_Weak_Enhancer,2_Weak_Promoter	99.1280287269906,0.549959834394117,0.275323212973834,0.049434591855651
MSTRG.356.1		lncRNA_rnaAtlas	0.0478197	2_Weak_Promoter,1_Active_Promoter	67.2348484848485,32.9545454545455
MSTRG.1314.1		lncRNA_rnaAtlas	0.011718	11_Weak_Txn,7_Weak_Enhancer,5_Strong_Enhancer,4_Strong_Enhancer	41.8116179849032,13.1604857236626,13.1604857236626,31.9658680669511
ENST00000623024		lncRNA_rnaAtlas	0.0218494	10_Txn_Elongation,11_Weak_Txn,7_Weak_Enhancer	31.0526315789474,57.3684210526316,11.7543859649123
MSTRG.6797.1		lncRNA_rnaAtlas	0.0255429	13_Heterochrom/lo	100
MSTRG.7765.1		lncRNA_rnaAtlas	0.0084815	10_Txn_Elongation	100
MSTRG.7864.1		lncRNA_rnaAtlas	0.026892	6_Weak_Enhancer	100
MSTRG.7884.1		lncRNA_rnaAtlas	0.0116	13_Heterochrom/lo	100
MSTRG.7921.1		lncRNA_rnaAtlas	0.0478197	7_Weak_Enhancer	100
MSTRG.8431.1		lncRNA_rnaAtlas	0.0478197	11_Weak_Txn	100
MSTRG.8594.1		lncRNA_rnaAtlas	0.0244591	11_Weak_Txn,7_Weak_Enhancer,6_Weak_Enhancer,2_Weak_Promoter	47.4152542372881,25.5084745762712,10.3389830508475,16.9915254237288
MSTRG.9817.1		lncRNA_rnaAtlas	0.0347185	7_Weak_Enhancer,5_Strong_Enhancer,11_Weak_Txn	48.8538681948424,38.2999044890162,13.0850047755492
MSTRG.10032.1		lncRNA_rnaAtlas	0.000405134	13_Heterochrom/lo	100
MSTRG.16433.1		lncRNA_rnaAtlas	0.026892	13_Heterochrom/lo	100
MSTRG.17620.1		lncRNA_rnaAtlas	0.0473844	11_Weak_Txn	100
MSTRG.19551.1		lncRNA_rnaAtlas	0.026892	4_Strong_Enhancer	100
MSTRG.20766.1		lncRNA_rnaAtlas	0.0226788	13_Heterochrom/lo	100
MSTRG.20923.1		lncRNA_rnaAtlas	0.00603492	6_Weak_Enhancer,7_Weak_Enhancer,8_Insulator,13_Heterochrom/lo	0.985221674876847,29.6059113300493,9.90147783251231,59.6551724137931
MSTRG.21090.1		lncRNA_rnaAtlas	0.026892	13_Heterochrom/lo	100
MSTRG.22276.1		lncRNA_rnaAtlas	0.0473844	13_Heterochrom/lo	100
MSTRG.24651.1		lncRNA_rnaAtlas	0.0226788	13_Heterochrom/lo	100
MSTRG.25510.1		lncRNA_rnaAtlas	0.026892	13_Heterochrom/lo	100
MSTRG.29111.1		lncRNA_rnaAtlas	0.0121117	13_Heterochrom/lo	100
MSTRG.29138.1		lncRNA_rnaAtlas	0.026892	11_Weak_Txn,7_Weak_Enhancer	36.5217391304348,63.9130434782609
MSTRG.30868.1		lncRNA_rnaAtlas	0.0343531	13_Heterochrom/lo	100
MSTRG.31877.1		lncRNA_rnaAtlas	0.0478197	13_Heterochrom/lo	100
MSTRG.33242.1		lncRNA_rnaAtlas	0.033917	13_Heterochrom/lo,7_Weak_Enhancer,6_Weak_Enhancer,12_Repressed	96.2434401190569,1.56810527140284,0.314874285266703,1.88141301793687
MSTRG.33600.1		lncRNA_rnaAtlas	0.0226788	7_Weak_Enhancer	100
MSTRG.34438.1		lncRNA_rnaAtlas	0.00265569	10_Txn_Elongation,9_Txn_Transition	82.2506393861893,17.7749360613811
MSTRG.37334.1		lncRNA_rnaAtlas	0.0216251	11_Weak_Txn,6_Weak_Enhancer	63.5330578512397,36.5702479338843
MSTRG.38684.1		lncRNA_rnaAtlas	0.00596425	6_Weak_Enhancer	100
MSTRG.38709.1		lncRNA_rnaAtlas	0.0425374	13_Heterochrom/lo,8_Insulator	60.7283464566929,39.4685039370079
MSTRG.39726.1		lncRNA_rnaAtlas	0.00842856	13_Heterochrom/lo	100
MSTRG.40435.1		lncRNA_rnaAtlas	0.0100226	13_Heterochrom/lo	100
MSTRG.40864.7		lncRNA_rnaAtlas	0.0329683	11_Weak_Txn,7_Weak_Enhancer,6_Weak_Enhancer	83.1159080244017,9.40403566400751,7.51759737212576
MSTRG.46690.1		lncRNA_rnaAtlas	0.0478197	13_Heterochrom/lo	100
MSTRG.49292.1		lncRNA_rnaAtlas	0.0216251	11_Weak_Txn	100
MSTRG.49534.1		lncRNA_rnaAtlas	0.00441008	1_Active_Promoter,4_Strong_Enhancer,5_Strong_Enhancer,11_Weak_Txn	48.6709440879927,27.5435380384968,18.3776351970669,5.54537121906508
MSTRG.50123.1		lncRNA_rnaAtlas	0.0121117	13_Heterochrom/lo	100
MSTRG.50422.1		lncRNA_rnaAtlas	0.026892	13_Heterochrom/lo	100
MSTRG.51469.1		lncRNA_rnaAtlas	0.0374541	7_Weak_Enhancer,5_Strong_Enhancer,4_Strong_Enhancer	43.399433427762,34.1076487252125,22.7195467422096
MSTRG.51739.1		lncRNA_rnaAtlas	0.0254992	13_Heterochrom/lo	100
MSTRG.54198.1		lncRNA_rnaAtlas	0.0261269	13_Heterochrom/lo,2_Weak_Promoter,1_Active_Promoter	79.1528239202658,4.17358803986711,16.7151162790698
MSTRG.55757.1		lncRNA_rnaAtlas	0.0013564	11_Weak_Txn,7_Weak_Enhancer	91.7734601074824,8.30921868540719
MSTRG.57392.1		lncRNA_rnaAtlas	0.0226788	4_Strong_Enhancer	100
MSTRG.60701.1		lncRNA_rnaAtlas	0.0478197	6_Weak_Enhancer	100
MSTRG.60936.1		lncRNA_rnaAtlas	0.0121117	11_Weak_Txn	100
MSTRG.61519.1		lncRNA_rnaAtlas	0.0478197	13_Heterochrom/lo,7_Weak_Enhancer	40.6639004149378,59.4744121715076
MSTRG.64188.1		lncRNA_rnaAtlas	0.0100226	13_Heterochrom/lo	100
MSTRG.72821.1		lncRNA_rnaAtlas	0.0478197	12_Repressed	100
MSTRG.73980.1		lncRNA_rnaAtlas	0.0216251	2_Weak_Promoter,1_Active_Promoter	25.90799031477,74.3341404358354
MSTRG.75139.1		lncRNA_rnaAtlas	0.0216251	5_Strong_Enhancer	100
MSTRG.83233.1		lncRNA_rnaAtlas	0.026892	11_Weak_Txn	100
MSTRG.84541.1		lncRNA_rnaAtlas	0.0242669	12_Repressed	100
MSTRG.85833.1		lncRNA_rnaAtlas	0.026892	7_Weak_Enhancer,5_Strong_Enhancer	43.4579439252336,56.7757009345794
MSTRG.92387.1		lncRNA_rnaAtlas	0.0478197	13_Heterochrom/lo	100
MSTRG.92786.1		lncRNA_rnaAtlas	0.026892	7_Weak_Enhancer	100
MSTRG.94149.1		lncRNA_rnaAtlas	0.026892	11_Weak_Txn,7_Weak_Enhancer	60.515873015873,39.8809523809524
MSTRG.94507.1		lncRNA_rnaAtlas	0.0478197	13_Heterochrom/lo	100
MSTRG.96518.1		lncRNA_rnaAtlas	0.0216251	5_Strong_Enhancer	100
MSTRG.96784.1		lncRNA_rnaAtlas	0.0478197	13_Heterochrom/lo	100
MSTRG.97904.11		lncRNA_rnaAtlas	0.0251148	11_Weak_Txn,7_Weak_Enhancer,8_Insulator,5_Strong_Enhancer,4_Strong_Enhancer	88.1463562140913,4.54717266404596,1.51572422134865,4.54339280314484,1.28137284547929
MSTRG.98024.1		lncRNA_rnaAtlas	0.0239185	4_Strong_Enhancer,5_Strong_Enhancer,7_Weak_Enhancer,11_Weak_Txn	38.6091127098321,24.1007194244604,24.1007194244604,13.5491606714628
MSTRG.99107.1		lncRNA_rnaAtlas	0.000115286	2_Weak_Promoter,6_Weak_Enhancer,1_Active_Promoter,13_Heterochrom/lo	34.0642129992169,7.87000783085356,7.87000783085356,50.3915426781519
MSTRG.99377.1		lncRNA_rnaAtlas	0.0244591	13_Heterochrom/lo,7_Weak_Enhancer,5_Strong_Enhancer	79.2270531400966,12.1376811594203,8.756038647343
MSTRG.99385.1		lncRNA_rnaAtlas	0.0121117	13_Heterochrom/lo	100
MSTRG.100198.1		lncRNA_rnaAtlas	0.0148242	13_Heterochrom/lo,12_Repressed,7_Weak_Enhancer,5_Strong_Enhancer,11_Weak_Txn,6_Weak_Enhancer,1_Active_Promoter	85.156464542114,2.61667821788652,2.0962194818951,3.66413411620091,4.44743759072067,0.262844738528331,1.77060585058388
MSTRG.100235.1		lncRNA_rnaAtlas	0.012873	13_Heterochrom/lo	100
MSTRG.100216.1		lncRNA_rnaAtlas	0.0373861	13_Heterochrom/lo,7_Weak_Enhancer,5_Strong_Enhancer,4_Strong_Enhancer,1_Active_Promoter,2_Weak_Promoter,6_Weak_Enhancer	21.5711154689122,6.94428423116853,2.31860652901142,2.31860652901142,23.0937824431884,23.1053177990541,20.7982466259084
MSTRG.100551.1		lncRNA_rnaAtlas	0.0473844	13_Heterochrom/lo	100
MSTRG.101425.1		lncRNA_rnaAtlas	0.00571502	4_Strong_Enhancer,5_Strong_Enhancer	82.0940819423369,18.0576631259484
MSTRG.101725.1		lncRNA_rnaAtlas	0.026892	13_Heterochrom/lo,6_Weak_Enhancer,2_Weak_Promoter	34.1269841269841,39.6825396825397,26.5873015873016
MSTRG.102074.1		lncRNA_rnaAtlas	0.00337412	13_Heterochrom/lo	100
MSTRG.102132.1		lncRNA_rnaAtlas	0.0473844	11_Weak_Txn	100
