# Supplementary material for: Somatic point mutations are enriched in non-coding RNAs with possible regulatory function in breast cancer
Source: Commun Biol. 2022 Jun 7;5:556. doi: 10.1038/s42003-022-03528-0 (PMC9174258; doi:10.1038/s42003-022-03528-0)
Supplement: Supplementary file 4 — Supplementary Data 1-12 [file 42003_2022_3528_MOESM4_ESM.zip › Supplementary data/Supplementary Data6.xlsx]

## Sheet: Supplementary Data6
Supplementary Data6: Annotation of ncRNAs with FANTOM5 features
Columns A-D: general metadata and p_value Columns E-G: Fantom5 Overlap Result
geneID	gene_name	gene_biotype	breast_pValue_against_other_cancer	F5_Enhancer	F5_Promoter	F5_mammary_epithelial_cell_differentially_expressed_enhancers
ENSG00000240453	RP11-206L10.10	lncRNA_intergenic	0.00280274	N	Y	N
CATG00000043510	CATG00000043510.1	lncRNA_intergenic	0.00596425	N	N	N
ENSG00000231789	RP11-558F24.4	lncRNA_divergent	0.00447051	N	Y	N
ENSG00000271989	RP4-736L20.3	lncRNA_divergent	0.0216251	N	Y	N
CATG00000052248	CATG00000052248.1	lncRNA_divergent	0.0100226	Y	Y	N
CATG00000082611	CATG00000082611.1	lncRNA_sense_intronic	0.0478197	N	N	N
ENSG00000270103	RNU11	short_ncRNA	0.0223124	N	Y	N
CATG00000083407	CATG00000083407.1	lncRNA_sense_intronic	0.0141954	N	Y	N
CATG00000099509	CATG00000099509.1	lncRNA_sense_intronic	0.0343531	Y	N	N
CATG00000116214	CATG00000116214.1	lncRNA_sense_intronic	0.0343624	Y	N	N
CATG00000117297	CATG00000117297.1	lncRNA_intergenic	0.0161225	Y	Y	N
ENSG00000235105	RP11-329A14.1	pseudogene	0.0326506	N	Y	N
CATG00000000858	CATG00000000858.1	lncRNA_divergent	0.0227708	N	N	N
CATG00000003266	CATG00000003266.1	lncRNA_sense_intronic	0.0122618	N	N	N
ENSG00000232284	GNG12-AS1	lncRNA_divergent	0.0278021	Y	Y	N
CATG00000007935	CATG00000007935.1	lncRNA_intergenic	0.00224856	Y	N	N
CATG00000070261	CATG00000070261.1	lncRNA_sense_intronic	0.0444872	Y	N	N
ENSG00000270066	SCARNA2	lncRNA_intergenic	0.0343531	N	Y	N
CATG00000070338	CATG00000070338.1	lncRNA_intergenic	0.0478197	N	Y	N
CATG00000070521	CATG00000070521.1	lncRNA_divergent	0.0478197	N	N	N
CATG00000071908	CATG00000071908.1	lncRNA_divergent	0.0346464	N	N	N
ENSG00000196369	SRGAP2B	pseudogene	4.37591e-07	Y	Y	N
CATG00000015945	CATG00000015945.1	lncRNA_intergenic	0.0332012	N	Y	N
CATG00000015962	CATG00000015962.1	lncRNA_divergent	0.00790178	N	Y	N
CATG00000016338	CATG00000016338.1	short_ncRNA	0.00225817	N	N	N
CATG00000074857	CATG00000074857.1	uncertain_coding	0.00929272	Y	Y	N
ENSG00000212456	RNVU1-13	small_RNA	0.0054883	Y	Y	N
ENSG00000207501	RNVU1-14	small_RNA	6.44083e-06	Y	Y	N
CATG00000074883	CATG00000074883.1	lncRNA_intergenic	8.12165e-06	N	Y	N
ENSG00000236140	RP11-89F3.2	lncRNA_sense_intronic	4.51695e-06	N	Y	N
CATG00000017091	CATG00000017091.1	lncRNA_intergenic	7.36581e-05	Y	Y	N
ENSG00000212544	RNVU1-19	small_RNA	2.31355e-08	Y	Y	N
ENSG00000232721	RP11-403I13.5	lncRNA_intergenic	2.46979e-08	Y	Y	N
CATG00000017605	CATG00000017605.1	lncRNA_sense_intronic	0.013468	N	Y	N
CATG00000017625	CATG00000017625.1	lncRNA_divergent	0.00741041	N	Y	N
CATG00000017626	CATG00000017626.1	lncRNA_divergent	0.026912	N	Y	N
CATG00000075649	CATG00000075649.1	lncRNA_divergent	0.0161225	N	N	N
ENSG00000201129	SNORA58	small_RNA	0.00341296	N	N	N
CATG00000077899	CATG00000077899.1	lncRNA_sense_intronic	0.0425374	N	Y	N
ENSG00000235919	ASH1L-AS1	lncRNA_divergent	1.42267e-06	Y	Y	N
ENSG00000223503	RP11-29H23.6	pseudogene	0.00277264	N	Y	N
ENSG00000246203	RP11-29H23.5	pseudogene	0.0164804	Y	Y	N
CATG00000078669	CATG00000078669.1	lncRNA_intergenic	0.0012945	Y	Y	N
CATG00000079518	CATG00000079518.1	lncRNA_sense_intronic	0.0216251	N	N	N
CATG00000080292	CATG00000080292.1	lncRNA_divergent	0.0108066	Y	N	N
CATG00000023959	CATG00000023959.1	lncRNA_divergent	0.0420634	N	N	N
ENSG00000227722	RP5-1059H15.1	pseudogene	0.00515313	Y	Y	N
CATG00000082431	CATG00000082431.1	lncRNA_divergent	0.00472046	Y	N	N
ENSG00000231424	RP1-45C12.1	lncRNA_antisense	0.0100426	Y	Y	N
CATG00000082579	CATG00000082579.1	lncRNA_divergent	0.0116	N	Y	N
ENSG00000224228	RP1-15D23.2	lncRNA_intergenic	6.83783e-05	Y	Y	N
CATG00000083054	CATG00000083054.1	uncertain_coding	0.000316821	Y	Y	N
ENSG00000224000	RP3-471M13.2	lncRNA_sense_intronic	0.000537482	Y	Y	N
ENSG00000203739	RP11-296O14.3	lncRNA_divergent	1.1098e-05	Y	Y	N
CATG00000083194	CATG00000083194.1	lncRNA_intergenic	0.010404	N	N	N
ENSG00000236021	RP11-195C7.1	lncRNA_divergent	0.00478875	Y	Y	N
CATG00000026827	CATG00000026827.1	lncRNA_sense_intronic	0.0283054	N	N	N
ENSG00000179452	RP11-380B22.1	lncRNA_sense_intronic	0.0428983	Y	Y	N
ENSG00000273004	GS1-279B7.2	lncRNA_intergenic	0.0282585	Y	Y	N
CATG00000028030	CATG00000028030.1	lncRNA_intergenic	2.39149e-06	Y	Y	N
ENSG00000228309	GS1-204I12.1	lncRNA_intergenic	0.0195977	Y	Y	N
CATG00000028376	CATG00000028376.1	lncRNA_intergenic	0.036335	Y	Y	N
CATG00000087401	CATG00000087401.1	lncRNA_sense_intronic	0.000364144	Y	Y	Y
CATG00000029438	CATG00000029438.1	lncRNA_divergent	0.0166153	N	Y	N
ENSG00000227240	RP11-563D10.1	lncRNA_intergenic	9.93701e-09	Y	Y	N
CATG00000087682	CATG00000087682.1	uncertain_coding	0.00548622	Y	Y	N
CATG00000030474	CATG00000030474.1	lncRNA_divergent	0.0056878	Y	Y	N
ENSG00000235449	RP11-480I12.2	pseudogene	0.0478197	N	Y	N
CATG00000032035	CATG00000032035.1	lncRNA_intergenic	0.0412989	Y	N	N
CATG00000091736	CATG00000091736.1	uncertain_coding	0.00739909	Y	Y	N
ENSG00000237074	RP11-6J21.2	lncRNA_intergenic	0.0462435	Y	N	N
CATG00000093379	CATG00000093379.1	lncRNA_intergenic	0.0154867	Y	N	N
CATG00000094140	CATG00000094140.1	lncRNA_divergent	0.00277264	Y	Y	N
ENSG00000188460	ACTBP11	pseudogene	0.0358215	N	Y	N
CATG00000097457	CATG00000097457.1	lncRNA_intergenic	0.035116	Y	Y	N
ENSG00000236975	RP5-1065P14.2	lncRNA_sense_intronic	0.000985966	Y	Y	N
CATG00000098840	CATG00000098840.1	lncRNA_intergenic	0.0486039	Y	Y	N
CATG00000039918	CATG00000039918.1	lncRNA_sense_intronic	0.0343531	Y	N	N
ENSG00000238005	RP11-443B7.1	lncRNA_intergenic	0.0449385	Y	Y	N
CATG00000098967	CATG00000098967.1	lncRNA_intergenic	0.000645289	Y	N	N
CATG00000040418	CATG00000040418.1	uncertain_coding	0.0389278	Y	Y	N
ENSG00000229291	RP4-580N22.2	lncRNA_intergenic	0.0498873	Y	Y	N
ENSG00000231877	RP11-177F15.1	lncRNA_intergenic	0.000382735	Y	Y	N
CATG00000100676	CATG00000100676.1	lncRNA_sense_intronic	0.0455206	Y	Y	N
CATG00000100876	CATG00000100876.1	lncRNA_intergenic	0.00140744	N	N	N
ENSG00000230184	SMYD3-IT1	lncRNA_sense_intronic	0.0210599	N	N	N
CATG00000101236	CATG00000101236.1	lncRNA_intergenic	0.0121117	Y	N	N
CATG00000042297	CATG00000042297.1	uncertain_coding	0.0194722	Y	Y	N
CATG00000042606	CATG00000042606.1	uncertain_coding	0.00032162	Y	Y	N
ENSG00000229703	XX-CR54.1	lncRNA_intergenic	0.00102101	Y	Y	N
CATG00000101888	CATG00000101888.1	lncRNA_divergent	0.0010801	N	N	N
ENSG00000235078	AC142528.1	lncRNA_divergent	0.0019714	N	Y	N
CATG00000047486	CATG00000047486.1	lncRNA_intergenic	0.0358215	Y	N	N
CATG00000047802	CATG00000047802.1	uncertain_coding	0.0470649	Y	N	N
CATG00000047868	CATG00000047868.1	lncRNA_sense_intronic	0.0343531	N	N	N
ENSG00000233005	AC067959.1	lncRNA_intergenic	0.0109464	Y	Y	N
ENSG00000232451	AC016768.1	lncRNA_intergenic	0.000155629	Y	N	N
CATG00000047915	CATG00000047915.1	lncRNA_intergenic	0.00765965	Y	N	N
CATG00000047931	CATG00000047931.1	lncRNA_sense_intronic	0.0007872	N	N	N
CATG00000047935	CATG00000047935.1	lncRNA_divergent	0.00603492	N	N	N
ENSG00000235267	AC074117.13	pseudogene	0.0478197	N	N	N
CATG00000048007	CATG00000048007.1	sense_overlap_RNA	0.0239185	N	Y	N
CATG00000048129	CATG00000048129.1	lncRNA_sense_intronic	0.0346464	N	Y	N
CATG00000048258	CATG00000048258.1	lncRNA_antisense	0.0343485	Y	Y	N
CATG00000048331	CATG00000048331.1	lncRNA_intergenic	0.0157929	Y	Y	N
CATG00000042708	CATG00000042708.1	lncRNA_divergent	0.00571502	N	Y	N
ENSG00000230773	AC079807.4	lncRNA_divergent	0.0410663	Y	Y	N
CATG00000042823	CATG00000042823.1	lncRNA_sense_intronic	0.0478197	N	N	N
ENSG00000271955	RP11-444A22.1	lncRNA_intergenic	0.0185485	Y	Y	N
CATG00000048665	CATG00000048665.1	lncRNA_divergent	0.00813188	N	N	N
CATG00000043260	CATG00000043260.1	lncRNA_divergent	0.00472046	N	N	N
CATG00000049033	CATG00000049033.1	lncRNA_divergent	0.0140897	N	Y	N
CATG00000043700	CATG00000043700.1	lncRNA_divergent	0.0426903	N	N	N
ENSG00000222041	LINC00152	lncRNA_intergenic	0.000153604	Y	Y	N
ENSG00000222724	RNU2-63P	small_RNA	0.0242669	N	Y	N
ENSG00000253501	IGKV3D-34	pseudogene	0.00628291	N	Y	N
ENSG00000224607	IGKV1D-27	pseudogene	0.00112071	N	Y	N
CATG00000049317	CATG00000049317.1	lncRNA_divergent	0.0343531	N	Y	N
CATG00000043859	CATG00000043859.1	lncRNA_divergent	0.0346464	N	N	N
ENSG00000201806	RNU4-8P	small_RNA	0.0226788	N	Y	N
ENSG00000172965	MIR4435-1HG	lncRNA_intergenic	0.00363772	Y	Y	N
CATG00000049818	CATG00000049818.1	lncRNA_divergent	0.00472046	N	Y	N
ENSG00000226674	TEX41	lncRNA_intergenic	0.0102399	Y	Y	N
CATG00000050245	CATG00000050245.1	lncRNA_intergenic	0.00340934	Y	Y	N
CATG00000045035	CATG00000045035.1	sense_overlap_RNA	0.00140744	Y	N	N
ENSG00000224152	AC009506.1	lncRNA_divergent	0.0259294	N	Y	N
ENSG00000213148	AC073465.1	pseudogene	0.0478197	N	N	N
ENSG00000236449	AC018890.6	lncRNA_antisense	0.0306724	Y	Y	N
ENSG00000235655	H3F3AP4	pseudogene	0.00141885	N	Y	N
ENSG00000218175	AC016739.2	pseudogene	0.0323676	N	Y	N
CATG00000045628	CATG00000045628.1	lncRNA_divergent	0.0323676	N	Y	N
CATG00000051281	CATG00000051281.1	lncRNA_divergent	0.031022	N	N	N
CATG00000046273	CATG00000046273.1	lncRNA_divergent	0.0239185	N	Y	N
ENSG00000231908	IDH1-AS1	lncRNA_divergent	0.0202342	N	Y	N
CATG00000051748	CATG00000051748.1	lncRNA_intergenic	0.0443363	Y	Y	Y
CATG00000047098	CATG00000047098.1	lncRNA_intergenic	0.00757312	Y	Y	N
CATG00000047266	CATG00000047266.1	lncRNA_intergenic	4.73481e-05	N	N	N
ENSG00000157152	SYN2	lncRNA_intergenic	0.0262982	Y	Y	N
CATG00000059260	CATG00000059260.1	lncRNA_divergent	0.0223124	N	N	N
ENSG00000263740	RN7SL4P	lncRNA_antisense	0.00341296	Y	N	N
CATG00000059322	CATG00000059322.1	lncRNA_antisense	0.047586	Y	Y	N
CATG00000059466	CATG00000059466.1	sense_overlap_RNA	0.026892	N	N	N
ENSG00000225558	UBE2D3P2	pseudogene	0.0478197	N	N	N
CATG00000060056	CATG00000060056.1	lncRNA_divergent	0.0121117	N	Y	N
CATG00000064587	CATG00000064587.1	short_ncRNA	0.0226788	Y	Y	N
ENSG00000242299	RP11-234A1.1	pseudogene	0.0242669	N	Y	N
ENSG00000243396	RP11-454H13.1	pseudogene	0.0478197	N	N	N
CATG00000061104	CATG00000061104.1	lncRNA_intergenic	0.0292278	Y	Y	N
ENSG00000228980	RP11-702L6.4	lncRNA_divergent	1.08385e-08	Y	Y	N
CATG00000061279	CATG00000061279.1	lncRNA_intergenic	2.59036e-08	N	Y	N
CATG00000061291	CATG00000061291.1	lncRNA_intergenic	0.00623905	N	Y	N
ENSG00000242242	PVRL3-AS1	lncRNA_intergenic	0.00766378	Y	Y	N
CATG00000065618	CATG00000065618.1	lncRNA_divergent	0.0239364	Y	Y	N
CATG00000061421	CATG00000061421.1	uncertain_coding	0.00039515	Y	Y	N
CATG00000065792	CATG00000065792.1	lncRNA_intergenic	0.000106273	N	Y	N
CATG00000065842	CATG00000065842.1	lncRNA_sense_intronic	0.00842856	N	N	N
CATG00000061929	CATG00000061929.1	lncRNA_sense_intronic	0.00596425	N	N	N
CATG00000066231	CATG00000066231.1	lncRNA_intergenic	0.0485016	Y	N	N
CATG00000062386	CATG00000062386.1	lncRNA_sense_intronic	0.0302222	Y	Y	Y
CATG00000062446	CATG00000062446.1	lncRNA_antisense	0.00696294	N	Y	N
CATG00000062528	CATG00000062528.1	short_ncRNA	0.0121117	N	N	N
ENSG00000206120	EGFEM1P	pseudogene	0.00102767	Y	Y	N
CATG00000066957	CATG00000066957.1	lncRNA_intergenic	0.00576704	Y	Y	N
CATG00000063071	CATG00000063071.1	lncRNA_divergent	0.00758525	N	Y	N
ENSG00000236489	RP11-537I16.2	pseudogene	0.00596425	N	N	N
CATG00000067196	CATG00000067196.1	lncRNA_intergenic	0.0121117	Y	N	N
CATG00000063240	CATG00000063240.1	lncRNA_intergenic	0.026892	Y	N	N
CATG00000067208	CATG00000067208.1	lncRNA_divergent	0.0343531	N	N	N
ENSG00000229334	AC046143.3	lncRNA_divergent	0.00467601	Y	Y	N
ENSG00000251271	ALG1L7P	pseudogene	0.0345975	Y	Y	N
CATG00000071777	CATG00000071777.1	lncRNA_sense_intronic	0.0116	N	Y	N
ENSG00000242358	RPS21P4	pseudogene	0.00224856	N	Y	N
CATG00000072356	CATG00000072356.1	lncRNA_divergent	0.0242669	N	N	N
CATG00000072594	CATG00000072594.1	lncRNA_intergenic	0.026892	N	Y	N
CATG00000072820	CATG00000072820.1	uncertain_coding	0.041553	Y	Y	N
ENSG00000251331	RP11-689K5.3	lncRNA_sense_intronic	0.000130728	Y	Y	N
ENSG00000248180	GAPDHP60	pseudogene	0.00596425	Y	N	N
CATG00000073085	CATG00000073085.1	lncRNA_divergent	0.0402433	N	Y	N
CATG00000073563	CATG00000073563.1	uncertain_coding	0.000349292	N	N	N
ENSG00000245958	RP11-33B1.1	pseudogene	0.0252581	Y	Y	N
CATG00000073635	CATG00000073635.1	lncRNA_intergenic	0.00596425	Y	N	N
CATG00000071377	CATG00000071377.1	short_ncRNA	0.0478197	N	Y	N
ENSG00000199572	RNA5SP174	structural_RNA	0.0481022	Y	Y	N
CATG00000074965	CATG00000074965.1	lncRNA_intergenic	0.0420634	N	Y	N
CATG00000079614	CATG00000079614.1	lncRNA_divergent	0.0178242	Y	Y	N
CATG00000079648	CATG00000079648.1	lncRNA_divergent	0.0346464	N	Y	N
ENSG00000215068	AC025171.1	lncRNA_intergenic	0.00334539	Y	Y	N
CATG00000080245	CATG00000080245.1	short_ncRNA	0.0478197	N	N	N
ENSG00000213757	CTC-451P13.1	pseudogene	0.0343531	N	Y	N
ENSG00000251552	COQ10BP2	pseudogene	0.0242669	Y	N	N
CATG00000080370	CATG00000080370.1	lncRNA_intergenic	0.0478197	N	N	N
CATG00000080576	CATG00000080576.1	lncRNA_divergent	0.0242669	N	Y	N
ENSG00000164621	SMAD5-AS1	lncRNA_divergent	0.0190083	N	Y	N
CATG00000081558	CATG00000081558.1	short_ncRNA	0.0187257	N	N	N
CATG00000078059	CATG00000078059.1	lncRNA_divergent	0.0226788	N	Y	N
ENSG00000241956	CTC-340A15.2	lncRNA_intergenic	0.001315	Y	Y	N
ENSG00000248596	RP11-844P9.2	lncRNA_intergenic	0.0426155	N	Y	N
ENSG00000261730	RP4-668J24.2	lncRNA_divergent	0.000188912	Y	Y	N
ENSG00000202351	RN7SKP204	lncRNA_intergenic	0.0478197	N	N	N
CATG00000082927	CATG00000082927.1	lncRNA_intergenic	0.00367193	N	Y	N
CATG00000087905	CATG00000087905.1	lncRNA_divergent	0.00300616	Y	Y	N
ENSG00000272540	XXbac-BPG252P9.9	lncRNA_divergent	0.0198732	N	Y	N
CATG00000087998	CATG00000087998.1	lncRNA_sense_intronic	0.026892	Y	N	Y
CATG00000088033	CATG00000088033.1	lncRNA_divergent	0.0473844	N	Y	N
CATG00000083706	CATG00000083706.1	lncRNA_intergenic	0.0154867	N	N	N
CATG00000083922	CATG00000083922.1	lncRNA_antisense	0.0478197	N	N	N
CATG00000083943	CATG00000083943.1	sense_overlap_RNA	0.026892	N	N	N
CATG00000083982	CATG00000083982.1	lncRNA_antisense	0.0122618	N	N	N
ENSG00000215190	LINC00680	lncRNA_intergenic	3.65013e-05	N	Y	N
CATG00000089122	CATG00000089122.1	lncRNA_intergenic	0.00786337	Y	N	N
ENSG00000272008	RP11-393I2.4	lncRNA_divergent	0.00803355	N	Y	N
ENSG00000234426	RP11-459O1.2	lncRNA_intergenic	0.0176238	Y	Y	N
CATG00000089225	CATG00000089225.1	lncRNA_sense_intronic	0.0420634	N	Y	N
ENSG00000271860	RP11-436D23.1	lncRNA_intergenic	0.0448241	Y	Y	N
ENSG00000228506	RP11-98I9.4	lncRNA_divergent	0.0433886	Y	Y	N
ENSG00000219565	ZNF259P1	pseudogene	0.0443599	N	N	N
CATG00000085289	CATG00000085289.1	lncRNA_intergenic	0.0478197	N	N	N
ENSG00000213149	CNN2P9	pseudogene	0.0362359	N	Y	N
ENSG00000240050	RP1-93H18.1	lncRNA_divergent	0.0478607	N	Y	N
ENSG00000232362	ATP5LP2	pseudogene	0.0478197	N	N	N
CATG00000085786	CATG00000085786.1	sense_overlap_RNA	0.0425374	N	Y	N
ENSG00000227220	RP11-69I8.3	lncRNA_divergent	0.0432656	Y	Y	N
ENSG00000236166	RP3-523C21.2	lncRNA_divergent	0.0420022	Y	Y	N
CATG00000086041	CATG00000086041.1	lncRNA_intergenic	0.026892	Y	Y	N
CATG00000086045	CATG00000086045.1	lncRNA_intergenic	0.0343531	N	Y	N
CATG00000090176	CATG00000090176.1	lncRNA_intergenic	0.0361575	Y	Y	N
ENSG00000215878	MARCKSL1P2	pseudogene	0.0323676	N	N	N
ENSG00000233452	STXBP5-AS1	lncRNA_intergenic	0.0163003	Y	Y	N
ENSG00000227681	RP11-307P5.1	lncRNA_intergenic	0.00627729	Y	Y	N
ENSG00000271551	RP11-230C9.2	lncRNA_divergent	0.026892	Y	N	N
CATG00000086741	CATG00000086741.1	lncRNA_intergenic	0.0154867	Y	Y	N
CATG00000095152	CATG00000095152.1	lncRNA_intergenic	0.0478197	Y	N	N
CATG00000095444	CATG00000095444.1	lncRNA_intergenic	0.0001692	Y	Y	N
CATG00000091684	CATG00000091684.1	uncertain_coding	0.0326054	Y	Y	N
ENSG00000223561	AC003090.1	lncRNA_intergenic	0.00362524	Y	Y	N
CATG00000095631	CATG00000095631.1	lncRNA_intergenic	0.0425374	N	Y	N
CATG00000092090	CATG00000092090.1	lncRNA_intergenic	0.0028985	Y	Y	N
ENSG00000214765	SEPT7P2	pseudogene	0.0173306	N	Y	N
ENSG00000160828	STAG3L2	pseudogene	0.000209231	Y	Y	N
ENSG00000123965	PMS2P5	pseudogene	0.0386101	N	N	N
ENSG00000127957	PMS2P3	pseudogene	0.0161846	N	Y	N
ENSG00000223705	NSUN5P1	pseudogene	0.0198732	N	Y	N
CATG00000096149	CATG00000096149.1	lncRNA_intergenic	0.000513386	Y	N	N
CATG00000096540	CATG00000096540.1	lncRNA_divergent	0.0343531	N	Y	N
ENSG00000235333	PVRIG2P	pseudogene	0.0135542	Y	Y	N
ENSG00000272752	STAG3L5P-PVRIG2P-PILRB	lncRNA_intergenic	0.018472	Y	Y	N
CATG00000093323	CATG00000093323.1	lncRNA_sense_intronic	0.0473844	N	N	N
ENSG00000242154	RP4-778K6.3	lncRNA_antisense	0.0116	N	N	N
CATG00000096757	CATG00000096757.1	lncRNA_intergenic	0.0478197	Y	N	N
ENSG00000199043	MIR335	small_RNA	0.0478197	N	Y	N
ENSG00000232053	AC009784.3	lncRNA_intergenic	0.00710053	Y	Y	N
ENSG00000213188	YBX1P4	pseudogene	0.0402415	N	N	N
ENSG00000249188	ENPP7P1	pseudogene	0.000137087	N	N	N
ENSG00000253893	FAM85B	lncRNA_antisense	0.000199392	N	N	N
CATG00000097967	CATG00000097967.1	lncRNA_divergent	0.0478197	N	N	N
CATG00000101671	CATG00000101671.1	lncRNA_intergenic	0.0478197	Y	N	N
CATG00000098072	CATG00000098072.1	lncRNA_divergent	0.0292278	N	Y	N
ENSG00000254061	RP11-359B20.1	pseudogene	0.0122618	N	N	N
ENSG00000253161	RP11-150O12.1	lncRNA_intergenic	0.02344	Y	Y	N
CATG00000098612	CATG00000098612.1	lncRNA_sense_intronic	0.0362359	Y	N	N
CATG00000098739	CATG00000098739.1	lncRNA_sense_intronic	0.0239185	N	N	N
CATG00000102464	CATG00000102464.1	lncRNA_divergent	0.0242669	N	N	N
CATG00000098934	CATG00000098934.1	lncRNA_intergenic	1.33244e-05	Y	Y	N
CATG00000102488	CATG00000102488.1	uncertain_coding	0.000170627	Y	Y	N
ENSG00000254325	RP11-318K15.2	lncRNA_sense_intronic	0.00818494	Y	Y	N
ENSG00000236814	RP11-446E9.1	pseudogene	0.0425374	N	N	N
CATG00000098999	CATG00000098999.1	lncRNA_intergenic	0.00147848	Y	Y	N
CATG00000099014	CATG00000099014.1	lncRNA_intergenic	0.0363006	N	Y	N
ENSG00000253554	RP11-32K4.1	lncRNA_intergenic	0.00127339	Y	Y	N
ENSG00000254266	RP11-594N15.2	lncRNA_divergent	0.0086519	Y	Y	N
ENSG00000207359	RNU6-925P	small_RNA	0.0336493	Y	Y	N
ENSG00000253901	RP11-122C21.1	lncRNA_intergenic	0.0235598	N	N	N
ENSG00000246662	LINC00535	lncRNA_divergent	0.00345402	Y	Y	N
ENSG00000253773	KB-1047C11.2	lncRNA_divergent	0.00378987	Y	Y	N
CATG00000103306	CATG00000103306.1	lncRNA_intergenic	0.000120824	Y	Y	N
ENSG00000253666	KB-1615E4.2	lncRNA_intergenic	0.00754067	Y	Y	N
ENSG00000260368	RP11-521I2.3	lncRNA_intergenic	0.0120278	N	N	N
CATG00000103390	CATG00000103390.1	lncRNA_intergenic	0.0134501	Y	N	N
ENSG00000202360	RN7SKP249	lncRNA_intergenic	0.0216251	N	N	N
CATG00000100023	CATG00000100023.1	lncRNA_divergent	0.0296022	N	N	N
CATG00000100041	CATG00000100041.1	uncertain_coding	0.0136704	Y	Y	N
CATG00000103484	CATG00000103484.1	lncRNA_intergenic	0.0426903	Y	Y	N
ENSG00000247081	RP11-318M2.2	lncRNA_divergent	1.0787e-05	Y	Y	N
ENSG00000251003	RP11-152P17.2	lncRNA_intergenic	0.0317116	Y	Y	N
ENSG00000253582	RP11-649G15.2	lncRNA_divergent	0.00145448	Y	Y	N
CATG00000100233	CATG00000100233.1	lncRNA_divergent	0.00515829	Y	Y	N
CATG00000103812	CATG00000103812.1	lncRNA_sense_intronic	0.030347	Y	N	N
ENSG00000253819	RP11-973F15.1	lncRNA_intergenic	9.45924e-05	Y	Y	N
ENSG00000255364	RP11-94A24.1	lncRNA_intergenic	0.000276951	Y	Y	N
ENSG00000255325	RP11-96B2.1	lncRNA_intergenic	2.79266e-06	Y	Y	N
ENSG00000253336	RP11-468O2.1	pseudogene	0.0140897	Y	N	N
CATG00000100699	CATG00000100699.1	lncRNA_intergenic	0.00114568	Y	Y	N
CATG00000103960	CATG00000103960.1	lncRNA_intergenic	0.0212681	Y	N	N
ENSG00000253111	RP11-136O12.2	lncRNA_intergenic	0.00172985	Y	Y	N
ENSG00000253438	PCAT1	lncRNA_intergenic	0.0372806	Y	Y	Y
ENSG00000249859	PVT1	lncRNA_intergenic	0.00301365	Y	Y	N
ENSG00000254275	RP11-89M16.1	lncRNA_intergenic	0.0117603	Y	Y	N
CATG00000104122	CATG00000104122.1	lncRNA_intergenic	0.0227425	Y	Y	N
CATG00000104126	CATG00000104126.1	lncRNA_sense_intronic	0.0372673	Y	Y	N
CATG00000104190	CATG00000104190.1	lncRNA_intergenic	0.0242669	Y	Y	N
ENSG00000251218	RP11-1057B8.2	lncRNA_intergenic	0.0151781	Y	Y	N
ENSG00000253716	RP13-582O9.5	lncRNA_divergent	0.00050554	N	Y	N
CATG00000104450	CATG00000104450.1	lncRNA_sense_intronic	0.0374541	N	N	N
CATG00000101363	CATG00000101363.1	lncRNA_divergent	0.0260484	N	Y	N
ENSG00000228166	MTND1P11	pseudogene	0.0161225	N	N	N
CATG00000104629	CATG00000104629.1	lncRNA_sense_intronic	0.011718	N	N	N
CATG00000104883	CATG00000104883.1	lncRNA_antisense	0.00270269	N	Y	N
CATG00000107960	CATG00000107960.1	lncRNA_divergent	0.0121117	N	N	N
ENSG00000234840	RP11-399D6.2	lncRNA_intergenic	0.0015521	Y	Y	N
CATG00000105114	CATG00000105114.1	lncRNA_intergenic	0.0232675	Y	Y	N
CATG00000108270	CATG00000108270.1	lncRNA_antisense	0.0473844	N	N	N
CATG00000105380	CATG00000105380.1	uncertain_coding	0.0198732	N	Y	N
ENSG00000215142	RP11-292B8.1	pseudogene	0.00143816	N	N	N
ENSG00000204794	PGM5P1	pseudogene	0.037951	N	N	N
ENSG00000227558	PGM5P2	pseudogene	0.046453	N	Y	N
CATG00000105473	CATG00000105473.1	lncRNA_intergenic	0.00977177	N	N	N
CATG00000108638	CATG00000108638.1	lncRNA_intergenic	0.0473844	Y	N	N
ENSG00000228216	RP11-367F23.1	lncRNA_intergenic	0.0419447	Y	Y	N
CATG00000109127	CATG00000109127.1	lncRNA_divergent	0.0404658	N	N	N
CATG00000106306	CATG00000106306.1	sense_overlap_RNA	0.0121117	N	N	N
CATG00000109251	CATG00000109251.1	lncRNA_divergent	0.0346464	N	Y	N
CATG00000106616	CATG00000106616.1	lncRNA_intergenic	0.0478197	N	N	N
CATG00000109479	CATG00000109479.1	lncRNA_divergent	0.026892	N	Y	N
CATG00000109829	CATG00000109829.1	lncRNA_sense_intronic	0.0323676	Y	Y	N
CATG00000107111	CATG00000107111.1	lncRNA_divergent	0.000513386	N	N	N
CATG00000109839	CATG00000109839.1	sense_overlap_RNA	0.017082	N	Y	N
ENSG00000261334	RP11-65J3.14	lncRNA_intergenic	0.0473844	Y	N	N
ENSG00000235138	RP11-374P20.4	lncRNA_divergent	0.0474552	N	N	N
CATG00000110129	CATG00000110129.1	lncRNA_sense_intronic	0.0478197	Y	Y	N
CATG00000103252	CATG00000103252.1	lncRNA_intergenic	0.012229	Y	Y	N
CATG00000117120	CATG00000117120.1	lncRNA_intergenic	0.00765965	Y	Y	N
ENSG00000272853	RP11-398C13.6	lncRNA_divergent	0.034639	N	Y	N
CATG00000117436	CATG00000117436.1	lncRNA_intergenic	6.39576e-05	Y	Y	N
CATG00000117550	CATG00000117550.1	lncRNA_divergent	0.0346464	N	Y	N
CATG00000117607	CATG00000117607.1	lncRNA_antisense	0.0122618	Y	Y	N
ENSG00000165874	FAM35BP	pseudogene	0.00256448	N	N	N
ENSG00000228566	RP11-170M17.1	lncRNA_intergenic	0.0200318	Y	Y	N
CATG00000115537	CATG00000115537.1	lncRNA_divergent	0.0187257	N	N	N
CATG00000000130	CATG00000000130.1	lncRNA_sense_intronic	0.0216251	N	N	N
ENSG00000272630	RP11-344N10.5	lncRNA_intergenic	0.0154867	N	N	N
CATG00000000161	CATG00000000161.1	lncRNA_intergenic	0.0226788	Y	N	N
CATG00000115714	CATG00000115714.1	lncRNA_sense_intronic	0.00596425	Y	Y	N
CATG00000116057	CATG00000116057.1	lncRNA_divergent	0.0470649	N	Y	N
CATG00000000566	CATG00000000566.1	lncRNA_intergenic	0.0239185	Y	N	N
ENSG00000227560	RP11-139K1.2	pseudogene	0.0478197	N	N	N
CATG00000000975	CATG00000000975.1	lncRNA_antisense	0.0346464	N	N	N
CATG00000001046	CATG00000001046.1	sense_overlap_RNA	0.00571502	Y	N	N
ENSG00000199038	MIR210	small_RNA	0.026892	N	Y	N
ENSG00000230980	RPL36AP39	pseudogene	0.0226788	N	Y	N
CATG00000004641	CATG00000004641.1	lncRNA_sense_intronic	0.0226788	N	N	N
CATG00000004765	CATG00000004765.1	lncRNA_antisense	0.00596425	Y	N	N
CATG00000001638	CATG00000001638.1	lncRNA_intergenic	0.0473844	N	N	N
ENSG00000254560	RP11-1L12.3	lncRNA_intergenic	0.00277593	Y	Y	N
ENSG00000249867	RP11-115J23.1	lncRNA_intergenic	0.00593699	Y	Y	N
CATG00000001975	CATG00000001975.1	lncRNA_divergent	0.00190889	Y	Y	N
CATG00000002025	CATG00000002025.1	short_ncRNA	0.0121117	Y	Y	N
CATG00000005507	CATG00000005507.1	sense_overlap_RNA	0.00603492	N	N	N
ENSG00000254477	AP000640.10	lncRNA_divergent	0.0326506	N	Y	N
CATG00000002575	CATG00000002575.1	lncRNA_divergent	0.029759	N	Y	N
CATG00000005860	CATG00000005860.1	lncRNA_intergenic	0.00765965	Y	Y	N
ENSG00000260233	SSSCA1-AS1	lncRNA_divergent	0.026892	N	Y	N
CATG00000005904	CATG00000005904.1	lncRNA_divergent	0.00474919	N	Y	N
CATG00000002693	CATG00000002693.1	lncRNA_divergent	0.0290818	N	Y	N
CATG00000005974	CATG00000005974.1	lncRNA_divergent	0.017082	N	Y	N
CATG00000006007	CATG00000006007.1	lncRNA_antisense	0.019099	Y	N	N
ENSG00000255319	ENPP7P8	pseudogene	0.000168133	Y	Y	N
CATG00000006051	CATG00000006051.1	lncRNA_divergent	0.0175332	Y	N	N
ENSG00000228915	OR7E128P	pseudogene	0.0300153	Y	Y	N
ENSG00000227615	RP11-864N7.2	pseudogene	0.00603492	N	Y	N
CATG00000006515	CATG00000006515.1	short_ncRNA	0.0226788	N	Y	N
ENSG00000213368	ST13P11	pseudogene	0.026892	N	N	N
CATG00000006874	CATG00000006874.1	lncRNA_divergent	0.0161225	N	Y	N
CATG00000006977	CATG00000006977.1	lncRNA_divergent	0.0473844	N	N	N
CATG00000004068	CATG00000004068.1	sense_overlap_RNA	0.00596425	N	N	N
ENSG00000239002	SCARNA10	lncRNA_sense_intronic	0.0216251	N	Y	N
CATG00000008137	CATG00000008137.1	lncRNA_antisense	0.0412989	N	Y	N
CATG00000011504	CATG00000011504.1	lncRNA_intergenic	0.0404658	Y	Y	N
CATG00000011656	CATG00000011656.1	sense_overlap_RNA	0.0216251	Y	Y	N
CATG00000011917	CATG00000011917.1	lncRNA_intergenic	0.0226788	N	Y	N
CATG00000008994	CATG00000008994.1	lncRNA_intergenic	0.0116	Y	Y	N
CATG00000009038	CATG00000009038.1	lncRNA_divergent	0.0470649	N	Y	N
CATG00000009109	CATG00000009109.1	lncRNA_divergent	0.0193608	N	Y	N
CATG00000009143	CATG00000009143.1	lncRNA_divergent	0.0226788	N	Y	N
ENSG00000257953	RP11-620J15.1	lncRNA_antisense	0.0307117	N	Y	N
CATG00000009577	CATG00000009577.1	lncRNA_intergenic	0.0491691	Y	Y	N
ENSG00000257839	RP11-290L1.2	lncRNA_divergent	0.0427977	Y	Y	N
CATG00000009606	CATG00000009606.1	lncRNA_divergent	0.0166153	N	N	N
CATG00000012845	CATG00000012845.1	lncRNA_intergenic	0.00572002	N	Y	N
ENSG00000258136	RP11-864J10.4	lncRNA_antisense	0.0343	N	N	N
CATG00000013586	CATG00000013586.1	lncRNA_divergent	0.0473844	N	Y	N
CATG00000013691	CATG00000013691.1	sense_overlap_RNA	0.0122618	N	N	N
ENSG00000265345	MIR5188	small_RNA	0.0254571	Y	Y	N
CATG00000013755	CATG00000013755.1	lncRNA_intergenic	0.0218499	Y	Y	N
CATG00000013834	CATG00000013834.1	lncRNA_divergent	0.0425374	N	N	N
ENSG00000232888	RPS11P5	pseudogene	0.00571502	N	Y	N
ENSG00000246394	RP11-386I8.6	lncRNA_divergent	8.04664e-08	N	Y	N
CATG00000016656	CATG00000016656.1	lncRNA_intergenic	0.0100226	N	N	N
CATG00000016918	CATG00000016918.1	sense_overlap_RNA	0.0216251	Y	N	N
CATG00000016944	CATG00000016944.1	lncRNA_intergenic	0.00571502	Y	Y	N
ENSG00000266325	MIR3665	small_RNA	0.0226788	N	N	N
CATG00000017909	CATG00000017909.1	lncRNA_divergent	0.0244591	Y	N	N
ENSG00000225210	AL589743.1	lncRNA_intergenic	0.0356021	N	N	N
ENSG00000258458	CTD-2555K7.2	lncRNA_divergent	0.0158979	Y	Y	N
ENSG00000215256	DHRS4-AS1	lncRNA_divergent	0.00415643	Y	Y	N
ENSG00000225766	RP11-468E2.9	pseudogene	0.0378872	Y	Y	N
CATG00000020511	CATG00000020511.1	lncRNA_divergent	0.0426456	N	Y	N
ENSG00000258655	ARHGAP5-AS1	lncRNA_divergent	0.0326506	N	Y	N
CATG00000020751	CATG00000020751.1	lncRNA_divergent	0.00225817	N	N	N
ENSG00000258568	RHOQP1	pseudogene	0.0239185	N	Y	N
ENSG00000266037	RN7SL3	lncRNA_intergenic	0.0226788	N	N	N
CATG00000019375	CATG00000019375.1	lncRNA_sense_intronic	0.0494304	N	Y	N
ENSG00000176043	RP1-146I3.1	pseudogene	0.00596425	N	Y	N
CATG00000021605	CATG00000021605.1	lncRNA_antisense	0.0279069	Y	Y	N
CATG00000021961	CATG00000021961.1	lncRNA_divergent	0.0012411	N	N	N
CATG00000022217	CATG00000022217.1	short_ncRNA	0.0226788	N	N	N
CATG00000022293	CATG00000022293.1	lncRNA_divergent	0.0040459	Y	N	N
ENSG00000261621	RP11-580I1.2	lncRNA_intergenic	0.0185917	Y	Y	N
ENSG00000259644	RP11-680F8.4	sense_overlap_RNA	0.0346464	N	N	N
ENSG00000225930	AC026150.5	lncRNA_intergenic	0.000182998	N	N	N
CATG00000024680	CATG00000024680.1	lncRNA_divergent	0.0473844	N	Y	N
CATG00000022736	CATG00000022736.1	lncRNA_sense_intronic	0.0197341	Y	Y	N
CATG00000025601	CATG00000025601.1	lncRNA_divergent	0.00140744	N	N	N
CATG00000024272	CATG00000024272.1	short_ncRNA	0.0226788	N	N	N
CATG00000024312	CATG00000024312.1	lncRNA_divergent	0.0154867	N	N	N
CATG00000024325	CATG00000024325.1	lncRNA_intergenic	0.0286946	N	Y	N
ENSG00000236829	Z97634.3	pseudogene	0.0201938	N	Y	N
CATG00000028529	CATG00000028529.1	lncRNA_intergenic	0.0346464	N	N	N
CATG00000028531	CATG00000028531.1	lncRNA_divergent	0.0010801	N	Y	N
ENSG00000262686	AC005356.1	lncRNA_antisense	0.040065	N	N	N
ENSG00000256599	AC020663.1	pseudogene	0.0326506	N	N	N
ENSG00000260411	RP11-420N3.2	lncRNA_sense_intronic	5.58231e-06	Y	Y	N
ENSG00000260071	RP11-418I22.2	lncRNA_sense_intronic	0.040109	Y	Y	N
ENSG00000250251	PKD1P6	pseudogene	0.000495781	Y	Y	N
CATG00000026752	CATG00000026752.1	lncRNA_intergenic	4.31807e-05	N	Y	N
ENSG00000189149	CRYM-AS1	lncRNA_intergenic	0.0229717	Y	Y	N
ENSG00000248124	RRN3P1	pseudogene	0.00332362	Y	Y	N
CATG00000027047	CATG00000027047.1	sense_overlap_RNA	0.026892	Y	N	N
ENSG00000260517	RP11-426C22.5	lncRNA_intergenic	3.6547e-05	Y	Y	N
ENSG00000198106	SNX29P2	lncRNA_intergenic	0.00022731	Y	Y	N
CATG00000029035	CATG00000029035.1	lncRNA_divergent	0.00151423	N	Y	N
ENSG00000183604	RP11-347C12.2	pseudogene	0.00092089	N	Y	N
ENSG00000261840	RP11-146F11.1	lncRNA_divergent	0.0283054	N	Y	N
CATG00000027101	CATG00000027101.1	lncRNA_sense_intronic	0.0478197	Y	N	N
CATG00000029055	CATG00000029055.1	lncRNA_antisense	0.0100226	N	Y	N
ENSG00000255986	MT1JP	pseudogene	0.0292278	N	Y	N
CATG00000029367	CATG00000029367.1	lncRNA_divergent	0.00842856	N	N	N
CATG00000029691	CATG00000029691.1	lncRNA_divergent	0.011718	N	N	N
CATG00000029692	CATG00000029692.1	short_ncRNA	0.00307969	N	N	N
ENSG00000260798	RP11-354M1.2	lncRNA_divergent	0.0137567	N	Y	N
ENSG00000260459	FTLP14	pseudogene	0.0223124	N	Y	N
ENSG00000196696	PDXDC2P	lncRNA_intergenic	0.000660072	Y	Y	N
CATG00000030623	CATG00000030623.1	lncRNA_divergent	0.0226788	N	Y	N
ENSG00000234324	RPL9P2	pseudogene	0.0473844	N	N	N
CATG00000030819	CATG00000030819.1	sense_overlap_RNA	0.0343531	N	N	N
ENSG00000215030	RPL13P12	pseudogene	0.0470649	N	Y	N
ENSG00000154874	CCDC144B	pseudogene	0.0184344	N	Y	N
ENSG00000264940	SNORD3C	lncRNA_intergenic	0.0471777	N	Y	N
ENSG00000265840	AC010761.10	lncRNA_antisense	0.0120278	N	N	N
CATG00000033295	CATG00000033295.1	sense_overlap_RNA	0.0100226	N	N	N
ENSG00000263719	MIR4523	small_RNA	0.0216251	N	Y	N
CATG00000033335	CATG00000033335.1	lncRNA_intergenic	0.0415599	N	N	N
CATG00000033362	CATG00000033362.1	lncRNA_intergenic	0.026892	Y	Y	N
CATG00000033539	CATG00000033539.1	lncRNA_divergent	0.0140897	N	Y	N
CATG00000033558	CATG00000033558.1	short_ncRNA	0.000513386	N	N	N
CATG00000033585	CATG00000033585.1	lncRNA_divergent	0.0122618	N	Y	N
CATG00000033617	CATG00000033617.1	uncertain_coding	0.00767043	Y	Y	N
CATG00000033632	CATG00000033632.1	short_ncRNA	0.0343531	N	Y	N
CATG00000031321	CATG00000031321.1	lncRNA_antisense	0.0239185	N	Y	N
ENSG00000262837	RP11-304F15.7	lncRNA_intergenic	0.0374541	Y	N	N
ENSG00000250976	RP11-94C24.11	lncRNA_antisense	0.0292278	N	Y	N
ENSG00000229980	TOB1-AS1	lncRNA_divergent	0.0305632	Y	Y	N
ENSG00000251665	RP11-700H6.2	lncRNA_intergenic	0.0218539	Y	Y	N
CATG00000031741	CATG00000031741.1	lncRNA_divergent	0.0425374	N	Y	N
CATG00000034058	CATG00000034058.1	lncRNA_intergenic	0.0343531	Y	Y	N
CATG00000034081	CATG00000034081.1	lncRNA_intergenic	0.0159271	Y	N	N
CATG00000031980	CATG00000031980.1	lncRNA_intergenic	0.026892	N	Y	N
CATG00000031989	CATG00000031989.1	lncRNA_divergent	0.0347185	N	N	N
ENSG00000267416	CTD-2319I12.2	lncRNA_divergent	0.0158791	Y	Y	N
CATG00000032015	CATG00000032015.1	lncRNA_sense_intronic	0.0343531	Y	N	N
CATG00000032115	CATG00000032115.1	lncRNA_divergent	0.0292278	N	N	N
CATG00000032122	CATG00000032122.1	lncRNA_intergenic	0.00472046	Y	Y	N
CATG00000034319	CATG00000034319.1	lncRNA_antisense	0.0246487	Y	Y	N
ENSG00000267731	RP11-147L13.8	lncRNA_sense_intronic	0.0353382	Y	Y	N
CATG00000034362	CATG00000034362.1	lncRNA_antisense	0.0363796	Y	Y	N
ENSG00000207561	MIR635	small_RNA	0.026892	N	N	N
ENSG00000267203	SNRPGP4	pseudogene	0.0166153	N	Y	N
ENSG00000227517	AC003051.1	lncRNA_intergenic	0.0119715	Y	Y	N
ENSG00000260785	CASC17	lncRNA_intergenic	0.00118069	Y	Y	N
ENSG00000266501	RP11-766H1.1	pseudogene	0.0121117	Y	Y	N
CATG00000032406	CATG00000032406.1	uncertain_coding	0.0132696	Y	Y	N
CATG00000032438	CATG00000032438.1	lncRNA_divergent	0.026892	N	N	N
ENSG00000163597	SNHG16	lncRNA_divergent	0.0294838	Y	Y	N
CATG00000032467	CATG00000032467.1	lncRNA_antisense	0.0473844	Y	Y	N
CATG00000032530	CATG00000032530.1	lncRNA_sense_intronic	0.0223124	Y	Y	N
CATG00000032548	CATG00000032548.1	lncRNA_divergent	0.000812451	N	Y	N
CATG00000034914	CATG00000034914.1	lncRNA_intergenic	9.49863e-05	Y	Y	N
CATG00000037053	CATG00000037053.1	lncRNA_sense_intronic	0.0120278	N	N	N
CATG00000035610	CATG00000035610.1	lncRNA_divergent	0.0478197	N	N	N
CATG00000035830	CATG00000035830.1	lncRNA_divergent	0.0100226	N	N	N
CATG00000039976	CATG00000039976.1	lncRNA_intergenic	0.0473844	N	N	N
CATG00000039989	CATG00000039989.1	lncRNA_divergent	0.0086732	N	Y	N
ENSG00000267759	CTB-25B13.13	lncRNA_sense_intronic	0.0478197	N	N	N
CATG00000038204	CATG00000038204.1	uncertain_coding	0.0332012	N	N	N
ENSG00000264166	RN7SL115P	lncRNA_divergent	0.0343531	N	Y	N
CATG00000038494	CATG00000038494.1	lncRNA_divergent	0.00571502	N	N	N
CATG00000038578	CATG00000038578.1	lncRNA_divergent	0.0478197	N	N	N
CATG00000038599	CATG00000038599.1	lncRNA_divergent	0.0216251	N	N	N
ENSG00000256210	AC005255.3	pseudogene	0.0210599	N	Y	N
CATG00000040436	CATG00000040436.1	lncRNA_divergent	0.0359726	N	N	N
CATG00000038762	CATG00000038762.1	lncRNA_divergent	0.0202342	N	N	N
CATG00000038776	CATG00000038776.1	lncRNA_sense_intronic	0.0292278	Y	Y	N
ENSG00000254503	CTD-2521M24.4	pseudogene	0.0470649	N	Y	N
CATG00000038859	CATG00000038859.1	lncRNA_intergenic	0.00571502	Y	Y	N
CATG00000038958	CATG00000038958.1	short_ncRNA	0.0478197	N	Y	N
ENSG00000267243	AC005307.3	lncRNA_intergenic	0.0104267	Y	Y	N
CATG00000040921	CATG00000040921.1	lncRNA_divergent	0.0473844	N	N	N
CATG00000041105	CATG00000041105.1	lncRNA_sense_intronic	0.0121117	Y	N	N
CATG00000041128	CATG00000041128.1	uncertain_coding	0.0404658	N	N	N
CATG00000039507	CATG00000039507.1	short_ncRNA	0.0012411	N	N	N
ENSG00000267898	CTD-2639E6.9	lncRNA_intergenic	0.0161225	Y	Y	N
ENSG00000215765	CTB-61M7.1	lncRNA_sense_intronic	0.00121367	N	Y	N
ENSG00000234684	SDCBP2-AS1	lncRNA_divergent	0.0184082	Y	Y	N
ENSG00000229539	RP11-119B16.2	lncRNA_divergent	0.0307999	N	Y	N
CATG00000054118	CATG00000054118.1	uncertain_coding	0.00538666	Y	Y	N
CATG00000052335	CATG00000052335.1	lncRNA_intergenic	0.0439109	Y	Y	N
ENSG00000251833	snoR26	small_RNA	0.0114521	Y	Y	N
ENSG00000270792	RP11-103J8.1	lncRNA_divergent	0.00504877	Y	Y	N
CATG00000054532	CATG00000054532.1	short_ncRNA	0.0226788	Y	N	Y
CATG00000053094	CATG00000053094.1	short_ncRNA	0.0226788	N	N	N
CATG00000053380	CATG00000053380.1	lncRNA_divergent	0.026892	N	N	N
CATG00000053407	CATG00000053407.1	lncRNA_divergent	0.00925795	Y	Y	Y
ENSG00000234698	RP11-112L6.2	lncRNA_intergenic	0.0210948	N	N	N
CATG00000053561	CATG00000053561.1	lncRNA_intergenic	0.0347185	Y	Y	Y
ENSG00000271774	RP4-678D15.1	lncRNA_antisense	0.0018493	Y	Y	N
CATG00000055197	CATG00000055197.1	lncRNA_intergenic	0.0469394	Y	Y	N
CATG00000055229	CATG00000055229.1	lncRNA_intergenic	0.0239185	Y	Y	N
CATG00000055254	CATG00000055254.1	lncRNA_intergenic	0.000610591	N	Y	N
CATG00000056332	CATG00000056332.1	lncRNA_intergenic	5.2171e-21	N	N	N
ENSG00000188681	TEKT4P2	pseudogene	0.00430446	N	Y	N
CATG00000055495	CATG00000055495.1	lncRNA_intergenic	1.43176e-05	N	N	N
CATG00000055499	CATG00000055499.1	uncertain_coding	0.0493677	N	N	N
ENSG00000232623	AP000266.7	lncRNA_antisense	0.0202342	N	Y	N
CATG00000056762	CATG00000056762.1	lncRNA_divergent	0.0244591	Y	Y	N
ENSG00000238141	BRWD1-AS1	lncRNA_divergent	0.0443882	Y	Y	N
CATG00000056952	CATG00000056952.1	lncRNA_intergenic	0.00765965	N	N	N
CATG00000057040	CATG00000057040.1	sense_overlap_RNA	0.0473844	N	N	N
CATG00000057048	CATG00000057048.1	lncRNA_antisense	0.0404658	N	Y	N
ENSG00000225335	XXbac-B476C20.9	lncRNA_divergent	0.00441008	N	Y	N
CATG00000058135	CATG00000058135.1	lncRNA_intergenic	0.000103352	N	N	N
CATG00000057268	CATG00000057268.1	lncRNA_sense_intronic	0.0478197	N	N	N
ENSG00000232346	SC22CB-1E7.1	pseudogene	0.00765965	N	Y	N
CATG00000058591	CATG00000058591.1	lncRNA_intergenic	0.0216251	Y	N	N
CATG00000057793	CATG00000057793.1	lncRNA_divergent	0.000153455	Y	Y	N
CATG00000057978	CATG00000057978.1	lncRNA_sense_intronic	0.0346464	N	N	N
ENSG00000205663	RP11-706O15.5	lncRNA_intergenic	2.18822e-05	N	N	N
CATG00000112999	CATG00000112999.1	lncRNA_intergenic	2.03662e-15	N	Y	N
CATG00000113023	CATG00000113023.1	lncRNA_intergenic	6.98268e-06	Y	N	N
CATG00000110375	CATG00000110375.1	lncRNA_sense_intronic	0.00842856	N	N	N
ENSG00000215319	RP11-98L4.1	pseudogene	0.00140744	Y	Y	N
CATG00000110385	CATG00000110385.1	lncRNA_sense_intronic	0.00270269	Y	Y	N
CATG00000113039	CATG00000113039.1	lncRNA_antisense	1.12563e-05	N	N	N
ENSG00000225076	WWC3-AS1	lncRNA_antisense	0.0187598	Y	Y	N
ENSG00000234129	RP11-120D5.1	lncRNA_divergent	1.85125e-17	Y	Y	N
CATG00000110420	CATG00000110420.1	lncRNA_intergenic	0.0211799	Y	Y	N
ENSG00000261030	RP11-791M20.1	lncRNA_intergenic	3.31177e-11	Y	Y	N
CATG00000110467	CATG00000110467.1	lncRNA_intergenic	0.0347173	Y	N	N
ENSG00000231216	GS1-600G8.3	lncRNA_intergenic	0.00747767	Y	Y	N
ENSG00000226434	RP11-1L9.1	lncRNA_intergenic	0.0316904	Y	Y	N
ENSG00000197582	GPX1P1	pseudogene	2.27143e-05	Y	Y	N
CATG00000113187	CATG00000113187.1	lncRNA_intergenic	0.0247579	N	N	N
CATG00000110507	CATG00000110507.1	lncRNA_intergenic	0.0200775	Y	Y	N
ENSG00000186312	CA5BP1	pseudogene	0.00444703	Y	Y	N
CATG00000113223	CATG00000113223.1	lncRNA_divergent	0.0347185	N	N	N
ENSG00000235834	RP1-60N8.1	lncRNA_sense_intronic	0.000883632	N	Y	N
CATG00000113234	CATG00000113234.1	lncRNA_divergent	0.000306526	N	Y	N
CATG00000113240	CATG00000113240.1	lncRNA_intergenic	0.000337725	N	N	N
ENSG00000237836	PHKA2-AS1	lncRNA_antisense	3.45665e-05	Y	Y	N
CATG00000110580	CATG00000110580.1	lncRNA_divergent	6.16133e-09	N	Y	N
CATG00000110607	CATG00000110607.1	lncRNA_intergenic	0.0199889	N	N	N
CATG00000113275	CATG00000113275.1	lncRNA_divergent	8.51165e-10	N	Y	N
ENSG00000233067	RP11-40F8.2	lncRNA_divergent	1.56777e-10	Y	Y	N
ENSG00000237019	GS1-433O24.1	lncRNA_intergenic	0.0334944	N	N	N
CATG00000113356	CATG00000113356.1	lncRNA_intergenic	2.39158e-06	N	Y	N
CATG00000113361	CATG00000113361.1	lncRNA_sense_intronic	0.026227	N	Y	N
CATG00000113368	CATG00000113368.1	lncRNA_divergent	0.00842856	N	Y	N
CATG00000113380	CATG00000113380.1	lncRNA_divergent	0.0216251	N	N	N
CATG00000113383	CATG00000113383.1	lncRNA_intergenic	0.000357048	N	Y	N
CATG00000113386	CATG00000113386.1	lncRNA_sense_intronic	0.0305328	N	N	N
CATG00000110696	CATG00000110696.1	lncRNA_intergenic	2.00954e-10	Y	Y	N
ENSG00000228933	RP11-268G12.1	lncRNA_intergenic	2.75269e-07	Y	Y	N
ENSG00000233243	RP11-12D5.5	pseudogene	1.14684e-07	N	Y	N
CATG00000113429	CATG00000113429.1	lncRNA_divergent	0.0321809	Y	Y	N
CATG00000110840	CATG00000110840.1	lncRNA_intergenic	0.0161225	N	N	N
CATG00000110849	CATG00000110849.1	lncRNA_intergenic	1.80015e-05	N	N	N
CATG00000110857	CATG00000110857.1	lncRNA_antisense	0.000460732	N	Y	N
CATG00000110860	CATG00000110860.1	lncRNA_antisense	4.98696e-06	Y	Y	N
ENSG00000233928	RP11-305F18.1	lncRNA_divergent	0.00310977	N	Y	N
ENSG00000231069	BX842568.4	pseudogene	0.000803226	Y	Y	N
CATG00000113490	CATG00000113490.1	lncRNA_divergent	0.00702599	Y	Y	N
ENSG00000224610	RP11-265P11.1	lncRNA_intergenic	1.96287e-06	Y	Y	N
ENSG00000235304	RP11-265P11.2	lncRNA_intergenic	0.00012205	N	Y	N
ENSG00000234191	RP11-157D23.2	lncRNA_intergenic	0.0186627	Y	N	N
CATG00000110937	CATG00000110937.1	lncRNA_intergenic	0.00173619	N	Y	N
CATG00000113515	CATG00000113515.1	lncRNA_intergenic	7.40838e-06	Y	Y	N
CATG00000113528	CATG00000113528.1	uncertain_coding	0.0433886	Y	Y	N
CATG00000110953	CATG00000110953.1	lncRNA_intergenic	0.04198	Y	Y	N
ENSG00000223486	AC092198.1	lncRNA_intergenic	0.0044418	Y	Y	N
CATG00000110959	CATG00000110959.1	uncertain_coding	0.0286234	Y	Y	N
ENSG00000236393	RP11-320G24.1	lncRNA_intergenic	0.0243432	Y	Y	N
CATG00000113555	CATG00000113555.1	lncRNA_intergenic	0.0331564	Y	Y	N
ENSG00000238222	MKRN4P	pseudogene	0.0139348	Y	Y	N
CATG00000113566	CATG00000113566.1	lncRNA_intergenic	0.0226788	Y	N	N
CATG00000113567	CATG00000113567.1	lncRNA_divergent	0.00154846	Y	Y	N
CATG00000111000	CATG00000111000.1	lncRNA_antisense	0.000496786	Y	Y	N
ENSG00000231772	RP1-154K9.2	lncRNA_intergenic	3.70317e-15	Y	Y	N
CATG00000113577	CATG00000113577.1	lncRNA_intergenic	0.00411077	Y	N	N
CATG00000113581	CATG00000113581.1	lncRNA_intergenic	0.029131	Y	N	N
ENSG00000224294	RP3-326I13.1	lncRNA_intergenic	0.011311	N	Y	N
CATG00000111037	CATG00000111037.1	lncRNA_divergent	0.000446004	N	Y	N
CATG00000111067	CATG00000111067.1	lncRNA_sense_intronic	0.00886696	N	N	N
ENSG00000229563	RP11-245M24.1	lncRNA_intergenic	3.73985e-07	Y	Y	N
ENSG00000270069	RP6-99M1.2	lncRNA_intergenic	1.82228e-14	Y	Y	N
CATG00000111084	CATG00000111084.1	lncRNA_intergenic	0.0160483	Y	Y	N
ENSG00000231566	RP5-1158E12.3	lncRNA_intergenic	2.05328e-07	Y	Y	N
CATG00000111093	CATG00000111093.1	lncRNA_intergenic	0.0093862	Y	Y	N
CATG00000113607	CATG00000113607.1	lncRNA_intergenic	0.00219181	Y	Y	N
ENSG00000201659	RNU12-2P	small_RNA	0.000738983	Y	Y	N
CATG00000113633	CATG00000113633.1	lncRNA_divergent	0.00224856	N	N	N
ENSG00000267064	RP1-212G6.7	lncRNA_divergent	0.0190642	N	Y	N
ENSG00000187893	CXXC1P1	pseudogene	0.00858179	Y	Y	N
CATG00000111179	CATG00000111179.1	lncRNA_intergenic	0.0312843	Y	N	N
ENSG00000232828	AF196970.3	lncRNA_intergenic	0.000158366	Y	Y	N
CATG00000111192	CATG00000111192.1	lncRNA_intergenic	0.000133826	N	N	N
CATG00000111201	CATG00000111201.1	lncRNA_divergent	0.00571502	N	N	N
CATG00000113667	CATG00000113667.1	uncertain_coding	0.0353623	Y	Y	N
ENSG00000237341	SYP-AS1	lncRNA_antisense	0.000586121	N	Y	N
ENSG00000204466	DGKK	lncRNA_intergenic	0.000685324	N	Y	N
CATG00000113680	CATG00000113680.1	lncRNA_intergenic	0.0275742	N	N	N
ENSG00000229151	RP11-348F1.3	lncRNA_intergenic	4.10282e-05	N	Y	N
ENSG00000226530	RP11-348F1.2	lncRNA_intergenic	9.10388e-12	Y	Y	N
CATG00000113693	CATG00000113693.1	lncRNA_intergenic	0.0449883	Y	Y	N
CATG00000111254	CATG00000111254.1	lncRNA_intergenic	0.00112962	Y	N	N
CATG00000113697	CATG00000113697.1	lncRNA_intergenic	0.0134633	Y	N	N
ENSG00000232593	RP11-258C19.5	lncRNA_intergenic	0.0191707	Y	Y	N
CATG00000111269	CATG00000111269.1	uncertain_coding	0.0313675	N	Y	N
ENSG00000233250	RP3-339A18.6	sense_overlap_RNA	0.017082	N	N	N
CATG00000111355	CATG00000111355.1	uncertain_coding	0.0349245	Y	Y	N
CATG00000113732	CATG00000113732.1	lncRNA_intergenic	0.0248754	N	N	N
ENSG00000227486	RP13-188A5.1	lncRNA_intergenic	1.37212e-08	Y	Y	N
CATG00000111376	CATG00000111376.1	lncRNA_intergenic	0.000131851	N	Y	N
CATG00000113734	CATG00000113734.1	lncRNA_divergent	0.000637425	N	Y	N
ENSG00000204272	RP11-622K12.1	lncRNA_intergenic	0.000261532	Y	Y	N
ENSG00000226310	RP3-323P24.3	lncRNA_divergent	2.69112e-06	N	Y	N
ENSG00000235437	RP11-357C3.3	lncRNA_intergenic	2.5773e-07	Y	Y	N
CATG00000111430	CATG00000111430.1	lncRNA_divergent	7.54848e-05	N	Y	N
CATG00000111460	CATG00000111460.1	lncRNA_divergent	0.0323676	N	N	N
ENSG00000207939	MIR223	small_RNA	3.38704e-11	Y	Y	N
ENSG00000237311	RP6-159A1.3	lncRNA_intergenic	0.00429637	Y	Y	N
ENSG00000228328	RP11-516A11.1	pseudogene	0.017082	Y	N	N
ENSG00000212434	U3	small_RNA	0.0122618	N	Y	N
CATG00000111542	CATG00000111542.1	lncRNA_sense_intronic	0.0191268	N	N	N
ENSG00000228427	RP5-1091N2.9	lncRNA_intergenic	0.0398522	Y	Y	N
CATG00000113869	CATG00000113869.1	lncRNA_divergent	0.0100226	N	N	N
CATG00000113874	CATG00000113874.1	lncRNA_divergent	0.0343531	N	Y	N
CATG00000111573	CATG00000111573.1	lncRNA_antisense	0.0140897	N	Y	N
CATG00000113905	CATG00000113905.1	sense_overlap_RNA	0.0242669	Y	N	N
ENSG00000225470	JPX	lncRNA_intergenic	0.0289713	Y	Y	N
ENSG00000230590	FTX	lncRNA_intergenic	5.66534e-10	Y	Y	N
ENSG00000271430	RP3-368A4.5	lncRNA_sense_intronic	1.09223e-06	Y	Y	N
CATG00000111634	CATG00000111634.1	lncRNA_divergent	2.63901e-05	Y	Y	N
ENSG00000235447	RP1-279N11.1	pseudogene	2.10837e-08	Y	Y	N
ENSG00000248503	RP5-1000K24.2	pseudogene	0.000631437	N	Y	N
CATG00000111715	CATG00000111715.1	lncRNA_intergenic	0.00126721	N	Y	N
CATG00000113983	CATG00000113983.1	uncertain_coding	0.0213475	N	Y	N
CATG00000114008	CATG00000114008.1	lncRNA_divergent	0.0242473	Y	Y	N
CATG00000114029	CATG00000114029.1	lncRNA_intergenic	5.2972e-08	N	N	N
CATG00000114031	CATG00000114031.1	lncRNA_intergenic	0.00234003	N	N	N
CATG00000111790	CATG00000111790.1	lncRNA_intergenic	8.08468e-05	N	Y	N
CATG00000111791	CATG00000111791.1	lncRNA_intergenic	0.0102482	N	Y	N
CATG00000114038	CATG00000114038.1	lncRNA_intergenic	0.00138075	N	N	N
ENSG00000236256	DIAPH2-AS1	lncRNA_antisense	0.000106092	Y	Y	N
CATG00000111920	CATG00000111920.1	lncRNA_intergenic	0.0309619	N	Y	N
ENSG00000271147	RP4-769N13.6	lncRNA_intergenic	0.0189442	Y	Y	N
ENSG00000270050	RP4-769N13.7	lncRNA_divergent	0.0330912	Y	Y	N
ENSG00000223546	LINC00630	lncRNA_intergenic	5.77863e-11	Y	Y	N
ENSG00000224031	TCEAL3-AS1	lncRNA_divergent	0.0380776	Y	Y	N
CATG00000114180	CATG00000114180.1	lncRNA_divergent	0.00270269	N	N	N
CATG00000112068	CATG00000112068.1	uncertain_coding	0.0474552	Y	Y	N
CATG00000112074	CATG00000112074.1	lncRNA_sense_intronic	0.0161225	N	N	N
CATG00000112107	CATG00000112107.1	lncRNA_intergenic	0.0154867	Y	N	N
CATG00000112154	CATG00000112154.1	lncRNA_intergenic	1.93538e-08	Y	Y	N
CATG00000112173	CATG00000112173.1	lncRNA_divergent	1.58679e-06	Y	Y	N
ENSG00000201674	U3	small_RNA	0.0460304	Y	Y	N
CATG00000112233	CATG00000112233.1	lncRNA_intergenic	0.0451898	Y	Y	N
ENSG00000271826	RP1-93I3.1	lncRNA_intergenic	1.10101e-05	N	Y	N
CATG00000112278	CATG00000112278.1	sense_overlap_RNA	0.00842856	N	N	N
CATG00000112281	CATG00000112281.1	lncRNA_intergenic	0.00416351	N	Y	N
CATG00000114328	CATG00000114328.1	lncRNA_antisense	0.0242669	N	N	N
ENSG00000230392	RP5-1139I1.1	lncRNA_intergenic	8.81247e-06	N	Y	N
ENSG00000224281	SLC25A5-AS1	lncRNA_divergent	0.000708262	N	Y	N
CATG00000112288	CATG00000112288.1	lncRNA_intergenic	0.000216463	N	Y	N
CATG00000114332	CATG00000114332.1	lncRNA_intergenic	0.00765965	N	Y	N
ENSG00000234493	GS1-421I3.2	lncRNA_intergenic	0.037731	N	Y	N
ENSG00000258545	RP4-755D9.1	lncRNA_intergenic	0.0174592	Y	Y	N
ENSG00000233382	NKAPP1	pseudogene	1.95947e-06	Y	Y	N
CATG00000112318	CATG00000112318.1	lncRNA_divergent	0.0226788	N	N	N
CATG00000112323	CATG00000112323.1	lncRNA_intergenic	0.00225817	Y	N	N
CATG00000114363	CATG00000114363.1	lncRNA_intergenic	4.49823e-05	N	Y	N
CATG00000114373	CATG00000114373.1	lncRNA_divergent	7.17855e-11	Y	Y	N
ENSG00000232412	RP1-315G1.3	lncRNA_divergent	0.0210948	N	Y	N
CATG00000112420	CATG00000112420.1	lncRNA_intergenic	5.97995e-07	N	N	N
CATG00000112447	CATG00000112447.1	lncRNA_divergent	6.8977e-14	Y	Y	N
CATG00000112453	CATG00000112453.1	lncRNA_divergent	0.0011065	N	N	N
ENSG00000235189	RP4-537K23.4	lncRNA_intergenic	0.000805913	Y	Y	N
ENSG00000213468	RP11-453F18__B.1	lncRNA_intergenic	0.0235981	Y	Y	N
CATG00000112505	CATG00000112505.1	lncRNA_sense_intronic	1.27575e-05	N	Y	N
ENSG00000232160	RAP2C-AS1	lncRNA_divergent	1.63783e-08	N	Y	N
CATG00000112534	CATG00000112534.1	lncRNA_intergenic	0.017082	Y	N	N
ENSG00000235813	RP11-308B5.2	lncRNA_antisense	0.00163712	Y	Y	N
ENSG00000234062	RP11-308D16.4	lncRNA_intergenic	2.55002e-10	N	Y	N
CATG00000112610	CATG00000112610.1	lncRNA_intergenic	0.000552647	Y	N	N
CATG00000114598	CATG00000114598.1	lncRNA_intergenic	0.0261019	N	Y	N
CATG00000112624	CATG00000112624.1	lncRNA_intergenic	7.11996e-05	Y	N	N
CATG00000112664	CATG00000112664.1	uncertain_coding	0.00330897	Y	Y	N
ENSG00000225970	RP3-526F5.2	lncRNA_intergenic	0.0326799	N	N	N
CATG00000114629	CATG00000114629.1	lncRNA_intergenic	0.00119907	N	Y	N
CATG00000114643	CATG00000114643.1	lncRNA_divergent	0.000884054	N	Y	N
CATG00000112709	CATG00000112709.1	uncertain_coding	1.68123e-06	N	Y	N
CATG00000114660	CATG00000114660.1	lncRNA_intergenic	2.70206e-05	N	Y	N
CATG00000112744	CATG00000112744.1	lncRNA_intergenic	1.03973e-06	Y	Y	N
CATG00000112772	CATG00000112772.1	lncRNA_intergenic	0.00330062	Y	Y	N
ENSG00000241769	LINC00893	lncRNA_divergent	0.0110253	N	Y	N
ENSG00000235703	LINC00894	lncRNA_divergent	1.85824e-12	Y	Y	N
CATG00000114680	CATG00000114680.1	lncRNA_divergent	0.0283054	N	Y	N
CATG00000114681	CATG00000114681.1	lncRNA_antisense	0.0010801	N	N	N
CATG00000114688	CATG00000114688.1	lncRNA_divergent	0.0134631	N	N	N
ENSG00000230153	AF003626.1	lncRNA_divergent	0.0151527	Y	Y	N
CATG00000114696	CATG00000114696.1	lncRNA_divergent	0.0130745	Y	Y	N
CATG00000114702	CATG00000114702.1	lncRNA_intergenic	0.000252865	N	Y	N
CATG00000112807	CATG00000112807.1	lncRNA_divergent	0.000545283	Y	Y	N
CATG00000114750	CATG00000114750.1	lncRNA_intergenic	0.0159484	N	Y	N
CATG00000112868	CATG00000112868.1	short_ncRNA	0.0118094	Y	Y	N
ENSG00000251705	RNA5-8SP6	structural_RNA	2.48471e-16	N	Y	N
ENSG00000206888	RNU6-48P	snRNA	0.0226788	N	N	N
ENSG00000264582	RN7SL326P	misc_RNA	0.00596425	N	N	N
ENSG00000233114	RP4-533D7.3	pseudogene	0.0216251	N	N	N
ENSG00000203276	AL353898.2	pseudogene	0.0323676	N	N	N
ENSG00000225183	RP4-758J24.4	pseudogene	0.026892	N	N	N
ENSG00000216037	AL356479.1	miRNA	0.0226788	N	N	N
ENSG00000200536	SNORA25	snoRNA	0.00341296	N	N	N
ENSG00000227193	RP11-439A17.4	lincRNA	0.00855639	N	Y	N
ENSG00000226637	RP6-206I17.3	lincRNA	0.0121117	N	N	N
ENSG00000240007	RP6-206I17.4	pseudogene	0.0121117	N	N	N
ENSG00000224363	RP11-289H16.1	lincRNA	5.12682e-08	N	N	N
ENSG00000227733	RP4-565E6.1	sense_intronic	1.94546e-05	N	N	N
ENSG00000239475	HYDIN2	pseudogene	3.70992e-08	N	N	N
ENSG00000226335	XXyac-YX155B6.6	lincRNA	0.017082	N	N	N
ENSG00000230186	RP5-998N21.7	antisense	8.43076e-05	N	N	N
ENSG00000232519	RP11-29H23.4	antisense	0.0425374	N	N	N
ENSG00000238843	snoU13	snoRNA	0.0226788	N	N	N
ENSG00000237131	RP1-69E11.3	pseudogene	0.0478197	N	N	N
ENSG00000236535	RC3H1-IT1	sense_intronic	0.0443599	Y	N	N
ENSG00000270994	RP11-293B7.1	pseudogene	0.0122618	N	N	N
ENSG00000233217	MROH3P	pseudogene	0.013637	N	N	N
ENSG00000224671	RP11-335O13.8	antisense	0.0313675	N	Y	N
ENSG00000271588	RP11-435P24.3	pseudogene	0.0478197	N	N	N
ENSG00000261065	RP11-74C13.4	antisense	0.011718	N	N	N
ENSG00000234219	RP11-454L1.2	pseudogene	0.0343531	N	N	N
ENSG00000234915	RP11-384C4.7	antisense	0.0320867	Y	Y	N
ENSG00000221571	RNU6ATAC35P	lincRNA	0.0242669	N	N	N
ENSG00000243000	RP11-504P24.3	pseudogene	0.0258178	N	N	N
ENSG00000238856	snoU13	snoRNA	0.0226788	N	N	N
ENSG00000230019	YWHAQP9	pseudogene	0.012229	N	N	N
ENSG00000231440	RP11-467I20.6	sense_intronic	0.0102111	N	N	N
ENSG00000231200	AC068490.2	lincRNA	0.00103469	Y	Y	N
ENSG00000271014	RP11-717A5.1	pseudogene	0.00341296	N	N	N
ENSG00000270798	RP11-416H1.1	pseudogene	0.0494304	N	N	N
ENSG00000200664	Y_RNA	misc_RNA	0.00596425	N	N	N
ENSG00000213201	FABP5P10	pseudogene	0.0478197	N	N	N
ENSG00000234415	RPL5P7	pseudogene	0.0478197	N	N	N
ENSG00000222832	RNA5SP120	rRNA	0.0226788	N	N	N
ENSG00000266621	AC104841.1	miRNA	0.0226788	N	N	N
ENSG00000232746	RP11-767C1.1	lincRNA	0.0264356	N	Y	N
ENSG00000227309	AC140076.1	pseudogene	0.0478197	Y	N	N
ENSG00000212608	SNORA26	snoRNA	0.0478197	N	N	N
ENSG00000271916	RP11-884K10.6	antisense	0.0226788	N	N	N
ENSG00000250750	OR5BM1P	pseudogene	0.0242669	N	N	N
ENSG00000242029	RP11-457K10.1	lincRNA	0.000258642	Y	Y	N
ENSG00000243276	RP11-384F7.1	lincRNA	0.0184633	N	Y	N
ENSG00000244139	RN7SL397P	misc_RNA	0.0346464	N	N	N
ENSG00000211483	AC018450.1	miRNA	0.0226788	N	N	N
ENSG00000241307	RP11-674E16.1	pseudogene	0.0122618	N	N	N
ENSG00000241120	HMGN1P8	pseudogene	0.0226788	N	N	N
ENSG00000242036	RP11-603B13.1	pseudogene	0.00596425	N	N	N
ENSG00000272700	RP11-245C23.3	antisense	0.00596425	N	N	N
ENSG00000203632	AC007690.1	pseudogene	0.00842856	N	N	N
ENSG00000224769	AC069213.1	pseudogene	0.01513	N	Y	N
ENSG00000250471	GMPSP1	pseudogene	0.0216251	N	N	N
ENSG00000248133	RP11-302F12.7	pseudogene	0.0121117	N	N	N
ENSG00000202374	SNORA62	snoRNA	0.0226788	N	N	N
ENSG00000272859	RP11-352E8.2	lincRNA	0.0226788	N	N	N
ENSG00000252183	RNU6-948P	snRNA	0.0226788	N	N	N
ENSG00000250764	CTD-2152M20.2	antisense	0.0137077	N	Y	N
ENSG00000251306	NDUFB4P2	pseudogene	0.0478197	N	N	N
ENSG00000196302	RP11-497H16.5	pseudogene	0.0118121	N	N	N
ENSG00000251634	RP11-1280N14.3	pseudogene	0.0308062	N	N	N
ENSG00000250721	HMGB1P22	pseudogene	0.0226788	N	N	N
ENSG00000271986	Metazoa_SRP	misc_RNA	0.026892	N	N	N
ENSG00000227072	RP3-466I7.1	pseudogene	0.026892	N	N	N
ENSG00000270314	GS1-165B14.2	pseudogene	0.0346464	N	N	N
ENSG00000224573	AC083863.5	pseudogene	0.0226788	N	N	N
ENSG00000228554	AC004837.5	antisense	0.00886696	N	N	N
ENSG00000230160	AC004854.5	pseudogene	0.0122618	N	N	N
ENSG00000252857	RNU6-389P	snRNA	0.0226788	N	N	N
ENSG00000265024	AC073089.1	miRNA	0.0226788	N	N	N
ENSG00000106133	NSUN5P2	pseudogene	0.0219944	N	N	N
ENSG00000250614	AC007078.4	antisense	2.87253e-07	N	N	N
ENSG00000186645	SPDYE9P	pseudogene	0.0115842	N	N	N
ENSG00000249889	ALG1L11P	pseudogene	0.0349824	N	N	N
ENSG00000255549	ENPP7P6	pseudogene	0.0334663	N	N	N
ENSG00000273484	OR6R2P	pseudogene	0.00341296	N	N	N
ENSG00000254034	RP11-662B19.2	antisense	0.00270269	N	N	N
ENSG00000264965	AC144573.1	miRNA	0.0226788	N	N	N
ENSG00000254432	RP11-33I11.2	antisense	0.00224856	N	N	N
ENSG00000253383	RP11-116B19.2	pseudogene	0.026892	N	N	N
ENSG00000200525	RNU6-1209P	snRNA	0.0226788	N	N	N
ENSG00000253263	KB-1507C5.3	sense_intronic	0.0242669	N	N	N
ENSG00000253663	NPM1P52	pseudogene	0.00177244	N	N	N
ENSG00000199678	RNY4P5	misc_RNA	0.000513386	N	N	N
ENSG00000237586	RP11-383J24.2	pseudogene	0.0216251	N	N	N
ENSG00000255681	AC084125.1	pseudogene	0.0478197	N	N	N
ENSG00000266732	AL359922.1	miRNA	0.0226788	N	N	N
ENSG00000244213	ZFAND6P1	pseudogene	0.0473844	N	N	N
ENSG00000243136	RN7SL22P	misc_RNA	0.0478197	N	N	N
ENSG00000223379	RP11-374M1.4	lincRNA	0.00558404	N	N	N
ENSG00000236825	RP11-211N8.5	pseudogene	0.00842856	N	N	N
ENSG00000237191	RP11-120E5.2	pseudogene	0.0028985	N	N	N
ENSG00000228375	RPS20P25	pseudogene	0.0478197	Y	N	N
ENSG00000227321	MTND4P15	pseudogene	0.0216251	N	N	N
ENSG00000207617	MIR3074	miRNA	0.0226788	N	Y	N
ENSG00000271384	RP11-435O5.7	lincRNA	0.0239185	N	N	N
ENSG00000227350	RP11-438P9.2	pseudogene	0.026892	N	N	N
ENSG00000272960	RP11-339B21.15	lincRNA	0.0226788	N	N	N
ENSG00000238406	RNU7-171P	snRNA	0.0226788	N	N	N
ENSG00000263628	MIR3155A	miRNA	0.0226788	N	N	N
ENSG00000235763	SNRPGP5	pseudogene	0.026892	N	N	N
ENSG00000272516	RP11-573G6.9	lincRNA	0.0216251	N	N	N
ENSG00000230240	RP11-241I20.1	pseudogene	0.0478197	N	N	N
ENSG00000272430	RP11-38L15.8	lincRNA	0.0374541	N	N	N
ENSG00000252730	RN7SKP84	misc_RNA	0.00341296	N	N	N
ENSG00000213543	RARRES2P2	pseudogene	1.21089e-05	N	N	N
ENSG00000254736	RP11-867G23.9	pseudogene	0.0425374	N	N	N
ENSG00000255255	PPP1R1AP1	pseudogene	0.0478197	N	N	N
ENSG00000264838	AP003305.1	miRNA	0.0226788	N	N	N
ENSG00000255055	MTND1P35	pseudogene	0.00341296	N	N	N
ENSG00000233737	RP11-573M3.4	pseudogene	0.026892	N	N	N
ENSG00000270578	RP11-712B9.5	pseudogene	0.0216251	N	N	N
ENSG00000255825	RP5-1154L15.1	antisense	0.0121117	N	N	N
ENSG00000241828	RP11-277J24.1	pseudogene	0.00571502	Y	N	N
ENSG00000244131	RPSAP51	pseudogene	0.0122618	N	N	N
ENSG00000256226	RP11-582E3.2	lincRNA	0.037951	N	N	N
ENSG00000266482	AC023157.1	miRNA	0.0226788	N	N	N
ENSG00000271142	YWHAQP7	pseudogene	0.0122618	N	N	N
ENSG00000221807	AC069227.1	miRNA	0.0226788	N	N	N
ENSG00000257279	RP11-231I16.1	antisense	0.0294874	N	N	N
ENSG00000261827	RP11-340F14.5	sense_overlapping	0.00765965	N	N	N
ENSG00000236076	LINC01072	lincRNA	0.0478197	N	N	N
ENSG00000238893	snoU13	snoRNA	0.0226788	N	N	N
ENSG00000234535	RP11-37L2.1	lincRNA	0.0226788	N	N	N
ENSG00000242893	RN7SL413P	misc_RNA	0.0226788	N	N	N
ENSG00000201793	RN7SKP9	misc_RNA	0.0226788	N	N	N
ENSG00000228757	AB019438.66	pseudogene	0.0226788	N	N	N
ENSG00000261747	RP11-932O9.3	pseudogene	0.0226788	N	N	N
ENSG00000260128	ULK4P2	pseudogene	0.0165724	N	N	N
ENSG00000261279	ULK4P1	pseudogene	0.00187679	N	N	N
ENSG00000252714	RNA5SP392	rRNA	0.026892	N	N	N
ENSG00000256122	AC093334.1	pseudogene	0.0226788	N	N	N
ENSG00000242276	RPL5P3	pseudogene	0.0202342	N	N	N
ENSG00000259694	RP13-262C2.3	lincRNA	0.0346464	N	N	N
ENSG00000225151	GOLGA2P7	pseudogene	0.0399967	N	N	N
ENSG00000206178	HBZP1	pseudogene	0.0239185	N	N	N
ENSG00000260242	CTA-481E9.3	lincRNA	0.000801568	Y	N	N
ENSG00000261357	RP11-626G11.1	lincRNA	0.0122618	N	N	N
ENSG00000201541	SNORA1	snoRNA	0.0343531	N	N	N
ENSG00000260280	SLX1B-SULT1A4	sense_overlapping	0.00050554	N	N	N
ENSG00000199263	Y_RNA	misc_RNA	0.0226788	N	N	N
ENSG00000226232	RP11-419C5.2	pseudogene	0.0191605	N	N	N
ENSG00000252305	SNORA74	snoRNA	0.00225817	N	N	N
ENSG00000233327	USP32P2	pseudogene	0.00835798	N	N	N
ENSG00000270091	RP11-78O7.2	lincRNA	0.026892	N	N	N
ENSG00000253064	RNU6-711P	snRNA	0.0121117	N	N	N
ENSG00000222494	AC091178.1	miRNA	0.00596425	N	N	N
ENSG00000131484	RP11-798G7.5	antisense	0.0197168	N	N	N
ENSG00000251550	RP11-501C14.7	pseudogene	0.0226788	N	N	N
ENSG00000186244	RP11-1079K10.1	pseudogene	0.00596425	N	N	N
ENSG00000252212	RNU2-58P	snRNA	0.0226788	N	N	N
ENSG00000266701	AC005702.4	miRNA	0.0226788	N	N	N
ENSG00000264546	RP11-464D20.6	sense_intronic	0.0108066	N	N	N
ENSG00000228979	CTD-2501B8.5	pseudogene	0.0473844	N	N	N
ENSG00000264840	RN7SL404P	misc_RNA	0.0216251	N	N	N
ENSG00000207943	MIR634	miRNA	0.026892	N	N	N
ENSG00000265052	RN7SL622P	misc_RNA	0.0478197	N	N	N
ENSG00000267355	RPL9P29	pseudogene	0.0242669	N	N	N
ENSG00000238403	snoU13	snoRNA	0.0226788	N	N	N
ENSG00000232938	AC139099.3	pseudogene	0.00582236	N	N	N
ENSG00000265204	RP11-403A21.3	antisense	0.0312362	N	N	N
ENSG00000265229	RN7SL112P	misc_RNA	0.0226788	N	N	N
ENSG00000268670	CTD-2622I13.3	sense_intronic	0.0473844	Y	N	N
ENSG00000223201	AC004699.1	miRNA	0.0478197	N	N	N
ENSG00000268731	CTD-2561J22.1	pseudogene	0.0292278	N	N	N
ENSG00000206674	RNU6-945P	snRNA	0.0226788	N	N	N
ENSG00000235681	AC008746.5	pseudogene	0.0121117	N	N	N
ENSG00000269600	AC016629.3	antisense	0.0112077	N	N	N
ENSG00000221417	MIR1257	miRNA	0.0121117	N	N	N
ENSG00000227874	GRAMD4P1	pseudogene	0.0478197	N	N	N
ENSG00000230471	LA16c-2F2.8	lincRNA	0.00724569	N	N	N
ENSG00000241717	VWFP1	pseudogene	0.0298237	N	N	N
ENSG00000197421	GGT3P	pseudogene	5.32908e-06	N	N	N
ENSG00000254308	IGLVIV-59	IG_V_pseudogene	0.026892	N	N	N
ENSG00000226595	KB-288A10.19	pseudogene	0.0216251	N	N	N
ENSG00000272942	CTA-246H3.12	lincRNA	0.00603492	N	N	N
ENSG00000266503	RN7SL162P	misc_RNA	0.0226788	N	N	N
ENSG00000234449	RP11-706O15.3	lincRNA	0.000860201	N	N	N
ENSG00000231217	RP11-1M18.1	lincRNA	4.62345e-05	N	N	N
ENSG00000227042	RP6-1O2.1	lincRNA	2.27175e-08	N	Y	N
ENSG00000226985	RP11-142G7.2	lincRNA	0.0175236	N	Y	N
ENSG00000233535	RP1-122K4.2	lincRNA	0.0199889	N	N	N
ENSG00000235929	TPT1P14	pseudogene	0.00270269	N	N	N
ENSG00000225882	RP3-410B11.1	lincRNA	6.36278e-05	N	N	N
ENSG00000225037	EIF1AX-AS1	antisense	0.0226788	N	N	N
ENSG00000233571	RP11-545D19.1	lincRNA	0.0428614	N	Y	N
ENSG00000214047	RPS11P7	pseudogene	0.0343531	N	N	N
ENSG00000238426	Y_RNA	misc_RNA	0.0226788	N	N	N
ENSG00000229491	RP11-342D14.1	antisense	0.000893378	Y	Y	N
ENSG00000213997	PGAM1P7	pseudogene	0.0478197	N	N	N
ENSG00000237351	CTD-2522E6.4	pseudogene	0.0292278	Y	N	N
ENSG00000230241	RP11-38O23.3	pseudogene	0.0343531	N	N	N
ENSG00000235350	AF196972.3	pseudogene	0.026912	N	N	N
ENSG00000230317	RP11-104D21.3	lincRNA	0.00388416	N	N	N
ENSG00000225508	SSXP5	pseudogene	0.026892	N	N	N
ENSG00000270497	RP1-290F12.3	pseudogene	0.026892	N	N	N
ENSG00000227329	RP11-258C19.4	pseudogene	0.0226788	N	N	N
ENSG00000244006	RN7SL799P	misc_RNA	0.0226788	N	N	N
ENSG00000231944	PHKA1-AS1	antisense	0.0195845	N	N	N
ENSG00000234969	RP13-33H18.1	pseudogene	0.0404658	N	N	N
ENSG00000234557	RP1-164F3.8	pseudogene	0.0122618	N	N	N
ENSG00000227649	RP11-522L3.9	pseudogene	0.026892	N	N	N
ENSG00000200662	Y_RNA	misc_RNA	0.0226788	N	N	N
ENSG00000225381	RPS5P7	pseudogene	0.026892	N	N	N
ENSG00000224142	AMMECR1-IT1	sense_intronic	0.00416351	N	N	N
ENSG00000241743	RP5-964N17.1	lincRNA	0.0205271	Y	Y	N
ENSG00000227881	ASS1P5	pseudogene	0.00599162	N	N	N
ENSG00000250995	RP13-128O4.3	pseudogene	0.0404658	N	N	N
ENSG00000225689	RP1-30E17.2	lincRNA	1.48766e-08	N	N	N
ENSG00000228372	RP11-85L21.4	lincRNA	0.0414562	N	Y	N
ENSG00000241150	RP11-308D16.2	pseudogene	5.7787e-06	N	N	N
ENSG00000224533	TMLHE-AS1	antisense	8.68212e-05	N	N	N
MSTRG.356.1		lncRNA_rnaAtlas	0.0478197	N	N	N
MSTRG.1314.1		lncRNA_rnaAtlas	0.011718	Y	Y	N
ENST00000623024		lncRNA_rnaAtlas	0.0218494	N	Y	N
MSTRG.6797.1		lncRNA_rnaAtlas	0.0255429	N	N	N
MSTRG.7765.1		lncRNA_rnaAtlas	0.0084815	N	N	N
MSTRG.7864.1		lncRNA_rnaAtlas	0.026892	N	N	N
MSTRG.7884.1		lncRNA_rnaAtlas	0.0116	N	Y	N
MSTRG.7921.1		lncRNA_rnaAtlas	0.0478197	Y	Y	N
MSTRG.8431.1		lncRNA_rnaAtlas	0.0478197	N	N	N
MSTRG.8594.1		lncRNA_rnaAtlas	0.0244591	N	N	N
MSTRG.9817.1		lncRNA_rnaAtlas	0.0347185	Y	Y	N
MSTRG.10032.1		lncRNA_rnaAtlas	0.000405134	N	N	N
MSTRG.16433.1		lncRNA_rnaAtlas	0.026892	N	N	N
MSTRG.17620.1		lncRNA_rnaAtlas	0.0473844	N	N	N
MSTRG.19551.1		lncRNA_rnaAtlas	0.026892	N	Y	N
MSTRG.20766.1		lncRNA_rnaAtlas	0.0226788	N	N	N
MSTRG.20923.1		lncRNA_rnaAtlas	0.00603492	N	N	N
MSTRG.21090.1		lncRNA_rnaAtlas	0.026892	Y	N	N
MSTRG.22276.1		lncRNA_rnaAtlas	0.0473844	N	N	N
MSTRG.24651.1		lncRNA_rnaAtlas	0.0226788	N	N	N
MSTRG.25510.1		lncRNA_rnaAtlas	0.026892	N	N	N
MSTRG.29111.1		lncRNA_rnaAtlas	0.0121117	Y	N	N
MSTRG.29138.1		lncRNA_rnaAtlas	0.026892	Y	N	N
MSTRG.30868.1		lncRNA_rnaAtlas	0.0343531	N	N	N
MSTRG.31877.1		lncRNA_rnaAtlas	0.0478197	N	N	N
MSTRG.33242.1		lncRNA_rnaAtlas	0.033917	N	N	N
MSTRG.33600.1		lncRNA_rnaAtlas	0.0226788	N	N	N
MSTRG.34438.1		lncRNA_rnaAtlas	0.00265569	N	N	N
MSTRG.37334.1		lncRNA_rnaAtlas	0.0216251	N	Y	N
MSTRG.38684.1		lncRNA_rnaAtlas	0.00596425	Y	N	N
MSTRG.38709.1		lncRNA_rnaAtlas	0.0425374	N	N	N
MSTRG.39726.1		lncRNA_rnaAtlas	0.00842856	N	N	N
MSTRG.40435.1		lncRNA_rnaAtlas	0.0100226	N	N	N
MSTRG.40864.7		lncRNA_rnaAtlas	0.0329683	Y	N	N
MSTRG.46690.1		lncRNA_rnaAtlas	0.0478197	N	N	N
MSTRG.49292.1		lncRNA_rnaAtlas	0.0216251	N	N	N
MSTRG.49534.1		lncRNA_rnaAtlas	0.00441008	N	Y	N
MSTRG.50123.1		lncRNA_rnaAtlas	0.0121117	N	N	N
MSTRG.50422.1		lncRNA_rnaAtlas	0.026892	N	N	N
MSTRG.51469.1		lncRNA_rnaAtlas	0.0374541	Y	N	N
MSTRG.51739.1		lncRNA_rnaAtlas	0.0254992	N	N	N
MSTRG.54198.1		lncRNA_rnaAtlas	0.0261269	N	Y	N
MSTRG.55757.1		lncRNA_rnaAtlas	0.0013564	Y	N	N
MSTRG.57392.1		lncRNA_rnaAtlas	0.0226788	N	N	N
MSTRG.60701.1		lncRNA_rnaAtlas	0.0478197	N	N	N
MSTRG.60936.1		lncRNA_rnaAtlas	0.0121117	Y	N	N
MSTRG.61519.1		lncRNA_rnaAtlas	0.0478197	N	N	N
MSTRG.64188.1		lncRNA_rnaAtlas	0.0100226	N	N	N
MSTRG.72821.1		lncRNA_rnaAtlas	0.0478197	N	N	N
MSTRG.73980.1		lncRNA_rnaAtlas	0.0216251	N	N	N
MSTRG.75139.1		lncRNA_rnaAtlas	0.0216251	Y	N	N
MSTRG.83233.1		lncRNA_rnaAtlas	0.026892	N	N	N
MSTRG.84541.1		lncRNA_rnaAtlas	0.0242669	N	N	N
MSTRG.85833.1		lncRNA_rnaAtlas	0.026892	N	N	N
MSTRG.92387.1		lncRNA_rnaAtlas	0.0478197	N	N	N
MSTRG.92786.1		lncRNA_rnaAtlas	0.026892	N	N	N
MSTRG.94149.1		lncRNA_rnaAtlas	0.026892	N	N	N
MSTRG.94507.1		lncRNA_rnaAtlas	0.0478197	N	N	N
MSTRG.96518.1		lncRNA_rnaAtlas	0.0216251	N	N	N
MSTRG.96784.1		lncRNA_rnaAtlas	0.0478197	N	N	N
MSTRG.97904.11		lncRNA_rnaAtlas	0.0251148	Y	Y	N
MSTRG.98024.1		lncRNA_rnaAtlas	0.0239185	N	Y	N
MSTRG.99107.1		lncRNA_rnaAtlas	0.000115286	Y	N	N
MSTRG.99377.1		lncRNA_rnaAtlas	0.0244591	Y	Y	N
MSTRG.99385.1		lncRNA_rnaAtlas	0.0121117	N	N	N
MSTRG.100198.1		lncRNA_rnaAtlas	0.0148242	N	Y	N
MSTRG.100235.1		lncRNA_rnaAtlas	0.012873	N	N	N
MSTRG.100216.1		lncRNA_rnaAtlas	0.0373861	N	Y	N
MSTRG.100551.1		lncRNA_rnaAtlas	0.0473844	N	N	N
MSTRG.101425.1		lncRNA_rnaAtlas	0.00571502	Y	Y	N
MSTRG.101725.1		lncRNA_rnaAtlas	0.026892	N	N	N
MSTRG.102074.1		lncRNA_rnaAtlas	0.00337412	Y	N	N
MSTRG.102132.1		lncRNA_rnaAtlas	0.0473844	N	N	N
