# Supplementary material for: Somatic point mutations are enriched in non-coding RNAs with possible regulatory function in breast cancer
Source: Commun Biol. 2022 Jun 7;5:556. doi: 10.1038/s42003-022-03528-0 (PMC9174258; doi:10.1038/s42003-022-03528-0)
Supplement: Supplementary file 4 — Supplementary Data 1-12 [file 42003_2022_3528_MOESM4_ESM.zip › Supplementary data/Supplementary Data7.xlsx]

## Sheet: Supplementary Data7
Supplementary Data7: List of candidate ncRNAs that overlapped with both ENCODE and FANTOM5 marks
GeneID	FANTOM5_Enhancer	ENCODE_Enhancer		GeneID	FANTOM5_Promoter	ENCODE_Promoter
CATG00000052248	Y	Y		ENSG00000240453	Y	Y
CATG00000116214	Y	Y		ENSG00000231789	Y	Y
CATG00000117297	Y	Y		ENSG00000271989	Y	Y
ENSG00000232284	Y	Y		ENSG00000270103	Y	Y
CATG00000070261	Y	Y		CATG00000117297	Y	Y
ENSG00000196369	Y	Y		ENSG00000232284	Y	Y
CATG00000074857	Y	Y		ENSG00000270066	Y	Y
ENSG00000212456	Y	Y		ENSG00000196369	Y	Y
ENSG00000207501	Y	Y		CATG00000015962	Y	Y
CATG00000017091	Y	Y		CATG00000074857	Y	Y
ENSG00000212544	Y	Y		ENSG00000212456	Y	Y
ENSG00000232721	Y	Y		ENSG00000207501	Y	Y
ENSG00000235919	Y	Y		CATG00000074883	Y	Y
ENSG00000246203	Y	Y		ENSG00000236140	Y	Y
CATG00000078669	Y	Y		ENSG00000212544	Y	Y
ENSG00000227722	Y	Y		ENSG00000232721	Y	Y
ENSG00000231424	Y	Y		CATG00000017625	Y	Y
ENSG00000224228	Y	Y		CATG00000017626	Y	Y
CATG00000083054	Y	Y		ENSG00000235919	Y	Y
ENSG00000224000	Y	Y		ENSG00000246203	Y	Y
ENSG00000203739	Y	Y		ENSG00000231424	Y	Y
ENSG00000236021	Y	Y		CATG00000082579	Y	Y
ENSG00000179452	Y	Y		ENSG00000203739	Y	Y
ENSG00000273004	Y	Y		ENSG00000236021	Y	Y
CATG00000028030	Y	Y		ENSG00000273004	Y	Y
ENSG00000228309	Y	Y		CATG00000087401	Y	Y
CATG00000028376	Y	Y		CATG00000029438	Y	Y
CATG00000087401	Y	Y		CATG00000030474	Y	Y
ENSG00000227240	Y	Y		CATG00000091736	Y	Y
CATG00000030474	Y	Y		CATG00000094140	Y	Y
CATG00000032035	Y	Y		ENSG00000231877	Y	Y
CATG00000091736	Y	Y		CATG00000042297	Y	Y
ENSG00000237074	Y	Y		ENSG00000235078	Y	Y
CATG00000093379	Y	Y		CATG00000048129	Y	Y
CATG00000094140	Y	Y		CATG00000042708	Y	Y
CATG00000097457	Y	Y		ENSG00000230773	Y	Y
ENSG00000236975	Y	Y		CATG00000049033	Y	Y
CATG00000098840	Y	Y		ENSG00000222041	Y	Y
ENSG00000238005	Y	Y		CATG00000049317	Y	Y
CATG00000098967	Y	Y		ENSG00000201806	Y	Y
CATG00000040418	Y	Y		ENSG00000172965	Y	Y
ENSG00000229291	Y	Y		CATG00000049818	Y	Y
ENSG00000231877	Y	Y		ENSG00000224152	Y	Y
CATG00000100676	Y	Y		CATG00000046273	Y	Y
CATG00000042297	Y	Y		ENSG00000231908	Y	Y
CATG00000047486	Y	Y		CATG00000059322	Y	Y
CATG00000047802	Y	Y		CATG00000060056	Y	Y
ENSG00000233005	Y	Y		ENSG00000242299	Y	Y
ENSG00000232451	Y	Y		ENSG00000242242	Y	Y
CATG00000048331	Y	Y		CATG00000065618	Y	Y
ENSG00000230773	Y	Y		CATG00000063071	Y	Y
ENSG00000271955	Y	Y		ENSG00000229334	Y	Y
ENSG00000222041	Y	Y		ENSG00000251271	Y	Y
ENSG00000172965	Y	Y		CATG00000072820	Y	Y
ENSG00000226674	Y	Y		ENSG00000251331	Y	Y
CATG00000050245	Y	Y		CATG00000073085	Y	Y
CATG00000045035	Y	Y		ENSG00000245958	Y	Y
ENSG00000236449	Y	Y		CATG00000071377	Y	Y
CATG00000051748	Y	Y		CATG00000074965	Y	Y
CATG00000047098	Y	Y		CATG00000079614	Y	Y
ENSG00000157152	Y	Y		CATG00000079648	Y	Y
CATG00000059322	Y	Y		ENSG00000215068	Y	Y
CATG00000064587	Y	Y		CATG00000080576	Y	Y
CATG00000061104	Y	Y		ENSG00000164621	Y	Y
ENSG00000228980	Y	Y		CATG00000078059	Y	Y
ENSG00000242242	Y	Y		ENSG00000248596	Y	Y
CATG00000065618	Y	Y		ENSG00000261730	Y	Y
CATG00000061421	Y	Y		CATG00000087905	Y	Y
CATG00000062386	Y	Y		ENSG00000272540	Y	Y
ENSG00000206120	Y	Y		CATG00000088033	Y	Y
CATG00000066957	Y	Y		ENSG00000215190	Y	Y
CATG00000067196	Y	Y		ENSG00000272008	Y	Y
ENSG00000229334	Y	Y		ENSG00000228506	Y	Y
ENSG00000251271	Y	Y		ENSG00000213149	Y	Y
CATG00000072820	Y	Y		ENSG00000240050	Y	Y
ENSG00000251331	Y	Y		ENSG00000227220	Y	Y
ENSG00000245958	Y	Y		ENSG00000236166	Y	Y
CATG00000073635	Y	Y		ENSG00000233452	Y	Y
CATG00000079614	Y	Y		ENSG00000227681	Y	Y
ENSG00000215068	Y	Y		CATG00000095444	Y	Y
ENSG00000241956	Y	Y		ENSG00000223561	Y	Y
ENSG00000261730	Y	Y		CATG00000092090	Y	Y
CATG00000087998	Y	Y		ENSG00000214765	Y	Y
CATG00000089122	Y	Y		ENSG00000160828	Y	Y
ENSG00000234426	Y	Y		ENSG00000127957	Y	Y
ENSG00000271860	Y	Y		ENSG00000223705	Y	Y
ENSG00000228506	Y	Y		CATG00000096540	Y	Y
ENSG00000227220	Y	Y		ENSG00000235333	Y	Y
ENSG00000236166	Y	Y		ENSG00000272752	Y	Y
CATG00000090176	Y	Y		ENSG00000232053	Y	Y
ENSG00000233452	Y	Y		CATG00000098072	Y	Y
ENSG00000227681	Y	Y		CATG00000098934	Y	Y
CATG00000086741	Y	Y		CATG00000102488	Y	Y
CATG00000095152	Y	Y		ENSG00000254325	Y	Y
CATG00000095444	Y	Y		ENSG00000254266	Y	Y
ENSG00000223561	Y	Y		ENSG00000207359	Y	Y
CATG00000092090	Y	Y		ENSG00000246662	Y	Y
ENSG00000160828	Y	Y		ENSG00000253773	Y	Y
CATG00000096149	Y	Y		CATG00000103306	Y	Y
ENSG00000235333	Y	Y		CATG00000100041	Y	Y
ENSG00000272752	Y	Y		ENSG00000247081	Y	Y
CATG00000096757	Y	Y		ENSG00000251003	Y	Y
ENSG00000232053	Y	Y		ENSG00000253582	Y	Y
CATG00000101671	Y	Y		ENSG00000253819	Y	Y
ENSG00000253161	Y	Y		ENSG00000255364	Y	Y
CATG00000098612	Y	Y		ENSG00000255325	Y	Y
CATG00000098934	Y	Y		ENSG00000249859	Y	Y
CATG00000102488	Y	Y		ENSG00000254275	Y	Y
ENSG00000254325	Y	Y		ENSG00000251218	Y	Y
CATG00000098999	Y	Y		ENSG00000253716	Y	Y
ENSG00000254266	Y	Y		CATG00000101363	Y	Y
ENSG00000207359	Y	Y		ENSG00000234840	Y	Y
ENSG00000246662	Y	Y		CATG00000105114	Y	Y
ENSG00000253773	Y	Y		CATG00000105380	Y	Y
CATG00000103306	Y	Y		ENSG00000227558	Y	Y
ENSG00000253666	Y	Y		CATG00000109251	Y	Y
CATG00000103390	Y	Y		CATG00000109479	Y	Y
CATG00000100041	Y	Y		ENSG00000272853	Y	Y
CATG00000103484	Y	Y		CATG00000117550	Y	Y
ENSG00000247081	Y	Y		ENSG00000228566	Y	Y
ENSG00000251003	Y	Y		CATG00000116057	Y	Y
ENSG00000253582	Y	Y		ENSG00000199038	Y	Y
CATG00000100233	Y	Y		ENSG00000249867	Y	Y
ENSG00000253819	Y	Y		ENSG00000254477	Y	Y
ENSG00000255364	Y	Y		CATG00000002575	Y	Y
ENSG00000255325	Y	Y		ENSG00000260233	Y	Y
CATG00000100699	Y	Y		CATG00000002693	Y	Y
CATG00000103960	Y	Y		CATG00000005974	Y	Y
ENSG00000253111	Y	Y		ENSG00000255319	Y	Y
ENSG00000253438	Y	Y		CATG00000006874	Y	Y
ENSG00000249859	Y	Y		CATG00000009038	Y	Y
ENSG00000254275	Y	Y		CATG00000009109	Y	Y
CATG00000104122	Y	Y		CATG00000009143	Y	Y
CATG00000104126	Y	Y		ENSG00000257839	Y	Y
CATG00000104190	Y	Y		CATG00000013586	Y	Y
ENSG00000251218	Y	Y		ENSG00000265345	Y	Y
ENSG00000234840	Y	Y		ENSG00000246394	Y	Y
CATG00000105114	Y	Y		ENSG00000258458	Y	Y
ENSG00000228216	Y	Y		ENSG00000215256	Y	Y
CATG00000109829	Y	Y		ENSG00000225766	Y	Y
ENSG00000261334	Y	Y		CATG00000020511	Y	Y
CATG00000103252	Y	Y		ENSG00000258655	Y	Y
CATG00000117120	Y	Y		ENSG00000258568	Y	Y
CATG00000117436	Y	Y		CATG00000024680	Y	Y
CATG00000117607	Y	Y		ENSG00000236829	Y	Y
ENSG00000228566	Y	Y		CATG00000028531	Y	Y
CATG00000000161	Y	Y		ENSG00000250251	Y	Y
CATG00000115714	Y	Y		ENSG00000189149	Y	Y
CATG00000000566	Y	Y		ENSG00000248124	Y	Y
CATG00000004765	Y	Y		ENSG00000260517	Y	Y
ENSG00000254560	Y	Y		ENSG00000198106	Y	Y
ENSG00000249867	Y	Y		CATG00000029035	Y	Y
CATG00000001975	Y	Y		ENSG00000183604	Y	Y
CATG00000002025	Y	Y		ENSG00000261840	Y	Y
CATG00000005860	Y	Y		CATG00000029055	Y	Y
CATG00000006007	Y	Y		ENSG00000196696	Y	Y
ENSG00000255319	Y	Y		CATG00000030623	Y	Y
CATG00000006051	Y	Y		ENSG00000215030	Y	Y
CATG00000011656	Y	Y		ENSG00000264940	Y	Y
CATG00000008994	Y	Y		ENSG00000263719	Y	Y
CATG00000009577	Y	Y		CATG00000033539	Y	Y
ENSG00000257839	Y	Y		CATG00000033617	Y	Y
ENSG00000265345	Y	Y		ENSG00000229980	Y	Y
CATG00000016944	Y	Y		CATG00000031741	Y	Y
CATG00000017909	Y	Y		ENSG00000267416	Y	Y
ENSG00000258458	Y	Y		ENSG00000267731	Y	Y
ENSG00000215256	Y	Y		ENSG00000267203	Y	Y
ENSG00000225766	Y	Y		ENSG00000227517	Y	Y
CATG00000021605	Y	Y		ENSG00000163597	Y	Y
CATG00000022293	Y	Y		CATG00000032548	Y	Y
CATG00000022736	Y	Y		CATG00000039989	Y	Y
ENSG00000260411	Y	Y		ENSG00000264166	Y	Y
ENSG00000250251	Y	Y		ENSG00000267898	Y	Y
ENSG00000189149	Y	Y		ENSG00000234684	Y	Y
ENSG00000248124	Y	Y		ENSG00000229539	Y	Y
ENSG00000260517	Y	Y		ENSG00000270792	Y	Y
ENSG00000198106	Y	Y		CATG00000056762	Y	Y
ENSG00000196696	Y	Y		ENSG00000238141	Y	Y
CATG00000033362	Y	Y		ENSG00000225335	Y	Y
CATG00000033617	Y	Y		CATG00000057793	Y	Y
ENSG00000262837	Y	Y		ENSG00000234129	Y	Y
ENSG00000229980	Y	Y		ENSG00000231216	Y	Y
ENSG00000251665	Y	Y		ENSG00000226434	Y	Y
CATG00000034081	Y	Y		ENSG00000197582	Y	Y
ENSG00000267416	Y	Y		CATG00000110507	Y	Y
CATG00000034319	Y	Y		ENSG00000186312	Y	Y
ENSG00000267731	Y	Y		CATG00000113234	Y	Y
CATG00000034362	Y	Y		ENSG00000237836	Y	Y
ENSG00000227517	Y	Y		CATG00000110580	Y	Y
ENSG00000260785	Y	Y		CATG00000113275	Y	Y
CATG00000032406	Y	Y		CATG00000113356	Y	Y
ENSG00000163597	Y	Y		CATG00000113383	Y	Y
CATG00000032530	Y	Y		ENSG00000233928	Y	Y
CATG00000038776	Y	Y		ENSG00000231069	Y	Y
CATG00000038859	Y	Y		ENSG00000223486	Y	Y
ENSG00000267243	Y	Y		CATG00000110959	Y	Y
CATG00000041105	Y	Y		ENSG00000236393	Y	Y
ENSG00000267898	Y	Y		CATG00000113567	Y	Y
ENSG00000234684	Y	Y		ENSG00000231772	Y	Y
CATG00000054118	Y	Y		ENSG00000270069	Y	Y
CATG00000052335	Y	Y		ENSG00000231566	Y	Y
ENSG00000251833	Y	Y		ENSG00000201659	Y	Y
ENSG00000270792	Y	Y		ENSG00000267064	Y	Y
CATG00000054532	Y	Y		ENSG00000232828	Y	Y
CATG00000053407	Y	Y		CATG00000113667	Y	Y
CATG00000053561	Y	Y		ENSG00000237341	Y	Y
ENSG00000271774	Y	Y		ENSG00000229151	Y	Y
CATG00000055197	Y	Y		ENSG00000226530	Y	Y
CATG00000055229	Y	Y		CATG00000113693	Y	Y
CATG00000056762	Y	Y		ENSG00000232593	Y	Y
ENSG00000238141	Y	Y		CATG00000111269	Y	Y
CATG00000058591	Y	Y		ENSG00000227486	Y	Y
CATG00000057793	Y	Y		CATG00000113734	Y	Y
ENSG00000225076	Y	Y		ENSG00000204272	Y	Y
ENSG00000234129	Y	Y		ENSG00000226310	Y	Y
ENSG00000261030	Y	Y		ENSG00000235437	Y	Y
CATG00000110467	Y	Y		CATG00000111430	Y	Y
ENSG00000231216	Y	Y		ENSG00000207939	Y	Y
ENSG00000226434	Y	Y		CATG00000113874	Y	Y
ENSG00000197582	Y	Y		ENSG00000225470	Y	Y
CATG00000110507	Y	Y		ENSG00000230590	Y	Y
ENSG00000186312	Y	Y		CATG00000111634	Y	Y
ENSG00000237836	Y	Y		ENSG00000248503	Y	Y
ENSG00000233067	Y	Y		CATG00000113983	Y	Y
ENSG00000228933	Y	Y		CATG00000114008	Y	Y
CATG00000113429	Y	Y		CATG00000111791	Y	Y
ENSG00000231069	Y	Y		ENSG00000236256	Y	Y
CATG00000113490	Y	Y		ENSG00000271147	Y	Y
ENSG00000224610	Y	Y		ENSG00000270050	Y	Y
CATG00000113515	Y	Y		ENSG00000223546	Y	Y
CATG00000113528	Y	Y		ENSG00000224031	Y	Y
CATG00000110953	Y	Y		CATG00000112068	Y	Y
ENSG00000223486	Y	Y		CATG00000112154	Y	Y
CATG00000110959	Y	Y		ENSG00000271826	Y	Y
ENSG00000236393	Y	Y		ENSG00000224281	Y	Y
ENSG00000238222	Y	Y		CATG00000112288	Y	Y
CATG00000113566	Y	Y		ENSG00000258545	Y	Y
CATG00000113567	Y	Y		ENSG00000233382	Y	Y
CATG00000111000	Y	Y		ENSG00000232412	Y	Y
ENSG00000231772	Y	Y		ENSG00000235189	Y	Y
CATG00000113577	Y	Y		ENSG00000213468	Y	Y
CATG00000113581	Y	Y		CATG00000112505	Y	Y
ENSG00000229563	Y	Y		ENSG00000232160	Y	Y
ENSG00000270069	Y	Y		ENSG00000234062	Y	Y
CATG00000111084	Y	Y		CATG00000112664	Y	Y
ENSG00000231566	Y	Y		ENSG00000241769	Y	Y
CATG00000111093	Y	Y		ENSG00000235703	Y	Y
CATG00000113607	Y	Y		CATG00000114680	Y	Y
ENSG00000201659	Y	Y		ENSG00000230153	Y	Y
CATG00000111179	Y	Y		CATG00000114696	Y	Y
ENSG00000232828	Y	Y		CATG00000112807	Y	Y
CATG00000113667	Y	Y		ENSG00000227193	Y	Y
ENSG00000226530	Y	Y		ENSG00000229491	Y	Y
CATG00000113693	Y	Y		ENSG00000228372	Y	Y
CATG00000111254	Y	Y		MSTRG.49534.1	Y	Y
CATG00000113697	Y	Y		MSTRG.54198.1	Y	Y
ENSG00000232593	Y	Y		MSTRG.100198.1	Y	Y
CATG00000111355	Y	Y		MSTRG.100216.1	Y	Y
ENSG00000227486	Y	Y
ENSG00000204272	Y	Y
ENSG00000235437	Y	Y
ENSG00000207939	Y	Y
ENSG00000237311	Y	Y
ENSG00000225470	Y	Y
ENSG00000230590	Y	Y
ENSG00000271430	Y	Y
ENSG00000235447	Y	Y
CATG00000114008	Y	Y
ENSG00000236256	Y	Y
ENSG00000271147	Y	Y
ENSG00000270050	Y	Y
ENSG00000223546	Y	Y
ENSG00000224031	Y	Y
CATG00000112068	Y	Y
CATG00000112107	Y	Y
CATG00000112154	Y	Y
CATG00000112173	Y	Y
ENSG00000201674	Y	Y
CATG00000112233	Y	Y
ENSG00000258545	Y	Y
ENSG00000233382	Y	Y
CATG00000112323	Y	Y
CATG00000114373	Y	Y
ENSG00000235189	Y	Y
ENSG00000213468	Y	Y
ENSG00000235813	Y	Y
CATG00000112624	Y	Y
CATG00000112664	Y	Y
CATG00000112772	Y	Y
ENSG00000235703	Y	Y
ENSG00000230153	Y	Y
CATG00000114696	Y	Y
CATG00000112807	Y	Y
CATG00000112868	Y	Y
ENSG00000236535	Y	Y
ENSG00000234915	Y	Y
ENSG00000231200	Y	Y
ENSG00000242029	Y	Y
ENSG00000228375	Y	Y
ENSG00000241828	Y	Y
ENSG00000260242	Y	Y
ENSG00000268670	Y	Y
ENSG00000229491	Y	Y
ENSG00000241743	Y	Y
MSTRG.1314.1	Y	Y
MSTRG.7921.1	Y	Y
MSTRG.9817.1	Y	Y
MSTRG.29138.1	Y	Y
MSTRG.38684.1	Y	Y
MSTRG.40864.7	Y	Y
MSTRG.51469.1	Y	Y
MSTRG.55757.1	Y	Y
MSTRG.75139.1	Y	Y
MSTRG.97904.11	Y	Y
MSTRG.99107.1	Y	Y
MSTRG.99377.1	Y	Y
MSTRG.101425.1	Y	Y
