# Supplementary material for: Somatic point mutations are enriched in non-coding RNAs with possible regulatory function in breast cancer
Source: Commun Biol. 2022 Jun 7;5:556. doi: 10.1038/s42003-022-03528-0 (PMC9174258; doi:10.1038/s42003-022-03528-0)
Supplement: Supplementary file 4 — Supplementary Data 1-12 [file 42003_2022_3528_MOESM4_ESM.zip › Supplementary data/Supplementary Data8.xlsx]

## Sheet: Supplementary Data8
Supplementary Data8: Annotation of ncRNAs with histone marks
Columns A-D: general metadata and p_value Columns E-L: Histone Modification Overlap Result
geneID	gene_name	gene_biotype	breast_pValue_against_other_cancer	HMEC_Histone_Motification_CTCF_score	HMEC_Histone_Motification_CTCF_overlap_percentage	HMEC_Histone_Motification_H3k27ac_score	HMEC_Histone_Motification_H3k27ac_overlap_percentage	HMEC_Histone_Motification_H3k4me1_score	HMEC_Histone_Motification_H3k4me1_overlap_percentage	HMEC_Histone_Motification_H3k27me3_score	HMEC_Histone_Motification_H3k27me3_overlap_percentage
ENSG00000240453	RP11-206L10.10	lncRNA_intergenic	0.00280274	435.965	0.222349	318.039	3.06672	877.505	0.121525	750	0.0333598
CATG00000043510	CATG00000043510.1	lncRNA_intergenic	0.00596425
ENSG00000231789	RP11-558F24.4	lncRNA_divergent	0.00447051			362	18.3522	644.201	21.2317
ENSG00000271989	RP4-736L20.3	lncRNA_divergent	0.0216251	1000	50.1901	1000	55.2598	880	73.891
CATG00000052248	CATG00000052248.1	lncRNA_divergent	0.0100226			975	100	638	100
CATG00000082611	CATG00000082611.1	lncRNA_sense_intronic	0.0478197
ENSG00000270103	RNU11	short_ncRNA	0.0223124			1000	100
CATG00000083407	CATG00000083407.1	lncRNA_sense_intronic	0.0141954
CATG00000099509	CATG00000099509.1	lncRNA_sense_intronic	0.0343531
CATG00000116214	CATG00000116214.1	lncRNA_sense_intronic	0.0343624	336.409	8.96281	631.947	100	591.181	100
CATG00000117297	CATG00000117297.1	lncRNA_intergenic	0.0161225			391	63.2512	768	100
ENSG00000235105	RP11-329A14.1	pseudogene	0.0326506
CATG00000000858	CATG00000000858.1	lncRNA_divergent	0.0227708			1000	100	395.354	100
CATG00000003266	CATG00000003266.1	lncRNA_sense_intronic	0.0122618							327	100
ENSG00000232284	GNG12-AS1	lncRNA_divergent	0.0278021	767.038	1.39606	501.991	11.7909	596.856	22.3964	293.841	8.80208
CATG00000007935	CATG00000007935.1	lncRNA_intergenic	0.00224856							320	100
CATG00000070261	CATG00000070261.1	lncRNA_sense_intronic	0.0444872			497	11.4055	831	2.0117
ENSG00000270066	SCARNA2	lncRNA_intergenic	0.0343531	938	51.7815	697	100
CATG00000070338	CATG00000070338.1	lncRNA_intergenic	0.0478197	953	33.3849	853	100	955	100
CATG00000070521	CATG00000070521.1	lncRNA_divergent	0.0478197					819	84.6535	402	100
CATG00000071908	CATG00000071908.1	lncRNA_divergent	0.0346464			857	100	693	100
ENSG00000196369	SRGAP2B	pseudogene	4.37591e-07	295.316	8.85886	713.487	6.51267	977.704	6.98037	586.546	0.284902
CATG00000015945	CATG00000015945.1	lncRNA_intergenic	0.0332012	375.646	6.14601
CATG00000015962	CATG00000015962.1	lncRNA_divergent	0.00790178	622.083	30.2608	750.5	100	706	100
CATG00000016338	CATG00000016338.1	short_ncRNA	0.00225817	584	65.8824	640	100	496	87.0588
CATG00000074857	CATG00000074857.1	uncertain_coding	0.00929272	378.438	3.50246	661.365	2.86636	329.812	19.9437	394.326	17.6548
ENSG00000212456	RNVU1-13	small_RNA	0.0054883	596.996	0.281951	576.656	0.633484	395	0.419105
ENSG00000207501	RNVU1-14	small_RNA	6.44083e-06	360.32	0.271523	618.908	0.366857	395	0.0884963
CATG00000074883	CATG00000074883.1	lncRNA_intergenic	8.12165e-06	338	0.229371	618.908	0.352166
ENSG00000236140	RP11-89F3.2	lncRNA_sense_intronic	4.51695e-06	338	0.584275	614.144	1.11708
CATG00000017091	CATG00000017091.1	lncRNA_intergenic	7.36581e-05	729.049	2.43031	608.571	0.917322	909	1.03248	689	17.1909
ENSG00000212544	RNVU1-19	small_RNA	2.31355e-08	546.149	1.0784	375.358	6.96237	855.648	0.934676	534.563	2.03085
ENSG00000232721	RP11-403I13.5	lncRNA_intergenic	2.46979e-08	546.149	0.906729	374.469	5.83935	855.648	0.785884	548.578	1.51698
CATG00000017605	CATG00000017605.1	lncRNA_sense_intronic	0.013468	855.469	0.644103			404.607	2.08025
CATG00000017625	CATG00000017625.1	lncRNA_divergent	0.00741041			604	9.80828	489.216	40.0204
CATG00000017626	CATG00000017626.1	lncRNA_divergent	0.026912			604	13.3184	488.442	67.3877
CATG00000075649	CATG00000075649.1	lncRNA_divergent	0.0161225			923	100	875	71.7254
ENSG00000201129	SNORA58	small_RNA	0.00341296
CATG00000077899	CATG00000077899.1	lncRNA_sense_intronic	0.0425374
ENSG00000235919	ASH1L-AS1	lncRNA_divergent	1.42267e-06	825	0.598661	680.39	6.40146	704.949	0.96123
ENSG00000223503	RP11-29H23.6	pseudogene	0.00277264
ENSG00000246203	RP11-29H23.5	pseudogene	0.0164804	882.106	1.02346	607.423	9.87153	636.337	12.0917
CATG00000078669	CATG00000078669.1	lncRNA_intergenic	0.0012945					397	3.05187	306.257	88.3743
CATG00000079518	CATG00000079518.1	lncRNA_sense_intronic	0.0216251
CATG00000080292	CATG00000080292.1	lncRNA_divergent	0.0108066			328.312	100
CATG00000023959	CATG00000023959.1	lncRNA_divergent	0.0420634					698	34.9534	520	2.79823
ENSG00000227722	RP5-1059H15.1	pseudogene	0.00515313	721.331	0.92963	641.184	9.50601	679.472	17.4071	313.762	32.4108
CATG00000082431	CATG00000082431.1	lncRNA_divergent	0.00472046							323	100
ENSG00000231424	RP1-45C12.1	lncRNA_antisense	0.0100426	771.576	0.81221	634.955	3.10264	574.035	5.11743	304.01	17.6481
CATG00000082579	CATG00000082579.1	lncRNA_divergent	0.0116	871.865	19.1713	1000	60.5778	390	40.356
ENSG00000224228	RP1-15D23.2	lncRNA_intergenic	6.83783e-05	258.429	76.8563	582.288	11.3412	683.386	20.6765	349.106	5.17293
CATG00000083054	CATG00000083054.1	uncertain_coding	0.000316821	255.974	100	568.897	18.5567	729.8	23.8489
ENSG00000224000	RP3-471M13.2	lncRNA_sense_intronic	0.000537482	256.582	100	656.397	15.0566	708.381	18.8825
ENSG00000203739	RP11-296O14.3	lncRNA_divergent	1.1098e-05	844.311	1.02894	573.348	3.10049	539.997	16.9311	410	0.369993
CATG00000083194	CATG00000083194.1	lncRNA_intergenic	0.010404			638.227	4.18135	616.42	15.8671
ENSG00000236021	RP11-195C7.1	lncRNA_divergent	0.00478875	343	0.502742	582.992	2.94975	905	0.0863649	306.004	83.5542
CATG00000026827	CATG00000026827.1	lncRNA_sense_intronic	0.0283054					659	62.2473
ENSG00000179452	RP11-380B22.1	lncRNA_sense_intronic	0.0428983	979.074	1.92335	579.409	3.66927	813.696	11.9213	309.098	55.04
ENSG00000273004	GS1-279B7.2	lncRNA_intergenic	0.0282585	418.928	1.20979	380.509	29.3231	585.716	18.7165
CATG00000028030	CATG00000028030.1	lncRNA_intergenic	2.39149e-06	607.713	1.34903	808.963	11.2013	682.412	13.8174
ENSG00000228309	GS1-204I12.1	lncRNA_intergenic	0.0195977	903.512	1.52016	687.43	12.9998	663.405	17.924
CATG00000028376	CATG00000028376.1	lncRNA_intergenic	0.036335			544	56.6992	569.529	64.2475
CATG00000087401	CATG00000087401.1	lncRNA_sense_intronic	0.000364144	677.259	0.648922	699.446	3.86614	574.092	6.54898	305.143	25.478
CATG00000029438	CATG00000029438.1	lncRNA_divergent	0.0166153			752.634	24.0041	496	51.9918
ENSG00000227240	RP11-563D10.1	lncRNA_intergenic	9.93701e-09	454.771	0.156683	653	0.0505222	663.796	0.443444	312.199	17.4718
CATG00000087682	CATG00000087682.1	uncertain_coding	0.00548622	482.196	0.433329			478	0.194456
CATG00000030474	CATG00000030474.1	lncRNA_divergent	0.0056878			734	75.9358	553	100
ENSG00000235449	RP11-480I12.2	pseudogene	0.0478197
CATG00000032035	CATG00000032035.1	lncRNA_intergenic	0.0412989			556	83.4932	656.255	51.4387
CATG00000091736	CATG00000091736.1	uncertain_coding	0.00739909	270.219	8.93404	636.146	6.62097	658.534	9.24824	318.376	41.22
ENSG00000237074	RP11-6J21.2	lncRNA_intergenic	0.0462435	276.219	8.56844	710.496	5.96354	713.186	8.25732	430.089	8.93471
CATG00000093379	CATG00000093379.1	lncRNA_intergenic	0.0154867			525	62.0616	652	76.7359
CATG00000094140	CATG00000094140.1	lncRNA_divergent	0.00277264			484	100
ENSG00000188460	ACTBP11	pseudogene	0.0358215
CATG00000097457	CATG00000097457.1	lncRNA_intergenic	0.035116			438	0.87164	747.116	3.82019	362.769	100
ENSG00000236975	RP5-1065P14.2	lncRNA_sense_intronic	0.000985966	498	0.216971			586.03	6.65206	358.486	97.1897
CATG00000098840	CATG00000098840.1	lncRNA_intergenic	0.0486039			937.615	20.5597	817.118	39.1507
CATG00000039918	CATG00000039918.1	lncRNA_sense_intronic	0.0343531
ENSG00000238005	RP11-443B7.1	lncRNA_intergenic	0.0449385			586.374	18.5384	767.682	36.4929
CATG00000098967	CATG00000098967.1	lncRNA_intergenic	0.000645289			392	69.4754	583.488	94.1176
CATG00000040418	CATG00000040418.1	uncertain_coding	0.0389278	531.469	1.9059	840.22	35.1492	817.404	46.0141
ENSG00000229291	RP4-580N22.2	lncRNA_intergenic	0.0498873	531.469	2.53935	823.195	37.195	849.368	46.2064
ENSG00000231877	RP11-177F15.1	lncRNA_intergenic	0.000382735	503.886	0.428765	532.14	1.62825	602.031	3.57442	305.985	3.51957
CATG00000100676	CATG00000100676.1	lncRNA_sense_intronic	0.0455206
CATG00000100876	CATG00000100876.1	lncRNA_intergenic	0.00140744			386	45.7481	978	42.3036
ENSG00000230184	SMYD3-IT1	lncRNA_sense_intronic	0.0210599
CATG00000101236	CATG00000101236.1	lncRNA_intergenic	0.0121117	764	34.5168
CATG00000042297	CATG00000042297.1	uncertain_coding	0.0194722	409	0.359862
CATG00000042606	CATG00000042606.1	uncertain_coding	0.00032162
ENSG00000229703	XX-CR54.1	lncRNA_intergenic	0.00102101	960	0.149418			609	0.0901312
CATG00000101888	CATG00000101888.1	lncRNA_divergent	0.0010801			451	100	636	25.1786
ENSG00000235078	AC142528.1	lncRNA_divergent	0.0019714	253	98.7527	694.435	10.0178	598.862	40.5068
CATG00000047486	CATG00000047486.1	lncRNA_intergenic	0.0358215	253	70.5701			881.036	17.2958
CATG00000047802	CATG00000047802.1	uncertain_coding	0.0470649	412.341	100	473	100	552.527	100
CATG00000047868	CATG00000047868.1	lncRNA_sense_intronic	0.0343531	257	100
ENSG00000233005	AC067959.1	lncRNA_intergenic	0.0109464	730.868	0.335595	416.504	0.384309	575.728	1.58595	293.236	6.61593
ENSG00000232451	AC016768.1	lncRNA_intergenic	0.000155629	857.872	0.263796	380	0.331859	521.176	1.80388	308.045	37.0059
CATG00000047915	CATG00000047915.1	lncRNA_intergenic	0.00765965							343.628	100
CATG00000047931	CATG00000047931.1	lncRNA_sense_intronic	0.0007872
CATG00000047935	CATG00000047935.1	lncRNA_divergent	0.00603492			1000	100	720	39.0596
ENSG00000235267	AC074117.13	pseudogene	0.0478197
CATG00000048007	CATG00000048007.1	sense_overlap_RNA	0.0239185			834.5	100	764	100
CATG00000048129	CATG00000048129.1	lncRNA_sense_intronic	0.0346464	255	100	730.777	21.9966	453	100
CATG00000048258	CATG00000048258.1	lncRNA_antisense	0.0343485
CATG00000048331	CATG00000048331.1	lncRNA_intergenic	0.0157929	271.783	100	410	3.84591	725.853	23.9778	317.07	97.1574
CATG00000042708	CATG00000042708.1	lncRNA_divergent	0.00571502	601	29.6928	838	100	827	96.0751
ENSG00000230773	AC079807.4	lncRNA_divergent	0.0410663	804.671	0.616074	802.45	5.42648	499.375	8.02394	306.709	21.034
CATG00000042823	CATG00000042823.1	lncRNA_sense_intronic	0.0478197	252	100
ENSG00000271955	RP11-444A22.1	lncRNA_intergenic	0.0185485	513.976	0.194544			505.389	0.469855	257.684	31.0011
CATG00000048665	CATG00000048665.1	lncRNA_divergent	0.00813188			563.361	66.6824	754	78.6862
CATG00000043260	CATG00000043260.1	lncRNA_divergent	0.00472046			854	46.2256	708	54.0288
CATG00000049033	CATG00000049033.1	lncRNA_divergent	0.0140897	597.82	18.7293	570	20.6023	523.947	28.8652
CATG00000043700	CATG00000043700.1	lncRNA_divergent	0.0426903	258	100			860	37.1312
ENSG00000222041	LINC00152	lncRNA_intergenic	0.000153604	481.099	0.183581	618.653	1.09093	715.614	1.36663
ENSG00000222724	RNU2-63P	small_RNA	0.0242669	255	100	1000	100
ENSG00000253501	IGKV3D-34	pseudogene	0.00628291	580.755	0.352602
ENSG00000224607	IGKV1D-27	pseudogene	0.00112071	589.648	0.230328
CATG00000049317	CATG00000049317.1	lncRNA_divergent	0.0343531	382.652	100	552	36.9243	730	100
CATG00000043859	CATG00000043859.1	lncRNA_divergent	0.0346464	996	14.0148			909	22.5886
ENSG00000201806	RNU4-8P	small_RNA	0.0226788	527	100	779	100
ENSG00000172965	MIR4435-1HG	lncRNA_intergenic	0.00363772	613.727	0.336426	522.073	5.12759	665.411	7.95168	504	0.146675
CATG00000049818	CATG00000049818.1	lncRNA_divergent	0.00472046			419.5	100	826	79.3522	301	84.3117
ENSG00000226674	TEX41	lncRNA_intergenic	0.0102399	650	0.0475426	472.169	6.61952	571.199	7.87816	415	0.380672
CATG00000050245	CATG00000050245.1	lncRNA_intergenic	0.00340934	257.485	37.0275	499.147	3.03936	607.705	5.40468	289.142	12.7702
CATG00000045035	CATG00000045035.1	sense_overlap_RNA	0.00140744			918	100	625	100
ENSG00000224152	AC009506.1	lncRNA_divergent	0.0259294	251	100	886	89.9812	460.916	39.5111
ENSG00000213148	AC073465.1	pseudogene	0.0478197	256	100					334	100
ENSG00000236449	AC018890.6	lncRNA_antisense	0.0306724	790.563	1.72221			497.296	5.27695	320.216	82.8083
ENSG00000235655	H3F3AP4	pseudogene	0.00141885							332	100
ENSG00000218175	AC016739.2	pseudogene	0.0323676							562	100
CATG00000045628	CATG00000045628.1	lncRNA_divergent	0.0323676							562	100
CATG00000051281	CATG00000051281.1	lncRNA_divergent	0.031022			424	17.211	469	8.54017
CATG00000046273	CATG00000046273.1	lncRNA_divergent	0.0239185			676	100	831	34.0569
ENSG00000231908	IDH1-AS1	lncRNA_divergent	0.0202342	699.192	21.7145	408	39.3553
CATG00000051748	CATG00000051748.1	lncRNA_intergenic	0.0443363	358.637	1.71525	699.669	9.97904	699.888	17.7144
CATG00000047098	CATG00000047098.1	lncRNA_intergenic	0.00757312					686	28.2163
CATG00000047266	CATG00000047266.1	lncRNA_intergenic	4.73481e-05					875	34.6269
ENSG00000157152	SYN2	lncRNA_intergenic	0.0262982	781.931	1.09247	601.458	1.59892	660.904	9.85031	326.299	68.3902
CATG00000059260	CATG00000059260.1	lncRNA_divergent	0.0223124			619	88.1677	800	46.3827
ENSG00000263740	RN7SL4P	lncRNA_antisense	0.00341296
CATG00000059322	CATG00000059322.1	lncRNA_antisense	0.047586	984.109	0.243418	421.95	4.70449	533.476	14.4084	299.476	14.1592
CATG00000059466	CATG00000059466.1	sense_overlap_RNA	0.026892			621	100	657	100
ENSG00000225558	UBE2D3P2	pseudogene	0.0478197					320	100
CATG00000060056	CATG00000060056.1	lncRNA_divergent	0.0121117			528	28.2828	657	100
CATG00000064587	CATG00000064587.1	short_ncRNA	0.0226788
ENSG00000242299	RP11-234A1.1	pseudogene	0.0242669			998	73.9479
ENSG00000243396	RP11-454H13.1	pseudogene	0.0478197
CATG00000061104	CATG00000061104.1	lncRNA_intergenic	0.0292278			478	100	447	100
ENSG00000228980	RP11-702L6.4	lncRNA_divergent	1.08385e-08	736.57	0.378211	433.223	0.514082	586.496	1.42117	462.05	0.301692
CATG00000061279	CATG00000061279.1	lncRNA_intergenic	2.59036e-08	452	0.0597153	550.66	4.56941	426.616	4.47707	252	21.0193
CATG00000061291	CATG00000061291.1	lncRNA_intergenic	0.00623905			686.886	1.48839	665.993	3.41367	287.369	21.8203
ENSG00000242242	PVRL3-AS1	lncRNA_intergenic	0.00766378	718	0.176223	538.206	0.278277	520.413	1.35792	308.825	28.7155
CATG00000065618	CATG00000065618.1	lncRNA_divergent	0.0239364	865.634	1.44732	751.886	37.6891	726.275	39.5139
CATG00000061421	CATG00000061421.1	uncertain_coding	0.00039515	814.689	1.02019	787.71	3.89687	544.621	8.18428	294.11	17.3742
CATG00000065792	CATG00000065792.1	lncRNA_intergenic	0.000106273	308.257	4.47908	417.545	5.09406	474.042	10.4374	307.549	13.8388
CATG00000065842	CATG00000065842.1	lncRNA_sense_intronic	0.00842856
CATG00000061929	CATG00000061929.1	lncRNA_sense_intronic	0.00596425
CATG00000066231	CATG00000066231.1	lncRNA_intergenic	0.0485016	275.26	4.75909					259.732	11.0336
CATG00000062386	CATG00000062386.1	lncRNA_sense_intronic	0.0302222	254.613	44.6065	760.947	18.0816	636.564	28.3837
CATG00000062446	CATG00000062446.1	lncRNA_antisense	0.00696294					523	7.90936
CATG00000062528	CATG00000062528.1	short_ncRNA	0.0121117					449	100	295	100
ENSG00000206120	EGFEM1P	pseudogene	0.00102767	480.758	1.2428	646.605	0.134801	525.651	1.9869	298.646	33.2176
CATG00000066957	CATG00000066957.1	lncRNA_intergenic	0.00576704	1000	0.861952	480.606	11.6249	555.219	29.8314
CATG00000063071	CATG00000063071.1	lncRNA_divergent	0.00758525			613	2.82142	841	3.25425
ENSG00000236489	RP11-537I16.2	pseudogene	0.00596425
CATG00000067196	CATG00000067196.1	lncRNA_intergenic	0.0121117			843	100	840	100
CATG00000063240	CATG00000063240.1	lncRNA_intergenic	0.026892
CATG00000067208	CATG00000067208.1	lncRNA_divergent	0.0343531	256	100			645	44.0379	325	100
ENSG00000229334	AC046143.3	lncRNA_divergent	0.00467601	604.003	4.69777	614	5.60366	522.227	17.7569	291	100
ENSG00000251271	ALG1L7P	pseudogene	0.0345975	855.034	0.456044	792.877	1.01784	873.936	0.179774	513.748	1.38487
CATG00000071777	CATG00000071777.1	lncRNA_sense_intronic	0.0116
ENSG00000242358	RPS21P4	pseudogene	0.00224856
CATG00000072356	CATG00000072356.1	lncRNA_divergent	0.0242669			681	100	746	68.2341
CATG00000072594	CATG00000072594.1	lncRNA_intergenic	0.026892
CATG00000072820	CATG00000072820.1	uncertain_coding	0.041553	314.849	16.2151	599.808	13.6237	505.647	37.1823
ENSG00000251331	RP11-689K5.3	lncRNA_sense_intronic	0.000130728	824.051	0.403355	741.652	1.40133	630.868	3.89344
ENSG00000248180	GAPDHP60	pseudogene	0.00596425
CATG00000073085	CATG00000073085.1	lncRNA_divergent	0.0402433			788	15.4905	535.727	21.4668
CATG00000073563	CATG00000073563.1	uncertain_coding	0.000349292			919	1.11679
ENSG00000245958	RP11-33B1.1	pseudogene	0.0252581	529.659	0.412002	439.172	1.20039	544.95	2.97546
CATG00000073635	CATG00000073635.1	lncRNA_intergenic	0.00596425			835	100	537	100
CATG00000071377	CATG00000071377.1	short_ncRNA	0.0478197			339	100	405	100	314	100
ENSG00000199572	RNA5SP174	structural_RNA	0.0481022					592.657	26.2584	698.871	76.2164
CATG00000074965	CATG00000074965.1	lncRNA_intergenic	0.0420634					642	67.4197	310	100
CATG00000079614	CATG00000079614.1	lncRNA_divergent	0.0178242			608.814	9.82484	583.67	22.9605
CATG00000079648	CATG00000079648.1	lncRNA_divergent	0.0346464			648	100	813	34.8187
ENSG00000215068	AC025171.1	lncRNA_intergenic	0.00334539	740.599	1.7941	618.278	10.1446	494.298	18.8704	306.156	12.9049
CATG00000080245	CATG00000080245.1	short_ncRNA	0.0478197							305	100
ENSG00000213757	CTC-451P13.1	pseudogene	0.0343531					476	1.10837
ENSG00000251552	COQ10BP2	pseudogene	0.0242669					566	85.6753
CATG00000080370	CATG00000080370.1	lncRNA_intergenic	0.0478197					482	4.01235	285	100
CATG00000080576	CATG00000080576.1	lncRNA_divergent	0.0242669			731	100	627.5	100
ENSG00000164621	SMAD5-AS1	lncRNA_divergent	0.0190083			650	58.2921	512.146	100
CATG00000081558	CATG00000081558.1	short_ncRNA	0.0187257							306	100
CATG00000078059	CATG00000078059.1	lncRNA_divergent	0.0226788			941	100	961	92.2581
ENSG00000241956	CTC-340A15.2	lncRNA_intergenic	0.001315	759.619	0.34162	473.037	0.637859	605.154	1.31847	266.675	14.2751
ENSG00000248596	RP11-844P9.2	lncRNA_intergenic	0.0426155	776	0.239741	406.752	3.50949	633.244	5.50967	447.542	9.17403
ENSG00000261730	RP4-668J24.2	lncRNA_divergent	0.000188912	692.479	0.690776	470.223	10.8636	609.02	16.0213	340.377	45.3576
ENSG00000202351	RN7SKP204	lncRNA_intergenic	0.0478197
CATG00000082927	CATG00000082927.1	lncRNA_intergenic	0.00367193
CATG00000087905	CATG00000087905.1	lncRNA_divergent	0.00300616	969	51.3564	418	100	530.101	47.4106
ENSG00000272540	XXbac-BPG252P9.9	lncRNA_divergent	0.0198732	957	17.4152	768	67.3694	523	100
CATG00000087998	CATG00000087998.1	lncRNA_sense_intronic	0.026892			1000	100	903	100
CATG00000088033	CATG00000088033.1	lncRNA_divergent	0.0473844			713	100
CATG00000083706	CATG00000083706.1	lncRNA_intergenic	0.0154867
CATG00000083922	CATG00000083922.1	lncRNA_antisense	0.0478197					519.916	100
CATG00000083943	CATG00000083943.1	sense_overlap_RNA	0.026892
CATG00000083982	CATG00000083982.1	lncRNA_antisense	0.0122618
ENSG00000215190	LINC00680	lncRNA_intergenic	3.65013e-05	265	1.21344
CATG00000089122	CATG00000089122.1	lncRNA_intergenic	0.00786337	777.714	0.801277	352	0.472437	530.058	3.18776	311.767	55.8677
ENSG00000272008	RP11-393I2.4	lncRNA_divergent	0.00803355			787	100	756.56	64.6938
ENSG00000234426	RP11-459O1.2	lncRNA_intergenic	0.0176238	664.354	0.299007	347.907	0.702412	575.072	4.05488	318.384	56.687
CATG00000089225	CATG00000089225.1	lncRNA_sense_intronic	0.0420634	252	12.9052			855.15	14.1472
ENSG00000271860	RP11-436D23.1	lncRNA_intergenic	0.0448241	699.518	0.373036	693.718	0.0978739	646.625	0.850434	302.68	17.2498
ENSG00000228506	RP11-98I9.4	lncRNA_divergent	0.0433886	713.195	3.98438	979	7.02117	495	4.85887
ENSG00000219565	ZNF259P1	pseudogene	0.0443599	881	14.947	492	25.1352	679	51.7629
CATG00000085289	CATG00000085289.1	lncRNA_intergenic	0.0478197
ENSG00000213149	CNN2P9	pseudogene	0.0362359			834	100	704.917	34.9699
ENSG00000240050	RP1-93H18.1	lncRNA_divergent	0.0478607	398.453	6.55449	754.924	10.8785	621.092	18.3504
ENSG00000232362	ATP5LP2	pseudogene	0.0478197
CATG00000085786	CATG00000085786.1	sense_overlap_RNA	0.0425374
ENSG00000227220	RP11-69I8.3	lncRNA_divergent	0.0432656	505	0.153498	435.479	4.41536	602.658	13.3576
ENSG00000236166	RP3-523C21.2	lncRNA_divergent	0.0420022	505	0.153669	435.725	4.30865	602.133	13.2609
CATG00000086041	CATG00000086041.1	lncRNA_intergenic	0.026892
CATG00000086045	CATG00000086045.1	lncRNA_intergenic	0.0343531
CATG00000090176	CATG00000090176.1	lncRNA_intergenic	0.0361575			810	100	702	100
ENSG00000215878	MARCKSL1P2	pseudogene	0.0323676			803	100	976	51.2338
ENSG00000233452	STXBP5-AS1	lncRNA_intergenic	0.0163003	703.453	0.571519	803.89	3.14363	559.557	11.2065	303.089	10.3345
ENSG00000227681	RP11-307P5.1	lncRNA_intergenic	0.00627729	612.832	0.101741	538.553	1.97216	517.868	8.7969	264.111	42.3874
ENSG00000271551	RP11-230C9.2	lncRNA_divergent	0.026892	575	22.6225	689	100	585	100
CATG00000086741	CATG00000086741.1	lncRNA_intergenic	0.0154867			1000	100	1000	100
CATG00000095152	CATG00000095152.1	lncRNA_intergenic	0.0478197			839.5	100	634	100
CATG00000095444	CATG00000095444.1	lncRNA_intergenic	0.0001692	777.139	0.635672	373.828	0.970312	659.229	3.00815	313.016	89.2445
CATG00000091684	CATG00000091684.1	uncertain_coding	0.0326054	650.58	0.275863					295	100
ENSG00000223561	AC003090.1	lncRNA_intergenic	0.00362524	793.452	1.23871	598.518	0.297263	559.913	4.91079	295.992	100
CATG00000095631	CATG00000095631.1	lncRNA_intergenic	0.0425374							306	100
CATG00000092090	CATG00000092090.1	lncRNA_intergenic	0.0028985			381	63.4241	527	100
ENSG00000214765	SEPT7P2	pseudogene	0.0173306	489	0.773635	702	2.15955			300	0.839946
ENSG00000160828	STAG3L2	pseudogene	0.000209231	825.605	0.27063	613.855	0.338031	582.279	0.710019
ENSG00000123965	PMS2P5	pseudogene	0.0386101			741	0.372628
ENSG00000127957	PMS2P3	pseudogene	0.0161846	439	0.20729	556.958	1.07511	489.416	1.70858
ENSG00000223705	NSUN5P1	pseudogene	0.0198732					486	15.9502
CATG00000096149	CATG00000096149.1	lncRNA_intergenic	0.000513386			926	100	970	100
CATG00000096540	CATG00000096540.1	lncRNA_divergent	0.0343531			440	100	1000	100
ENSG00000235333	PVRIG2P	pseudogene	0.0135542	779.4	0.577403	471.525	4.67463	686.294	3.95798
ENSG00000272752	STAG3L5P-PVRIG2P-PILRB	lncRNA_intergenic	0.018472	779.4	0.466901	471.525	3.78001	704.498	3.61377
CATG00000093323	CATG00000093323.1	lncRNA_sense_intronic	0.0473844					799	68.8205
ENSG00000242154	RP4-778K6.3	lncRNA_antisense	0.0116			425	69.8009	652	45.108
CATG00000096757	CATG00000096757.1	lncRNA_intergenic	0.0478197					837	26.0042
ENSG00000199043	MIR335	small_RNA	0.0478197
ENSG00000232053	AC009784.3	lncRNA_intergenic	0.00710053	871.904	0.426188			364.012	1.56453	307.391	7.35742
ENSG00000213188	YBX1P4	pseudogene	0.0402415
ENSG00000249188	ENPP7P1	pseudogene	0.000137087	548	0.267472
ENSG00000253893	FAM85B	lncRNA_antisense	0.000199392	548	0.265168	677.986	0.259556
CATG00000097967	CATG00000097967.1	lncRNA_divergent	0.0478197			506.983	76.6637	653	100
CATG00000101671	CATG00000101671.1	lncRNA_intergenic	0.0478197					567	82.565
CATG00000098072	CATG00000098072.1	lncRNA_divergent	0.0292278	657.196	40.647	734	82.7942	411	100
ENSG00000254061	RP11-359B20.1	pseudogene	0.0122618
ENSG00000253161	RP11-150O12.1	lncRNA_intergenic	0.02344					737.824	0.365226
CATG00000098612	CATG00000098612.1	lncRNA_sense_intronic	0.0362359			1000	69.9316	526.053	74.0983
CATG00000098739	CATG00000098739.1	lncRNA_sense_intronic	0.0239185
CATG00000102464	CATG00000102464.1	lncRNA_divergent	0.0242669			613	100	869	21.8942
CATG00000098934	CATG00000098934.1	lncRNA_intergenic	1.33244e-05	813.384	1.45337	711.764	10.4832	506.338	23.7657	431	0.548024
CATG00000102488	CATG00000102488.1	uncertain_coding	0.000170627			503	11.8579	464.413	44.04
ENSG00000254325	RP11-318K15.2	lncRNA_sense_intronic	0.00818494	854.623	2.11027	722.476	13.7044	522.969	32.4374	431	1.10043
ENSG00000236814	RP11-446E9.1	pseudogene	0.0425374
CATG00000098999	CATG00000098999.1	lncRNA_intergenic	0.00147848	549	0.168273	733.208	1.93589	556.622	6.16901	329.124	23.3441
CATG00000099014	CATG00000099014.1	lncRNA_intergenic	0.0363006			533.048	1.31673	560.071	1.97201	308.488	11.6794
ENSG00000253554	RP11-32K4.1	lncRNA_intergenic	0.00127339	649.177	0.147068					410.972	4.17897
ENSG00000254266	RP11-594N15.2	lncRNA_divergent	0.0086519	773.708	0.805808	343.281	4.82	570.928	5.02321	296.285	25.1353
ENSG00000207359	RNU6-925P	small_RNA	0.0336493			528.332	29.0199	628.482	22.6058
ENSG00000253901	RP11-122C21.1	lncRNA_intergenic	0.0235598
ENSG00000246662	LINC00535	lncRNA_divergent	0.00345402	712.043	0.646221	461	0.128137	735.499	0.357964	305.648	36.7501
ENSG00000253773	KB-1047C11.2	lncRNA_divergent	0.00378987	770.284	0.717743	538.665	1.99357	706.867	2.59874	315.985	43.9821
CATG00000103306	CATG00000103306.1	lncRNA_intergenic	0.000120824	801.582	0.305433	695.911	0.461777	735.519	1.79835	307.584	32.4561
ENSG00000253666	KB-1615E4.2	lncRNA_intergenic	0.00754067			730.473	28.1156	757.754	41.4947
ENSG00000260368	RP11-521I2.3	lncRNA_intergenic	0.0120278	549	17.92	348	55.04	953	8.72
CATG00000103390	CATG00000103390.1	lncRNA_intergenic	0.0134501			1000	7.5525	662.975	17.249
ENSG00000202360	RN7SKP249	lncRNA_intergenic	0.0216251					478	58.6592
CATG00000100023	CATG00000100023.1	lncRNA_divergent	0.0296022			804	14.3907			263	68.0545
CATG00000100041	CATG00000100041.1	uncertain_coding	0.0136704	498.21	1.8824	708.688	9.03527	666.555	49.4781	263	47.468
CATG00000103484	CATG00000103484.1	lncRNA_intergenic	0.0426903			255	100	465	43.0878
ENSG00000247081	RP11-318M2.2	lncRNA_divergent	1.0787e-05	595.154	0.362928	596.887	5.48592	437.867	39.6865	318.563	19.6559
ENSG00000251003	RP11-152P17.2	lncRNA_intergenic	0.0317116	474.774	2.99519	473.619	2.45032	589.749	4.05568	303.903	12.931
ENSG00000253582	RP11-649G15.2	lncRNA_divergent	0.00145448	803.423	1.59472	734.494	4.27166	631.204	8.70909
CATG00000100233	CATG00000100233.1	lncRNA_divergent	0.00515829	724.44	0.400236	600.413	1.8195	581.498	3.84107	265	16.8453
CATG00000103812	CATG00000103812.1	lncRNA_sense_intronic	0.030347							328	100
ENSG00000253819	RP11-973F15.1	lncRNA_intergenic	9.45924e-05	796.11	1.9179	676.636	10.2794	648.845	19.4234
ENSG00000255364	RP11-94A24.1	lncRNA_intergenic	0.000276951	814.522	1.4517	687.489	11.3358	659.365	19.8294
ENSG00000255325	RP11-96B2.1	lncRNA_intergenic	2.79266e-06	788.2	1.38675	720.36	13.7337	680.976	22.2542
ENSG00000253336	RP11-468O2.1	pseudogene	0.0140897
CATG00000100699	CATG00000100699.1	lncRNA_intergenic	0.00114568	811.11	1.4412	636.809	12.8786	660.561	18.9781
CATG00000103960	CATG00000103960.1	lncRNA_intergenic	0.0212681			533.059	1.74177	793.503	9.78237
ENSG00000253111	RP11-136O12.2	lncRNA_intergenic	0.00172985	652.036	0.550192	699.164	14.9316	625.841	52.1107	298.966	15.0868
ENSG00000253438	PCAT1	lncRNA_intergenic	0.0372806	734.903	1.38715	720.474	6.79582	631.303	16.391
ENSG00000249859	PVT1	lncRNA_intergenic	0.00301365	277.48	10.6802	549.112	32.9699	685.03	45.6279
ENSG00000254275	RP11-89M16.1	lncRNA_intergenic	0.0117603	255	16.4225	597.545	2.10292	430.521	14.5979	311.249	21.31
CATG00000104122	CATG00000104122.1	lncRNA_intergenic	0.0227425			708.424	9.41096	669.664	15.1096
CATG00000104126	CATG00000104126.1	lncRNA_sense_intronic	0.0372673	315.1	10.1846	500.891	29.5526	504.123	57.3751
CATG00000104190	CATG00000104190.1	lncRNA_intergenic	0.0242669			831.5	100	651.5	100
ENSG00000251218	RP11-1057B8.2	lncRNA_intergenic	0.0151781	514.008	2.51471	370.68	8.94521	706.086	6.40568	309.948	29.4575
ENSG00000253716	RP13-582O9.5	lncRNA_divergent	0.00050554	1000	15.0396	737	100	670	100
CATG00000104450	CATG00000104450.1	lncRNA_sense_intronic	0.0374541					800	66.8947
CATG00000101363	CATG00000101363.1	lncRNA_divergent	0.0260484			528	100	708.691	59.8449
ENSG00000228166	MTND1P11	pseudogene	0.0161225
CATG00000104629	CATG00000104629.1	lncRNA_sense_intronic	0.011718					334	100
CATG00000104883	CATG00000104883.1	lncRNA_antisense	0.00270269							308	100
CATG00000107960	CATG00000107960.1	lncRNA_divergent	0.0121117			634.333	100	652	100
ENSG00000234840	RP11-399D6.2	lncRNA_intergenic	0.0015521	306.262	10.2658	672.388	2.15126	631.593	3.66401	309.242	25.847
CATG00000105114	CATG00000105114.1	lncRNA_intergenic	0.0232675	795.37	0.546741	630.164	5.76228	534.526	6.23586	315.161	79.6075
CATG00000108270	CATG00000108270.1	lncRNA_antisense	0.0473844					492	89.4845
CATG00000105380	CATG00000105380.1	uncertain_coding	0.0198732	278	100	983	27.9989	492.008	87.3142
ENSG00000215142	RP11-292B8.1	pseudogene	0.00143816			683	0.12347
ENSG00000204794	PGM5P1	pseudogene	0.037951
ENSG00000227558	PGM5P2	pseudogene	0.046453			723.6	0.148004
CATG00000105473	CATG00000105473.1	lncRNA_intergenic	0.00977177	519	0.225854
CATG00000108638	CATG00000108638.1	lncRNA_intergenic	0.0473844
ENSG00000228216	RP11-367F23.1	lncRNA_intergenic	0.0419447	636.64	0.931641	667.762	14.9376	734.545	33.1848	308.597	34.9183
CATG00000109127	CATG00000109127.1	lncRNA_divergent	0.0404658			667	7.06751	787.138	42.0886
CATG00000106306	CATG00000106306.1	sense_overlap_RNA	0.0121117							313	100
CATG00000109251	CATG00000109251.1	lncRNA_divergent	0.0346464			1000	100	513	100
CATG00000106616	CATG00000106616.1	lncRNA_intergenic	0.0478197					383	100
CATG00000109479	CATG00000109479.1	lncRNA_divergent	0.026892			468	10.0719	838	37.0504
CATG00000109829	CATG00000109829.1	lncRNA_sense_intronic	0.0323676			551	100	700	100
CATG00000107111	CATG00000107111.1	lncRNA_divergent	0.000513386			321.164	100	603	100
CATG00000109839	CATG00000109839.1	sense_overlap_RNA	0.017082					825	47.4485
ENSG00000261334	RP11-65J3.14	lncRNA_intergenic	0.0473844	271	31.4359	909.27	65.5897	869	83.3846
ENSG00000235138	RP11-374P20.4	lncRNA_divergent	0.0474552			532	45.747	1000	68.1137
CATG00000110129	CATG00000110129.1	lncRNA_sense_intronic	0.0478197
CATG00000103252	CATG00000103252.1	lncRNA_intergenic	0.012229			1000	56.1356	639	59.1317
CATG00000117120	CATG00000117120.1	lncRNA_intergenic	0.00765965					633	41.2844
ENSG00000272853	RP11-398C13.6	lncRNA_divergent	0.034639			676	15.2189	770.839	8.95228
CATG00000117436	CATG00000117436.1	lncRNA_intergenic	6.39576e-05	769	0.104082			439.741	0.547201
CATG00000117550	CATG00000117550.1	lncRNA_divergent	0.0346464	550	40.0309	570	100	448.941	100
CATG00000117607	CATG00000117607.1	lncRNA_antisense	0.0122618			732	27.3547	534	100
ENSG00000165874	FAM35BP	pseudogene	0.00256448	271	100			351	100
ENSG00000228566	RP11-170M17.1	lncRNA_intergenic	0.0200318	739.176	0.877898	654.714	1.78173	518.412	5.08893	308.54	11.5861
CATG00000115537	CATG00000115537.1	lncRNA_divergent	0.0187257	612	5.52437	719	30.1594	970	3.07658
CATG00000000130	CATG00000000130.1	lncRNA_sense_intronic	0.0216251
ENSG00000272630	RP11-344N10.5	lncRNA_intergenic	0.0154867			1000	18.6172	307	59.114
CATG00000000161	CATG00000000161.1	lncRNA_intergenic	0.0226788			715	100	842	100
CATG00000115714	CATG00000115714.1	lncRNA_sense_intronic	0.00596425			656	100	798	100	308	100
CATG00000116057	CATG00000116057.1	lncRNA_divergent	0.0470649	729	12.0835	617	80.6102	669	36.4512
CATG00000000566	CATG00000000566.1	lncRNA_intergenic	0.0239185			662	100	625	100
ENSG00000227560	RP11-139K1.2	pseudogene	0.0478197			829	100	722.5	100
CATG00000000975	CATG00000000975.1	lncRNA_antisense	0.0346464
CATG00000001046	CATG00000001046.1	sense_overlap_RNA	0.00571502					616	100
ENSG00000199038	MIR210	small_RNA	0.026892			453	100
ENSG00000230980	RPL36AP39	pseudogene	0.0226788
CATG00000004641	CATG00000004641.1	lncRNA_sense_intronic	0.0226788					621	38.5922
CATG00000004765	CATG00000004765.1	lncRNA_antisense	0.00596425			551	100	743	100
CATG00000001638	CATG00000001638.1	lncRNA_intergenic	0.0473844	913	13.2653	611	16.4193	962.818	42.8571	261	100
ENSG00000254560	RP11-1L12.3	lncRNA_intergenic	0.00277593	715.232	1.25928	514.418	4.64124	594.217	13.6566	299	3.79975
ENSG00000249867	RP11-115J23.1	lncRNA_intergenic	0.00593699	778.55	0.817695	513.787	3.66294	599.829	8.48117	303.569	4.79411
CATG00000001975	CATG00000001975.1	lncRNA_divergent	0.00190889	548	2.06979	1000	74.4126	751	100
CATG00000002025	CATG00000002025.1	short_ncRNA	0.0121117			800	100	822	100
CATG00000005507	CATG00000005507.1	sense_overlap_RNA	0.00603492
ENSG00000254477	AP000640.10	lncRNA_divergent	0.0326506	1000	14.2552	639	52.2808	650	28.6885
CATG00000002575	CATG00000002575.1	lncRNA_divergent	0.029759			562	5.76758	939	4.04591
CATG00000005860	CATG00000005860.1	lncRNA_intergenic	0.00765965					1000	100
ENSG00000260233	SSSCA1-AS1	lncRNA_divergent	0.026892	760	45.625	579	100	861	100
CATG00000005904	CATG00000005904.1	lncRNA_divergent	0.00474919	263	17.0798	667	2.15445	614.084	35.4835
CATG00000002693	CATG00000002693.1	lncRNA_divergent	0.0290818	853	7.56908	876.434	37.3782	847.412	27.5264
CATG00000005974	CATG00000005974.1	lncRNA_divergent	0.017082			574	89.8116
CATG00000006007	CATG00000006007.1	lncRNA_antisense	0.019099			431	7.48039	861.2	12.9975
ENSG00000255319	ENPP7P8	pseudogene	0.000168133	486.23	0.911451			457	0.597919
CATG00000006051	CATG00000006051.1	lncRNA_divergent	0.0175332	428.806	0.719951	695	0.86278	457	0.78614
ENSG00000228915	OR7E128P	pseudogene	0.0300153
ENSG00000227615	RP11-864N7.2	pseudogene	0.00603492
CATG00000006515	CATG00000006515.1	short_ncRNA	0.0226788					623	100
ENSG00000213368	ST13P11	pseudogene	0.026892			318	100
CATG00000006874	CATG00000006874.1	lncRNA_divergent	0.0161225	841	56.2658	988	100
CATG00000006977	CATG00000006977.1	lncRNA_divergent	0.0473844
CATG00000004068	CATG00000004068.1	sense_overlap_RNA	0.00596425							289	100
ENSG00000239002	SCARNA10	lncRNA_sense_intronic	0.0216251
CATG00000008137	CATG00000008137.1	lncRNA_antisense	0.0412989					473	8.81553
CATG00000011504	CATG00000011504.1	lncRNA_intergenic	0.0404658
CATG00000011656	CATG00000011656.1	sense_overlap_RNA	0.0216251			699	100	530.92	100
CATG00000011917	CATG00000011917.1	lncRNA_intergenic	0.0226788
CATG00000008994	CATG00000008994.1	lncRNA_intergenic	0.0116	826	7.71235	624.974	100	1000	100
CATG00000009038	CATG00000009038.1	lncRNA_divergent	0.0470649	1000	9.34159	444	58.6382	903	43.444
CATG00000009109	CATG00000009109.1	lncRNA_divergent	0.0193608	871.77	15.9058	597	12.5581	405	33.4455
CATG00000009143	CATG00000009143.1	lncRNA_divergent	0.0226788	859	95.1368	659	100	569	100
ENSG00000257953	RP11-620J15.1	lncRNA_antisense	0.0307117			380.737	100	803	100
CATG00000009577	CATG00000009577.1	lncRNA_intergenic	0.0491691			916.678	41.3503	544.85	100
ENSG00000257839	RP11-290L1.2	lncRNA_divergent	0.0427977	284.833	100	867	56.274	453.987	70.2909
CATG00000009606	CATG00000009606.1	lncRNA_divergent	0.0166153			723	100	871	16.8953
CATG00000012845	CATG00000012845.1	lncRNA_intergenic	0.00572002							280	100
ENSG00000258136	RP11-864J10.4	lncRNA_antisense	0.0343			570.537	23.2951	607.971	21.5368	292	100
CATG00000013586	CATG00000013586.1	lncRNA_divergent	0.0473844			620	100	641.624	60.275
CATG00000013691	CATG00000013691.1	sense_overlap_RNA	0.0122618
ENSG00000265345	MIR5188	small_RNA	0.0254571	698.145	4.61441	1000	100	543.9	69.3194
CATG00000013755	CATG00000013755.1	lncRNA_intergenic	0.0218499	616	0.0445165
CATG00000013834	CATG00000013834.1	lncRNA_divergent	0.0425374					804	33.1421
ENSG00000232888	RPS11P5	pseudogene	0.00571502
ENSG00000246394	RP11-386I8.6	lncRNA_divergent	8.04664e-08			594	1.21478
CATG00000016656	CATG00000016656.1	lncRNA_intergenic	0.0100226	1000	10.7219	1000	100	964	100
CATG00000016918	CATG00000016918.1	sense_overlap_RNA	0.0216251
CATG00000016944	CATG00000016944.1	lncRNA_intergenic	0.00571502			341	92.4437	649	100
ENSG00000266325	MIR3665	small_RNA	0.0226788					744	100	370	100
CATG00000017909	CATG00000017909.1	lncRNA_divergent	0.0244591			740.737	72.8381	540.548	64.1674
ENSG00000225210	AL589743.1	lncRNA_intergenic	0.0356021
ENSG00000258458	CTD-2555K7.2	lncRNA_divergent	0.0158979	357	0.803455	821.488	1.54034	452.29	1.99393	302.433	27.5652
ENSG00000215256	DHRS4-AS1	lncRNA_divergent	0.00415643	895.979	1.59354	661.619	1.87967	617.661	5.83399	327.631	15.1463
ENSG00000225766	RP11-468E2.9	pseudogene	0.0378872	949.1	1.91775	509	1.12293	596.913	6.10047	333	19.16
CATG00000020511	CATG00000020511.1	lncRNA_divergent	0.0426456	931	19.6701	424	50.4624	564	100	414	47.963
ENSG00000258655	ARHGAP5-AS1	lncRNA_divergent	0.0326506	742	18.7349	1000	78.4645	364	100
CATG00000020751	CATG00000020751.1	lncRNA_divergent	0.00225817			636	100	460	89.2019	313	100
ENSG00000258568	RHOQP1	pseudogene	0.0239185			841	100	385	12.5945
ENSG00000266037	RN7SL3	lncRNA_intergenic	0.0226788	1000	33.7539	740	100
CATG00000019375	CATG00000019375.1	lncRNA_sense_intronic	0.0494304
ENSG00000176043	RP1-146I3.1	pseudogene	0.00596425
CATG00000021605	CATG00000021605.1	lncRNA_antisense	0.0279069	431	1.40106	585	2.53545	838.544	23.454	348	5.29101
CATG00000021961	CATG00000021961.1	lncRNA_divergent	0.0012411	264	100	598	100	733	100
CATG00000022217	CATG00000022217.1	short_ncRNA	0.0226788
CATG00000022293	CATG00000022293.1	lncRNA_divergent	0.0040459	537.483	0.154399	564	0.038107
ENSG00000261621	RP11-580I1.2	lncRNA_intergenic	0.0185917
ENSG00000259644	RP11-680F8.4	sense_overlap_RNA	0.0346464	252	100
ENSG00000225930	AC026150.5	lncRNA_intergenic	0.000182998
CATG00000024680	CATG00000024680.1	lncRNA_divergent	0.0473844					1000	75.8873
CATG00000022736	CATG00000022736.1	lncRNA_sense_intronic	0.0197341					974	0.41329
CATG00000025601	CATG00000025601.1	lncRNA_divergent	0.00140744			723	43.2479	880.471	46.4957
CATG00000024272	CATG00000024272.1	short_ncRNA	0.0226788
CATG00000024312	CATG00000024312.1	lncRNA_divergent	0.0154867			706	37.1538	489	52.3647
CATG00000024325	CATG00000024325.1	lncRNA_intergenic	0.0286946	260	12.4479			399	1.34384	312.17	49.2476
ENSG00000236829	Z97634.3	pseudogene	0.0201938	1000	4.0777	419.608	11.4786	718.068	14.8981
CATG00000028529	CATG00000028529.1	lncRNA_intergenic	0.0346464
CATG00000028531	CATG00000028531.1	lncRNA_divergent	0.0010801	525	19.8669	638	73.5741	917.254	16.8251
ENSG00000262686	AC005356.1	lncRNA_antisense	0.040065	629	1.33395	281	89.4396	850.779	88.578
ENSG00000256599	AC020663.1	pseudogene	0.0326506			843	3.61905	679	2.98413
ENSG00000260411	RP11-420N3.2	lncRNA_sense_intronic	5.58231e-06	686.839	0.22324					541	0.0623742
ENSG00000260071	RP11-418I22.2	lncRNA_sense_intronic	0.040109	644.227	0.207735
ENSG00000250251	PKD1P6	pseudogene	0.000495781	631.716	0.478885			577.961	5.39923
CATG00000026752	CATG00000026752.1	lncRNA_intergenic	4.31807e-05	683	0.15079
ENSG00000189149	CRYM-AS1	lncRNA_intergenic	0.0229717	692.267	0.414626	856.368	7.36134	531.222	4.33032
ENSG00000248124	RRN3P1	pseudogene	0.00332362	1000	0.780837	653.6	1.01848	817	0.414938
CATG00000027047	CATG00000027047.1	sense_overlap_RNA	0.026892					457	37.3362
ENSG00000260517	RP11-426C22.5	lncRNA_intergenic	3.6547e-05	429.736	0.280722	665	1.99941	677.294	5.51237	297.197	14.5956
ENSG00000198106	SNX29P2	lncRNA_intergenic	0.00022731	603.071	0.245884	578.596	2.86198	654.989	7.03339	298.876	7.20537
CATG00000029035	CATG00000029035.1	lncRNA_divergent	0.00151423			923	83.0635	699	100
ENSG00000183604	RP11-347C12.2	pseudogene	0.00092089			641.286	0.746899
ENSG00000261840	RP11-146F11.1	lncRNA_divergent	0.0283054			877	75.703	783.269	17.9603
CATG00000027101	CATG00000027101.1	lncRNA_sense_intronic	0.0478197
CATG00000029055	CATG00000029055.1	lncRNA_antisense	0.0100226			722.367	14.3417	615	100
ENSG00000255986	MT1JP	pseudogene	0.0292278							322	100
CATG00000029367	CATG00000029367.1	lncRNA_divergent	0.00842856			646	100	753	52.4077
CATG00000029691	CATG00000029691.1	lncRNA_divergent	0.011718			540	100	489	100
CATG00000029692	CATG00000029692.1	short_ncRNA	0.00307969			540	100	489	100
ENSG00000260798	RP11-354M1.2	lncRNA_divergent	0.0137567			385.022	17.6401	751	5.96838
ENSG00000260459	FTLP14	pseudogene	0.0223124			352	100	751	22.361
ENSG00000196696	PDXDC2P	lncRNA_intergenic	0.000660072	541	0.207299	526.458	2.79133	663.409	0.506607
CATG00000030623	CATG00000030623.1	lncRNA_divergent	0.0226788			1000	100	903	47.5728
ENSG00000234324	RPL9P2	pseudogene	0.0473844
CATG00000030819	CATG00000030819.1	sense_overlap_RNA	0.0343531
ENSG00000215030	RPL13P12	pseudogene	0.0470649							314	100
ENSG00000154874	CCDC144B	pseudogene	0.0184344	612.235	0.701981
ENSG00000264940	SNORD3C	lncRNA_intergenic	0.0471777	547	0.115437	671.821	0.595902	456	0.435227
ENSG00000265840	AC010761.10	lncRNA_antisense	0.0120278	1000	13.0719	867	100	939	100
CATG00000033295	CATG00000033295.1	sense_overlap_RNA	0.0100226			625	100	621	53.744
ENSG00000263719	MIR4523	small_RNA	0.0216251			681	100	276	100
CATG00000033335	CATG00000033335.1	lncRNA_intergenic	0.0415599	470	0.888096
CATG00000033362	CATG00000033362.1	lncRNA_intergenic	0.026892			707	96.3659	1000	100
CATG00000033539	CATG00000033539.1	lncRNA_divergent	0.0140897			1000	74.0168	586	75.6162
CATG00000033558	CATG00000033558.1	short_ncRNA	0.000513386			925	100	615	5.7971
CATG00000033585	CATG00000033585.1	lncRNA_divergent	0.0122618					518	100	658	100
CATG00000033617	CATG00000033617.1	uncertain_coding	0.00767043	897.856	10.639	516.881	59.4389	687.747	58.8246
CATG00000033632	CATG00000033632.1	short_ncRNA	0.0343531	293	100
CATG00000031321	CATG00000031321.1	lncRNA_antisense	0.0239185
ENSG00000262837	RP11-304F15.7	lncRNA_intergenic	0.0374541
ENSG00000250976	RP11-94C24.11	lncRNA_antisense	0.0292278							390.554	100
ENSG00000229980	TOB1-AS1	lncRNA_divergent	0.0305632	530	0.187313	777.668	37.8247	732.988	50.1132
ENSG00000251665	RP11-700H6.2	lncRNA_intergenic	0.0218539	704	10.8878	706	42.1198	907	57.4123
CATG00000031741	CATG00000031741.1	lncRNA_divergent	0.0425374			1000	100	506	100
CATG00000034058	CATG00000034058.1	lncRNA_intergenic	0.0343531			891	89.1051	503	51.3619
CATG00000034081	CATG00000034081.1	lncRNA_intergenic	0.0159271					736	0.961823	317	100
CATG00000031980	CATG00000031980.1	lncRNA_intergenic	0.026892
CATG00000031989	CATG00000031989.1	lncRNA_divergent	0.0347185	601	19.7635
ENSG00000267416	CTD-2319I12.2	lncRNA_divergent	0.0158791			439	25.629	638	27.0915
CATG00000032015	CATG00000032015.1	lncRNA_sense_intronic	0.0343531
CATG00000032115	CATG00000032115.1	lncRNA_divergent	0.0292278					766	7.19145
CATG00000032122	CATG00000032122.1	lncRNA_intergenic	0.00472046
CATG00000034319	CATG00000034319.1	lncRNA_antisense	0.0246487	666	0.934881			653.7	10.5317
ENSG00000267731	RP11-147L13.8	lncRNA_sense_intronic	0.0353382	785	2.93557	343	8.46671	313.88	100	614	26.7477
CATG00000034362	CATG00000034362.1	lncRNA_antisense	0.0363796					469	6.67637	284	100
ENSG00000207561	MIR635	small_RNA	0.026892
ENSG00000267203	SNRPGP4	pseudogene	0.0166153			491	100	466.35	100
ENSG00000227517	AC003051.1	lncRNA_intergenic	0.0119715	734.91	0.542666	564.025	6.83856	612.935	10.9247	297	1.99331
ENSG00000260785	CASC17	lncRNA_intergenic	0.00118069	501.771	1.11426	673.665	6.29736	481.883	12.6516	303.407	16.875
ENSG00000266501	RP11-766H1.1	pseudogene	0.0121117
CATG00000032406	CATG00000032406.1	uncertain_coding	0.0132696	351	4.32855	601	1.34612	727	7.44801
CATG00000032438	CATG00000032438.1	lncRNA_divergent	0.026892	1000	20	345.698	100
ENSG00000163597	SNHG16	lncRNA_divergent	0.0294838	487.2	4.8488	644.085	26.3304	583.552	37.0483	333.89	5.40716
CATG00000032467	CATG00000032467.1	lncRNA_antisense	0.0473844
CATG00000032530	CATG00000032530.1	lncRNA_sense_intronic	0.0223124					662	100
CATG00000032548	CATG00000032548.1	lncRNA_divergent	0.000812451	835	8.33007	869	20.949	684	8.86455
CATG00000034914	CATG00000034914.1	lncRNA_intergenic	9.49863e-05					848.333	8.73575	394.658	39.4301
CATG00000037053	CATG00000037053.1	lncRNA_sense_intronic	0.0120278			446	100	552.459	36.3699
CATG00000035610	CATG00000035610.1	lncRNA_divergent	0.0478197					416	100
CATG00000035830	CATG00000035830.1	lncRNA_divergent	0.0100226					476	86.2903
CATG00000039976	CATG00000039976.1	lncRNA_intergenic	0.0473844			528	100	964	100
CATG00000039989	CATG00000039989.1	lncRNA_divergent	0.0086732			496	31.9713	769	100
ENSG00000267759	CTB-25B13.13	lncRNA_sense_intronic	0.0478197			557	76.862	1000	61.6683
CATG00000038204	CATG00000038204.1	uncertain_coding	0.0332012	714	4.45084	557	19.5837	815	11.6376
ENSG00000264166	RN7SL115P	lncRNA_divergent	0.0343531	575	21.5655	534	100	660	72.0447
CATG00000038494	CATG00000038494.1	lncRNA_divergent	0.00571502					499	100
CATG00000038578	CATG00000038578.1	lncRNA_divergent	0.0478197			430	100	885	67.0423
CATG00000038599	CATG00000038599.1	lncRNA_divergent	0.0216251			532	100	679	37.0258
ENSG00000256210	AC005255.3	pseudogene	0.0210599					459	1.42692
CATG00000040436	CATG00000040436.1	lncRNA_divergent	0.0359726	505	1.70997	656.24	12.003	617.307	13.3726
CATG00000038762	CATG00000038762.1	lncRNA_divergent	0.0202342			548	75.7945	730	31.65
CATG00000038776	CATG00000038776.1	lncRNA_sense_intronic	0.0292278					573	47.1094
ENSG00000254503	CTD-2521M24.4	pseudogene	0.0470649
CATG00000038859	CATG00000038859.1	lncRNA_intergenic	0.00571502					704	37.7869
CATG00000038958	CATG00000038958.1	short_ncRNA	0.0478197	351	18.0952					654	100
ENSG00000267243	AC005307.3	lncRNA_intergenic	0.0104267	801.171	0.972476	453.623	1.70097	529.009	6.30926	298.088	24.3911
CATG00000040921	CATG00000040921.1	lncRNA_divergent	0.0473844			681	100	647	29.2135
CATG00000041105	CATG00000041105.1	lncRNA_sense_intronic	0.0121117					599.728	100
CATG00000041128	CATG00000041128.1	uncertain_coding	0.0404658			839	11.0652	634	22.2543
CATG00000039507	CATG00000039507.1	short_ncRNA	0.0012411					698	39.7436
ENSG00000267898	CTD-2639E6.9	lncRNA_intergenic	0.0161225			390.653	64.9183	558.5	100
ENSG00000215765	CTB-61M7.1	lncRNA_sense_intronic	0.00121367
ENSG00000234684	SDCBP2-AS1	lncRNA_divergent	0.0184082	526.932	0.690698	516.453	40.6666	699.412	43.3401
ENSG00000229539	RP11-119B16.2	lncRNA_divergent	0.0307999	704	1.85796	638.442	10.8033	694.376	5.80673
CATG00000054118	CATG00000054118.1	uncertain_coding	0.00538666	548	1.82177	383.215	25.0604	751.678	36.2928
CATG00000052335	CATG00000052335.1	lncRNA_intergenic	0.0439109	691.769	0.687206	618.421	6.21938	622.076	24.6973	519	0.201494
ENSG00000251833	snoR26	small_RNA	0.0114521	521.355	1.54899	654.751	4.66587	652.039	6.67184	312.686	16.8788
ENSG00000270792	RP11-103J8.1	lncRNA_divergent	0.00504877	558.855	0.675425	559.199	11.2136	644.888	21.3513
CATG00000054532	CATG00000054532.1	short_ncRNA	0.0226788			792	100	672	100
CATG00000053094	CATG00000053094.1	short_ncRNA	0.0226788			695	100	942	100
CATG00000053380	CATG00000053380.1	lncRNA_divergent	0.026892			927	30.303	320	100
CATG00000053407	CATG00000053407.1	lncRNA_divergent	0.00925795			1000	100	1000	100
ENSG00000234698	RP11-112L6.2	lncRNA_intergenic	0.0210948	1000	15.7122	828	40.8223	573.908	18.1498
CATG00000053561	CATG00000053561.1	lncRNA_intergenic	0.0347185			1000	100	630	100
ENSG00000271774	RP4-678D15.1	lncRNA_antisense	0.0018493	506	0.0959822			906	0.554275
CATG00000055197	CATG00000055197.1	lncRNA_intergenic	0.0469394			725.655	28.4034	736.394	25.1158
CATG00000055229	CATG00000055229.1	lncRNA_intergenic	0.0239185			1000	100	928	100
CATG00000055254	CATG00000055254.1	lncRNA_intergenic	0.000610591					517.112	2.82476	439.449	1.0773
CATG00000056332	CATG00000056332.1	lncRNA_intergenic	5.2171e-21	553.487	0.448072
ENSG00000188681	TEKT4P2	pseudogene	0.00430446	761	0.462646	563.206	1.35047			289.292	13.0193
CATG00000055495	CATG00000055495.1	lncRNA_intergenic	1.43176e-05	349.612	2.0925			383	1.61501	524.817	1.55737
CATG00000055499	CATG00000055499.1	uncertain_coding	0.0493677
ENSG00000232623	AP000266.7	lncRNA_antisense	0.0202342
CATG00000056762	CATG00000056762.1	lncRNA_divergent	0.0244591	262	100	585	46.037	779.567	20.5192
ENSG00000238141	BRWD1-AS1	lncRNA_divergent	0.0443882			388.36	78.9862	665.377	58.9444
CATG00000056952	CATG00000056952.1	lncRNA_intergenic	0.00765965			508.293	100	858	100	299	100
CATG00000057040	CATG00000057040.1	sense_overlap_RNA	0.0473844
CATG00000057048	CATG00000057048.1	lncRNA_antisense	0.0404658	768	25.0416			383.532	100
ENSG00000225335	XXbac-B476C20.9	lncRNA_divergent	0.00441008	362.585	100	575	100	580	100
CATG00000058135	CATG00000058135.1	lncRNA_intergenic	0.000103352	627.87	0.271451	658.468	0.187011	628.383	0.597813	666.082	0.569839
CATG00000057268	CATG00000057268.1	lncRNA_sense_intronic	0.0478197
ENSG00000232346	SC22CB-1E7.1	pseudogene	0.00765965							327	100
CATG00000058591	CATG00000058591.1	lncRNA_intergenic	0.0216251					717	52.3474
CATG00000057793	CATG00000057793.1	lncRNA_divergent	0.000153455	269	24.5002	900	85.632	502.571	55.7438
CATG00000057978	CATG00000057978.1	lncRNA_sense_intronic	0.0346464
ENSG00000205663	RP11-706O15.5	lncRNA_intergenic	2.18822e-05			644	0.226652	777	0.24075
CATG00000112999	CATG00000112999.1	lncRNA_intergenic	2.03662e-15					479.674	0.980215
CATG00000113023	CATG00000113023.1	lncRNA_intergenic	6.98268e-06	651	0.353296					299	0.670044
CATG00000110375	CATG00000110375.1	lncRNA_sense_intronic	0.00842856
ENSG00000215319	RP11-98L4.1	pseudogene	0.00140744
CATG00000110385	CATG00000110385.1	lncRNA_sense_intronic	0.00270269
CATG00000113039	CATG00000113039.1	lncRNA_antisense	1.12563e-05			764.73	5.42118	721.69	12.563
ENSG00000225076	WWC3-AS1	lncRNA_antisense	0.0187598			425	7.00402	541.617	72.8514
ENSG00000234129	RP11-120D5.1	lncRNA_divergent	1.85125e-17	255.203	30.7293	579.539	1.97834	535.189	7.28918
CATG00000110420	CATG00000110420.1	lncRNA_intergenic	0.0211799					402	2.49788	324	17.4942
ENSG00000261030	RP11-791M20.1	lncRNA_intergenic	3.31177e-11	276	3.41589	587.985	18.6078	442.542	97.5969
CATG00000110467	CATG00000110467.1	lncRNA_intergenic	0.0347173					350.82	100
ENSG00000231216	GS1-600G8.3	lncRNA_intergenic	0.00747767	520	0.217296	655.831	24.4927	714.047	22.1781
ENSG00000226434	RP11-1L9.1	lncRNA_intergenic	0.0316904			761.898	48.3188	733.326	63.498
ENSG00000197582	GPX1P1	pseudogene	2.27143e-05			765.44	36.5526	645.112	66.8881
CATG00000113187	CATG00000113187.1	lncRNA_intergenic	0.0247579	363.077	60.9122			744.761	6.42767	323	100
CATG00000110507	CATG00000110507.1	lncRNA_intergenic	0.0200775	832.808	1.77708	475.121	34.9442	453.399	11.5371	312.471	66.0697
ENSG00000186312	CA5BP1	pseudogene	0.00444703	1000	0.538336	681.673	9.81939	521.538	29.6469
CATG00000113223	CATG00000113223.1	lncRNA_divergent	0.0347185			613	40.7939	891	5.45834
ENSG00000235834	RP1-60N8.1	lncRNA_sense_intronic	0.000883632	382.569	11.7451	386.721	68.7127	812.661	47.205	322.383	40.0119
CATG00000113234	CATG00000113234.1	lncRNA_divergent	0.000306526	509.857	1.85883	324.225	17.211	376.675	52.4678	300.143	92.3284
CATG00000113240	CATG00000113240.1	lncRNA_intergenic	0.000337725	1000	0.359766					297.605	58.3789
ENSG00000237836	PHKA2-AS1	lncRNA_antisense	3.45665e-05	834.706	3.33194	443.822	10.1308	645.439	35.4207
CATG00000110580	CATG00000110580.1	lncRNA_divergent	6.16133e-09	671.722	0.870154	693.286	6.33868	404.194	12.1185
CATG00000110607	CATG00000110607.1	lncRNA_intergenic	0.0199889	253	100
CATG00000113275	CATG00000113275.1	lncRNA_divergent	8.51165e-10	253	6.748			453.701	1.99107
ENSG00000233067	RP11-40F8.2	lncRNA_divergent	1.56777e-10	836.954	0.363726	635.4	2.17547	384.822	10.843	317.845	54.0294
ENSG00000237019	GS1-433O24.1	lncRNA_intergenic	0.0334944	900.001	1.39312					314.383	43.3596
CATG00000113356	CATG00000113356.1	lncRNA_intergenic	2.39158e-06	291.075	16.9375	562.778	1.45766	583.068	5.81226	329.646	51.9832
CATG00000113361	CATG00000113361.1	lncRNA_sense_intronic	0.026227					576.827	50.716
CATG00000113368	CATG00000113368.1	lncRNA_divergent	0.00842856			563	43.0153	480.53	63.9431
CATG00000113380	CATG00000113380.1	lncRNA_divergent	0.0216251	785	47.7969	1000	100
CATG00000113383	CATG00000113383.1	lncRNA_intergenic	0.000357048	789.928	1.60077	444.263	3.13445	612.104	10.7822	315	40.0997
CATG00000113386	CATG00000113386.1	lncRNA_sense_intronic	0.0305328	917	16.6228					315	61.0631
CATG00000110696	CATG00000110696.1	lncRNA_intergenic	2.00954e-10	743.338	0.152178
ENSG00000228933	RP11-268G12.1	lncRNA_intergenic	2.75269e-07	1000	0.432396
ENSG00000233243	RP11-12D5.5	pseudogene	1.14684e-07	251.457	50.7186	449.517	2.74049	496.598	10.222	265.765	88.4618
CATG00000113429	CATG00000113429.1	lncRNA_divergent	0.0321809	689	0.383824	547.656	19.0776	730.249	4.88685
CATG00000110840	CATG00000110840.1	lncRNA_intergenic	0.0161225
CATG00000110849	CATG00000110849.1	lncRNA_intergenic	1.80015e-05	777	0.925898	509	5.93125	477	23.2147	331	47.4377
CATG00000110857	CATG00000110857.1	lncRNA_antisense	0.000460732	252	100	403.475	16.797	714.186	21.5793
CATG00000110860	CATG00000110860.1	lncRNA_antisense	4.98696e-06	266	9.59453			687	0.0772268	312.41	14.3657
ENSG00000233928	RP11-305F18.1	lncRNA_divergent	0.00310977	835.294	0.211283					302.277	5.87868
ENSG00000231069	BX842568.4	pseudogene	0.000803226	858.628	1.48776			644.571	0.52796	329.614	62.024
CATG00000113490	CATG00000113490.1	lncRNA_divergent	0.00702599			800	18.1136	557	18.881	314	100
ENSG00000224610	RP11-265P11.1	lncRNA_intergenic	1.96287e-06	769.387	1.55213	459	1.03753	478.659	16.3945	369.309	95.3478
ENSG00000235304	RP11-265P11.2	lncRNA_intergenic	0.00012205	554	0.25968	459	0.717578	441.504	9.1933	357.166	87.9978
ENSG00000234191	RP11-157D23.2	lncRNA_intergenic	0.0186627					482	3.45755	355	100
CATG00000110937	CATG00000110937.1	lncRNA_intergenic	0.00173619							390.447	36.701
CATG00000113515	CATG00000113515.1	lncRNA_intergenic	7.40838e-06	807.596	0.428636	375.013	1.72044	594.515	20.0895	321.001	51.2974
CATG00000113528	CATG00000113528.1	uncertain_coding	0.0433886			295	7.11561	451.837	17.9534
CATG00000110953	CATG00000110953.1	lncRNA_intergenic	0.04198					407.4	38.5457
ENSG00000223486	AC092198.1	lncRNA_intergenic	0.0044418			280.442	26.2154	594	4.71311	464	28.026
CATG00000110959	CATG00000110959.1	uncertain_coding	0.0286234			593	3.59994	620.884	9.94823	411	91.4259
ENSG00000236393	RP11-320G24.1	lncRNA_intergenic	0.0243432	944	0.518658			623.759	1.91696	299	17.4089
CATG00000113555	CATG00000113555.1	lncRNA_intergenic	0.0331564					529	1.08934	324	100
ENSG00000238222	MKRN4P	pseudogene	0.0139348	820	0.660581	449.238	2.68216	556.95	10.2606	324	100
CATG00000113566	CATG00000113566.1	lncRNA_intergenic	0.0226788			291	100	892	81.59
CATG00000113567	CATG00000113567.1	lncRNA_divergent	0.00154846	778.35	1.16927	953.12	8.97986	627.135	15.4979
CATG00000111000	CATG00000111000.1	lncRNA_antisense	0.000496786			724	0.453491	692.592	4.46021	328	100
ENSG00000231772	RP1-154K9.2	lncRNA_intergenic	3.70317e-15	253.038	55.5246	683.305	0.870074	466.472	4.57015	329.644	100
CATG00000113577	CATG00000113577.1	lncRNA_intergenic	0.00411077	255.117	100	601	0.381572	632.608	4.85333	328.879	100
CATG00000113581	CATG00000113581.1	lncRNA_intergenic	0.029131	251	32.0428	523.206	1.7227	629.011	12.5012	329.292	100
ENSG00000224294	RP3-326I13.1	lncRNA_intergenic	0.011311	251	20.5012			512.743	0.79872	329.204	100
CATG00000111037	CATG00000111037.1	lncRNA_divergent	0.000446004	937.545	0.616462			585.574	0.618975	332.648	100
CATG00000111067	CATG00000111067.1	lncRNA_sense_intronic	0.00886696					490	11.459
ENSG00000229563	RP11-245M24.1	lncRNA_intergenic	3.73985e-07	300.906	17.2447	556.605	40.9244	647.405	28.516
ENSG00000270069	RP6-99M1.2	lncRNA_intergenic	1.82228e-14	349.886	9.93956	674.098	58.2602	585.921	78.0274	331.947	10.3928
CATG00000111084	CATG00000111084.1	lncRNA_intergenic	0.0160483	834.817	2.51465	647.473	88.7817	575	100
ENSG00000231566	RP5-1158E12.3	lncRNA_intergenic	2.05328e-07	413.942	11.0104	684	100	575	100	331.947	31.3537
CATG00000111093	CATG00000111093.1	lncRNA_intergenic	0.0093862	1000	3.83112	684	100	575	100	358.997	23.4412
CATG00000113607	CATG00000113607.1	lncRNA_intergenic	0.00219181	253	90.0641	580.349	16.119	687.769	19.6389	337.068	74.2934
ENSG00000201659	RNU12-2P	small_RNA	0.000738983			315.101	100
CATG00000113633	CATG00000113633.1	lncRNA_divergent	0.00224856			655	100	623.336	66.1748
ENSG00000267064	RP1-212G6.7	lncRNA_divergent	0.0190642			596.807	41.4488	362.595	100
ENSG00000187893	CXXC1P1	pseudogene	0.00858179	950	0.916855					321	19.4989
CATG00000111179	CATG00000111179.1	lncRNA_intergenic	0.0312843	538	3.96572	606.693	100	708.935	56.8644
ENSG00000232828	AF196970.3	lncRNA_intergenic	0.000158366	773.004	0.352902	562.458	5.76261	681.462	8.12626
CATG00000111192	CATG00000111192.1	lncRNA_intergenic	0.000133826
CATG00000111201	CATG00000111201.1	lncRNA_divergent	0.00571502			844	100	533	69.7721
CATG00000113667	CATG00000113667.1	uncertain_coding	0.0353623	278.435	8.67986	810.219	3.25408	897.598	0.886841
ENSG00000237341	SYP-AS1	lncRNA_antisense	0.000586121	858	5.1712	643	5.24171	437.308	27.8775
ENSG00000204466	DGKK	lncRNA_intergenic	0.000685324	1000	0.401241			450	0.714265	382.285	100
CATG00000113680	CATG00000113680.1	lncRNA_intergenic	0.0275742							332	100
ENSG00000229151	RP11-348F1.3	lncRNA_intergenic	4.10282e-05	344.042	2.38522			317.601	5.46446	313.847	46.1904
ENSG00000226530	RP11-348F1.2	lncRNA_intergenic	9.10388e-12	777.344	1.89461	794.758	0.279825	600.676	1.43284	328.601	52.2685
CATG00000113693	CATG00000113693.1	lncRNA_intergenic	0.0449883	915.725	1.2124	998	0.474737	889.485	1.65647	318	33.103
CATG00000111254	CATG00000111254.1	lncRNA_intergenic	0.00112962	1000	4.03405	580.532	16.0899	851.834	14.8316
CATG00000113697	CATG00000113697.1	lncRNA_intergenic	0.0134633	1000	5.75484	768	19.8834	743	9.84815
ENSG00000232593	RP11-258C19.5	lncRNA_intergenic	0.0191707	488	0.293037	399.804	9.7923	556.518	6.38768	382.29	19.3507
CATG00000111269	CATG00000111269.1	uncertain_coding	0.0313675	1000	4.46838	513.607	16.5565	682.705	36.7495	366	100
ENSG00000233250	RP3-339A18.6	sense_overlap_RNA	0.017082			879.362	13.4414	706	43.5653	305	100
CATG00000111355	CATG00000111355.1	uncertain_coding	0.0349245	1000	0.567502			465	1.76896	316.711	48.8265
CATG00000113732	CATG00000113732.1	lncRNA_intergenic	0.0248754	528	0.150036			458	0.462111	297.532	56.5196
ENSG00000227486	RP13-188A5.1	lncRNA_intergenic	1.37212e-08	757.297	0.367128	573.278	0.748897	502.396	1.9989	305.162	36.8982
CATG00000111376	CATG00000111376.1	lncRNA_intergenic	0.000131851	669	0.119439	632.911	3.64759	561.872	3.59592	316.274	28.4372
CATG00000113734	CATG00000113734.1	lncRNA_divergent	0.000637425	669	0.2092	720.44	8.38916	548.481	6.91183	299.876	50.496
ENSG00000204272	RP11-622K12.1	lncRNA_intergenic	0.000261532	837.408	3.18036	609.291	10.4373	442.88	43.2868	314.589	66.7395
ENSG00000226310	RP3-323P24.3	lncRNA_divergent	2.69112e-06	917	0.254143	441	0.454583			311	5.1116
ENSG00000235437	RP11-357C3.3	lncRNA_intergenic	2.5773e-07	278.39	6.56612	577.833	2.81967	622.909	5.23494
CATG00000111430	CATG00000111430.1	lncRNA_divergent	7.54848e-05			597	3.35124	552.696	1.96796
CATG00000111460	CATG00000111460.1	lncRNA_divergent	0.0323676			653	10.8532
ENSG00000207939	MIR223	small_RNA	3.38704e-11	806.794	0.554902	499.505	5.38965	583.846	6.0336
ENSG00000237311	RP6-159A1.3	lncRNA_intergenic	0.00429637	835	0.393988	409.064	12.1054	525.487	7.67512
ENSG00000228328	RP11-516A11.1	pseudogene	0.017082
ENSG00000212434	U3	small_RNA	0.0122618
CATG00000111542	CATG00000111542.1	lncRNA_sense_intronic	0.0191268
ENSG00000228427	RP5-1091N2.9	lncRNA_intergenic	0.0398522
CATG00000113869	CATG00000113869.1	lncRNA_divergent	0.0100226			657	100
CATG00000113874	CATG00000113874.1	lncRNA_divergent	0.0343531			712.845	100	500	100
CATG00000111573	CATG00000111573.1	lncRNA_antisense	0.0140897
CATG00000113905	CATG00000113905.1	sense_overlap_RNA	0.0242669							353	100
ENSG00000225470	JPX	lncRNA_intergenic	0.0289713	1000	0.607536	979	1.50456	519.424	4.78177	309.446	21.8158
ENSG00000230590	FTX	lncRNA_intergenic	5.66534e-10	713.652	0.849576	451.969	12.1043	392.147	16.7069	325.739	35.8709
ENSG00000271430	RP3-368A4.5	lncRNA_sense_intronic	1.09223e-06	605.814	1.31948	401.753	15.5781	437.75	15.6047	325.78	49.5076
CATG00000111634	CATG00000111634.1	lncRNA_divergent	2.63901e-05	879.203	0.256132			476	0.0975385	331.772	3.83937
ENSG00000235447	RP1-279N11.1	pseudogene	2.10837e-08
ENSG00000248503	RP5-1000K24.2	pseudogene	0.000631437			518	1.85985	333.157	22.3901
CATG00000111715	CATG00000111715.1	lncRNA_intergenic	0.00126721
CATG00000113983	CATG00000113983.1	uncertain_coding	0.0213475	843.256	1.03103			502	1.51013
CATG00000114008	CATG00000114008.1	lncRNA_divergent	0.0242473					486	0.580748	315.713	11.259
CATG00000114029	CATG00000114029.1	lncRNA_intergenic	5.2972e-08	629.368	0.166925
CATG00000114031	CATG00000114031.1	lncRNA_intergenic	0.00234003
CATG00000111790	CATG00000111790.1	lncRNA_intergenic	8.08468e-05	738.049	0.894304
CATG00000111791	CATG00000111791.1	lncRNA_intergenic	0.0102482
CATG00000114038	CATG00000114038.1	lncRNA_intergenic	0.00138075
ENSG00000236256	DIAPH2-AS1	lncRNA_antisense	0.000106092	260.413	17.5332	415.804	1.04687	262.051	51.3453
CATG00000111920	CATG00000111920.1	lncRNA_intergenic	0.0309619	655	0.0398474	481	0.688133	395	0.463762
ENSG00000271147	RP4-769N13.6	lncRNA_intergenic	0.0189442	537.531	1.08208	526.664	2.62976	331.462	16.8898
ENSG00000270050	RP4-769N13.7	lncRNA_divergent	0.0330912	655	0.340475	680	1.92659	686.698	1.41339
ENSG00000223546	LINC00630	lncRNA_intergenic	5.77863e-11	377.138	9.28078	636.764	3.04911	384.103	19.1459	345.312	17.0123
ENSG00000224031	TCEAL3-AS1	lncRNA_divergent	0.0380776			564.281	12.3752	462.607	40.3435	305.755	25.7257
CATG00000114180	CATG00000114180.1	lncRNA_divergent	0.00270269	792	5.64516	426.592	90.8358	306	100	294	100
CATG00000112068	CATG00000112068.1	uncertain_coding	0.0474552	292	100	835	100	611	100	331	100
CATG00000112074	CATG00000112074.1	lncRNA_sense_intronic	0.0161225							342	100
CATG00000112107	CATG00000112107.1	lncRNA_intergenic	0.0154867			795	33.9301	547	100	319	100
CATG00000112154	CATG00000112154.1	lncRNA_intergenic	1.93538e-08	750.254	0.411443	811.78	0.4633	541.408	0.32926	329.018	58.7843
CATG00000112173	CATG00000112173.1	lncRNA_divergent	1.58679e-06	604.846	0.081577			447	0.155881	321.628	31.0877
ENSG00000201674	U3	small_RNA	0.0460304	900.276	0.165628					314.894	40.1241
CATG00000112233	CATG00000112233.1	lncRNA_intergenic	0.0451898	627	0.768259	439.233	10.1172	642.865	16.6176	351	100
ENSG00000271826	RP1-93I3.1	lncRNA_intergenic	1.10101e-05			782	3.35412	354.366	13.0451	345.71	82.5042
CATG00000112278	CATG00000112278.1	sense_overlap_RNA	0.00842856							271	100
CATG00000112281	CATG00000112281.1	lncRNA_intergenic	0.00416351							271	100
CATG00000114328	CATG00000114328.1	lncRNA_antisense	0.0242669					310	100	271	100
ENSG00000230392	RP5-1139I1.1	lncRNA_intergenic	8.81247e-06	873	0.703246	717	1.45351	597.894	8.94799	271	59.3569
ENSG00000224281	SLC25A5-AS1	lncRNA_divergent	0.000708262	972	0.291371	638	3.80778	894.987	1.54865
CATG00000112288	CATG00000112288.1	lncRNA_intergenic	0.000216463	847.96	4.22384	612.711	7.98933	712.148	17.9049
CATG00000114332	CATG00000114332.1	lncRNA_intergenic	0.00765965
ENSG00000234493	GS1-421I3.2	lncRNA_intergenic	0.037731	959	1.22146			467.967	10.5894	426.412	53.9549
ENSG00000258545	RP4-755D9.1	lncRNA_intergenic	0.0174592	475	0.216394			830	0.263279
ENSG00000233382	NKAPP1	pseudogene	1.95947e-06	940.082	0.740383	903	2.03203	570.597	2.39417
CATG00000112318	CATG00000112318.1	lncRNA_divergent	0.0226788			903	100
CATG00000112323	CATG00000112323.1	lncRNA_intergenic	0.00225817	857	97.4175	659	69.01	471	100
CATG00000114363	CATG00000114363.1	lncRNA_intergenic	4.49823e-05	702	0.0449356	636.01	2.2535	536.229	6.65046
CATG00000114373	CATG00000114373.1	lncRNA_divergent	7.17855e-11	534.197	0.519517	559.409	2.16447	444.67	6.77365	343.899	4.86917
ENSG00000232412	RP1-315G1.3	lncRNA_divergent	0.0210948	844	11.1878	1000	100	350.31	100
CATG00000112420	CATG00000112420.1	lncRNA_intergenic	5.97995e-07	632	0.091891	697.72	0.1064	400	0.408673
CATG00000112447	CATG00000112447.1	lncRNA_divergent	6.8977e-14	649	0.202014
CATG00000112453	CATG00000112453.1	lncRNA_divergent	0.0011065					396	36.3636
ENSG00000235189	RP4-537K23.4	lncRNA_intergenic	0.000805913	864.615	0.639554	512.454	3.83623	559.623	9.10244	351.838	5.67071
ENSG00000213468	RP11-453F18__B.1	lncRNA_intergenic	0.0235981	392.764	20.3854	525.329	11.9448	497.699	15.1188	475.476	1.58767
CATG00000112505	CATG00000112505.1	lncRNA_sense_intronic	1.27575e-05	697.663	1.01269	746.17	4.7132	331.12	24.421	320.462	19.6954
ENSG00000232160	RAP2C-AS1	lncRNA_divergent	1.63783e-08	704.041	1.2529	663.808	2.45911	378.079	9.45741	298.661	28.3521
CATG00000112534	CATG00000112534.1	lncRNA_intergenic	0.017082
ENSG00000235813	RP11-308B5.2	lncRNA_antisense	0.00163712	637	0.28613	567.011	16.9784	645.022	34.2593
ENSG00000234062	RP11-308D16.4	lncRNA_intergenic	2.55002e-10	836.034	1.45522	658	1.50668	418.164	2.26002
CATG00000112610	CATG00000112610.1	lncRNA_intergenic	0.000552647	401.993	0.51957
CATG00000114598	CATG00000114598.1	lncRNA_intergenic	0.0261019
CATG00000112624	CATG00000112624.1	lncRNA_intergenic	7.11996e-05	855	0.163484	551.622	0.486093	562.622	1.92612	365.143	3.38984
CATG00000112664	CATG00000112664.1	uncertain_coding	0.00330897	281.615	0.647566	726.194	0.263244	486.871	0.662701
ENSG00000225970	RP3-526F5.2	lncRNA_intergenic	0.0326799	1000	0.248157	679.029	0.640684	638.076	2.40107
CATG00000114629	CATG00000114629.1	lncRNA_intergenic	0.00119907			499.299	0.41039
CATG00000114643	CATG00000114643.1	lncRNA_divergent	0.000884054					496	0.975915	555	1.98767
CATG00000112709	CATG00000112709.1	uncertain_coding	1.68123e-06
CATG00000114660	CATG00000114660.1	lncRNA_intergenic	2.70206e-05	619	0.0330585
CATG00000112744	CATG00000112744.1	lncRNA_intergenic	1.03973e-06
CATG00000112772	CATG00000112772.1	lncRNA_intergenic	0.00330062	1000	0.513611			528.383	5.77286	327	6.47838
ENSG00000241769	LINC00893	lncRNA_divergent	0.0110253	787	4.20076	659	15.2561	484.048	16.5761
ENSG00000235703	LINC00894	lncRNA_divergent	1.85824e-12	725.65	0.787815	604.591	4.74542	636.705	10.9322
CATG00000114680	CATG00000114680.1	lncRNA_divergent	0.0283054	517	7.56353	554	28.7593	428.183	100
CATG00000114681	CATG00000114681.1	lncRNA_antisense	0.0010801
CATG00000114688	CATG00000114688.1	lncRNA_divergent	0.0134631			967.464	100	580.313	100
ENSG00000230153	AF003626.1	lncRNA_divergent	0.0151527			954.329	2.21004	482	4.27132
CATG00000114696	CATG00000114696.1	lncRNA_divergent	0.0130745	978	0.410214	630	1.81222	620.579	1.5466	296	19.3197
CATG00000114702	CATG00000114702.1	lncRNA_intergenic	0.000252865	829.66	0.654948	411	0.645274	793.306	1.01677
CATG00000112807	CATG00000112807.1	lncRNA_divergent	0.000545283			545.143	3.41067	460.386	15.9724
CATG00000114750	CATG00000114750.1	lncRNA_intergenic	0.0159484
CATG00000112868	CATG00000112868.1	short_ncRNA	0.0118094	877	1.03531	320.938	19.7745	591.777	8.06168
ENSG00000251705	RNA5-8SP6	structural_RNA	2.48471e-16	1000	100	704.497	100	784	100	744	100
ENSG00000206888	RNU6-48P	snRNA	0.0226788					340	100
ENSG00000264582	RN7SL326P	misc_RNA	0.00596425							311	100
ENSG00000233114	RP4-533D7.3	pseudogene	0.0216251
ENSG00000203276	AL353898.2	pseudogene	0.0323676
ENSG00000225183	RP4-758J24.4	pseudogene	0.026892
ENSG00000216037	AL356479.1	miRNA	0.0226788					515	100
ENSG00000200536	SNORA25	snoRNA	0.00341296							295	100
ENSG00000227193	RP11-439A17.4	lincRNA	0.00855639
ENSG00000226637	RP6-206I17.3	lincRNA	0.0121117
ENSG00000240007	RP6-206I17.4	pseudogene	0.0121117
ENSG00000224363	RP11-289H16.1	lincRNA	5.12682e-08
ENSG00000227733	RP4-565E6.1	sense_intronic	1.94546e-05
ENSG00000239475	HYDIN2	pseudogene	3.70992e-08	424	0.610617			947	0.39767
ENSG00000226335	XXyac-YX155B6.6	lincRNA	0.017082
ENSG00000230186	RP5-998N21.7	antisense	8.43076e-05
ENSG00000232519	RP11-29H23.4	antisense	0.0425374			721	58.6777
ENSG00000238843	snoU13	snoRNA	0.0226788
ENSG00000237131	RP1-69E11.3	pseudogene	0.0478197
ENSG00000236535	RC3H1-IT1	sense_intronic	0.0443599					383	1.15274
ENSG00000270994	RP11-293B7.1	pseudogene	0.0122618
ENSG00000233217	MROH3P	pseudogene	0.013637					824	2.26848	1000	0.27011
ENSG00000224671	RP11-335O13.8	antisense	0.0313675	921	4.62124			728.513	49.0545	319	37.4958
ENSG00000271588	RP11-435P24.3	pseudogene	0.0478197							301	100
ENSG00000261065	RP11-74C13.4	antisense	0.011718	342.273	74.4751	425	98.895	916	100
ENSG00000234219	RP11-454L1.2	pseudogene	0.0343531					1000	84.4118
ENSG00000234915	RP11-384C4.7	antisense	0.0320867	670	0.896986
ENSG00000221571	RNU6ATAC35P	lincRNA	0.0242669							319	100
ENSG00000243000	RP11-504P24.3	pseudogene	0.0258178
ENSG00000238856	snoU13	snoRNA	0.0226788
ENSG00000230019	YWHAQP9	pseudogene	0.012229
ENSG00000231440	RP11-467I20.6	sense_intronic	0.0102111
ENSG00000231200	AC068490.2	lincRNA	0.00103469	1000	0.0797966			485	0.0844807	293	1.2192
ENSG00000271014	RP11-717A5.1	pseudogene	0.00341296	255.5	100
ENSG00000270798	RP11-416H1.1	pseudogene	0.0494304
ENSG00000200664	Y_RNA	misc_RNA	0.00596425
ENSG00000213201	FABP5P10	pseudogene	0.0478197							321	100
ENSG00000234415	RPL5P7	pseudogene	0.0478197							308	100
ENSG00000222832	RNA5SP120	rRNA	0.0226788	255	100					305	100
ENSG00000266621	AC104841.1	miRNA	0.0226788
ENSG00000232746	RP11-767C1.1	lincRNA	0.0264356							321.457	80.6502
ENSG00000227309	AC140076.1	pseudogene	0.0478197
ENSG00000212608	SNORA26	snoRNA	0.0478197							284	100
ENSG00000271916	RP11-884K10.6	antisense	0.0226788							284	100
ENSG00000250750	OR5BM1P	pseudogene	0.0242669
ENSG00000242029	RP11-457K10.1	lincRNA	0.000258642	741.11	1.09797	501.489	0.960339	580.133	4.23581	462.05	1.01502
ENSG00000243276	RP11-384F7.1	lincRNA	0.0184633	430.148	0.135842	434.668	4.54228	488.436	10.0624	262.66	18.8321
ENSG00000244139	RN7SL397P	misc_RNA	0.0346464					439	100
ENSG00000211483	AC018450.1	miRNA	0.0226788			345	100	858	100
ENSG00000241307	RP11-674E16.1	pseudogene	0.0122618
ENSG00000241120	HMGN1P8	pseudogene	0.0226788
ENSG00000242036	RP11-603B13.1	pseudogene	0.00596425
ENSG00000272700	RP11-245C23.3	antisense	0.00596425
ENSG00000203632	AC007690.1	pseudogene	0.00842856			446	38.9491	572	48.9166
ENSG00000224769	AC069213.1	pseudogene	0.01513
ENSG00000250471	GMPSP1	pseudogene	0.0216251					708	100	307	100
ENSG00000248133	RP11-302F12.7	pseudogene	0.0121117
ENSG00000202374	SNORA62	snoRNA	0.0226788					623	100
ENSG00000272859	RP11-352E8.2	lincRNA	0.0226788
ENSG00000252183	RNU6-948P	snRNA	0.0226788	900	100					273	100
ENSG00000250764	CTD-2152M20.2	antisense	0.0137077
ENSG00000251306	NDUFB4P2	pseudogene	0.0478197
ENSG00000196302	RP11-497H16.5	pseudogene	0.0118121
ENSG00000251634	RP11-1280N14.3	pseudogene	0.0308062
ENSG00000250721	HMGB1P22	pseudogene	0.0226788
ENSG00000271986	Metazoa_SRP	misc_RNA	0.026892
ENSG00000227072	RP3-466I7.1	pseudogene	0.026892
ENSG00000270314	GS1-165B14.2	pseudogene	0.0346464
ENSG00000224573	AC083863.5	pseudogene	0.0226788
ENSG00000228554	AC004837.5	antisense	0.00886696	598	8.38972	466.455	38.9378	1000	37.8552
ENSG00000230160	AC004854.5	pseudogene	0.0122618
ENSG00000252857	RNU6-389P	snRNA	0.0226788
ENSG00000265024	AC073089.1	miRNA	0.0226788
ENSG00000106133	NSUN5P2	pseudogene	0.0219944
ENSG00000250614	AC007078.4	antisense	2.87253e-07			710.14	24.8712	314.354	100
ENSG00000186645	SPDYE9P	pseudogene	0.0115842
ENSG00000249889	ALG1L11P	pseudogene	0.0349824	1000	1.61571			911	4.17599
ENSG00000255549	ENPP7P6	pseudogene	0.0334663	573	0.5548
ENSG00000273484	OR6R2P	pseudogene	0.00341296
ENSG00000254034	RP11-662B19.2	antisense	0.00270269
ENSG00000264965	AC144573.1	miRNA	0.0226788
ENSG00000254432	RP11-33I11.2	antisense	0.00224856	254	100
ENSG00000253383	RP11-116B19.2	pseudogene	0.026892			428	100
ENSG00000200525	RNU6-1209P	snRNA	0.0226788
ENSG00000253263	KB-1507C5.3	sense_intronic	0.0242669							977	1.44259
ENSG00000253663	NPM1P52	pseudogene	0.00177244
ENSG00000199678	RNY4P5	misc_RNA	0.000513386
ENSG00000237586	RP11-383J24.2	pseudogene	0.0216251
ENSG00000255681	AC084125.1	pseudogene	0.0478197
ENSG00000266732	AL359922.1	miRNA	0.0226788			504	100	700	100
ENSG00000244213	ZFAND6P1	pseudogene	0.0473844							477	100
ENSG00000243136	RN7SL22P	misc_RNA	0.0478197			459	100
ENSG00000223379	RP11-374M1.4	lincRNA	0.00558404
ENSG00000236825	RP11-211N8.5	pseudogene	0.00842856
ENSG00000237191	RP11-120E5.2	pseudogene	0.0028985
ENSG00000228375	RPS20P25	pseudogene	0.0478197	250	100	587	52.2727	477	100
ENSG00000227321	MTND4P15	pseudogene	0.0216251
ENSG00000207617	MIR3074	miRNA	0.0226788	257	100
ENSG00000271384	RP11-435O5.7	lincRNA	0.0239185
ENSG00000227350	RP11-438P9.2	pseudogene	0.026892
ENSG00000272960	RP11-339B21.15	lincRNA	0.0226788			708	34.6479	496.049	100
ENSG00000238406	RNU7-171P	snRNA	0.0226788
ENSG00000263628	MIR3155A	miRNA	0.0226788
ENSG00000235763	SNRPGP5	pseudogene	0.026892
ENSG00000272516	RP11-573G6.9	lincRNA	0.0216251							538	100
ENSG00000230240	RP11-241I20.1	pseudogene	0.0478197
ENSG00000272430	RP11-38L15.8	lincRNA	0.0374541	271	100			351	100
ENSG00000252730	RN7SKP84	misc_RNA	0.00341296					439	69.914
ENSG00000213543	RARRES2P2	pseudogene	1.21089e-05	519	10.7216
ENSG00000254736	RP11-867G23.9	pseudogene	0.0425374
ENSG00000255255	PPP1R1AP1	pseudogene	0.0478197
ENSG00000264838	AP003305.1	miRNA	0.0226788
ENSG00000255055	MTND1P35	pseudogene	0.00341296
ENSG00000233737	RP11-573M3.4	pseudogene	0.026892							299	100
ENSG00000270578	RP11-712B9.5	pseudogene	0.0216251			318	100	757	100
ENSG00000255825	RP5-1154L15.1	antisense	0.0121117	533	14.1287
ENSG00000241828	RP11-277J24.1	pseudogene	0.00571502			814	100	866	100
ENSG00000244131	RPSAP51	pseudogene	0.0122618					863.19	78.1395
ENSG00000256226	RP11-582E3.2	lincRNA	0.037951	872.488	1.93091	448.404	1.53975	613.882	3.16484
ENSG00000266482	AC023157.1	miRNA	0.0226788
ENSG00000271142	YWHAQP7	pseudogene	0.0122618
ENSG00000221807	AC069227.1	miRNA	0.0226788
ENSG00000257279	RP11-231I16.1	antisense	0.0294874
ENSG00000261827	RP11-340F14.5	sense_overlapping	0.00765965
ENSG00000236076	LINC01072	lincRNA	0.0478197					459	100	297	100
ENSG00000238893	snoU13	snoRNA	0.0226788					379	100
ENSG00000234535	RP11-37L2.1	lincRNA	0.0226788							303	100
ENSG00000242893	RN7SL413P	misc_RNA	0.0226788			397	100
ENSG00000201793	RN7SKP9	misc_RNA	0.0226788
ENSG00000228757	AB019438.66	pseudogene	0.0226788	445	100
ENSG00000261747	RP11-932O9.3	pseudogene	0.0226788
ENSG00000260128	ULK4P2	pseudogene	0.0165724
ENSG00000261279	ULK4P1	pseudogene	0.00187679	791	0.707846
ENSG00000252714	RNA5SP392	rRNA	0.026892					638	100
ENSG00000256122	AC093334.1	pseudogene	0.0226788
ENSG00000242276	RPL5P3	pseudogene	0.0202342
ENSG00000259694	RP13-262C2.3	lincRNA	0.0346464	481	9.27119
ENSG00000225151	GOLGA2P7	pseudogene	0.0399967
ENSG00000206178	HBZP1	pseudogene	0.0239185							1000	1.62162
ENSG00000260242	CTA-481E9.3	lincRNA	0.000801568
ENSG00000261357	RP11-626G11.1	lincRNA	0.0122618			1000	100
ENSG00000201541	SNORA1	snoRNA	0.0343531
ENSG00000260280	SLX1B-SULT1A4	sense_overlapping	0.00050554
ENSG00000199263	Y_RNA	misc_RNA	0.0226788							320	100
ENSG00000226232	RP11-419C5.2	pseudogene	0.0191605			714	0.247462
ENSG00000252305	SNORA74	snoRNA	0.00225817
ENSG00000233327	USP32P2	pseudogene	0.00835798
ENSG00000270091	RP11-78O7.2	lincRNA	0.026892					613	37.9656
ENSG00000253064	RNU6-711P	snRNA	0.0121117
ENSG00000222494	AC091178.1	miRNA	0.00596425							303	100
ENSG00000131484	RP11-798G7.5	antisense	0.0197168
ENSG00000251550	RP11-501C14.7	pseudogene	0.0226788							292	100
ENSG00000186244	RP11-1079K10.1	pseudogene	0.00596425
ENSG00000252212	RNU2-58P	snRNA	0.0226788
ENSG00000266701	AC005702.4	miRNA	0.0226788
ENSG00000264546	RP11-464D20.6	sense_intronic	0.0108066
ENSG00000228979	CTD-2501B8.5	pseudogene	0.0473844
ENSG00000264840	RN7SL404P	misc_RNA	0.0216251
ENSG00000207943	MIR634	miRNA	0.026892
ENSG00000265052	RN7SL622P	misc_RNA	0.0478197
ENSG00000267355	RPL9P29	pseudogene	0.0242669
ENSG00000238403	snoU13	snoRNA	0.0226788
ENSG00000232938	AC139099.3	pseudogene	0.00582236
ENSG00000265204	RP11-403A21.3	antisense	0.0312362
ENSG00000265229	RN7SL112P	misc_RNA	0.0226788
ENSG00000268670	CTD-2622I13.3	sense_intronic	0.0473844			524	27.1366	1000	100
ENSG00000223201	AC004699.1	miRNA	0.0478197
ENSG00000268731	CTD-2561J22.1	pseudogene	0.0292278
ENSG00000206674	RNU6-945P	snRNA	0.0226788
ENSG00000235681	AC008746.5	pseudogene	0.0121117			386	100
ENSG00000269600	AC016629.3	antisense	0.0112077
ENSG00000221417	MIR1257	miRNA	0.0121117							280	100
ENSG00000227874	GRAMD4P1	pseudogene	0.0478197
ENSG00000230471	LA16c-2F2.8	lincRNA	0.00724569
ENSG00000241717	VWFP1	pseudogene	0.0298237
ENSG00000197421	GGT3P	pseudogene	5.32908e-06
ENSG00000254308	IGLVIV-59	IG_V_pseudogene	0.026892							316	100
ENSG00000226595	KB-288A10.19	pseudogene	0.0216251							426	100
ENSG00000272942	CTA-246H3.12	lincRNA	0.00603492
ENSG00000266503	RN7SL162P	misc_RNA	0.0226788							331	100
ENSG00000234449	RP11-706O15.3	lincRNA	0.000860201
ENSG00000231217	RP11-1M18.1	lincRNA	4.62345e-05					493	2.30067
ENSG00000227042	RP6-1O2.1	lincRNA	2.27175e-08	482.537	0.645607	432	0.411432	576.548	3.02801	327.774	12.208
ENSG00000226985	RP11-142G7.2	lincRNA	0.0175236	520	0.531333	834.707	13.0802	702.761	17.6356
ENSG00000233535	RP1-122K4.2	lincRNA	0.0199889
ENSG00000235929	TPT1P14	pseudogene	0.00270269
ENSG00000225882	RP3-410B11.1	lincRNA	6.36278e-05							301.069	38.2549
ENSG00000225037	EIF1AX-AS1	antisense	0.0226788			658.805	100	523.5	100
ENSG00000233571	RP11-545D19.1	lincRNA	0.0428614	835.916	0.721698					305.591	28.3622
ENSG00000214047	RPS11P7	pseudogene	0.0343531
ENSG00000238426	Y_RNA	misc_RNA	0.0226788
ENSG00000229491	RP11-342D14.1	antisense	0.000893378	918.32	1.425	313.357	7.73029	627.14	6.3564	386.03	88.371
ENSG00000213997	PGAM1P7	pseudogene	0.0478197					325	100	337	100
ENSG00000237351	CTD-2522E6.4	pseudogene	0.0292278			310	100
ENSG00000230241	RP11-38O23.3	pseudogene	0.0343531
ENSG00000235350	AF196972.3	pseudogene	0.026912
ENSG00000230317	RP11-104D21.3	lincRNA	0.00388416	428.298	5.39693					350.029	67.7402
ENSG00000225508	SSXP5	pseudogene	0.026892
ENSG00000270497	RP1-290F12.3	pseudogene	0.026892					744	41.5323
ENSG00000227329	RP11-258C19.4	pseudogene	0.0226788
ENSG00000244006	RN7SL799P	misc_RNA	0.0226788
ENSG00000231944	PHKA1-AS1	antisense	0.0195845					312.437	38.596	323	33.7822
ENSG00000234969	RP13-33H18.1	pseudogene	0.0404658					835	9.82659	303	100
ENSG00000234557	RP1-164F3.8	pseudogene	0.0122618
ENSG00000227649	RP11-522L3.9	pseudogene	0.026892
ENSG00000200662	Y_RNA	misc_RNA	0.0226788	288	100
ENSG00000225381	RPS5P7	pseudogene	0.026892			278	73.8487	419	100	396.845	100
ENSG00000224142	AMMECR1-IT1	sense_intronic	0.00416351	260	100			350.375	95.0055
ENSG00000241743	RP5-964N17.1	lincRNA	0.0205271	900.276	0.193526					314.95	48.6863
ENSG00000227881	ASS1P5	pseudogene	0.00599162
ENSG00000250995	RP13-128O4.3	pseudogene	0.0404658
ENSG00000225689	RP1-30E17.2	lincRNA	1.48766e-08	912.931	0.257541	621.671	3.63772	631.931	4.14883
ENSG00000228372	RP11-85L21.4	lincRNA	0.0414562	934.911	2.29249			504.73	3.74653	325	8.98139
ENSG00000241150	RP11-308D16.2	pseudogene	5.7787e-06
ENSG00000224533	TMLHE-AS1	antisense	8.68212e-05			599	0.381745	657	0.727787
MSTRG.356.1		lncRNA_rnaAtlas	0.0478197			605	59.4697	480	100
MSTRG.1314.1		lncRNA_rnaAtlas	0.011718			975	68.1982	638	85.3955
ENST00000623024		lncRNA_rnaAtlas	0.0218494					643.323	22.807
MSTRG.6797.1		lncRNA_rnaAtlas	0.0255429
MSTRG.7765.1		lncRNA_rnaAtlas	0.0084815
MSTRG.7864.1		lncRNA_rnaAtlas	0.026892			385	100	382	100
MSTRG.7884.1		lncRNA_rnaAtlas	0.0116							334	100
MSTRG.7921.1		lncRNA_rnaAtlas	0.0478197					1000	100
MSTRG.8431.1		lncRNA_rnaAtlas	0.0478197
MSTRG.8594.1		lncRNA_rnaAtlas	0.0244591			629	11.1017	753.797	15.678
MSTRG.9817.1		lncRNA_rnaAtlas	0.0347185			410	70.9169	728.442	53.2951
MSTRG.10032.1		lncRNA_rnaAtlas	0.000405134
MSTRG.16433.1		lncRNA_rnaAtlas	0.026892							305	100
MSTRG.17620.1		lncRNA_rnaAtlas	0.0473844
MSTRG.19551.1		lncRNA_rnaAtlas	0.026892			596	100	639	100
MSTRG.20766.1		lncRNA_rnaAtlas	0.0226788
MSTRG.20923.1		lncRNA_rnaAtlas	0.00603492	781	50.2463			738	34.8276
MSTRG.21090.1		lncRNA_rnaAtlas	0.026892
MSTRG.22276.1		lncRNA_rnaAtlas	0.0473844
MSTRG.24651.1		lncRNA_rnaAtlas	0.0226788					334	100
MSTRG.25510.1		lncRNA_rnaAtlas	0.026892							325	100
MSTRG.29111.1		lncRNA_rnaAtlas	0.0121117							348	100
MSTRG.29138.1		lncRNA_rnaAtlas	0.026892					722	100
MSTRG.30868.1		lncRNA_rnaAtlas	0.0343531
MSTRG.31877.1		lncRNA_rnaAtlas	0.0478197
MSTRG.33242.1		lncRNA_rnaAtlas	0.033917					708	0.355604	313.175	76.1416
MSTRG.33600.1		lncRNA_rnaAtlas	0.0226788
MSTRG.34438.1		lncRNA_rnaAtlas	0.00265569			465	8.67008	802	41.8926
MSTRG.37334.1		lncRNA_rnaAtlas	0.0216251			865	87.2934
MSTRG.38684.1		lncRNA_rnaAtlas	0.00596425	312.272	56.7604			734.809	40.5622
MSTRG.38709.1		lncRNA_rnaAtlas	0.0425374	690	60.2362					382	100
MSTRG.39726.1		lncRNA_rnaAtlas	0.00842856							318	100
MSTRG.40435.1		lncRNA_rnaAtlas	0.0100226
MSTRG.40864.7		lncRNA_rnaAtlas	0.0329683			566	2.05537	337.582	100
MSTRG.46690.1		lncRNA_rnaAtlas	0.0478197
MSTRG.49292.1		lncRNA_rnaAtlas	0.0216251
MSTRG.49534.1		lncRNA_rnaAtlas	0.00441008	601	12.2365	834.139	100	827	52.8414
MSTRG.50123.1		lncRNA_rnaAtlas	0.0121117
MSTRG.50422.1		lncRNA_rnaAtlas	0.026892	253	100
MSTRG.51469.1		lncRNA_rnaAtlas	0.0374541			543.712	35.0708	798	100
MSTRG.51739.1		lncRNA_rnaAtlas	0.0254992
MSTRG.54198.1		lncRNA_rnaAtlas	0.0261269			424	31.2292	469	17.0058
MSTRG.55757.1		lncRNA_rnaAtlas	0.0013564
MSTRG.57392.1		lncRNA_rnaAtlas	0.0226788			727	100	879	100
MSTRG.60701.1		lncRNA_rnaAtlas	0.0478197					590	100
MSTRG.60936.1		lncRNA_rnaAtlas	0.0121117
MSTRG.61519.1		lncRNA_rnaAtlas	0.0478197					661	20.8852
MSTRG.64188.1		lncRNA_rnaAtlas	0.0100226							342	100
MSTRG.72821.1		lncRNA_rnaAtlas	0.0478197							388	100
MSTRG.73980.1		lncRNA_rnaAtlas	0.0216251			648	100	813	69.4915
MSTRG.75139.1		lncRNA_rnaAtlas	0.0216251	264	100	1000	100	895	100
MSTRG.83233.1		lncRNA_rnaAtlas	0.026892
MSTRG.84541.1		lncRNA_rnaAtlas	0.0242669							307	100
MSTRG.85833.1		lncRNA_rnaAtlas	0.026892			508	76.6355	875	98.8318
MSTRG.92387.1		lncRNA_rnaAtlas	0.0478197
MSTRG.92786.1		lncRNA_rnaAtlas	0.026892			356	100	469	19.5251
MSTRG.94149.1		lncRNA_rnaAtlas	0.026892					458	100
MSTRG.94507.1		lncRNA_rnaAtlas	0.0478197
MSTRG.96518.1		lncRNA_rnaAtlas	0.0216251			679	68.1128	655	100
MSTRG.96784.1		lncRNA_rnaAtlas	0.0478197					451	22.7723	324	100
MSTRG.97904.11		lncRNA_rnaAtlas	0.0251148	537	0.884487	741	7.69202	477.534	42.497
MSTRG.98024.1		lncRNA_rnaAtlas	0.0239185	837	56.3549	527	100	937	63.789
MSTRG.99107.1		lncRNA_rnaAtlas	0.000115286			726	8.96633	499.113	29.7572
MSTRG.99377.1		lncRNA_rnaAtlas	0.0244591			409	10.6884	789	16.6667
MSTRG.99385.1		lncRNA_rnaAtlas	0.0121117
MSTRG.100198.1		lncRNA_rnaAtlas	0.0148242	669	0.232768	712.713	9.08318	553.12	7.43942	295.578	44.919
MSTRG.100235.1		lncRNA_rnaAtlas	0.012873							330	56.0454
MSTRG.100216.1		lncRNA_rnaAtlas	0.0373861			670.138	68.2086	476.937	71.9575	296	18.3874
MSTRG.100551.1		lncRNA_rnaAtlas	0.0473844					511	4.00458
MSTRG.101425.1		lncRNA_rnaAtlas	0.00571502	623	40.6677	795	100	547	100	319	100
MSTRG.101725.1		lncRNA_rnaAtlas	0.026892	699	0.661376	722	31.6138
MSTRG.102074.1		lncRNA_rnaAtlas	0.00337412
MSTRG.102132.1		lncRNA_rnaAtlas	0.0473844
