# Supplementary material for: Somatic point mutations are enriched in non-coding RNAs with possible regulatory function in breast cancer
Source: Commun Biol. 2022 Jun 7;5:556. doi: 10.1038/s42003-022-03528-0 (PMC9174258; doi:10.1038/s42003-022-03528-0)
Supplement: Supplementary file 4 — Supplementary Data 1-12 [file 42003_2022_3528_MOESM4_ESM.zip › Supplementary data/Supplementary Data9.xlsx]

## Sheet: Supplementary Data9
Supplementary Data9: Annotation of ncRNAs with DNase sites
Columns A-D: general metadata and p_value Columns E-G: DNase Overlap Result. Columns H-J: Transcription Factor ChIP-seq Overlap Result
geneID	gene_name	gene_biotype	breast_pValue_against_other_cancer	DNase_IDs	DNase_scores	DNase_overlap_percentages	TFBS_IDs	TFBS_scores	TFBS_overlap_percentages
ENSG00000240453	RP11-206L10.10	lncRNA_intergenic	0.00280274	89,90,115	752.375189873418,667.54134108668,886.343163538874	0.882397619536955,0.819550059124366,0.666601138404627	14671	76.5942028985507,411.447453255964	0.164416366577012,0.230987123696509
CATG00000043510	CATG00000043510.1	lncRNA_intergenic	0.00596425
ENSG00000231789	RP11-558F24.4	lncRNA_divergent	0.00447051	90,115,89	245.934294871795,382.424162836507,118.689428759028	14.6676852559205,8.94987365575601,8.94987365575601
ENSG00000271989	RP4-736L20.3	lncRNA_divergent	0.0216251	90,115,89	550.5,811.5,253	53.4854245880862,53.4854245880862,53.4854245880862	14671	4311000	48.4157160963245,48.4157160963245
CATG00000052248	CATG00000052248.1	lncRNA_divergent	0.0100226	115,90,89	258.281045751634,231.596949891068,190.5	97.4005305039787,97.4005305039787,4.19098143236074
CATG00000082611	CATG00000082611.1	lncRNA_sense_intronic	0.0478197
ENSG00000270103	RNU11	short_ncRNA	0.0223124	90,115,89	392.5,265,889	100100100
CATG00000083407	CATG00000083407.1	lncRNA_sense_intronic	0.0141954
CATG00000099509	CATG00000099509.1	lncRNA_sense_intronic	0.0343531	90,115,89	382,506.5,151.333333333333	13.652357494722,13.652357494722,13.652357494722	671	165	9.00774
CATG00000116214	CATG00000116214.1	lncRNA_sense_intronic	0.0343624	89,90	147.845659163987,153	11.0942655845893,3.17488629269598	671	317	3.89726
CATG00000117297	CATG00000117297.1	lncRNA_intergenic	0.0161225	90,115,89	4.471e+09	3.08166409861325,3.08166409861325,20.8782742681048	671	260	32.8968
ENSG00000235105	RP11-329A14.1	pseudogene	0.0326506	89	73	15.9554
CATG00000000858	CATG00000000858.1	lncRNA_divergent	0.0227708	90,115,89	5028571000	0.896191187453323,0.896191187453323,0.896191187453323
CATG00000003266	CATG00000003266.1	lncRNA_sense_intronic	0.0122618
ENSG00000232284	GNG12-AS1	lncRNA_divergent	0.0278021	90,115,89	213.673278879813,311.989727663641,193.210348706412	1.1559680051796,1.12926069304126,1.43895760551412	671,14	656.9613360787,409.605147864184	1.1791682965321,0.985203069992041
CATG00000007935	CATG00000007935.1	lncRNA_intergenic	0.00224856
CATG00000070261	CATG00000070261.1	lncRNA_sense_intronic	0.0444872	90,115,89	311234125	2.93335696561503,2.93335696561503,2.93335696561503
ENSG00000270066	SCARNA2	lncRNA_intergenic	0.0343531	90,115,89	333.25322997416,483,1000	91.9239904988123,16.6270783847981,16.6270783847981	14671	6111000	9.26365795724466,9.26365795724466
CATG00000070338	CATG00000070338.1	lncRNA_intergenic	0.0478197	90,115,89	425452660	28.6707882534776,28.6707882534776,28.6707882534776	14671	3381000	46.7542503863988,46.7542503863988
CATG00000070521	CATG00000070521.1	lncRNA_divergent	0.0478197	90,115,89	326.403337969402,1000,1000	88.9851485148515,4.08415841584158,4.08415841584158
CATG00000071908	CATG00000071908.1	lncRNA_divergent	0.0346464	90,115,89	414701580	12.7992633517495,12.7992633517495,12.7992633517495
ENSG00000196369	SRGAP2B	pseudogene	4.37591e-07	89,115,90	322.410492406811,484.039413118527,490.833295989245	2.38570989416363,1.90812876026525,2.44993632251548	15671	243141	0.277216635193887,0.394141671424179
CATG00000015945	CATG00000015945.1	lncRNA_intergenic	0.0332012	115,89	491330	5.69326542161856,5.69326542161856	14671	85160	6.723259762309,6.723259762309
CATG00000015962	CATG00000015962.1	lncRNA_divergent	0.00790178	90,115,89	498.349570200573,686.133333333333,730.133333333333	62.7697841726619,48.5611510791367,48.5611510791367	14671	74294	36.1061151079137,36.1061151079137
CATG00000016338	CATG00000016338.1	short_ncRNA	0.00225817	90,115,89	545,467.5,1000	100100100	14671	80284	100100
CATG00000074857	CATG00000074857.1	uncertain_coding	0.00929272	89,90,115	392.390801560337,317.235844128709,381.311337841101	3.9816384690307,2.87748157233385,2.48968892416098	15,14,671	250,510.207082371055,853.006928406466	0.271154239265058,0.390498178276397,0.390498178276397
ENSG00000212456	RNVU1-13	small_RNA	0.0054883	90,89,115	260.208398133748,573.841598287549,638.502064896755	1.03448969331322,1.12740070387129,0.681749622926092	14671	190714	0.173755656108597,0.173755656108597
ENSG00000207501	RNVU1-14	small_RNA	6.44083e-06	90,115,89	255.12827510917,572.950052576236,646.809789609274	0.736932718686394,0.765090628243188,0.936853876539635	671	136	0.298072
CATG00000074883	CATG00000074883.1	lncRNA_intergenic	8.12165e-06	90,89,115	246.301875,607.734859322842,535.573053892216	0.617834567071735,0.809749429468392,0.644864829381123	671	136	0.286135
ENSG00000236140	RP11-89F3.2	lncRNA_sense_intronic	4.51695e-06	90,115,89	264.900981996727,543.407809110629,589.858348402652	1.69996104835568,1.92393300317178,2.30788492571365	671	136	0.868065
CATG00000017091	CATG00000017091.1	lncRNA_intergenic	7.36581e-05	90,89,115	402.09324155194,342.634854771784,460.984442836469	6.34580255738226,8.61329521086491,5.48804701771107	14671	262767	2.19601302517671,2.19601302517671
ENSG00000212544	RNVU1-19	small_RNA	2.31355e-08	90,115,89	464.520972858654,534.925719192787,428.772250238517	1.7689624103282,1.45220777358279,2.28742989153648	14,671,15	201.742793791574,270.060989010989,287.636716224951	0.703033175059936,1.13482960408788,0.482302581737349
ENSG00000232721	RP11-403I13.5	lncRNA_intergenic	2.46979e-08	90,115,89	470.809301490393,535.408302218318,417.37995033329	1.45983679396877,1.19350636073618,2.00560447309302	14,671,15	201.742793791574,270.060989010989,287.636716224951	0.591117250924685,0.95417596158131,0.405524783672057
CATG00000017605	CATG00000017605.1	lncRNA_sense_intronic	0.013468	115,89,90	259.671724137931,269.637104994903,307.663877952756	1.45929571369625,2.96186709338486,2.04502682084881	671,14	629.19649122807,504	0.860481265662269,0.370359188027737
CATG00000017625	CATG00000017625.1	lncRNA_divergent	0.00741041	90,115,89	437.643510054845,645.25,611.723055934515	5.06622209873112,3.55654348430119,6.78892284893952
CATG00000017626	CATG00000017626.1	lncRNA_divergent	0.026912	89,90	204.570881226054,207	4.3262058677275,2.70180672965357
CATG00000075649	CATG00000075649.1	lncRNA_divergent	0.0161225	90,89,115	434.019801980198,382.766519823789,1000	36.4950316169828,41.0117434507678,4.1553748870822
ENSG00000201129	SNORA58	small_RNA	0.00341296
CATG00000077899	CATG00000077899.1	lncRNA_sense_intronic	0.0425374
ENSG00000235919	ASH1L-AS1	lncRNA_divergent	1.42267e-06	90,115,89	437.521849427169,434.348003259984,360.610057782593	5.15185753554023,6.20752457882932,6.22607463869542	14671	233540	0.740316025565355,0.740316025565355
ENSG00000223503	RP11-29H23.6	pseudogene	0.00277264
ENSG00000246203	RP11-29H23.5	pseudogene	0.0164804	115,90,89	423.731697228733,408.601457489879,415.545339796021	4.76146710694755,4.05377904114175,4.33409704123366	14671	519.5,527.302234636872	0.558010070440566,1.17510356010425
CATG00000078669	CATG00000078669.1	lncRNA_intergenic	0.0012945	89,115,90	238.30313014827,160.248730964467,98	0.885084790248028,1.43625785567432,0.606581997929456
CATG00000079518	CATG00000079518.1	lncRNA_sense_intronic	0.0216251
CATG00000080292	CATG00000080292.1	lncRNA_divergent	0.0108066	115,90,89	502.025157232704,283.738364779874,242.499371069182	87.9424778761062,87.9424778761062,87.9424778761062
CATG00000023959	CATG00000023959.1	lncRNA_divergent	0.0420634	90,115,89	327,557.437238493724,91.7635983263599	1.03092783505155,35.19882179676,35.19882179676	671	239.841	28.4732
ENSG00000227722	RP5-1059H15.1	pseudogene	0.00515313	90,89,115	200.441669032075,182.70249908122,308.631676730144	1.71022738305598,2.64179886988097,1.04516592555195	671,14	447.071319603356,253.554495228529	1.27284024932523,0.9665236218179
CATG00000082431	CATG00000082431.1	lncRNA_divergent	0.00472046	89,90,115	110,212.5,234	94.0533980582524,64.0776699029126,64.0776699029126
ENSG00000231424	RP1-45C12.1	lncRNA_antisense	0.0100426	90,89,115	209.219653179191,202.634497705252,450.5	0.515523438809528,0.730449034324773,0.49242918071257	14671	322.652683806946,663.026102610261	0.825805970983182,1.03458551394036
CATG00000082579	CATG00000082579.1	lncRNA_divergent	0.0116	90,115,89	298.570652173913,686,508.69384057971	16.1073825503356,7.32419025386636,16.1073825503356	14671	317.062801932367,687.987117552335	18.1208053691275,18.1208053691275
ENSG00000224228	RP1-15D23.2	lncRNA_intergenic	6.83783e-05	115,89,90	276.054839330383,411.706475464934,284.987579843861	1.31763429246563,1.13153778088784,0.71446862346895	14671	387.767811934901,681.551655816587	0.701031136938129,0.895747922894181
CATG00000083054	CATG00000083054.1	uncertain_coding	0.000316821	90,115,89	303.938411669368,255.500797448166,398.181818181818	0.412965925291318,0.839318104238757,0.802505906684426	671,14	661.33891213389,342	0.479897193571921,0.289143078972203
ENSG00000224000	RP3-471M13.2	lncRNA_sense_intronic	0.000537482	90,115,89	174,317.03805175038,243.229235880399	0.338021433384779,0.71408386409582,0.654305154011695	671,14	661.338912133891,342	0.779297002369411,0.469534595569854
ENSG00000203739	RP11-296O14.3	lncRNA_divergent	1.1098e-05	89,90,115	218.724187780568,209.72160094173,273.848173111032	1.49809532276927,1.1619556965921,0.963965011387029	14671	441.915543219667,777.825100133511	0.862405022603083,1.02449066126837
CATG00000083194	CATG00000083194.1	lncRNA_intergenic	0.010404	115	140	0.326465
ENSG00000236021	RP11-195C7.1	lncRNA_divergent	0.00478875	90,115,89	574.5,527.202497952498,443.182008916864	0.702153504799219,1.14310590581313,0.892437104599807	671	159	0.198709
CATG00000026827	CATG00000026827.1	lncRNA_sense_intronic	0.0283054	89	191	8.08561
ENSG00000179452	RP11-380B22.1	lncRNA_sense_intronic	0.0428983	90,89,115	376.22609274462,312.805555555555,364.25	4.56960356889384,3.4310047652844,3.16739328804623	14671	693.409361702128,678.4726443769	1.19132109905708,2.0014194464159
ENSG00000273004	GS1-279B7.2	lncRNA_intergenic	0.0282585	115,90,89	430.446655724251,386.818707810993,482.305602716469	3.98952279610379,3.39526888761562,1.92846034214619	671,14	256.537277147488,76	2.02013587623803,0.710485389211754
CATG00000028030	CATG00000028030.1	lncRNA_intergenic	2.39149e-06	89,115,90	264.104940497656,335.180426098535,285.979220779221	2.12428564862339,0.57531140357597,0.589866552268305	14671	364.397538790797,802.65543071161	0.715883497525624,0.715883497525624
ENSG00000228309	GS1-204I12.1	lncRNA_intergenic	0.0195977	90,89,115	254.9115710254,276.37748015873,426.993212669683	1.51588614454395,2.87490730705607,0.630312018709714	14671	497.511086474501,1000	1.286292852661,1.286292852661
CATG00000028376	CATG00000028376.1	lncRNA_intergenic	0.036335
CATG00000087401	CATG00000087401.1	lncRNA_sense_intronic	0.000364144	115,89,90	286.551471709623,193.252364419969,269.658333333333	1.21328189328967,1.54560677972374,0.555108384912154	14671	202.824371205551,468.88880455408	0.853386623738285,0.975140396162351
CATG00000029438	CATG00000029438.1	lncRNA_divergent	0.0166153	90,115,89	839,666.071428571429,340.302284710018	30.949948927477,50.0510725229826,58.120531154239	671	182	15.4239
ENSG00000227240	RP11-563D10.1	lncRNA_intergenic	9.93701e-09	89,90,115	139.496977410118,149.089970501475,164.124547429399	0.40200298016845,0.0867190647643045,0.176635735161511	671,14	262.997863247863,147	0.239436709791708,0.0557662422378123
CATG00000087682	CATG00000087682.1	uncertain_coding	0.00548622	89,115,90	162.335332933413,211.650853889943,344.635135135135	0.583017983674097,0.184313423752999,0.207046578485342	671,14	412.145228215767,149.324355971897	0.421437714653443,0.298678679098788
CATG00000030474	CATG00000030474.1	lncRNA_divergent	0.0056878	90,115,89	621.749613601236,632.600250626566,630.318392581144	57.6648841354723,71.1229946524063,57.6648841354723
ENSG00000235449	RP11-480I12.2	pseudogene	0.0478197
CATG00000032035	CATG00000032035.1	lncRNA_intergenic	0.0412989	115,89,90	165.463007159905,462.293738489871,249.757489300999	42.3018677435639,82.231196365472,70.7723372034326
CATG00000091736	CATG00000091736.1	uncertain_coding	0.00739909	89,90,115	355.235620585267,369.482890589824,358.034599254427	5.00601125468525,2.24386498418889,2.16809286630768	14671	151.155339805825,434.106354810238	0.780452814176458,1.1446641274588
ENSG00000237074	RP11-6J21.2	lncRNA_intergenic	0.0462435	89,90,115	278.785449793073,201.624420401855,344.806134969325	6.49244127671008,2.74489839209197,2.3050924158217	14671	201587	0.606677697170252,0.606677697170252
CATG00000093379	CATG00000093379.1	lncRNA_intergenic	0.0154867	90,89	131191	48.9620615604868,48.9620615604868
CATG00000094140	CATG00000094140.1	lncRNA_divergent	0.00277264	115,90,89	644.690932311622,577.75,447.5	67.0663811563169,63.6402569593148,63.6402569593148
ENSG00000188460	ACTBP11	pseudogene	0.0358215
CATG00000097457	CATG00000097457.1	lncRNA_intergenic	0.035116	90,115,89	174.564776274714,201.208327391986,349.438805454859	4.24662225610093,3.87377235718468,3.19988068803235
ENSG00000236975	RP5-1065P14.2	lncRNA_sense_intronic	0.000985966	90,115,89	187.347623278543,255.959529276693,181.875227355402	4.62940111878908,3.58259295820994,5.65358670615334	671,14	387.611940298507,93	0.895648239552485,0.458621256992432
CATG00000098840	CATG00000098840.1	lncRNA_intergenic	0.0486039	89,115,90	584.910104213865,459.762896355892,483.548638132296	9.34417206486304,17.8923747830137,9.79296329226471
CATG00000039918	CATG00000039918.1	lncRNA_sense_intronic	0.0343531
ENSG00000238005	RP11-443B7.1	lncRNA_intergenic	0.0449385	115,90,89	310.93654502966,198.189901477833,372.347087719298	26.1948486132693,19.1175778123087,33.5499364316994
CATG00000098967	CATG00000098967.1	lncRNA_intergenic	0.000645289	89	125	7.79014
CATG00000040418	CATG00000040418.1	uncertain_coding	0.0389278	115,89,90	287.273610515788,201.592879512115,302.994544287548	8.5509034709411,7.41224908675521,3.80691744755715	671,14	571.588321167883,331.3228962818	2.5106596131996,1.24861027965449
ENSG00000229291	RP4-580N22.2	lncRNA_intergenic	0.0498873	90,115,89	334.874178878221,294.632080659945,194.569047129039	3.22139566682402,8.87959240147803,7.90942978529454	671,14	571.588321167883,331.3228962818	3.34510767828366,1.66360099620725
ENSG00000231877	RP11-177F15.1	lncRNA_intergenic	0.000382735	115,90,89	249.357392473118,142,191	0.612757209780396,0.0652289932992034,0.0652289932992034	671,14	421.18391959799,183.46599690881	0.327792163296502,0.21314726598275
CATG00000100676	CATG00000100676.1	lncRNA_sense_intronic	0.0455206
CATG00000100876	CATG00000100876.1	lncRNA_intergenic	0.00140744	90,115,89	730171194	2.79870828848224,2.79870828848224,2.79870828848224
ENSG00000230184	SMYD3-IT1	lncRNA_sense_intronic	0.0210599	89	330	4.991
CATG00000101236	CATG00000101236.1	lncRNA_intergenic	0.0121117	90,115,89	62110001000	12.4260355029586,12.4260355029586,12.4260355029586	14671	3891000	12.6232741617357,12.6232741617357
CATG00000042297	CATG00000042297.1	uncertain_coding	0.0194722	90115	142176	0.568478147491395,1.0978408261187	671	150	0.624544
CATG00000042606	CATG00000042606.1	uncertain_coding	0.00032162	115,89,90	187,103,98	0.313149367162184,0.215063138468692,0.258657017888022
ENSG00000229703	XX-CR54.1	lncRNA_intergenic	0.00102101	90,115,89	253.703081232493,271.982167996246,172.248349834984	0.572032879873096,0.853642904068323,0.485506898043552	14671	3791000	0.146613469211171,0.146613469211171
CATG00000101888	CATG00000101888.1	lncRNA_divergent	0.0010801	90,115,89	251608440	7.85714285714286,7.85714285714286,7.85714285714286
ENSG00000235078	AC142528.1	lncRNA_divergent	0.0019714	90,115,89	363.73924380704,591.640625,176.292964244521	15.1851118590378,10.136606612552,17.1649178380519
CATG00000047486	CATG00000047486.1	lncRNA_intergenic	0.0358215	89,90	76.6055469953775,87	25,6.00924499229584
CATG00000047802	CATG00000047802.1	uncertain_coding	0.0470649	90,115,89	741452477	46.5192465192465,46.5192465192465,46.5192465192465	14671	4011000	30.5487305487305,30.5487305487305
CATG00000047868	CATG00000047868.1	lncRNA_sense_intronic	0.0343531
ENSG00000233005	AC067959.1	lncRNA_intergenic	0.0109464	89,90,115	103.216461203771,178.686013986014,192.458471760797	0.363111648274101,0.376540723010851,0.0792578724659204	14671	230.300070771408,504.578729281768	0.372064364765268,0.476600495559189
ENSG00000232451	AC016768.1	lncRNA_intergenic	0.000155629	90,89,115	145.963861641714,99.3739255014326,281	0.818868211679757,0.295080026717847,0.106110439407134	14671	293.866943866944,732.802494802495	0.406686225934914,0.406686225934914
CATG00000047915	CATG00000047915.1	lncRNA_intergenic	0.00765965
CATG00000047931	CATG00000047931.1	lncRNA_sense_intronic	0.0007872
CATG00000047935	CATG00000047935.1	lncRNA_divergent	0.00603492	89,90,115	206.344553022077,596,551.333333333333	57.7429467084639,37.9310344827586,37.9310344827586
ENSG00000235267	AC074117.13	pseudogene	0.0478197
CATG00000048007	CATG00000048007.1	sense_overlap_RNA	0.0239185
CATG00000048129	CATG00000048129.1	lncRNA_sense_intronic	0.0346464	115	249	30.8799
CATG00000048258	CATG00000048258.1	lncRNA_antisense	0.0343485	89	51	1.24386
CATG00000048331	CATG00000048331.1	lncRNA_intergenic	0.0157929	90,89,115	210.163591635916,103.012244897959,174.07171314741	2.56499242806663,5.41077738515901,1.58379606259465	14671	335.448004201681,590.478791092259	6.00706713780918,5.95027763755679
CATG00000042708	CATG00000042708.1	lncRNA_divergent	0.00571502	90,115,89	7411000536	11.9453924914676,11.9453924914676,11.9453924914676	14671	140401	43.1740614334471,43.1740614334471
ENSG00000230773	AC079807.4	lncRNA_divergent	0.0410663	90,89,115	280.925338452213,183.98059566787,448.933099579243	1.32332926004262,1.77763041437934,0.953256983643553	671,14	488.819894055327,637.93396918562	0.908602308673436,0.364457017869892
CATG00000042823	CATG00000042823.1	lncRNA_sense_intronic	0.0478197
ENSG00000271955	RP11-444A22.1	lncRNA_intergenic	0.0185485	90,89	160.151394422311,109.129422718808	0.056945218019645,0.121831004289041	14671	218.414187643021,383.845620667927	0.099143666432609,0.18002402589079
CATG00000048665	CATG00000048665.1	lncRNA_divergent	0.00813188	90,115,89	397.788776305534,765,455	60.6332703213611,17.296786389414,17.296786389414
CATG00000043260	CATG00000043260.1	lncRNA_divergent	0.00472046	90,115,89	366.10396039604,857,506	51.3994910941476,21.6284987277354,21.6284987277354
CATG00000049033	CATG00000049033.1	lncRNA_divergent	0.0140897	90,115,89	572.99674796748,594.526374859708,312.41189674523	22.585383767903,32.7212633125229,32.7212633125229	671,14	641.721649484536,152	35.6224752111641,17.0767535806096
CATG00000043700	CATG00000043700.1	lncRNA_divergent	0.0426903
ENSG00000222041	LINC00152	lncRNA_intergenic	0.000153604	90,115,89	542.064548411308,458.456661891118,242.831757703081	1.27835275755754,0.892959944733712,1.82685788120307	671	176.906	0.575691
ENSG00000222724	RNU2-63P	small_RNA	0.0242669	90,115,89	584,306.666666666667,161.4	100100100
ENSG00000253501	IGKV3D-34	pseudogene	0.00628291	90,115,89	197.462724014337,232.703235591507,116.85690404547	0.84880087861539,0.601766357670696,0.909951049440369	14671	122.448605577689,345.151234567901	0.381808280524127,0.492852123067001
ENSG00000224607	IGKV1D-27	pseudogene	0.00112071	90,115,89	162.03187250996,192.923766816144,105.926772114821	0.678812573808473,0.502573718324334,0.769411064735102	14671	185679	0.177140333005797,0.177140333005797
CATG00000049317	CATG00000049317.1	lncRNA_divergent	0.0343531	90,115,89	682.160550458716,964.814678899082,675.837920489297	89.6381578947368,89.6381578947368,89.6381578947368	14671	4371000	29.4407894736842,29.4407894736842
CATG00000043859	CATG00000043859.1	lncRNA_divergent	0.0346464	90,115,89	390.908529048208,301.516687268232,380.107540173053	66.6941467436109,66.6941467436109,66.6941467436109	14671	372314	11.4591920857378,53.3388293487221
ENSG00000201806	RNU4-8P	small_RNA	0.0226788				14671	280825	100100
ENSG00000172965	MIR4435-1HG	lncRNA_intergenic	0.00363772	89,115,90	190.182523921285,317.216086434574,466.443340649186	2.3859984664823,1.61471660075987,1.86455937211927	671,14	271.216923796166,224.326283987915	0.921402910237523,0.213874027551627
CATG00000049818	CATG00000049818.1	lncRNA_divergent	0.00472046
ENSG00000226674	TEX41	lncRNA_intergenic	0.0102399	89,90	154120	0.0589727151800076,0.0448921511623091	14671	162306	0.0806733491366958,0.152070091391143
CATG00000050245	CATG00000050245.1	lncRNA_intergenic	0.00340934	90,115,89	179.08,206.421292775665,119.95591758505	0.135708557423156,0.134684341895434,0.213753780635567	671,14	512.442817294282,340.440948942754	0.587490026701299,0.397190781650564
CATG00000045035	CATG00000045035.1	sense_overlap_RNA	0.00140744	90,115,89	153187125	53.2383419689119,53.2383419689119,53.2383419689119
ENSG00000224152	AC009506.1	lncRNA_divergent	0.0259294	90,115,89	557.040000000001,300.992,137.820356472796	20.1450443190975,20.1450443190975,28.6328229922106
ENSG00000213148	AC073465.1	pseudogene	0.0478197
ENSG00000236449	AC018890.6	lncRNA_antisense	0.0306724	90,115,89	320.758142664872,281.596691386195,143.494759282288	3.04739249020774,2.8759510284437,4.61743535057318	14,671,15	299.357249255214,760.092353525323,342.637782340862	1.65207226790805,1.65207226790805,0.998708036831204
ENSG00000235655	H3F3AP4	pseudogene	0.00141885
ENSG00000218175	AC016739.2	pseudogene	0.0323676
CATG00000045628	CATG00000045628.1	lncRNA_divergent	0.0323676
CATG00000051281	CATG00000051281.1	lncRNA_divergent	0.031022	90	164	2.46571
CATG00000046273	CATG00000046273.1	lncRNA_divergent	0.0239185	90,115,89	496,456.5,214.5	37.9491017964072,37.9491017964072,37.9491017964072
ENSG00000231908	IDH1-AS1	lncRNA_divergent	0.0202342	90,115,89	326.584628670121,444.5,206.288860103627	20.510095642933,12.8586609989373,20.510095642933	14671	214.722433460076,553.75855513308	37.2653205809423,37.2653205809423
CATG00000051748	CATG00000051748.1	lncRNA_intergenic	0.0443363	89,90	127.598377281947,114.888077858881	1.90168824656372,1.0569220680699	14671	122390	0.573463798490479,0.573463798490479
CATG00000047098	CATG00000047098.1	lncRNA_intergenic	0.00757312
CATG00000047266	CATG00000047266.1	lncRNA_intergenic	4.73481e-05
ENSG00000157152	SYN2	lncRNA_intergenic	0.0262982	90,115,89	236.038783816136,305.682058226134,153.482745059483	3.28999964555905,2.90838489136385,4.00557653758452	15,671,14	339,661.057404021938,334.154673590504	0.309151271458446,1.07710665915777,1.06174755140378
CATG00000059260	CATG00000059260.1	lncRNA_divergent	0.0223124	90,115,89	7.521e+09	2.90736984448952,2.90736984448952,30.6964164976335
ENSG00000263740	RN7SL4P	lncRNA_antisense	0.00341296
CATG00000059322	CATG00000059322.1	lncRNA_antisense	0.047586	89,115,90	83.6833636127692,179.605995717345,213.69937694704	0.800247572049282,0.678953883474981,0.133339979562844	14671	613.5,497.103262955854	0.176540471383828,0.541044621123379
CATG00000059466	CATG00000059466.1	sense_overlap_RNA	0.026892	89	22	32.334
ENSG00000225558	UBE2D3P2	pseudogene	0.0478197
CATG00000060056	CATG00000060056.1	lncRNA_divergent	0.0121117	90,115,89	229,326.79806362379,103	33.5578002244669,54.0965207631874,33.5578002244669
CATG00000064587	CATG00000064587.1	short_ncRNA	0.0226788
ENSG00000242299	RP11-234A1.1	pseudogene	0.0242669
ENSG00000243396	RP11-454H13.1	pseudogene	0.0478197
CATG00000061104	CATG00000061104.1	lncRNA_intergenic	0.0292278
ENSG00000228980	RP11-702L6.4	lncRNA_divergent	1.08385e-08	89,90,115	106.433149552033,204.632925472748,332.492957746479	0.529970159502391,0.164177523567419,0.0907633250422771	14671	454.415691672403,552.801227935534	0.265350324519977,0.475913933722685
CATG00000061279	CATG00000061279.1	lncRNA_intergenic	2.59036e-08	89115	44.5559772296015,171	0.138634229238406,0.0765513485927442	671	190	0.0697117
CATG00000061291	CATG00000061291.1	lncRNA_intergenic	0.00623905	89115	15125	0.370918882531134,0.101649276337933
ENSG00000242242	PVRL3-AS1	lncRNA_intergenic	0.00766378	89,90,115	177.75808808182,379.853213751869,444.518318068276	2.67178978128242,1.86540113095172,1.3395197358882	14671	177483	0.242028128799117,0.242028128799117
CATG00000065618	CATG00000065618.1	lncRNA_divergent	0.0239364	90,115,89	392.104307061236,401.655842558425,120.729788983283	1.90869791346267,2.27332464641833,4.08135873789937	14671	363.550113378685,570.987323113207	1.23313181927489,1.89695380089815
CATG00000061421	CATG00000061421.1	uncertain_coding	0.00039515	90,89,115	198.027104136947,124.057556935818,320.282868525896	0.242054667753208,0.416948660930098,0.130005110426652	14671	441.345661450925,695.268588469185	0.728235797848096,0.86842723166807
CATG00000065792	CATG00000065792.1	lncRNA_intergenic	0.000106273	90,115,89	129.038605230386,468,131.87323943662	0.169176932103798,0.0560411755163267,0.104708512148926	14671	321.163166397415,611.36591276252	0.260823215372979,0.260823215372979
CATG00000065842	CATG00000065842.1	lncRNA_sense_intronic	0.00842856
CATG00000061929	CATG00000061929.1	lncRNA_sense_intronic	0.00596425
CATG00000066231	CATG00000066231.1	lncRNA_intergenic	0.0485016	115,89,90	207.047904191617,155.734439834025,278.221238938053	0.29253018907172,0.211077172354145,0.0989697945063006	14671	307.631130063966,1000	0.308076329359214,0.208230695963477
CATG00000062386	CATG00000062386.1	lncRNA_sense_intronic	0.0302222	115,89,90	368.574489109411,135.709355481126,234.703910724092	3.53980983680735,3.28856103500217,2.52975393097207	14671	86219.6	0.130089723209555,0.767737748644031
CATG00000062446	CATG00000062446.1	lncRNA_antisense	0.00696294
CATG00000062528	CATG00000062528.1	short_ncRNA	0.0121117	90,89	185110	100100
ENSG00000206120	EGFEM1P	pseudogene	0.00102767	115,89,90	283.967188788129,126.618140243902,285.030468169433	0.797627502038455,0.862726531471107,0.530918751150741	14671	282.878082829223,621.65764604811	0.565243693942503,0.612325416239249
CATG00000066957	CATG00000066957.1	lncRNA_intergenic	0.00576704	115,90,89	203.579884290165,229,235	3.04051311195908,0.366701848393819,0.366701848393819	14671	6041000	0.507428757002517,0.507428757002517
CATG00000063071	CATG00000063071.1	lncRNA_divergent	0.00758525	115,90,89	234,122.340991535671,73	7.63065084963129,13.2574543122796,10.4360371914075
ENSG00000236489	RP11-537I16.2	pseudogene	0.00596425
CATG00000067196	CATG00000067196.1	lncRNA_intergenic	0.0121117
CATG00000063240	CATG00000063240.1	lncRNA_intergenic	0.026892
CATG00000067208	CATG00000067208.1	lncRNA_divergent	0.0343531
ENSG00000229334	AC046143.3	lncRNA_divergent	0.00467601	90,115,89	453.45971563981,660.566687539136,238.90637966805	10.1491101491102,12.8026294692961,15.4561487894821	14671	130417	5.41125541125541,5.41125541125541
ENSG00000251271	ALG1L7P	pseudogene	0.0345975	90,115,89	275.257044935263,403.225842696629,170.428971700756	1.15707286122176,1.1764602206634,1.57257922380063	14671	263.198165137615,454.632672788787	0.720416651979273,0.911646515562762
CATG00000071777	CATG00000071777.1	lncRNA_sense_intronic	0.0116
ENSG00000242358	RPS21P4	pseudogene	0.00224856
CATG00000072356	CATG00000072356.1	lncRNA_divergent	0.0242669	90,115,89	6761000264	47.7533960292581,47.7533960292581,47.7533960292581
CATG00000072594	CATG00000072594.1	lncRNA_intergenic	0.026892	90,89	129.253968253968,139	58.5139318885449,53.8699690402477
CATG00000072820	CATG00000072820.1	uncertain_coding	0.041553	89,90,115	136.451536643026,174,140	1.0881495455325,0.352426684959698,0.352426684959698	14671	317.059273422562,943.306883365201	0.896930200651689,0.896930200651689
ENSG00000251331	RP11-689K5.3	lncRNA_sense_intronic	0.000130728	89,90,115	100.93300248139,201.4678138942,244.388741721854	0.820970859721951,0.355142894652258,0.341788254254245	671,14	605.320817490495,332.060465116279	0.476240057583398,0.291991290058262
ENSG00000248180	GAPDHP60	pseudogene	0.00596425
CATG00000073085	CATG00000073085.1	lncRNA_divergent	0.0402433	89,115,90	130.687969924812,281.326403326403,621	2.45704784777388,4.44300757435803,0.508036209126178
CATG00000073563	CATG00000073563.1	uncertain_coding	0.000349292	90,115,89	338,576.5,103	0.0710325368481285,0.0710325368481285,0.0710325368481285
ENSG00000245958	RP11-33B1.1	pseudogene	0.0252581	90,115,89	338,283.197508896797,47.6836836836837	0.0818228199031603,0.270496616385741,0.961658789214789	671	223.579	1.1253
CATG00000073635	CATG00000073635.1	lncRNA_intergenic	0.00596425
CATG00000071377	CATG00000071377.1	short_ncRNA	0.0478197	90,115,89	164,444.5,81	100100100
ENSG00000199572	RNA5SP174	structural_RNA	0.0481022	90,115,89	304.919180087848,446.284444444444,190.243520859671	35.8116610738255,35.3921979865772,33.1795302013423	15	307.373	60.8326
CATG00000074965	CATG00000074965.1	lncRNA_intergenic	0.0420634	90,115,89	808.991869918699,621.068882175227,304.848331648129	37.0481927710843,83.082329317269,49.64859437751
CATG00000079614	CATG00000079614.1	lncRNA_divergent	0.0178242	89,115,90	182.277641277641,592.288006756757,778	1.45885108009941,1.41464347161155,0.534075702542535
CATG00000079648	CATG00000079648.1	lncRNA_divergent	0.0346464	90,115,89	474.5,1000,338	1.96891191709845,1.96891191709845,1.96891191709845
ENSG00000215068	AC025171.1	lncRNA_intergenic	0.00334539	115,90,89	400.57599257639,288.325034253984,197.068796673175	4.22560300337947,4.66068298650731,5.07828582855933	14671	307.618551395857,562.125505682913	1.30624824598404,1.7446892177803
CATG00000080245	CATG00000080245.1	short_ncRNA	0.0478197
ENSG00000213757	CTC-451P13.1	pseudogene	0.0343531
ENSG00000251552	COQ10BP2	pseudogene	0.0242669
CATG00000080370	CATG00000080370.1	lncRNA_intergenic	0.0478197
CATG00000080576	CATG00000080576.1	lncRNA_divergent	0.0242669	115,90,89	411.008591065292,728.333333333333,286	23.6009732360098,4.50121654501217,4.50121654501217
ENSG00000164621	SMAD5-AS1	lncRNA_divergent	0.0190083	90,115,89	992,561.291803278689,242.261475409836	10.6393017221043,28.7803727294173,28.7803727294173
CATG00000081558	CATG00000081558.1	short_ncRNA	0.0187257
CATG00000078059	CATG00000078059.1	lncRNA_divergent	0.0226788
ENSG00000241956	CTC-340A15.2	lncRNA_intergenic	0.001315	115,89,90	237.256088402532,76.9036174430129,219.381909547739	0.5215791408633,0.225844159695771,0.0334065816001921	14671	283.665850903614,529.15883539925	0.297245831591658,0.388232601578111
ENSG00000248596	RP11-844P9.2	lncRNA_intergenic	0.0426155	90,89,115	222.92908438061,143.423106720899,303.408101730467	3.89885379298276,4.51745559541517,3.33712485781783	671,14	260.30612244898,112	0.771721060460233,0.399860005249803
ENSG00000261730	RP4-668J24.2	lncRNA_divergent	0.000188912	115,89,90	346.437960042061,111.001753651259,226.374180925485	5.19628938716708,4.41039304052307,4.16936020095305	15,671,14	286.426168075267,488.305977710233,339.600628930817	2.8956263159839,0.911492002511914,0.58734439067637
ENSG00000202351	RN7SKP204	lncRNA_intergenic	0.0478197
CATG00000082927	CATG00000082927.1	lncRNA_intergenic	0.00367193
CATG00000087905	CATG00000087905.1	lncRNA_divergent	0.00300616	90,115,89	185,363.217138103161,145.618136439268	74.1060419235512,74.1060419235512,74.1060419235512	14671	156981	37.1763255240444,37.1763255240444
ENSG00000272540	XXbac-BPG252P9.9	lncRNA_divergent	0.0198732
CATG00000087998	CATG00000087998.1	lncRNA_sense_intronic	0.026892	90,89,115	175.672371638142,95,327.5	82.1285140562249,82.1285140562249,22.0883534136546	671	233	1.40562
CATG00000088033	CATG00000088033.1	lncRNA_divergent	0.0473844	90,115,89	1.0001e+10	46.1968680089485,46.1968680089485,46.1968680089485
CATG00000083706	CATG00000083706.1	lncRNA_intergenic	0.0154867
CATG00000083922	CATG00000083922.1	lncRNA_antisense	0.0478197
CATG00000083943	CATG00000083943.1	sense_overlap_RNA	0.026892	89	37	46.7706
CATG00000083982	CATG00000083982.1	lncRNA_antisense	0.0122618
ENSG00000215190	LINC00680	lncRNA_intergenic	3.65013e-05	115,90,89	572.236923076923,436,330	0.63917241921844,0.302869392491199,0.302869392491199	14671	3141000	0.139634590044644,0.139634590044644
CATG00000089122	CATG00000089122.1	lncRNA_intergenic	0.00786337	89,90,115	106.464424320828,164,249	0.335347733474471,0.10021387636818,0.10021387636818	14671	642.376275510204,532.583168316832	0.340119822825338,0.876329135340793
ENSG00000272008	RP11-393I2.4	lncRNA_divergent	0.00803355	90,89,115	173.247547169811,308.176913425345,642.350282485875	54.4595150020551,16.3789560213728,14.5499383477189	671	108	7.31607
ENSG00000234426	RP11-459O1.2	lncRNA_intergenic	0.0176238	89,90,115	139.833861144945,339.639269406393,188.683704974271	0.909876762124303,0.970830747406686,0.646112243993263	15,671,14	394,458.929370899267,209.360367253252	0.596462452345066,0.574297366787836,0.289697668232999
CATG00000089225	CATG00000089225.1	lncRNA_sense_intronic	0.0420634
ENSG00000271860	RP11-436D23.1	lncRNA_intergenic	0.0448241	90,115,89	228.011029411765,209.662045060659,102.160409556314	0.124284336975047,0.0527294576725017,0.21420771019817	14671	323.405940594059,529.67848324515	0.304588011130759,0.518156022535674
ENSG00000228506	RP11-98I9.4	lncRNA_divergent	0.0433886	90,89,115	287.900282885431,149.291326908821,312	3.56350806451613,3.39969758064516,0.682963709677419	14671	186.050475059383,581.920722135008	4.24395161290323,3.21068548387097
ENSG00000219565	ZNF259P1	pseudogene	0.0443599	90,115,89	575.633776091081,546,314.573816155989	11.3995241185377,5.97014925373134,15.5310404499243	14671	5111000	8.26303266277309,8.26303266277309
CATG00000085289	CATG00000085289.1	lncRNA_intergenic	0.0478197
ENSG00000213149	CNN2P9	pseudogene	0.0362359	90,115,89	514.5,663.930348258706,312.958955223881	53.7074148296594,53.7074148296594,53.7074148296594
ENSG00000240050	RP1-93H18.1	lncRNA_divergent	0.0478607	89,90,115	158.954363490793,212.84985279686,462.410729253982	1.11792347281271,2.73618259118371,1.06780040277467	14671	790.865284974093,618.066856330014	0.690982322667263,1.25844707988364
ENSG00000232362	ATP5LP2	pseudogene	0.0478197
CATG00000085786	CATG00000085786.1	sense_overlap_RNA	0.0425374
ENSG00000227220	RP11-69I8.3	lncRNA_divergent	0.0432656	90,115,89	221.754458598726,556.886175496689,179.778086634237	1.02987962871855,0.79241693725606,0.943946997277707	671	257	0.282725
ENSG00000236166	RP3-523C21.2	lncRNA_divergent	0.0420022	90,115,89	215.5925,589.377167630058,179.301812450749	0.919389262846822,0.681661467739287,0.833360696109013	671	257	0.283041
CATG00000086041	CATG00000086041.1	lncRNA_intergenic	0.026892	89	44	1.45396
CATG00000086045	CATG00000086045.1	lncRNA_intergenic	0.0343531
CATG00000090176	CATG00000090176.1	lncRNA_intergenic	0.0361575	90,115,89	360249205	7.42262393864695,7.42262393864695,7.42262393864695
ENSG00000215878	MARCKSL1P2	pseudogene	0.0323676	90,115,89	567,571.666666666667,323	8.8961038961039,8.8961038961039,8.8961038961039	671	210.035	41.039
ENSG00000233452	STXBP5-AS1	lncRNA_intergenic	0.0163003	90,115,89	263.047931382442,476.848455905763,169.137807966843	1.62907680168332,0.860566806943713,2.37977818691916	14671	285.797056545313,415.344095940959	0.353706382605646,0.593985621602665
ENSG00000227681	RP11-307P5.1	lncRNA_intergenic	0.00627729	90,115,89	135.76834295136,197.318930794581,65.0787932044522	0.544864884289206,0.613366034210148,0.766763691246228	671,14	278.084899095337,161	0.322741483398017,0.108928058071008
ENSG00000271551	RP11-230C9.2	lncRNA_divergent	0.026892	90,115,89	242,392.333333333333,181.5	89.7694524495677,89.7694524495677,89.7694524495677	671	172	57.781
CATG00000086741	CATG00000086741.1	lncRNA_intergenic	0.0154867	90,89	98,73	48.900462962963,48.900462962963
CATG00000095152	CATG00000095152.1	lncRNA_intergenic	0.0478197
CATG00000095444	CATG00000095444.1	lncRNA_intergenic	0.0001692	115,90,89	257.289977392615,283.057298772169,125.381282495667	2.39777388287588,0.264893482463907,0.625553367182841	15,14,671	429.375626043406,245.559436913452,738.400538841491	0.649404622084093,0.693131922736389,0.804799161592252
CATG00000091684	CATG00000091684.1	uncertain_coding	0.0326054	115,90,89	206.309437019036,211.717267552182,87.9346195069668	1.13517763300061,0.242299964597538,0.428967489505699	14671	149.546421663443,484.727272727273	0.47540448461832,0.47540448461832
ENSG00000223561	AC003090.1	lncRNA_intergenic	0.00362524	115,89,90	299.19377404687,205.99708763569,536.4167404783	2.99955935119709,1.32089724489582,0.789670632505893	14,671,15	392.50593532542,870.736799017601,293	0.854369067852921,0.854369067852921,0.564450133243805
CATG00000095631	CATG00000095631.1	lncRNA_intergenic	0.0425374
CATG00000092090	CATG00000092090.1	lncRNA_intergenic	0.0028985	90,115,89	327249114	31.5175097276265,31.5175097276265,31.5175097276265
ENSG00000214765	SEPT7P2	pseudogene	0.0173306	115,89,90	328.334029227557,105.331179321486,208.634146341463	1.05877412081961,1.36822793483787,0.725006078557061	671,14	179.16835016835,128	2.6259366503835,0.941623748369842
ENSG00000160828	STAG3L2	pseudogene	0.000209231	115,90,89	544.963216424294,332.581128747795,173.465965688987	0.6014581114524,0.583450383564604,0.929713265521374	14671	109.724750277469,313.004439511654	0.463570366482988,0.463570366482988
ENSG00000123965	PMS2P5	pseudogene	0.0386101	90,115,89	447249103	0.331224537113709,0.331224537113709,0.331224537113709
ENSG00000127957	PMS2P3	pseudogene	0.0161846	89,90,115	259.936602870813,554.712306872669,689.681688804554	0.807901196389571,0.906956067956474,1.01857399640503	14671	140264	0.265273778001121,0.265273778001121
ENSG00000223705	NSUN5P1	pseudogene	0.0198732
CATG00000096149	CATG00000096149.1	lncRNA_intergenic	0.000513386
CATG00000096540	CATG00000096540.1	lncRNA_divergent	0.0343531	90	327	39.1787
ENSG00000235333	PVRIG2P	pseudogene	0.0135542	90,89,115	390.924926359366,209.46212647672,454.300576131687	3.05250572299258,3.14728139626438,1.47631337211845	671,14	371.399509803922,157.121135646688	1.48724902672674,1.15553417027543
ENSG00000272752	STAG3L5P-PVRIG2P-PILRB	lncRNA_intergenic	0.018472	90,89,115	317.820345089117,183.491772688719,334.135849798486	4.14551757069841,3.47523123994128,1.99906855549464	671,14	325.400241351569,157.121135646688	1.46555129134759,0.934392114555884
CATG00000093323	CATG00000093323.1	lncRNA_sense_intronic	0.0473844	90,115,89	381.5,592.5,333.5	89.5384615384615,89.5384615384615,89.5384615384615
ENSG00000242154	RP4-778K6.3	lncRNA_antisense	0.0116	90,115,89	1.20234e+08	27.4036425243541,27.4036425243541,37.14527742482
CATG00000096757	CATG00000096757.1	lncRNA_intergenic	0.0478197	89	139	8.66808
ENSG00000199043	MIR335	small_RNA	0.0478197
ENSG00000232053	AC009784.3	lncRNA_intergenic	0.00710053	89,90,115	111.58960292581,158.773684210526,392.619783616692	0.812069887226658,0.2821454937334,0.137254236425195	14671	361.957223001402,904.824684431977	0.302510882754758,0.302510882754758
ENSG00000213188	YBX1P4	pseudogene	0.0402415
ENSG00000249188	ENPP7P1	pseudogene	0.000137087				14671	93300	0.32832589175152,0.32832589175152
ENSG00000253893	FAM85B	lncRNA_antisense	0.000199392	90,89	229120	0.677652208683208,0.677652208683208	14671	93300	0.325497541230858,0.325497541230858
CATG00000097967	CATG00000097967.1	lncRNA_divergent	0.0478197	90,115,89	327,556.666666666667,161	69.5652173913043,69.5652173913043,69.5652173913043
CATG00000101671	CATG00000101671.1	lncRNA_intergenic	0.0478197
CATG00000098072	CATG00000098072.1	lncRNA_divergent	0.0292278	90,115,89	240468103	47.6324425691514,47.6324425691514,47.6324425691514	14671	224.970149253731,592.114427860696	37.6933895921238,37.6933895921238
ENSG00000254061	RP11-359B20.1	pseudogene	0.0122618
ENSG00000253161	RP11-150O12.1	lncRNA_intergenic	0.02344	115,90,89	306.021097046414,198.012422360248,70.4153826064246	2.6185755587338,2.17416657970819,2.35033422747111
CATG00000098612	CATG00000098612.1	lncRNA_sense_intronic	0.0362359	115,89	218,29	2.67412935323383,2.67412935323383
CATG00000098739	CATG00000098739.1	lncRNA_sense_intronic	0.0239185
CATG00000102464	CATG00000102464.1	lncRNA_divergent	0.0242669	90,115,89	687,499.666666666667,382	82.779827798278,82.779827798278,82.779827798278
CATG00000098934	CATG00000098934.1	lncRNA_intergenic	1.33244e-05	90,115,89	371.113694166269,474.73630333306,153.417416155333	2.15005805771937,3.12999033652971,3.04950413837474	671,14	690.079471544716,421.737594617325	1.26112132140907,0.914312958021578
CATG00000102488	CATG00000102488.1	uncertain_coding	0.000170627	115,89,90	621.544238683128,148.642541436464,465.08988764045	8.63041065482797,8.03551609322974,3.16093229744728
ENSG00000254325	RP11-318K15.2	lncRNA_sense_intronic	0.00818494	90,115,89	394.730769230769,400.70246659815,114.052213053263	1.91365395701227,3.00481759038129,3.43047434736062	671,14	738.884347275032,519.929900475984	1.62439265420407,1.18947130033764
ENSG00000236814	RP11-446E9.1	pseudogene	0.0425374
CATG00000098999	CATG00000098999.1	lncRNA_intergenic	0.00147848	115	163.228	0.415424	14671	76321	0.323775325465568,0.323775325465568
CATG00000099014	CATG00000099014.1	lncRNA_intergenic	0.0363006	115	176.667	0.280038
ENSG00000253554	RP11-32K4.1	lncRNA_intergenic	0.00127339	115,89,90	272.092857142857,145.877192982456,98	0.142840901471844,0.0913890257375984,0.0137010660595442	14,671,15	194.875816993464,243.8171875,425.482007575758	0.133804028113422,0.186567708044858,0.307836718274015
ENSG00000254266	RP11-594N15.2	lncRNA_divergent	0.0086519	115,90,89	246.038383382253,146.541806020067,87.5903788086742	0.888454702651523,0.359875307418567,1.46156716268209	14671	423.597953216374,707.415498999142	0.548839933721961,0.701496070257931
ENSG00000207359	RNU6-925P	small_RNA	0.0336493	115,89,90	377.266295707472,210.648093841642,549.976082004556	7.4367462757153,10.0792149444313,5.19035232915583
ENSG00000253901	RP11-122C21.1	lncRNA_intergenic	0.0235598	90,115,89	160.091546391753,261.079649890591,111.716140586523	0.664953782284535,0.626564697946459,1.2248859981299
ENSG00000246662	LINC00535	lncRNA_divergent	0.00345402	89,90,115	173.976423188838,279.688376753507,333.972419928826	2.7478734374968,1.84148319149416,1.3826500382361	14671	258.268118811881,570.93593220339	0.517673687210282,0.60480688208726
ENSG00000253773	KB-1047C11.2	lncRNA_divergent	0.00378987	90,115,89	250.25525625328,312.138790322581,173.055275523281	2.10319526017706,1.71066257824442,2.15304359982268	14671	302.35889212828,541.079111295681	0.630921789610576,0.885865696432809
CATG00000103306	CATG00000103306.1	lncRNA_intergenic	0.000120824	115,89,90	208.032890575585,135.182010902483,263.969582213535	1.59264542333543,2.3284254468675,1.64925938462034	14671	305.517561298873,638.873501997338	0.304023016295151,0.453919056138485
ENSG00000253666	KB-1615E4.2	lncRNA_intergenic	0.00754067	90,115,89	299.838796058269,465.140136054422,136.615762124711	9.42335449617958,4.45126320995629,12.2374410788005	671	200.895	1.17792
ENSG00000260368	RP11-521I2.3	lncRNA_intergenic	0.0120278	115	203	64.88	14	93	31.36
CATG00000103390	CATG00000103390.1	lncRNA_intergenic	0.0134501	90,89,115	276.75,102.262813522356,514	4.28798305982001,4.04535027351332,0.154402682195165
ENSG00000202360	RN7SKP249	lncRNA_intergenic	0.0216251
CATG00000100023	CATG00000100023.1	lncRNA_divergent	0.0296022	90,115,89	1000,529.553784860558,436.159362549801	0.979623824451411,2.45885579937304,2.45885579937304
CATG00000100041	CATG00000100041.1	uncertain_coding	0.0136704	90,115,89	345.794175136826,506.302399491499,211.626018696069	9.6047460512153,7.87629227264763,10.4433152269143	671,14	235.768035516093,175.138914443422	2.25537560389497,1.36048461788781
CATG00000103484	CATG00000103484.1	lncRNA_intergenic	0.0426903	89	88	7.09721
ENSG00000247081	RP11-318M2.2	lncRNA_divergent	1.0787e-05	90,89,115	211.35674676525,166.986496090974,278.76318497556	2.98055203570051,2.90686463555727,2.67684976034378	14671	118.775058275058,420.34024577573	0.590876535728059,0.896644812957964
ENSG00000251003	RP11-152P17.2	lncRNA_intergenic	0.0317116	90,89,115	157.506195786865,167.674648422653,247.736711990111	1.15183283437229,0.938807988610128,0.577343719335305	14671	328.487238979118,694.92343387471	1.2303344525761,1.2303344525761
ENSG00000253582	RP11-649G15.2	lncRNA_divergent	0.00145448	90,115,89	402.439759036144,468.79711438346,251.74636627907	2.28314138248047,1.62223203492034,2.49017322629449	14671	323.142330723169,680.128512206356	1.57155990531551,1.57155990531551
CATG00000100233	CATG00000100233.1	lncRNA_divergent	0.00515829	90,115,89	252.097260273973,366.42996742671,145.314439655172	0.547139435112261,0.322137711248287,0.695541638060518	14671	227.224366706876,548.395893487328	0.372804321951834,0.467242087464361
CATG00000103812	CATG00000103812.1	lncRNA_sense_intronic	0.030347
ENSG00000253819	RP11-973F15.1	lncRNA_intergenic	9.45924e-05	89,90,115	155.427261545343,270.503926568078,314.569779286927	2.8340722477682,3.1072434741549,1.86656441231742	14671	327.083217753121,650.586732103571	1.59941436145434,1.87258558784103
ENSG00000255364	RP11-94A24.1	lncRNA_intergenic	0.000276951	89,90,115	147.612566261303,242.343684051854,255.361633372503	2.38260630532576,2.4643296273045,1.26448267279839	14671	293.863350642252,608.295509842955	1.35920743236467,1.6794142666632
ENSG00000255325	RP11-96B2.1	lncRNA_intergenic	2.79266e-06	90,89,115	235.859743762643,143.025088273555,268.510851419032	3.18845876826161,2.8922954538125,1.28785354159724	14671	266.232142857143,516.412889131622	1.50500413876138,1.96833041290864
ENSG00000253336	RP11-468O2.1	pseudogene	0.0140897	89	51	16.6843
CATG00000100699	CATG00000100699.1	lncRNA_intergenic	0.00114568	90,115,89	397.032961931291,335.949248120301,208.01778282255	4.31758503878611,1.06636733548478,5.29776102948546	14671	222.869047619048,490.027210884354	1.1786165286937,1.1786165286937
CATG00000103960	CATG00000103960.1	lncRNA_intergenic	0.0212681	115,90,89	249,361.38947368421,141.949416342413	0.624406631125393,2.42824800993208,1.87687139414299
ENSG00000253111	RP11-136O12.2	lncRNA_intergenic	0.00172985	89,90,115	157.192690326678,473.676386080664,211.684622005451	8.20828531219052,5.44226748597011,4.03725089333804	15,14,671	226,184.617149758454,525.446531791908	0.29247047785622,0.479535753791981,0.801542854164374
ENSG00000253438	PCAT1	lncRNA_intergenic	0.0372806	90,89,115	196.92636072572,168.264347826087,306.010587102984	1.08133060211765,1.9907100199071,0.299760537780214	14671	265.059993684875,440.433533312283	0.913707048267505,0.913707048267505
ENSG00000249859	PVT1	lncRNA_intergenic	0.00301365	90,115,89	371.574259090865,352.474865867859,229.244476192822	8.65976919813753,7.7803546616337,10.3124182375639	671,14	335.655212807497,155.531076581576	0.650543220100033,0.457742632807598
ENSG00000254275	RP11-89M16.1	lncRNA_intergenic	0.0117603	115,90,89	249.008685800604,165.582853025937,126.138203356367	1.13875820310148,1.79070587526985,1.7425408757429	671	201	0.139765
CATG00000104122	CATG00000104122.1	lncRNA_intergenic	0.0227425	90,115,89	212.156557998484,420.519171779142,160.531761624099	12.0456621004566,5.95433789954338,13.9452054794521
CATG00000104126	CATG00000104126.1	lncRNA_sense_intronic	0.0372673	115,90,89	261.932531071217,237.588250790306,146.336695219674	2.3980622483785,1.79582645390507,1.71209060502699	14671	426.754122938531,836.566716641679	0.631093911883395,0.631093911883395
CATG00000104190	CATG00000104190.1	lncRNA_intergenic	0.0242669	89	37	49.1736
ENSG00000251218	RP11-1057B8.2	lncRNA_intergenic	0.0151781	115,90,89	254.795879120879,216.268383404864,193.216894135006	1.78362009545308,1.14171286329826,0.885603311130641	14671	464.373659117998,838.495232419547	0.548152842522025,0.548152842522025
ENSG00000253716	RP13-582O9.5	lncRNA_divergent	0.00050554	90,89,115	273.518810148731,289.040097205346,1000	75.3957783641162,54.2875989445911,5.73878627968338	14671	5711000	6.06860158311346,6.06860158311346
CATG00000104450	CATG00000104450.1	lncRNA_sense_intronic	0.0374541
CATG00000101363	CATG00000101363.1	lncRNA_divergent	0.0260484	90,115,89	1000,636.29079497908,222.966527196653	1.85544170589864,13.2373303793962,13.2373303793962
ENSG00000228166	MTND1P11	pseudogene	0.0161225
CATG00000104629	CATG00000104629.1	lncRNA_sense_intronic	0.011718
CATG00000104883	CATG00000104883.1	lncRNA_antisense	0.00270269
CATG00000107960	CATG00000107960.1	lncRNA_divergent	0.0121117	89,90,115	154.553516819572,485,561	97.3214285714286,81.25,81.25
ENSG00000234840	RP11-399D6.2	lncRNA_intergenic	0.0015521	89,90,115	98.1060886125581,375.077158603797,195.979036574487	0.898081145728795,0.246440348004557,0.338346148332038	14671	244.07840385001,598.342274272762	0.752601356704672,0.798931538478951
CATG00000105114	CATG00000105114.1	lncRNA_intergenic	0.0232675	89,90	173.867256637168,131	0.252427943549963,0.154137416857942	14671	283.122184300342,558.849146757679	0.818156940930745,0.818156940930745
CATG00000108270	CATG00000108270.1	lncRNA_antisense	0.0473844
CATG00000105380	CATG00000105380.1	uncertain_coding	0.0198732	90,115,89	273296176	16.2154989384289,16.2154989384289,16.2154989384289
ENSG00000215142	RP11-292B8.1	pseudogene	0.00143816				671	117	0.101021
ENSG00000204794	PGM5P1	pseudogene	0.037951	89	73	0.63543
ENSG00000227558	PGM5P2	pseudogene	0.046453
CATG00000105473	CATG00000105473.1	lncRNA_intergenic	0.00977177
CATG00000108638	CATG00000108638.1	lncRNA_intergenic	0.0473844
ENSG00000228216	RP11-367F23.1	lncRNA_intergenic	0.0419447	90,89,115	259.279376824384,176.676374779152,317.327222043529	5.70407428345737,7.0132505208051,3.61156071154755	14671	249.02756141402,541.947568710359	0.646262981405902,0.915765099475709
CATG00000109127	CATG00000109127.1	lncRNA_divergent	0.0404658	90,89,115	327.029239766082,147.643274853801,1000	18.0379746835443,18.0379746835443,0.843881856540084
CATG00000106306	CATG00000106306.1	sense_overlap_RNA	0.0121117
CATG00000109251	CATG00000109251.1	lncRNA_divergent	0.0346464	90,115,89	627421231	49.2778249787596,49.2778249787596,49.2778249787596
CATG00000106616	CATG00000106616.1	lncRNA_intergenic	0.0478197
CATG00000109479	CATG00000109479.1	lncRNA_divergent	0.026892	90,115,89	406,633.2,304.5	72.841726618705,72.841726618705,72.841726618705
CATG00000109829	CATG00000109829.1	lncRNA_sense_intronic	0.0323676	90,115,89	240265169	11.0024449877751,11.0024449877751,11.0024449877751
CATG00000107111	CATG00000107111.1	lncRNA_divergent	0.000513386	90,115,89	338.907960199005,691.860696517413,214.764510779436	69.3103448275863,69.3103448275863,69.3103448275863
CATG00000109839	CATG00000109839.1	sense_overlap_RNA	0.017082
ENSG00000261334	RP11-65J3.14	lncRNA_intergenic	0.0473844	115,90,89	689.009593679458,548,261.2	45.4358974358974,33.5384615384615,33.5384615384615	671	283	26.7179
ENSG00000235138	RP11-374P20.4	lncRNA_divergent	0.0474552	90,115,89	289,503.525768245839,185.552651905252	31.9744380784487,68.8408990744823,42.7941824592332
CATG00000110129	CATG00000110129.1	lncRNA_sense_intronic	0.0478197
CATG00000103252	CATG00000103252.1	lncRNA_intergenic	0.012229	90,115,89	303.772241992883,550.141762452107,573.414590747331	20.1650520272695,28.0947255113025,20.1650520272695
CATG00000117120	CATG00000117120.1	lncRNA_intergenic	0.00765965
ENSG00000272853	RP11-398C13.6	lncRNA_divergent	0.034639	115,90,89	632.618435155413,399.79794520548,227	7.07837038160989,8.8612396631515,2.81465746149761
CATG00000117436	CATG00000117436.1	lncRNA_intergenic	6.39576e-05	90,115,89	148.469933184855,206.276532137519,83.186844613918	0.231349685823005,0.172352939661014,0.27025147041017	14671	266917	0.114901959774009,0.114901959774009
CATG00000117550	CATG00000117550.1	lncRNA_divergent	0.0346464	90,115,89	458522290	72.7975270479134,72.7975270479134,72.7975270479134	14671	119351	73.5703245749614,73.5703245749614
CATG00000117607	CATG00000117607.1	lncRNA_antisense	0.0122618	90,89	229271	36.4729458917836,36.4729458917836	671	326	19.8397
ENSG00000165874	FAM35BP	pseudogene	0.00256448
ENSG00000228566	RP11-170M17.1	lncRNA_intergenic	0.0200318	90,115,89	233.769677419355,325.295529154291,186.65737704918	0.728292422093855,1.20229332235726,0.831193093344535	14671	341.533532041729,537.856334529395	0.567504249938682,0.680929921353816
CATG00000115537	CATG00000115537.1	lncRNA_divergent	0.0187257	90,115,89	367.546707503829,1000,377.217457886677	14.6642712777903,1.72917134516057,14.6642712777903	14671	116254	9.6788681787559,9.6788681787559
CATG00000000130	CATG00000000130.1	lncRNA_sense_intronic	0.0216251
ENSG00000272630	RP11-344N10.5	lncRNA_intergenic	0.0154867
CATG00000000161	CATG00000000161.1	lncRNA_intergenic	0.0226788	90,115,89	480826389	49.1803278688525,49.1803278688525,49.1803278688525
CATG00000115714	CATG00000115714.1	lncRNA_sense_intronic	0.00596425
CATG00000116057	CATG00000116057.1	lncRNA_divergent	0.0470649	115,90,89	553.5,545,213	25.9735046166198,25.9735046166198,25.9735046166198	14671	181687	11.8827780008029,11.8827780008029
CATG00000000566	CATG00000000566.1	lncRNA_intergenic	0.0239185	115,89	187,88	34.8165495706479,34.8165495706479
ENSG00000227560	RP11-139K1.2	pseudogene	0.0478197
CATG00000000975	CATG00000000975.1	lncRNA_antisense	0.0346464	90	109	16.0297
CATG00000001046	CATG00000001046.1	sense_overlap_RNA	0.00571502
ENSG00000199038	MIR210	small_RNA	0.026892	90,115,89	414920382	3.95136778115502,3.95136778115502,3.95136778115502
ENSG00000230980	RPL36AP39	pseudogene	0.0226788
CATG00000004641	CATG00000004641.1	lncRNA_sense_intronic	0.0226788
CATG00000004765	CATG00000004765.1	lncRNA_antisense	0.00596425
CATG00000001638	CATG00000001638.1	lncRNA_intergenic	0.0473844	90,115,89	4.03561e+08	0.927643784786642,0.927643784786642,41.3729128014842	14671	5771000	0.463821892393321,0.463821892393321
ENSG00000254560	RP11-1L12.3	lncRNA_intergenic	0.00277593	89,90,115	176.520678369533,234.703133903134,271.656993615786	1.79569375434097,0.937650264465459,1.84110701501309	14671	245.643622200584,657.924050632911	1.09739808730032,1.09739808730032
ENSG00000249867	RP11-115J23.1	lncRNA_intergenic	0.00593699	115,89,90	236.080935251799,93.3744055339386,155.086882453152	0.520851629886204,0.270847531458361,0.0687364898253602	671,14	755.765752128666,438.487145682268	0.618862604304989,0.532912717538695
CATG00000001975	CATG00000001975.1	lncRNA_divergent	0.00190889	90,115,89	436,332.908574380165,88.5996978851964	2.30976902309769,9.67903209679032,13.2386761323868	14	96	4.80952
CATG00000002025	CATG00000002025.1	short_ncRNA	0.0121117	89	51	56.5217
CATG00000005507	CATG00000005507.1	sense_overlap_RNA	0.00603492
ENSG00000254477	AP000640.10	lncRNA_divergent	0.0326506	115,90,89	849.732695139912,415.639566395664,264.084010840108	48.3962936564505,39.4511760513186,39.4511760513186	14671	540719	20.1710620099786,30.0427655024946
CATG00000002575	CATG00000002575.1	lncRNA_divergent	0.029759	90,115,89	855.12987012987,1000,777.004329004329	13.2568149210904,13.2568149210904,13.2568149210904
CATG00000005860	CATG00000005860.1	lncRNA_intergenic	0.00765965	90,115,89	200.587628865979,810.5,440	50.2590673575129,7.85837651122625,7.85837651122625
ENSG00000260233	SSSCA1-AS1	lncRNA_divergent	0.026892	90,115,89	1000786781	97.8125,97.8125,97.8125	14671	283488	47.96875,47.96875
CATG00000005904	CATG00000005904.1	lncRNA_divergent	0.00474919	90,115,89	10001000851	0.350421804023361,0.350421804023361,0.350421804023361
CATG00000002693	CATG00000002693.1	lncRNA_divergent	0.0290818	90,115,89	772.195620437956,649.734306569343,529.94598540146	9.1443065011347,9.1443065011347,9.1443065011347	14671	3771000	8.07635829662261,8.07635829662261
CATG00000005974	CATG00000005974.1	lncRNA_divergent	0.017082	90,115,89	9251000786	36.5666434054431,36.5666434054431,36.5666434054431
CATG00000006007	CATG00000006007.1	lncRNA_antisense	0.019099	90,89	138.877237851662,154	2.80156199620248,0.773832981048257
ENSG00000255319	ENPP7P8	pseudogene	0.000168133	90,115,89	282.91935483871,352.770392749245,95.9002557544757	0.602335152703443,0.584671365234133,1.03598113507498	14671	124.09841827768,219.805036555646	0.502534753501846,1.08720611873598
CATG00000006051	CATG00000006051.1	lncRNA_divergent	0.0175332	89,90,115	287.684338521401,479.220162224797,621.856315179606	2.38744963247675,1.00212501596665,1.00212501596665	671	108.452	1.1914
ENSG00000228915	OR7E128P	pseudogene	0.0300153	90,89	327110	2.14481214232396,2.14481214232396
ENSG00000227615	RP11-864N7.2	pseudogene	0.00603492
CATG00000006515	CATG00000006515.1	short_ncRNA	0.0226788	90,115,89	185717154	100100100
ENSG00000213368	ST13P11	pseudogene	0.026892
CATG00000006874	CATG00000006874.1	lncRNA_divergent	0.0161225	90,115,89	218,691.098976109215,243.559726962457	27.838519764508,49.2851135407906,49.2851135407906	14671	4911000	47.6030277544155,47.6030277544155
CATG00000006977	CATG00000006977.1	lncRNA_divergent	0.0473844
CATG00000004068	CATG00000004068.1	sense_overlap_RNA	0.00596425
ENSG00000239002	SCARNA10	lncRNA_sense_intronic	0.0216251
CATG00000008137	CATG00000008137.1	lncRNA_antisense	0.0412989
CATG00000011504	CATG00000011504.1	lncRNA_intergenic	0.0404658
CATG00000011656	CATG00000011656.1	sense_overlap_RNA	0.0216251	89	22	9.29791
CATG00000011917	CATG00000011917.1	lncRNA_intergenic	0.0226788	90,89	87117	18.2965299684543,18.2965299684543
CATG00000008994	CATG00000008994.1	lncRNA_intergenic	0.0116	90,115,89	571.158838599488,372.168126094571,189.670794192997	61.0213652944242,89.265242313705,61.0213652944242	14671	3081000	15.7894736842105,15.7894736842105
CATG00000009038	CATG00000009038.1	lncRNA_divergent	0.0470649	90,115,89	216.998355263158,796,159.453125	34.2149690489589,0.956668542487338,34.2149690489589	14671	7641000	1.68823860438942,1.68823860438942
CATG00000009109	CATG00000009109.1	lncRNA_divergent	0.0193608	90,115,89	449.040471637986,435.132356065435,266.475847893114	25.1321480057665,25.1321480057665,15.5854557103956	14671	462.489642184558,1000	8.50552618933205,8.50552618933205
CATG00000009143	CATG00000009143.1	lncRNA_divergent	0.0226788	90,115,89	53410001000	17.3252279635258,17.3252279635258,17.3252279635258	14671	154655	41.9452887537994,41.9452887537994
ENSG00000257953	RP11-620J15.1	lncRNA_antisense	0.0307117	115	468	2.28117
CATG00000009577	CATG00000009577.1	lncRNA_intergenic	0.0491691
ENSG00000257839	RP11-290L1.2	lncRNA_divergent	0.0427977	90,89,115	325.339576719577,187.708655018285,422.455702792239	12.746327843645,19.9166430623558,17.1003115769028	14671	289.721271393643,1000	3.30999878606401,3.30999878606401
CATG00000009606	CATG00000009606.1	lncRNA_divergent	0.0166153	90,115,89	369.432692307692,953.355769230769,210.230769230769	25.9351620947631,25.9351620947631,25.9351620947631
CATG00000012845	CATG00000012845.1	lncRNA_intergenic	0.00572002
ENSG00000258136	RP11-864J10.4	lncRNA_antisense	0.0343	90,115,89	262530205	1.00966886283905,1.00966886283905,1.00966886283905
CATG00000013586	CATG00000013586.1	lncRNA_divergent	0.0473844	90,115,89	1000,988.666666666667,484	23.5294117647059,23.5294117647059,23.5294117647059	671	206	7.48663
CATG00000013691	CATG00000013691.1	sense_overlap_RNA	0.0122618
ENSG00000265345	MIR5188	small_RNA	0.0254571	115,90,89	331.365577889447,353.129635816906,197.057751937985	18.9659280438408,23.7709475021841,30.7362401715511	14671	178793	3.42307997776189,3.42307997776189
CATG00000013755	CATG00000013755.1	lncRNA_intergenic	0.0218499	90,89,115	119.27868852459,99.0020120724346,159.81195516812	0.322634673530734,0.438113204220696,0.707856947664424
CATG00000013834	CATG00000013834.1	lncRNA_divergent	0.0425374	115,90,89	628.896955503512,1000,896	27.214786488209,13.7667304015296,13.7667304015296
ENSG00000232888	RPS11P5	pseudogene	0.00571502
ENSG00000246394	RP11-386I8.6	lncRNA_divergent	8.04664e-08	90,115,89	7301000580	0.568622383044714,0.568622383044714,0.568622383044714
CATG00000016656	CATG00000016656.1	lncRNA_intergenic	0.0100226	90,115,89	473.682119205298,546,286	48.0891719745223,41.0828025477707,41.0828025477707
CATG00000016918	CATG00000016918.1	sense_overlap_RNA	0.0216251
CATG00000016944	CATG00000016944.1	lncRNA_intergenic	0.00571502
ENSG00000266325	MIR3665	small_RNA	0.0226788	90,89	262213	100100	15	690	100
CATG00000017909	CATG00000017909.1	lncRNA_divergent	0.0244591	115,90,89	614.02748091603,310.548611111111,229.99625	15.064397424103,3.31186752529899,18.3992640294388	14671	3091000	1.37994480220791,1.37994480220791
ENSG00000225210	AL589743.1	lncRNA_intergenic	0.0356021
ENSG00000258458	CTD-2555K7.2	lncRNA_divergent	0.0158979	89,90,115	101.690789473684,170.17816091954,623	0.941234751377794,0.538733048485975,0.0712118397423989	671	267	1.08985
ENSG00000215256	DHRS4-AS1	lncRNA_divergent	0.00415643	90,89,115	488.141907381935,262.71687971157,428.567183744811	3.6816961798815,4.29193605563902,3.86316446935296	14671	461.252885624344,614.884079236977	1.60873748712841,2.30084910278701
ENSG00000225766	RP11-468E2.9	pseudogene	0.0378872	115,90,89	487.401828681424,423.054847645429,236.407502496078	3.30986588512631,2.87502787423146,3.72240451084705	14671	430.891275167785,750.371140939597	2.37329170781434,2.37329170781434
CATG00000020511	CATG00000020511.1	lncRNA_divergent	0.0426456	90,115,89	791.043590850237,353.59016566424,427.335009140768	57.9105223694076,78.9552611847038,54.6863284178955	14671	4531000	11.197200699825,11.197200699825
ENSG00000258655	ARHGAP5-AS1	lncRNA_divergent	0.0326506	90,115,89	585.949940405244,568.104886769964,222.933253873659	20.2559150169001,20.2559150169001,20.2559150169001	14671	376893	10.3331723804925,10.3331723804925
CATG00000020751	CATG00000020751.1	lncRNA_divergent	0.00225817	90,115,89	6.11617e+08	98.8262910798122,98.8262910798122,98.8262910798122
ENSG00000258568	RHOQP1	pseudogene	0.0239185	90,115,89	287.763108614232,394.582771535581,152.560049937578	84.0680100755667,84.0680100755667,84.0680100755667
ENSG00000266037	RN7SL3	lncRNA_intergenic	0.0226788	90,115,89	414655220	41.9558359621451,41.9558359621451,41.9558359621451	14671	4481000	52.3659305993691,52.3659305993691
CATG00000019375	CATG00000019375.1	lncRNA_sense_intronic	0.0494304
ENSG00000176043	RP1-146I3.1	pseudogene	0.00596425
CATG00000021605	CATG00000021605.1	lncRNA_antisense	0.0279069	90,115,89	268.144205249189,464.670004885198,180.916835699797	14.3534391534392,17.3291005291005,14.6074074074074	671	165.831	2.9545
CATG00000021961	CATG00000021961.1	lncRNA_divergent	0.0012411	115,89,90	976.46017699115,393.247787610619,1000	38.0471380471381,38.0471380471381,36.3636363636364
CATG00000022217	CATG00000022217.1	short_ncRNA	0.0226788
CATG00000022293	CATG00000022293.1	lncRNA_divergent	0.0040459	90,89,115	249.617297781761,177.44123592261,157.86814556331	1.46613404466403,1.13762540817198,1.31797664960612	671	176.481	0.248353
ENSG00000261621	RP11-580I1.2	lncRNA_intergenic	0.0185917	115	228.574	0.172597
ENSG00000259644	RP11-680F8.4	sense_overlap_RNA	0.0346464
ENSG00000225930	AC026150.5	lncRNA_intergenic	0.000182998
CATG00000024680	CATG00000024680.1	lncRNA_divergent	0.0473844	90,115,89	343.862533692722,1000,477	20.9014084507043,5.46478873239437,5.46478873239437
CATG00000022736	CATG00000022736.1	lncRNA_sense_intronic	0.0197341	115,89	218198	1.52077750153369,1.52077750153369
CATG00000025601	CATG00000025601.1	lncRNA_divergent	0.00140744	89	117	44.7863
CATG00000024272	CATG00000024272.1	short_ncRNA	0.0226788
CATG00000024312	CATG00000024312.1	lncRNA_divergent	0.0154867	90,115,89	246.216112531969,409.6735340729,224.743264659271	33.3191308052833,26.8853855986365,26.8853855986365	671	252	15.6796
CATG00000024325	CATG00000024325.1	lncRNA_intergenic	0.0286946				671	225	0.454112
ENSG00000236829	Z97634.3	pseudogene	0.0201938	90,115,89	469.829486062718,548.960848287113,207.232964680699	12.2866163643174,19.682131963397,14.9997324343126	671,14	452.845629965948,770	4.71450741156954,1.96393214534168
CATG00000028529	CATG00000028529.1	lncRNA_intergenic	0.0346464	90	109	48.2566
CATG00000028531	CATG00000028531.1	lncRNA_divergent	0.0010801	90,115,89	559.07810320781,835.386331938633,357.909809390981	68.1558935361217,68.1558935361217,68.1558935361217	14671	90286	36.0266159695817,36.0266159695817
ENSG00000262686	AC005356.1	lncRNA_antisense	0.040065	90,115,89	414,634.854598893499,224.266554903604	3.21445113478462,26.7901806391848,11.0514126910607	14671	130747	4.90041685965725,4.90041685965725
ENSG00000256599	AC020663.1	pseudogene	0.0326506	115	218	22.2857
ENSG00000260411	RP11-420N3.2	lncRNA_sense_intronic	5.58231e-06	90,115,89	187.008297711843,267.269034406215,154.331036642656	0.45599640431299,0.516536032544637,0.366104229059939	671,14	450.449632235369,218.645188284519	0.358536775530983,0.274033544457643
ENSG00000260071	RP11-418I22.2	lncRNA_sense_intronic	0.040109	115,90,89	225.096604688763,197.566466083151,109.162281624921	0.569142536388084,0.841061080450621,1.09296531543241	671,14	318.196937473415,147.141298701299	0.540846444239445,0.442845344602693
ENSG00000250251	PKD1P6	pseudogene	0.000495781	90,115,89	504.85903814262,453.203595505618,243.907616361072	1.18347453468974,1.45562788263387,0.927676556213405	14671	344960	0.281312354846096,0.281312354846096
CATG00000026752	CATG00000026752.1	lncRNA_intergenic	4.31807e-05	89,90,115	236.083879423329,431.789900811542,857	0.637410925373632,0.463229827155543,0.157055378729021	671,14	351.786216596343,144	0.296985037968974,0.164573987285198
ENSG00000189149	CRYM-AS1	lncRNA_intergenic	0.0229717	90,115,89	336.313442622951,742.781426953567,240.950143266476	1.50907921428925,0.873781604076988,1.72678244520311	14671	599183	0.0484884468853595,0.7560239473554
ENSG00000248124	RRN3P1	pseudogene	0.00332362	115,89,90	209.469879518072,103,98	1.56544700113165,0.890230101848359,0.675216899283289	14671	201569	2.33496793662769,2.33496793662769
CATG00000027047	CATG00000027047.1	sense_overlap_RNA	0.026892
ENSG00000260517	RP11-426C22.5	lncRNA_intergenic	3.6547e-05	115,90,89	274.927512690355,208.309090909091,207.616875712657	4.83411857086768,4.21083627797409,4.30408323517864	671	133	0.461327
ENSG00000198106	SNX29P2	lncRNA_intergenic	0.00022731	89,90,115	301.696580852775,371.229130966952,506.213680461746	3.45348766135261,3.40486655590316,2.26240949528514	671,14	291.878589263421,233	0.890182982057424,0.175035979618033
CATG00000029035	CATG00000029035.1	lncRNA_divergent	0.00151423	90,115,89	484.74855907781,491.960014409222,385	57.6172685761727,57.6172685761727,12.3287671232877	671	267	19.0951
ENSG00000183604	RP11-347C12.2	pseudogene	0.00092089	90,115,89	287.8,367.8,167.4	0.563303881581006,0.563303881581006,0.563303881581006
ENSG00000261840	RP11-146F11.1	lncRNA_divergent	0.0283054	90,115,89	926.320557491289,993.590592334495,571.325203252032	32.2834645669291,32.2834645669291,32.2834645669291
CATG00000027101	CATG00000027101.1	lncRNA_sense_intronic	0.0478197
CATG00000029055	CATG00000029055.1	lncRNA_antisense	0.0100226	90,115,89	294.497616777884,953.487889273356,761.910034602076	58.767507002801,32.3809523809523,32.3809523809523
ENSG00000255986	MT1JP	pseudogene	0.0292278	90,89	229139	1.01818181818182,1.01818181818182
CATG00000029367	CATG00000029367.1	lncRNA_divergent	0.00842856	90,115,89	460.666666666667,510,212.666666666667	28.0096308186196,28.0096308186196,28.0096308186196	671	121	38.764
CATG00000029691	CATG00000029691.1	lncRNA_divergent	0.011718
CATG00000029692	CATG00000029692.1	short_ncRNA	0.00307969
ENSG00000260798	RP11-354M1.2	lncRNA_divergent	0.0137567
ENSG00000260459	FTLP14	pseudogene	0.0223124
ENSG00000196696	PDXDC2P	lncRNA_intergenic	0.000660072	115,89,90	528.644395604396,326.783524904215,586.03888098625	2.52194927279177,3.47197587797091,2.33793011706279	14671	91158	0.477784675416815,0.477784675416815
CATG00000030623	CATG00000030623.1	lncRNA_divergent	0.0226788	90,115,89	209.45306122449,1000,330	79.2880258899677,10.3559870550162,10.3559870550162	671	158	58.5761
ENSG00000234324	RPL9P2	pseudogene	0.0473844
CATG00000030819	CATG00000030819.1	sense_overlap_RNA	0.0343531
ENSG00000215030	RPL13P12	pseudogene	0.0470649	90	120	54.8473
ENSG00000154874	CCDC144B	pseudogene	0.0184344	89,90,115	163.57712305026,291.858632676709,633.962816455696	1.00756987069229,0.753494626002986,0.55180602970323	14671	289.716701902748,815.803382663848	0.41298141147093,0.41298141147093
ENSG00000264940	SNORD3C	lncRNA_intergenic	0.0471777	115,89,90	234,37.4762443438914,120	0.148975500939872,0.68949917712485,0.021059364007207	671	102	0.386088
ENSG00000265840	AC010761.10	lncRNA_antisense	0.0120278				14671	10001000	10.718954248366,10.718954248366
CATG00000033295	CATG00000033295.1	sense_overlap_RNA	0.0100226
ENSG00000263719	MIR4523	small_RNA	0.0216251	90,115,89	282.637168141593,349.620452310717,411	92.1195652173913,92.1195652173913,14.945652173913
CATG00000033335	CATG00000033335.1	lncRNA_intergenic	0.0415599	89,90,115	115.230769230769,179.512953367876,546	1.66793632973818,1.54765245980514,0.954252034802133	14671	140320	1.11663525921174,1.11663525921174
CATG00000033362	CATG00000033362.1	lncRNA_intergenic	0.026892	90115	120218	63.5338345864662,63.5338345864662
CATG00000033539	CATG00000033539.1	lncRNA_divergent	0.0140897	90,115,89	366.934650455927,753.51367781155,201.272416413374	34.5044572627163,34.5044572627163,34.5044572627163
CATG00000033558	CATG00000033558.1	short_ncRNA	0.000513386	90,115,89	5781000205	100100100
CATG00000033585	CATG00000033585.1	lncRNA_divergent	0.0122618	115	296	96.6514	15	231	100
CATG00000033617	CATG00000033617.1	uncertain_coding	0.00767043	115,90,89	622.692672214517,313.814589665654,177.864571023399	27.395351782661,20.8346526502438,26.7937432714838	14671	444.369085173502,618.118304885227	8.02989044392376,10.7592932683174
CATG00000033632	CATG00000033632.1	short_ncRNA	0.0343531	115	390	34.0741
CATG00000031321	CATG00000031321.1	lncRNA_antisense	0.0239185
ENSG00000262837	RP11-304F15.7	lncRNA_intergenic	0.0374541
ENSG00000250976	RP11-94C24.11	lncRNA_antisense	0.0292278	115,90,89	308.48085106383,213.482978723404,125	64.4424131627056,64.4424131627056,35.9232175502742	15	360	17.0932
ENSG00000229980	TOB1-AS1	lncRNA_divergent	0.0305632	90,115,89	456.171288654121,409.301161241195,212.01592495637	12.7023400150969,14.6859011993626,12.8155665520423
ENSG00000251665	RP11-700H6.2	lncRNA_intergenic	0.0218539	90,115,89	408.693928062678,533.902288467329,262.825237592397	77.3021335168616,60.9497591190639,52.1403991741225	14671	3911000	5.58843771507226,5.58843771507226
CATG00000031741	CATG00000031741.1	lncRNA_divergent	0.0425374	90,115,89	719.518386714116,768.20640569395,406.26690391459	58.3290088220031,58.3290088220031,58.3290088220031
CATG00000034058	CATG00000034058.1	lncRNA_intergenic	0.0343531	89	29	14.1375
CATG00000034081	CATG00000034081.1	lncRNA_intergenic	0.0159271	89,90,115	184.98224852071,182.969208211144,265	2.50073986386505,6.72782874617738,1.06540396567032
CATG00000031980	CATG00000031980.1	lncRNA_intergenic	0.026892
CATG00000031989	CATG00000031989.1	lncRNA_divergent	0.0347185	90,89,115	1000,891.486567164179,203	14.1469594594594,14.1469594594594,10.8108108108108	14671	223714	16.5540540540541,16.5540540540541
ENSG00000267416	CTD-2319I12.2	lncRNA_divergent	0.0158791	90,115,89	771.811385853939,450.101736972705,636.415425355842	16.3555137549965,7.58053138960733,14.2064425111686	671	301	1.02516
CATG00000032015	CATG00000032015.1	lncRNA_sense_intronic	0.0343531	90	523	6.21469
CATG00000032115	CATG00000032115.1	lncRNA_divergent	0.0292278	90,115,89	1.0001e+10	0.388726919339164,0.388726919339164,17.444120505345
CATG00000032122	CATG00000032122.1	lncRNA_intergenic	0.00472046
CATG00000034319	CATG00000034319.1	lncRNA_antisense	0.0246487	90,115,89	299.790330537741,639,276.205980066445	5.026533749938,0.622427218171899,2.23925011159054	14671	179517	1.63170163170163,1.63170163170163
ENSG00000267731	RP11-147L13.8	lncRNA_sense_intronic	0.0353382	89,115,90	426.009674981104,722.113192957411,637.193365314989	27.427647400282,23.2357575254997,22.9040550626089	671,15,14	670.415766738661,381,492	3.83945600796086,21.8799237084335,2.42557425988888
CATG00000034362	CATG00000034362.1	lncRNA_antisense	0.0363796	90,115,89	453.274656679151,342.666666666667,315.666666666667	16.6597337770383,12.8535773710483,12.8535773710483
ENSG00000207561	MIR635	small_RNA	0.026892
ENSG00000267203	SNRPGP4	pseudogene	0.0166153	90,115,89	652.5,624.5,595.5	71.5269804822044,71.5269804822044,71.5269804822044
ENSG00000227517	AC003051.1	lncRNA_intergenic	0.0119715	90,115,89	195.660824742268,186.324501573977,133.890898131404	0.587156407571291,1.15373207508338,0.502109525856068	14671	383.095382286147,599.511233573547	0.399811141444162,0.713970085289008
ENSG00000260785	CASC17	lncRNA_intergenic	0.00118069	90,115,89	250.8017578125,242.403050612434,95.4996133023976	0.180982359522164,0.382378256666213,0.342788365520739	14671	285.316884099074,626.515134450232	0.467390478277698,0.627694189299771
ENSG00000266501	RP11-766H1.1	pseudogene	0.0121117	115,89	281,44	0.46189376443418,0.46189376443418
CATG00000032406	CATG00000032406.1	uncertain_coding	0.0132696	89	19.9433	4.69128	671	222	3.1114
CATG00000032438	CATG00000032438.1	lncRNA_divergent	0.026892	90,115,89	615.455882352941,555.044117647058,653	20.6060606060606,20.6060606060606,8.63636363636364	14671	4081000	13.6363636363636,13.6363636363636
ENSG00000163597	SNHG16	lncRNA_divergent	0.0294838	115,90,89	439.042700774069,399.794750023627,249.706812005199	10.8064870290787,8.29778223909156,8.84908560494369	14671	303.769857819905,588.247078464107	2.06836789108818,3.05334232566894
CATG00000032467	CATG00000032467.1	lncRNA_antisense	0.0473844
CATG00000032530	CATG00000032530.1	lncRNA_sense_intronic	0.0223124	90,89	131216	12.6760563380282,12.6760563380282
CATG00000032548	CATG00000032548.1	lncRNA_divergent	0.000812451	90,115,89	406.695982627579,508.498371335505,179.309446254072	12.0062573328119,12.0062573328119,12.0062573328119	671,14	606.162337662338,519	10.0378047190718,5.54034676052666
CATG00000034914	CATG00000034914.1	lncRNA_intergenic	9.49863e-05	90,115,89	636.494798733605,587.459860383944,347.172511312217	45.8238341968912,41.5647668393782,36.6424870466321	671	346	4.6943
CATG00000037053	CATG00000037053.1	lncRNA_sense_intronic	0.0120278
CATG00000035610	CATG00000035610.1	lncRNA_divergent	0.0478197
CATG00000035830	CATG00000035830.1	lncRNA_divergent	0.0100226	90,115,89	491623191	4.23387096774194,4.23387096774194,4.23387096774194
CATG00000039976	CATG00000039976.1	lncRNA_intergenic	0.0473844	90,115,89	174686205	10.1282051282051,10.1282051282051,10.1282051282051
CATG00000039989	CATG00000039989.1	lncRNA_divergent	0.0086732	90,115,89	5341000249	1.03475723003449,1.03475723003449,1.03475723003449
ENSG00000267759	CTB-25B13.13	lncRNA_sense_intronic	0.0478197
CATG00000038204	CATG00000038204.1	uncertain_coding	0.0332012	90,115,89	308.63055062167,569.460035523979,141.876554174067	14.740149234193,14.740149234193,14.740149234193	14671	2391000	7.56643539730331,7.56643539730331
ENSG00000264166	RN7SL115P	lncRNA_divergent	0.0343531	90,89,115	492.140902872777,193.618331053352,609	58.3865814696486,58.3865814696486,30.3514376996805	14671	256748	3.99361022364217,3.99361022364217
CATG00000038494	CATG00000038494.1	lncRNA_divergent	0.00571502	90,115,89	10001000591	7.45829244357213,7.45829244357213,7.45829244357213
CATG00000038578	CATG00000038578.1	lncRNA_divergent	0.0478197
CATG00000038599	CATG00000038599.1	lncRNA_divergent	0.0216251	90,115,89	1000998748	16.236722306525,16.236722306525,16.236722306525
ENSG00000256210	AC005255.3	pseudogene	0.0210599
CATG00000040436	CATG00000040436.1	lncRNA_divergent	0.0359726	90,115,89	241.933444259567,286.38768718802,638	4.98879389059516,4.98879389059516,0.581057524694945	671	532	3.52785
CATG00000038762	CATG00000038762.1	lncRNA_divergent	0.0202342	90,115,89	694.333333333333,632.5,224	51.8502394427514,51.8502394427514,51.8502394427514
CATG00000038776	CATG00000038776.1	lncRNA_sense_intronic	0.0292278
ENSG00000254503	CTD-2521M24.4	pseudogene	0.0470649
CATG00000038859	CATG00000038859.1	lncRNA_intergenic	0.00571502	90,115,89	251140169	4.50819672131148,4.50819672131148,4.50819672131148
CATG00000038958	CATG00000038958.1	short_ncRNA	0.0478197	90,115,89	1000,679.25,708.333333333333	100100100
ENSG00000267243	AC005307.3	lncRNA_intergenic	0.0104267	90,89	266.734219269103,135.321002386635	0.570039770216526,0.529007007133387	14671	605.846567164179,645.124043495771	0.528691370494287,0.783725774887949
CATG00000040921	CATG00000040921.1	lncRNA_divergent	0.0473844	90,115,89	10001000499	2.34082397003745,2.34082397003745,2.34082397003745	671	277	0.093633
CATG00000041105	CATG00000041105.1	lncRNA_sense_intronic	0.0121117
CATG00000041128	CATG00000041128.1	uncertain_coding	0.0404658	90,115,89	578577315	8.62923203963666,8.62923203963666,8.62923203963666
CATG00000039507	CATG00000039507.1	short_ncRNA	0.0012411	115,89	171154	64.1025641025641,64.1025641025641
ENSG00000267898	CTD-2639E6.9	lncRNA_intergenic	0.0161225	90,89,115	243.787562189055,302.755043227666,328.171270718232	86.414445399828,59.6732588134136,31.1263972484952
ENSG00000215765	CTB-61M7.1	lncRNA_sense_intronic	0.00121367	90	106.885	1.55024
ENSG00000234684	SDCBP2-AS1	lncRNA_divergent	0.0184082	90,115,89	172.16,217.574925816024,116.718872357087	1.09699018396932,4.3814600533056,2.07534291100565	671,14	201.58064516129,94.5542452830189	1.81369043749594,1.37814470519404
ENSG00000229539	RP11-119B16.2	lncRNA_divergent	0.0307999	89,90,115	104.516543209877,188.85447761194,635.284109149278	9.82342097603571,9.10061123508297,3.02221791015815	14671	235361	2.13447171824973,2.88153681963714
CATG00000054118	CATG00000054118.1	uncertain_coding	0.00538666	90,115,89	175.676829268293,749.394736842105,101.006097560976	3.59964881474978,5.00438981562775,3.59964881474978	14671	164517	2.45280948200176,2.45280948200176
CATG00000052335	CATG00000052335.1	lncRNA_intergenic	0.0439109	90,89,115	196,56.0406531156281,299.524886877828	0.258793083166687,1.13876545833318,0.167722203459935	671,14	483.333889816361,218.02479338843	0.681893211804304,0.642808625930156
ENSG00000251833	snoR26	small_RNA	0.0114521	115,90,89	178.75914893617,163.866359447005,118.843714609287	0.370307339333888,0.27355469833346,0.278282026069637	14671	406.279361459521,812.453819840365	0.552782189950331,0.552782189950331
ENSG00000270792	RP11-103J8.1	lncRNA_divergent	0.00504877	90,115,89	354.66747759283,555.582845507763,135.003699263572	1.18540959620183,1.19269508411703,1.77249849736812	14671	260.631355932204,433.133684210526	0.358203155830515,0.576767793286423
CATG00000054532	CATG00000054532.1	short_ncRNA	0.0226788	90,115,89	676436367	100100100
CATG00000053094	CATG00000053094.1	short_ncRNA	0.0226788	90,115,89	370.5,561,176	38.3233532934132,38.3233532934132,38.3233532934132
CATG00000053380	CATG00000053380.1	lncRNA_divergent	0.026892	90,115,89	10001000404	19.2592592592593,19.2592592592593,19.2592592592593
CATG00000053407	CATG00000053407.1	lncRNA_divergent	0.00925795	115,89,90	320.592046183451,966.799550994227,1000	68.3322375630069,68.3322375630069,67.7843523997371
ENSG00000234698	RP11-112L6.2	lncRNA_intergenic	0.0210948	90,115,89	1000,869.58064516129,998.175953079179	10.014684287812,10.014684287812,10.014684287812	671,14	988.982188295166,966	11.5418502202643,11.3950073421439
CATG00000053561	CATG00000053561.1	lncRNA_intergenic	0.0347185	90,89,115	467.67607621736,235.952011291461,249	50.5169340463458,50.5169340463458,26.2388591800357
ENSG00000271774	RP4-678D15.1	lncRNA_antisense	0.0018493	90,115,89	179.787012495267,281.607374190334,105.897905759162	2.2836834664257,1.73546108183127,2.14706022231542	14671	106150	0.186343728517508,0.3778756814949
CATG00000055197	CATG00000055197.1	lncRNA_intergenic	0.0469394	90,89,115	982.308154943935,910.029300589864,301.074486012807	20.5681937309991,29.0282000209666,6.22077785931439	671	306	0.886885
CATG00000055229	CATG00000055229.1	lncRNA_intergenic	0.0239185	90,89	711.383116883117,990	54.3018335684062,17.2073342736248
CATG00000055254	CATG00000055254.1	lncRNA_intergenic	0.000610591	90,89,115	349.448143115942,322.49937702467,156	2.37512572138528,2.15837398548893,0.0812146702738171	671	167.288	0.489439
CATG00000056332	CATG00000056332.1	lncRNA_intergenic	5.2171e-21	90,115,89	140.322754988914,183.572064056939,126.04895320197	6.79261623036156,2.11610328240754,6.11486073065808	671	268	0.604332
ENSG00000188681	TEKT4P2	pseudogene	0.00430446	90,115,89	395.580189719832,561.999472295514,241.656339565989	9.845893200404,7.40885543935099,11.9359463069755	14671	152612	0.998599029094582,0.998599029094582
CATG00000055495	CATG00000055495.1	lncRNA_intergenic	1.43176e-05	115,89,90	396.169164882227,128.379271070615,142	0.448667448071786,0.843533232134965,0.207520704033203	671	336	0.408316
CATG00000055499	CATG00000055499.1	uncertain_coding	0.0493677	90,115,89	327,623.5,183	0.689912772174983,0.689912772174983,0.689912772174983
ENSG00000232623	AP000266.7	lncRNA_antisense	0.0202342
CATG00000056762	CATG00000056762.1	lncRNA_divergent	0.0244591	115,90,89	346.824390243902,188.938144329897,156.333333333333	52.085059375863,10.7152720243027,2.54073460370063
ENSG00000238141	BRWD1-AS1	lncRNA_divergent	0.0443882	90,115,89	353.929778072209,386.075492831541,155.752784764643	18.5716043307087,13.7303149606299,17.1198326771654	671	159	1.70399
CATG00000056952	CATG00000056952.1	lncRNA_intergenic	0.00765965	90	229	22.4712
CATG00000057040	CATG00000057040.1	sense_overlap_RNA	0.0473844
CATG00000057048	CATG00000057048.1	lncRNA_antisense	0.0404658	115,90,89	316.753629764065,479.851351351352,660	45.8402662229618,40.0166389351082,13.7687188019967	14671	300795	15.8901830282862,15.8901830282862
ENSG00000225335	XXbac-B476C20.9	lncRNA_divergent	0.00441008	90,115,89	307.255089820359,399.524245196706,236.264409881061	57.8054690204223,37.8331602630668,37.8331602630668	14671	5011000	12.7033575631706,12.7033575631706
CATG00000058135	CATG00000058135.1	lncRNA_intergenic	0.000103352				671	144	0.177686
CATG00000057268	CATG00000057268.1	lncRNA_sense_intronic	0.0478197
ENSG00000232346	SC22CB-1E7.1	pseudogene	0.00765965
CATG00000058591	CATG00000058591.1	lncRNA_intergenic	0.0216251	90,115,89	142670205	30.9859154929577,30.9859154929577,30.9859154929577
CATG00000057793	CATG00000057793.1	lncRNA_divergent	0.000153455	90,115,89	229.485714285714,594,145.63656147987	53.3717383937648,16.3673331074212,31.1419857675364
CATG00000057978	CATG00000057978.1	lncRNA_sense_intronic	0.0346464
ENSG00000205663	RP11-706O15.5	lncRNA_intergenic	2.18822e-05
CATG00000112999	CATG00000112999.1	lncRNA_intergenic	2.03662e-15	90,89	87117	0.0754350751042195,0.0842578909058826
CATG00000113023	CATG00000113023.1	lncRNA_intergenic	6.98268e-06	89,90	100.958628841608,174.297478991597	0.858874529192598,0.604054781169735	14671	135338	0.435528573313977,0.435528573313977
CATG00000110375	CATG00000110375.1	lncRNA_sense_intronic	0.00842856
ENSG00000215319	RP11-98L4.1	pseudogene	0.00140744
CATG00000110385	CATG00000110385.1	lncRNA_sense_intronic	0.00270269
CATG00000113039	CATG00000113039.1	lncRNA_antisense	1.12563e-05	90,89	142,83.8430839002268	2.34901002443768,10.9969577577178	671	132	1.80041
ENSG00000225076	WWC3-AS1	lncRNA_antisense	0.0187598	89	59	7.64659
ENSG00000234129	RP11-120D5.1	lncRNA_divergent	1.85125e-17	115,89,90	228.618320610687,125.239533651298,394.264801561484	0.496765337155772,0.715569611612932,0.582846048250703	671,14	239.325938566553,102.20724801812	0.666651498259425,0.334842589853852
CATG00000110420	CATG00000110420.1	lncRNA_intergenic	0.0211799				671	104	0.477589
ENSG00000261030	RP11-791M20.1	lncRNA_intergenic	3.31177e-11	115,89,90	206.728735005453,78.2824810982889,203.446705132098	2.31171614041722,6.33516102602886,2.07537656771917	671	121	0.176467
CATG00000110467	CATG00000110467.1	lncRNA_intergenic	0.0347173
ENSG00000231216	GS1-600G8.3	lncRNA_intergenic	0.00747767	89115	59296.9	0.373877568411074,1.0886121792482
ENSG00000226434	RP11-1L9.1	lncRNA_intergenic	0.0316904	115,90,89	275.05237084218,556,264	4.58587563287031,1.26898610930806,1.26898610930806
ENSG00000197582	GPX1P1	pseudogene	2.27143e-05	115,90,89	275.05237084218,556,118.995640802092	2.58606489869874,0.715606068925127,2.09923314848369
CATG00000113187	CATG00000113187.1	lncRNA_intergenic	0.0247579	90,89	349145	1.03904282115869,2.1905361640878	14671	449.456236323851,785.890590809628	4.11119107592659,4.11119107592659
CATG00000110507	CATG00000110507.1	lncRNA_intergenic	0.0200775	115,89,90	544.982721382289,165.080173775671,326.897959183673	1.75809432195023,3.20481988709718,1.61253575677797	14671	307.981220657277,798.68544600939	1.34799888616054,1.34799888616054
ENSG00000186312	CA5BP1	pseudogene	0.00444703	90,115,89	432.932156646442,375.74092178771,115.457570977918	2.11256117455139,3.33721743183407,3.69377767420182	14671	6211000	0.457935213237008,0.457935213237008
CATG00000113223	CATG00000113223.1	lncRNA_divergent	0.0347185	89,90,115	270.183946488294,927,1000	7.80882737007052,2.82057978584487,2.82057978584487
ENSG00000235834	RP1-60N8.1	lncRNA_sense_intronic	0.000883632	90,89	145.867030965392,91.1775018261505	1.86845911682124,2.32961796988003	14671	297.960602549247,591.307068366165	1.46856121841232,1.46856121841232
CATG00000113234	CATG00000113234.1	lncRNA_divergent	0.000306526	90,89,115	217.534296913278,115.309116475275,345.897405660377	2.0094713938308,4.20108497671534,1.66980082505489	14671	462746	0.814224812688911,1.23856688556548
CATG00000113240	CATG00000113240.1	lncRNA_intergenic	0.000337725	90,115,89	142,187,44.3395784543325	0.149243405121717,0.213487255008549,0.422032675410419	14671	216552	0.420055941567748,0.420055941567748
ENSG00000237836	PHKA2-AS1	lncRNA_antisense	3.45665e-05	115,89,90	292.029341792228,236.406735751295,211.953497615262	8.10333194100826,8.68168235709925,8.08405359380522	14671	336.495652173913,660.042891183479	2.58651158307361,4.04523985476978
CATG00000110580	CATG00000110580.1	lncRNA_divergent	6.16133e-09	90,115,89	263.728638497653,494.1092001092,145.291684166317	2.15264583417553,1.23398148522456,2.40631442778025	671,14	438.000576368876,165.356643356643	1.75344625459838,0.867122124752396
CATG00000110607	CATG00000110607.1	lncRNA_intergenic	0.0199889
CATG00000113275	CATG00000113275.1	lncRNA_divergent	8.51165e-10	115	203	0.0861652
ENSG00000233067	RP11-40F8.2	lncRNA_divergent	1.56777e-10	90,89,115	137.768632830361,130.207865168539,231.202399380805	0.203705445837358,0.397910226162411,0.24068352631172	14,671,15	272.87795992714,520.975837451949,296.975232198142	0.306815609779724,0.339229645056999,0.0601708815779301
ENSG00000237019	GS1-433O24.1	lncRNA_intergenic	0.0334944	90,115,89	1.96296e+08	0.362806649565624,0.362806649565624,0.626408355890648	14671	312.835078534031,1000	1.08275109479741,0.616487861566588
CATG00000113356	CATG00000113356.1	lncRNA_intergenic	2.39158e-06	89,90,115	135.959985835694,210.053820598007,312.565544952285	1.2061005453932,0.642769589524351,0.850335051656467	14671	207.527385892116,453.437389770723	1.02928552209547,1.21079852910401
CATG00000113361	CATG00000113361.1	lncRNA_sense_intronic	0.026227	89	44	7.48807
CATG00000113368	CATG00000113368.1	lncRNA_divergent	0.00842856	90,115,89	305530389	6.58935160780179,6.58935160780179,6.58935160780179
CATG00000113380	CATG00000113380.1	lncRNA_divergent	0.0216251	90,115,89	451.770440251572,510.416666666667,262.74213836478	30.4597701149426,30.4597701149426,30.4597701149426	14671	260911	38.2183908045977,38.2183908045977
CATG00000113383	CATG00000113383.1	lncRNA_intergenic	0.000357048	90,115,89	312.571428571429,288.151898734177,121.755443886097	1.04034430442456,0.652279365472541,1.23231259869338	14671	347.809248554913,714.127167630058	0.892755777110361,0.892755777110361
CATG00000113386	CATG00000113386.1	lncRNA_sense_intronic	0.0305328	90,115,89	294327176	4.43275732531931,4.43275732531931,4.43275732531931	14671	5351000	7.98271975957926,7.98271975957926
CATG00000110696	CATG00000110696.1	lncRNA_intergenic	2.00954e-10	115,89,90	234,91.6356340288925,142	0.0617080581310826,0.162898814473154,0.0708596769217092	14671	161.9521218716,364.165033911077	0.240295361959596,0.346977089576044
ENSG00000228933	RP11-268G12.1	lncRNA_intergenic	2.75269e-07	115,89,90	218,95.137330754352,403	0.0635041923092809,0.133462062698773,0.0162632687621329	14671	660.246835443038,793.126520681265	0.244723472801619,0.31829540291603
ENSG00000233243	RP11-12D5.5	pseudogene	1.14684e-07				14671	151765	0.136793945467011,0.136793945467011
CATG00000113429	CATG00000113429.1	lncRNA_divergent	0.0321809				14671	114315	0.697024595449381,0.697024595449381
CATG00000110840	CATG00000110840.1	lncRNA_intergenic	0.0161225
CATG00000110849	CATG00000110849.1	lncRNA_intergenic	1.80015e-05	90,115,89	164203169	0.965622612681436,0.965622612681436,0.965622612681436	14671	147493	1.33842627960275,1.33842627960275
CATG00000110857	CATG00000110857.1	lncRNA_antisense	0.000460732
CATG00000110860	CATG00000110860.1	lncRNA_antisense	4.98696e-06				14671	104208	0.21736017347899,0.21736017347899
ENSG00000233928	RP11-305F18.1	lncRNA_divergent	0.00310977	89	81.6364	0.0390011	671,14	484.516584766585,266.198886237072	0.26237074856244,0.202579871586602
ENSG00000231069	BX842568.4	pseudogene	0.000803226	89,115,90	165.518621973929,222.983041865395,184.995057660626	0.737358827366035,1.29552710171295,0.416738182691977	14671	309.748197734295,681.80587023687	1.33328756307713,1.33328756307713
CATG00000113490	CATG00000113490.1	lncRNA_divergent	0.00702599	89	66	1.14565
ENSG00000224610	RP11-265P11.1	lncRNA_intergenic	1.96287e-06	90,89,115	142.076601671309,80.8402688860436,197.540237928621	0.427640591311392,1.8606534920011,0.851111984657352	671,14	658.452715533612,285.588363240892	1.56821403471155,1.09530786548976
ENSG00000235304	RP11-265P11.2	lncRNA_intergenic	0.00012205	90	142	0.447142
ENSG00000234191	RP11-157D23.2	lncRNA_intergenic	0.0186627
CATG00000110937	CATG00000110937.1	lncRNA_intergenic	0.00173619	115,89	220.39247311828,57.4324324324324	2.19615869017632,1.60185768261965
CATG00000113515	CATG00000113515.1	lncRNA_intergenic	7.40838e-06	90,115,89	153.650901999025,256.476107172452,122.945341450503	5.37695720849145,7.11837301821376,4.9522536162069	14,671,15	191.026869158879,685.164719626168,242	0.561028202153667,0.561028202153667,0.330980422999535
CATG00000113528	CATG00000113528.1	uncertain_coding	0.0433886	115,89,90	415.049441786284,80.2983508245877,327	1.57371617890668,3.34822549068822,0.79313287485568	671	190	1.37794
CATG00000110953	CATG00000110953.1	lncRNA_intergenic	0.04198	89,90,115	95.8934506353861,327,670	3.34171757096658,1.03224120471695,1.03224120471695	671	190	1.79336
ENSG00000223486	AC092198.1	lncRNA_intergenic	0.0044418	115,89,90	295.573143221962,120.408218277449,298.80084463214	10.893705807349,11.7537962211661,10.4300452069085
CATG00000110959	CATG00000110959.1	uncertain_coding	0.0286234	90,115,89	321.724324324324,375.49210888677,134.739803094233	7.16117481976097,15.227173755262,9.17404557991	15	240	2.44351
ENSG00000236393	RP11-320G24.1	lncRNA_intergenic	0.0243432	115,90,89	328.689765800449,286.019480519481,147.441132075472	4.31108406406462,2.5559458936129,3.66518215263755	14671	328554	0.556001217117092,1.17700755165832
CATG00000113555	CATG00000113555.1	lncRNA_intergenic	0.0331564	90,115,89	131,216.675651392633,95	1.53696863457084,3.484004257184,0.910912164277218
ENSG00000238222	MKRN4P	pseudogene	0.0139348	89115	96.0026109660574,192.466063348416	1.90705394190871,0.733609958506224	14671	165726	0.741908713692946,0.741908713692946
CATG00000113566	CATG00000113566.1	lncRNA_intergenic	0.0226788
CATG00000113567	CATG00000113567.1	lncRNA_divergent	0.00154846	90,115,89	333.339499572284,553.143188998328,206.572051042639	6.78349677943481,7.80624383450358,9.32223060407359	14671	155.739664804469,370.626339969372	1.2983810131724,2.84193117855278
CATG00000111000	CATG00000111000.1	lncRNA_antisense	0.000496786	89	81	0.858964
ENSG00000231772	RP1-154K9.2	lncRNA_intergenic	3.70317e-15	89,90	97.3164658634538,98	0.182057468743145,0.0374351100387512	671,14	362.033570300158,127.097895699909	0.370256635227024,0.319660744315274
CATG00000113577	CATG00000113577.1	lncRNA_intergenic	0.00411077	89,90,115	81.1558441558442,196,265	0.618548419488292,0.336051197600782,0.336051197600782	14671	4531000	0.573027540132011,0.573027540132011
CATG00000113581	CATG00000113581.1	lncRNA_intergenic	0.029131
ENSG00000224294	RP3-326I13.1	lncRNA_intergenic	0.011311
CATG00000111037	CATG00000111037.1	lncRNA_divergent	0.000446004	89115	81.5112781954888,203	0.334309449897571,0.186006761597145	14671	450.964049195837,783.621570482497	0.664220091243858,0.664220091243858
CATG00000111067	CATG00000111067.1	lncRNA_sense_intronic	0.00886696	89	117	5.12991
ENSG00000229563	RP11-245M24.1	lncRNA_intergenic	3.73985e-07	89,115,90	83.2404891304348,281.20509977827,174	1.41476429565498,0.693542062326519,0.454416140615269	14671	298.43888242142,606.958139534884	0.660479635851972,0.991872794236373
ENSG00000270069	RP6-99M1.2	lncRNA_intergenic	1.82228e-14	89,90,115	98.378003203417,165.480065456709,239.728333333333	2.13994371174932,1.28000548410562,0.685513201841746	671,14	561.533333333333,322.366937041329	1.42815250383697,0.985996488649044
CATG00000111084	CATG00000111084.1	lncRNA_intergenic	0.0160483	90,89	145.438631790744,84.2626112759644	1.24480288533787,3.37624605520212	14671	274560	2.12893853629214,2.12893853629214
ENSG00000231566	RP5-1158E12.3	lncRNA_intergenic	2.05328e-07	90,89,115	185.671915444349,125.418367346939,228.275372604684	2.66326577508157,3.49050967415781,1.61887035249782	14671	346.008050603795,605.099635479952	1.9980238062411,2.83675720391562
CATG00000111093	CATG00000111093.1	lncRNA_intergenic	0.0093862	90,115,89	458218176	1.51974198592651,1.51974198592651,1.51974198592651	14671	8681000	2.0768178264269,2.0768178264269
CATG00000113607	CATG00000113607.1	lncRNA_intergenic	0.00219181	89115	15125	0.338488664439099,0.0903362030496632	671	106	0.338489
ENSG00000201659	RNU12-2P	small_RNA	0.000738983	90,115,89	284.596721311475,457.186885245902,114.888524590164	2.52253742453064,2.52253742453064,2.52253742453064
CATG00000113633	CATG00000113633.1	lncRNA_divergent	0.00224856	89115	125281	17.6503972758229,4.37003405221339
ENSG00000267064	RP1-212G6.7	lncRNA_divergent	0.0190642	90,115,89	283.597259358289,691.200534759358,203.269347496206	10.0530878301189,10.0530878301189,8.85693165781869
ENSG00000187893	CXXC1P1	pseudogene	0.00858179	89	95	0.468181	671,14	567.07233065442,273	1.88789665337264,0.934194555228022
CATG00000111179	CATG00000111179.1	lncRNA_intergenic	0.0312843	89115	119.18255033557,171	6.25945219290876,3.95731809779869	14671	115453	3.68005377247521,3.68005377247521
ENSG00000232828	AF196970.3	lncRNA_intergenic	0.000158366	90,115,89	419.346886551038,457.228939764392,237.418922071862	2.56968545647171,3.28718079859716,3.1315529901728	14671	125.95652173913,327.645817044566	0.604975705987653,0.934497497534067
CATG00000111192	CATG00000111192.1	lncRNA_intergenic	0.000133826	90,115,89	262140198	3.13787459788927,3.13787459788927,3.13787459788927	671	223	2.54529
CATG00000111201	CATG00000111201.1	lncRNA_divergent	0.00571502	115,90,89	709.5,502,202.666666666667	65.8077304261645,65.8077304261645,65.8077304261645
CATG00000113667	CATG00000113667.1	uncertain_coding	0.0353623	90,115,89	233.086642599278,647.788300835655,180.289693593315	4.83572500960161,2.5068957089487,2.5068957089487	671,14	284.307116104868,296	1.86446003980308,0.370098809399113
ENSG00000237341	SYP-AS1	lncRNA_antisense	0.000586121	90,115,89	765.086837294333,796.243718592965,279.438830409357	8.57165243281361,9.35516728041997,11.1650865783907	14671	342640	4.84995690668338,4.84995690668338
ENSG00000204466	DGKK	lncRNA_intergenic	0.000685324	89,90	93.4267515923567,98	0.595695436479705,0.238088462669436	14,671,15	340657237	0.403137835197253,0.403137835197253,1.91703897631447
CATG00000113680	CATG00000113680.1	lncRNA_intergenic	0.0275742
ENSG00000229151	RP11-348F1.3	lncRNA_intergenic	4.10282e-05	89,90,115	186.649202733485,174,234	0.386888106495578,0.178902700725746,0.178902700725746	671,14	567.178403755869,325	0.46928910412049,0.268794698134741
ENSG00000226530	RP11-348F1.2	lncRNA_intergenic	9.10388e-12	115,89,90	189.935260842238,121.556594488189,158.659898477157	0.646156970250787,0.825261447862727,0.320032490608183	14671	417.402025177887,792.976093712647	1.48400852878465,1.69885267539852
CATG00000113693	CATG00000113693.1	lncRNA_intergenic	0.0449883	115,89,90	492.998500749625,150.829085457271,414	0.974305788866329,0.974305788866329,0.344731883317022	14671	398.951302378256,1000	1.28982310580055,0.663170656889525
CATG00000111254	CATG00000111254.1	lncRNA_intergenic	0.00112962	90,115,89	229,312,64.1782608695652	1.10103626943005,1.10103626943005,6.38415988156921	14671	4771000	3.74722427831236,3.74722427831236
CATG00000113697	CATG00000113697.1	lncRNA_intergenic	0.0134633	115,90,89	597.738738738739,551,253	8.54973591549296,6.88820422535211,6.88820422535211	14671	5311000	4.43441901408451,4.43441901408451
ENSG00000232593	RP11-258C19.5	lncRNA_intergenic	0.0191707	90,115,89	305656382	0.646479705935275,0.646479705935275,0.646479705935275	671	139.991	1.08475
CATG00000111269	CATG00000111269.1	uncertain_coding	0.0313675	89,115,90	115.548387096774,337.520055325035,316.5	5.454836301589,3.85517756212009,2.73008424869362	14671	5681000	2.9966940386051,2.9966940386051
ENSG00000233250	RP3-339A18.6	sense_overlap_RNA	0.017082	115	171	26.1201
CATG00000111355	CATG00000111355.1	uncertain_coding	0.0349245	90,115,89	338327161	0.360171180989341,0.360171180989341,0.360171180989341	14671	4041000	0.519656574785359,0.519656574785359
CATG00000113732	CATG00000113732.1	lncRNA_intergenic	0.0248754	90,115,89	262187154	0.172041289909578,0.172041289909578,0.172041289909578	14671	82390	0.178042730255261,0.178042730255261
ENSG00000227486	RP13-188A5.1	lncRNA_intergenic	1.37212e-08	90,115,89	154.961926961927,257.363518758085,129.527524484971	0.711051687988087,0.854146005928192,0.817958060657625	14671	210.740909090909,517.472077922078	0.425415539821932,0.425415539821932
CATG00000111376	CATG00000111376.1	lncRNA_intergenic	0.000131851				671	255	0.285177
CATG00000113734	CATG00000113734.1	lncRNA_divergent	0.000637425	90,115,89	302.784584980237,256.978260869565,44.8616600790514	1.18938485767341,1.18938485767341,1.18938485767341	671	188.006	1.01427
ENSG00000204272	RP11-622K12.1	lncRNA_intergenic	0.000261532	115,89,90	379.395478476308,139.077794190054,244.296610169492	3.52900031694336,6.65908917037345,2.57926316134603	14671	330.948190789474,683.080298013245	2.65795254592946,3.96069902403305
ENSG00000226310	RP3-323P24.3	lncRNA_divergent	2.69112e-06	115,89,90	532.319474835886,122.431417188389,201.206132879046	0.691329637165398,1.32895642505427,0.443993979229856	14671	227478	0.321460717500321,0.674689317671262
ENSG00000235437	RP11-357C3.3	lncRNA_intergenic	2.5773e-07	90,89,115	166.416264645072,131.502937720329,383.954743255005	0.648390195947003,0.760551422123914,0.513439238554863	14671	163.142684401451,238.363851617995	0.369551131666555,0.566168420582255
CATG00000111430	CATG00000111430.1	lncRNA_divergent	7.54848e-05	90,115,89	340.75,851.786924939468,208.062953995157	1.27779147153069,1.62878974611782,1.62878974611782	671	179	0.509736
CATG00000111460	CATG00000111460.1	lncRNA_divergent	0.0323676	90,115,89	218608213	2.38393977415307,2.38393977415307,2.38393977415307
ENSG00000207939	MIR223	small_RNA	3.38704e-11	90,89	91.3659793814433,95.5	0.222419248819114,0.207132702508522	14671	250.375099127676,628.915648632926	0.481908372441414,0.656939327697693
ENSG00000237311	RP6-159A1.3	lncRNA_intergenic	0.00429637	89,90	95.5,109	0.637437079550266,0.318718539775133	14671	179674	0.488074516629816,0.488074516629816
ENSG00000228328	RP11-516A11.1	pseudogene	0.017082
ENSG00000212434	U3	small_RNA	0.0122618
CATG00000111542	CATG00000111542.1	lncRNA_sense_intronic	0.0191268
ENSG00000228427	RP5-1091N2.9	lncRNA_intergenic	0.0398522	89	103	1.58453
CATG00000113869	CATG00000113869.1	lncRNA_divergent	0.0100226	90,115,89	458,623.5,187	5.83657587548638,5.83657587548638,5.83657587548638
CATG00000113874	CATG00000113874.1	lncRNA_divergent	0.0343531	89,90,115	82.7593984962406,196,218	50.5703422053232,16.7300380228137,16.7300380228137
CATG00000111573	CATG00000111573.1	lncRNA_antisense	0.0140897
CATG00000113905	CATG00000113905.1	sense_overlap_RNA	0.0242669
ENSG00000225470	JPX	lncRNA_intergenic	0.0289713	90,115,89	226.486533449175,273.617229129663,158.236711990111	0.912890714846569,0.893062506444167,1.28328164780343	14671	6211000	0.313285692757945,0.313285692757945
ENSG00000230590	FTX	lncRNA_intergenic	5.66534e-10	90,89,115	415.788546255507,92.5132402503611,259.56074168798	0.482134621453019,1.26040731121198,0.474549117654198	14671	297.585983510012,474.046264855688	0.515207418015875,0.714857878000825
ENSG00000271430	RP3-368A4.5	lncRNA_sense_intronic	1.09223e-06	89,90,115	87.243137254902,196,234	0.827105713840884,0.188774715864861,0.188774715864861	14671	199.544128933231,401.991557943208	0.845269604027194,0.845269604027194
CATG00000111634	CATG00000111634.1	lncRNA_divergent	2.63901e-05	115,90,89	301.186864738077,166.727272727273,95	0.476151474989948,0.315324706267776,0.315324706267776	14671	197.256381798002,588.148723640399	0.335428052358048,0.335428052358048
ENSG00000235447	RP1-279N11.1	pseudogene	2.10837e-08				671	115	0.118035
ENSG00000248503	RP5-1000K24.2	pseudogene	0.000631437	90,115,89	3.27358e+08	0.0479722498985202,0.0479722498985202,0.612568729473412	14671	133655	0.0147606922764678,0.0147606922764678
CATG00000111715	CATG00000111715.1	lncRNA_intergenic	0.00126721
CATG00000113983	CATG00000113983.1	uncertain_coding	0.0213475				671,14	474.787732041969,248.882687927107	1.15711123770744,0.819970675308423
CATG00000114008	CATG00000114008.1	lncRNA_divergent	0.0242473	90,115,89	1.42304e+08	0.407213496218732,0.407213496218732,0.407213496218732
CATG00000114029	CATG00000114029.1	lncRNA_intergenic	5.2972e-08	89,90	49.0102301790281,120	0.369440673748926,0.035904720210893	14671	104.715434083601,284.951035781544	0.195901192729609,0.334480814596214
CATG00000114031	CATG00000114031.1	lncRNA_intergenic	0.00234003
CATG00000111790	CATG00000111790.1	lncRNA_intergenic	8.08468e-05	89	50.6969	0.496654	14671	143.256171146462,355.941128372854	1.49159698244121,1.00067093226857
CATG00000111791	CATG00000111791.1	lncRNA_intergenic	0.0102482
CATG00000114038	CATG00000114038.1	lncRNA_intergenic	0.00138075	90,89	87147	0.137269699177683,0.137269699177683
ENSG00000236256	DIAPH2-AS1	lncRNA_antisense	0.000106092	89,90	68.2474849094567,109	0.532541842573345,0.12108094207402	14671	120293	0.219660116151983,0.219660116151983
CATG00000111920	CATG00000111920.1	lncRNA_intergenic	0.0309619	90,89	131,22	0.0708056828457141,0.0708056828457141	14671	78319	0.133335376787384,0.133335376787384
ENSG00000271147	RP4-769N13.6	lncRNA_intergenic	0.0189442	90,115,89	270.465328861965,306.738913043478,177.627984892788	2.99303869192164,1.48939614699692,1.77173385138417	671,14	295.266148325359,201	1.08272624251255,0.240246074146026
ENSG00000270050	RP4-769N13.7	lncRNA_divergent	0.0330912	90,115,89	185.732369942197,187,166.932998324958	2.87327686430825,0.284005979073244,0.991529646238167	671	165	0.747384
ENSG00000223546	LINC00630	lncRNA_intergenic	5.77863e-11	90,89,115	223.295752926289,139.817758087591,304.162289915966	1.20681789114205,1.37881139318555,0.545186949873725	14671	414.591059314664,739.888638195004	1.0974368959468,1.18448355180899
ENSG00000224031	TCEAL3-AS1	lncRNA_divergent	0.0380776	90,115,89	462.23182441701,228.23335198657,94.1094583216391	3.71753846938385,2.278203444715,4.54238325322862
CATG00000114180	CATG00000114180.1	lncRNA_divergent	0.00270269	89,90,115	167.489010989011,403,343	26.6862170087977,8.28445747800586,8.28445747800586	14671	171730	6.158357771261,6.158357771261
CATG00000112068	CATG00000112068.1	uncertain_coding	0.0474552	89,90,115	118.498062015504,265.650918635171,179.170506912443	35.8022549869905,26.4353859496964,15.0563746747614
CATG00000112074	CATG00000112074.1	lncRNA_sense_intronic	0.0161225
CATG00000112107	CATG00000112107.1	lncRNA_intergenic	0.0154867
CATG00000112154	CATG00000112154.1	lncRNA_intergenic	1.93538e-08	90,115,89	284.747440273038,358.502318392581,121.9331383201	0.192330666960742,0.0849405744188398,0.314161969991165	671,14	450.501048846269,203.118141916606	0.438093812729008,0.358929722505576
CATG00000112173	CATG00000112173.1	lncRNA_divergent	1.58679e-06	90,115,89	169.645443196005,203,95.8116343490305	0.157453383183743,0.00746969857800528,0.2838485459642	671,14	129.59778597786,78	0.159812235366271,0.0882603858295887
ENSG00000201674	U3	small_RNA	0.0460304	90,115,89	233.190721649485,234.199268738574,121.243107769424	0.154728387873761,0.145423416094411,0.212153356569177	671,14	435.226283048211,374	0.341891248806969,0.115381650063938
CATG00000112233	CATG00000112233.1	lncRNA_intergenic	0.0451898	89	95	1.10854	671	106	1.07697
ENSG00000271826	RP1-93I3.1	lncRNA_intergenic	1.10101e-05	90,89,115	202.154908627284,145.78368040799,601.5	2.0462115085266,2.0462115085266,1.36617011470263	671,15	171.568381430364,235	0.693085666084023,0.668736357865262
CATG00000112278	CATG00000112278.1	sense_overlap_RNA	0.00842856
CATG00000112281	CATG00000112281.1	lncRNA_intergenic	0.00416351
CATG00000114328	CATG00000114328.1	lncRNA_antisense	0.0242669
ENSG00000230392	RP5-1139I1.1	lncRNA_intergenic	8.81247e-06	90,89	273,87.3217592592592	0.431351704963611,1.76629323738654	14671	178365	0.907678469212528,0.907678469212528
ENSG00000224281	SLC25A5-AS1	lncRNA_divergent	0.000708262	90,115,89	912.440281030445,401.599531615925,202.508196721311	1.70431867166919,1.70431867166919,1.70431867166919	14671	268849	0.319310289774088,0.319310289774088
CATG00000112288	CATG00000112288.1	lncRNA_intergenic	0.000216463	90,115,89	248.056910569106,344.583202511774,119.189919649379	4.16930717875407,1.87758831591823,4.03519372761706	14671	312.864481409002,874.241509433962	3.01239444092376,2.343300959427
CATG00000114332	CATG00000114332.1	lncRNA_intergenic	0.00765965
ENSG00000234493	GS1-421I3.2	lncRNA_intergenic	0.037731	90,115,89	2.40203e+08	0.7097305081259,0.7097305081259,2.36833984776795	14,671,15	2.96685e+08	1.00030857848179,1.00030857848179,6.93015840362065
ENSG00000258545	RP4-755D9.1	lncRNA_intergenic	0.0174592	90,115,89	388.531516183986,125,131.783645655877	0.529262728903876,0.244344462577428,0.529262728903876
ENSG00000233382	NKAPP1	pseudogene	1.95947e-06	90,89,115	249.095115681234,130.305912596401,196.087613293051	1.25221310156124,1.25221310156124,0.53275390310639	671,14	665.690721649485,693	0.546434894575889,0.330758087880251
CATG00000112318	CATG00000112318.1	lncRNA_divergent	0.0226788	90,89	229125	100100
CATG00000112323	CATG00000112323.1	lncRNA_intergenic	0.00225817	90,115,89	567234154	80.9182209469154,80.9182209469154,80.9182209469154	14671	230674	80.9182209469154,80.9182209469154
CATG00000114363	CATG00000114363.1	lncRNA_intergenic	4.49823e-05	89	60.7366	0.573547	14671	74125	0.116054021731823,0.116054021731823
CATG00000114373	CATG00000114373.1	lncRNA_divergent	7.17855e-11	89,90	50.4631288766368,157.10394265233	0.225897401167941,0.086871640145907	671,14	522.923507462687,290.378132118451	0.250339780205409,0.136690501878327
ENSG00000232412	RP1-315G1.3	lncRNA_divergent	0.0210948	90,115,89	332.581196581197,371.263157894737,186.684210526316	63.7486378496187,24.8456229567745,24.8456229567745	14671	1851000	13.1492916818017,13.1492916818017
CATG00000112420	CATG00000112420.1	lncRNA_intergenic	5.97995e-07				671,14	159.957264957265,108	0.471546026116395,0.185797194905691
CATG00000112447	CATG00000112447.1	lncRNA_divergent	6.8977e-14	115,90,89	222.137577002053,170.891179839634,164.076746849943	0.209321017635403,0.375230489518905,0.375230489518905	14671	111.966555183946,209.397993311037	0.38554610435104,0.38554610435104
CATG00000112453	CATG00000112453.1	lncRNA_divergent	0.0011065	115,90,89	251.817910447761,218,66	11.8040873854827,9.72515856236786,9.72515856236786
ENSG00000235189	RP4-537K23.4	lncRNA_intergenic	0.000805913	90,89,115	371.456240768095,164.433823529412,454.803269754769	2.96053350825408,3.4197004482344,2.00612222586641	14671	310637	0.4285558106483,0.4285558106483
ENSG00000213468	RP11-453F18__B.1	lncRNA_intergenic	0.0235981	89,90,115	163.91008192389,259.755690926579,197.272440944882	5.37606910465149,4.43127894751797,1.80433608956327	14671	179.430771125893,581.978359782488	5.76677180121047,6.4011309067144
CATG00000112505	CATG00000112505.1	lncRNA_sense_intronic	1.27575e-05	89,90,115	137.183697578263,293.175164473684,456.618963486455	3.94436419551745,2.83304599040119,1.31867107776898	14671	202.239316239316,720.735042735043	0.63603746330553,0.63603746330553
ENSG00000232160	RAP2C-AS1	lncRNA_divergent	1.63783e-08	90,115,89	319.507261060453,478.690703218117,126.666354702854	1.35544030065964,0.768128613477498,1.95648491895282	14671	207.804949911609,695.981143193872	0.776826136514492,0.776826136514492
CATG00000112534	CATG00000112534.1	lncRNA_intergenic	0.017082
ENSG00000235813	RP11-308B5.2	lncRNA_antisense	0.00163712	90,89,115	124.990023474178,94.9401459854014,234	1.73511053183582,2.09251886321749,0.76471127312717	14671	96486	0.460252324172411,0.460252324172411
ENSG00000234062	RP11-308D16.4	lncRNA_intergenic	2.55002e-10	90,115,89	531.368008948546,377.851500789889,218.827413706853	1.58654102113613,1.12335622637491,1.77376705886529	14671	240.103220478943,694.781172584641	1.07455323075831,1.07455323075831
CATG00000112610	CATG00000112610.1	lncRNA_intergenic	0.000552647	89,90,115	95.319397993311,153,171	0.237722318070871,0.077915676157008,0.0997797689561685	14	78	0.149073
CATG00000114598	CATG00000114598.1	lncRNA_intergenic	0.0261019	89	110	0.132526	671	224	0.221049
CATG00000112624	CATG00000112624.1	lncRNA_intergenic	7.11996e-05	115,90,89	156,223.416722408027,93.5550108932462	0.0697532478856047,0.40734806870695,0.500261574679571	14671	225.931235431236,739.221445221446	0.233782369866597,0.233782369866597
CATG00000112664	CATG00000112664.1	uncertain_coding	0.00330897	89,115,90	82.7081362346263,156,174	0.26225196782017,0.0267958491244828,0.0255553005539049	671	170.875	0.152587
ENSG00000225970	RP3-526F5.2	lncRNA_intergenic	0.0326799	89	55.3139	0.377225	14671	3661000	0.290736354685047,0.290736354685047
CATG00000114629	CATG00000114629.1	lncRNA_intergenic	0.00119907	89	44	0.0984829	671	127	0.100872
CATG00000114643	CATG00000114643.1	lncRNA_divergent	0.000884054
CATG00000112709	CATG00000112709.1	uncertain_coding	1.68123e-06	89	56.47	0.211447
CATG00000114660	CATG00000114660.1	lncRNA_intergenic	2.70206e-05	89	66	0.0536565	671	226.508	0.21488
CATG00000112744	CATG00000112744.1	lncRNA_intergenic	1.03973e-06				671	123	0.195529
CATG00000112772	CATG00000112772.1	lncRNA_intergenic	0.00330062	89,90,115	55.2352941176471,217.21752265861,203	0.924056530517162,0.734364253544251,0.30062343309742	14671	4981000	0.443724624498037,0.443724624498037
ENSG00000241769	LINC00893	lncRNA_divergent	0.0110253	90,89,115	360.971290478492,138.039632672789,380.4	14.2248195256102,14.2248195256102,11.9491234101066	14671	306840	2.74321072533517,2.74321072533517
ENSG00000235703	LINC00894	lncRNA_divergent	1.85824e-12	90,115,89	388.483946750196,293.170886075949,112.914520931862	1.78613264517573,0.966847447907379,1.99628646658344	14671	208.480987055016,585.218446601942	0.86439308905137,0.86439308905137
CATG00000114680	CATG00000114680.1	lncRNA_divergent	0.0283054	90,89	184.873273273273,170.809234507898	49.7757847533633,24.6038863976084	671	185.735	15.5755
CATG00000114681	CATG00000114681.1	lncRNA_antisense	0.0010801
CATG00000114688	CATG00000114688.1	lncRNA_divergent	0.0134631	90,115,89	190.747280870122,322.297619047619,258.22619047619	29.5407295407295,20.6388206388206,20.6388206388206
ENSG00000230153	AF003626.1	lncRNA_divergent	0.0151527	90,115,89	7.63499e+08	1.24102171788006,1.24102171788006,3.15780526159208
CATG00000114696	CATG00000114696.1	lncRNA_divergent	0.0130745	90,89,115	505.872789115646,232.329591836735,592	1.57444894287,1.57444894287,0.962877278666752	14671	2481000	0.427350427350427,0.427350427350427
CATG00000114702	CATG00000114702.1	lncRNA_intergenic	0.000252865	90,89	228.778672032193,131.929577464789	0.480811090580166,0.480811090580166	14671	209.882420091324,817.320776255708	0.847465825650352,0.847465825650352
CATG00000112807	CATG00000112807.1	lncRNA_divergent	0.000545283	89,90	70.4575289575289,98	0.653376303126242,0.300199923058003
CATG00000114750	CATG00000114750.1	lncRNA_intergenic	0.0159484
CATG00000112868	CATG00000112868.1	short_ncRNA	0.0118094	115,89,90	203,180.314725697786,174.449584816133	0.981785947247821,1.73777785211326,1.40995835354329	671,14	619.653950953678,406	1.84147585676295,1.03363494957266
ENSG00000251705	RNA5-8SP6	structural_RNA	2.48471e-16
ENSG00000206888	RNU6-48P	snRNA	0.0226788
ENSG00000264582	RN7SL326P	misc_RNA	0.00596425
ENSG00000233114	RP4-533D7.3	pseudogene	0.0216251
ENSG00000203276	AL353898.2	pseudogene	0.0323676
ENSG00000225183	RP4-758J24.4	pseudogene	0.026892
ENSG00000216037	AL356479.1	miRNA	0.0226788
ENSG00000200536	SNORA25	snoRNA	0.00341296
ENSG00000227193	RP11-439A17.4	lincRNA	0.00855639
ENSG00000226637	RP6-206I17.3	lincRNA	0.0121117
ENSG00000240007	RP6-206I17.4	pseudogene	0.0121117
ENSG00000224363	RP11-289H16.1	lincRNA	5.12682e-08
ENSG00000227733	RP4-565E6.1	sense_intronic	1.94546e-05
ENSG00000239475	HYDIN2	pseudogene	3.70992e-08	90,115,89	202.256130790191,249,462	0.941580932344717,0.554172973805065,0.554172973805065	671	269	0.926187
ENSG00000226335	XXyac-YX155B6.6	lincRNA	0.017082
ENSG00000230186	RP5-998N21.7	antisense	8.43076e-05				671	131	1.3795
ENSG00000232519	RP11-29H23.4	antisense	0.0425374	89,90,115	760.930337078652,1000,892.845481049563	73.5537190082644,48.9256198347107,56.694214876033
ENSG00000238843	snoU13	snoRNA	0.0226788
ENSG00000237131	RP1-69E11.3	pseudogene	0.0478197
ENSG00000236535	RC3H1-IT1	sense_intronic	0.0443599
ENSG00000270994	RP11-293B7.1	pseudogene	0.0122618	90	153	20.9402
ENSG00000233217	MROH3P	pseudogene	0.013637	115,89,90	218,197.000962463908,206.782321899736	0.452379383797791,2.28166106682478,1.66458045106177
ENSG00000224671	RP11-335O13.8	antisense	0.0313675	115,90,89	396.948371235403,335.91135734072,261.221872541306	18.2052142777218,12.118160456529,14.2217746447354	14671	353749	6.99339823206893,6.99339823206893
ENSG00000271588	RP11-435P24.3	pseudogene	0.0478197
ENSG00000261065	RP11-74C13.4	antisense	0.011718	90,115,89	347.572303921569,480.933823529412,362.281045751634	90.1657458563536,90.1657458563536,90.1657458563536	671	128	52.9282
ENSG00000234219	RP11-454L1.2	pseudogene	0.0343531
ENSG00000234915	RP11-384C4.7	antisense	0.0320867	89	110	1.0739	14671	177559	1.38117260001862,1.38117260001862
ENSG00000221571	RNU6ATAC35P	lincRNA	0.0242669
ENSG00000243000	RP11-504P24.3	pseudogene	0.0258178
ENSG00000238856	snoU13	snoRNA	0.0226788
ENSG00000230019	YWHAQP9	pseudogene	0.012229
ENSG00000231440	RP11-467I20.6	sense_intronic	0.0102111
ENSG00000231200	AC068490.2	lincRNA	0.00103469	90,89	185176	0.0453351623534135,0.0453351623534135	14671	6001000	0.0649079077237064,0.0649079077237064
ENSG00000271014	RP11-717A5.1	pseudogene	0.00341296
ENSG00000270798	RP11-416H1.1	pseudogene	0.0494304
ENSG00000200664	Y_RNA	misc_RNA	0.00596425
ENSG00000213201	FABP5P10	pseudogene	0.0478197
ENSG00000234415	RPL5P7	pseudogene	0.0478197
ENSG00000222832	RNA5SP120	rRNA	0.0226788
ENSG00000266621	AC104841.1	miRNA	0.0226788
ENSG00000232746	RP11-767C1.1	lincRNA	0.0264356	90,115,89	164,292.084045584046,266.464387464387	6.78803641092328,9.12873862158648,9.12873862158648
ENSG00000227309	AC140076.1	pseudogene	0.0478197
ENSG00000212608	SNORA26	snoRNA	0.0478197
ENSG00000271916	RP11-884K10.6	antisense	0.0226788
ENSG00000250750	OR5BM1P	pseudogene	0.0242669
ENSG00000242029	RP11-457K10.1	lincRNA	0.000258642	89,90,115	84.6092124814264,174.935684647303,249	0.413504961445117,0.296150655893828,0.141931123467789	671,14	575.028885037551,583.365902293121	1.06356179533655,0.616263709256244
ENSG00000243276	RP11-384F7.1	lincRNA	0.0184633	90	98	0.0634892	671,14	154.245363766048,77	0.126797503843719,0.0788640680112146
ENSG00000244139	RN7SL397P	misc_RNA	0.0346464
ENSG00000211483	AC018450.1	miRNA	0.0226788	89	81	100
ENSG00000241307	RP11-674E16.1	pseudogene	0.0122618
ENSG00000241120	HMGN1P8	pseudogene	0.0226788
ENSG00000242036	RP11-603B13.1	pseudogene	0.00596425
ENSG00000272700	RP11-245C23.3	antisense	0.00596425
ENSG00000203632	AC007690.1	pseudogene	0.00842856
ENSG00000224769	AC069213.1	pseudogene	0.01513	90,115,89	343.714398111723,419.86340598074,152.497019374069	24.0400983544543,37.3179496879137,25.3830149423113
ENSG00000250471	GMPSP1	pseudogene	0.0216251
ENSG00000248133	RP11-302F12.7	pseudogene	0.0121117
ENSG00000202374	SNORA62	snoRNA	0.0226788
ENSG00000272859	RP11-352E8.2	lincRNA	0.0226788
ENSG00000252183	RNU6-948P	snRNA	0.0226788				14671	4751000	14.9532710280374,14.9532710280374
ENSG00000250764	CTD-2152M20.2	antisense	0.0137077	115,89,90	156,137.453722334004,126.785440613027	1.38400821754879,5.37384440720117,2.82207925609558
ENSG00000251306	NDUFB4P2	pseudogene	0.0478197
ENSG00000196302	RP11-497H16.5	pseudogene	0.0118121
ENSG00000251634	RP11-1280N14.3	pseudogene	0.0308062
ENSG00000250721	HMGB1P22	pseudogene	0.0226788
ENSG00000271986	Metazoa_SRP	misc_RNA	0.026892
ENSG00000227072	RP3-466I7.1	pseudogene	0.026892
ENSG00000270314	GS1-165B14.2	pseudogene	0.0346464
ENSG00000224573	AC083863.5	pseudogene	0.0226788
ENSG00000228554	AC004837.5	antisense	0.00886696	115,90,89	171142213	6.96887686062246,3.07848443843031,3.07848443843031	671,14	147.027777777778,200	14.6143437077131,7.4424898511502
ENSG00000230160	AC004854.5	pseudogene	0.0122618
ENSG00000252857	RNU6-389P	snRNA	0.0226788
ENSG00000265024	AC073089.1	miRNA	0.0226788
ENSG00000106133	NSUN5P2	pseudogene	0.0219944	90	861	4.23024
ENSG00000250614	AC007078.4	antisense	2.87253e-07
ENSG00000186645	SPDYE9P	pseudogene	0.0115842
ENSG00000249889	ALG1L11P	pseudogene	0.0349824	90,89	207169	0.720855083271191,0.720855083271191	14671	92234	4.00198856574695,4.00198856574695
ENSG00000255549	ENPP7P6	pseudogene	0.0334663	89	66	0.238675	671	106	0.671767
ENSG00000273484	OR6R2P	pseudogene	0.00341296
ENSG00000254034	RP11-662B19.2	antisense	0.00270269
ENSG00000264965	AC144573.1	miRNA	0.0226788
ENSG00000254432	RP11-33I11.2	antisense	0.00224856
ENSG00000253383	RP11-116B19.2	pseudogene	0.026892
ENSG00000200525	RNU6-1209P	snRNA	0.0226788
ENSG00000253263	KB-1507C5.3	sense_intronic	0.0242669
ENSG00000253663	NPM1P52	pseudogene	0.00177244
ENSG00000199678	RNY4P5	misc_RNA	0.000513386
ENSG00000237586	RP11-383J24.2	pseudogene	0.0216251
ENSG00000255681	AC084125.1	pseudogene	0.0478197
ENSG00000266732	AL359922.1	miRNA	0.0226788
ENSG00000244213	ZFAND6P1	pseudogene	0.0473844
ENSG00000243136	RN7SL22P	misc_RNA	0.0478197
ENSG00000223379	RP11-374M1.4	lincRNA	0.00558404
ENSG00000236825	RP11-211N8.5	pseudogene	0.00842856
ENSG00000237191	RP11-120E5.2	pseudogene	0.0028985
ENSG00000228375	RPS20P25	pseudogene	0.0478197	90,115,89	207265624	97.1590909090909,97.1590909090909,97.1590909090909	14671	75121	92.8977272727273,92.8977272727273
ENSG00000227321	MTND4P15	pseudogene	0.0216251
ENSG00000207617	MIR3074	miRNA	0.0226788
ENSG00000271384	RP11-435O5.7	lincRNA	0.0239185
ENSG00000227350	RP11-438P9.2	pseudogene	0.026892
ENSG00000272960	RP11-339B21.15	lincRNA	0.0226788	89	95	38.3099
ENSG00000238406	RNU7-171P	snRNA	0.0226788
ENSG00000263628	MIR3155A	miRNA	0.0226788
ENSG00000235763	SNRPGP5	pseudogene	0.026892
ENSG00000272516	RP11-573G6.9	lincRNA	0.0216251
ENSG00000230240	RP11-241I20.1	pseudogene	0.0478197
ENSG00000272430	RP11-38L15.8	lincRNA	0.0374541
ENSG00000252730	RN7SKP84	misc_RNA	0.00341296
ENSG00000213543	RARRES2P2	pseudogene	1.21089e-05	115	421	29.6907	671	163	12.3711
ENSG00000254736	RP11-867G23.9	pseudogene	0.0425374
ENSG00000255255	PPP1R1AP1	pseudogene	0.0478197
ENSG00000264838	AP003305.1	miRNA	0.0226788
ENSG00000255055	MTND1P35	pseudogene	0.00341296
ENSG00000233737	RP11-573M3.4	pseudogene	0.026892
ENSG00000270578	RP11-712B9.5	pseudogene	0.0216251
ENSG00000255825	RP5-1154L15.1	antisense	0.0121117	89	125	29.9843	14671	86108	33.9089481946625,33.9089481946625
ENSG00000241828	RP11-277J24.1	pseudogene	0.00571502	90,89	294,73	100100	14671	7031000	22.5609756097561,22.5609756097561
ENSG00000244131	RPSAP51	pseudogene	0.0122618
ENSG00000256226	RP11-582E3.2	lincRNA	0.037951	115,89,90	366.5,113.5,305	0.89255551802002,0.89255551802002,0.44627775901001	14671	323.160479041916,753.82994011976	1.48462919830023,1.48462919830023
ENSG00000266482	AC023157.1	miRNA	0.0226788
ENSG00000271142	YWHAQP7	pseudogene	0.0122618
ENSG00000221807	AC069227.1	miRNA	0.0226788
ENSG00000257279	RP11-231I16.1	antisense	0.0294874	115	230.295	9.63015
ENSG00000261827	RP11-340F14.5	sense_overlapping	0.00765965
ENSG00000236076	LINC01072	lincRNA	0.0478197
ENSG00000238893	snoU13	snoRNA	0.0226788	90,89	174,95	100100
ENSG00000234535	RP11-37L2.1	lincRNA	0.0226788
ENSG00000242893	RN7SL413P	misc_RNA	0.0226788
ENSG00000201793	RN7SKP9	misc_RNA	0.0226788
ENSG00000228757	AB019438.66	pseudogene	0.0226788	90115	196327	100100
ENSG00000261747	RP11-932O9.3	pseudogene	0.0226788
ENSG00000260128	ULK4P2	pseudogene	0.0165724
ENSG00000261279	ULK4P1	pseudogene	0.00187679				14671	117146	1.90871953796309,1.90871953796309
ENSG00000252714	RNA5SP392	rRNA	0.026892
ENSG00000256122	AC093334.1	pseudogene	0.0226788
ENSG00000242276	RPL5P3	pseudogene	0.0202342
ENSG00000259694	RP13-262C2.3	lincRNA	0.0346464				671	134	18.0962
ENSG00000225151	GOLGA2P7	pseudogene	0.0399967	90,115,89	109,265,51	0.562498002492889,0.562498002492889,0.562498002492889
ENSG00000206178	HBZP1	pseudogene	0.0239185	115,89,90	324.439172749392,182.236598890943,338	40.3931203931204,53.1695331695332,31.990171990172	15	328	5.25799
ENSG00000260242	CTA-481E9.3	lincRNA	0.000801568	89,90,115	218.517711171662,419.874692874693,499	0.215555216201295,0.239048972735496,0.11218268745081
ENSG00000261357	RP11-626G11.1	lincRNA	0.0122618
ENSG00000201541	SNORA1	snoRNA	0.0343531
ENSG00000260280	SLX1B-SULT1A4	sense_overlapping	0.00050554
ENSG00000199263	Y_RNA	misc_RNA	0.0226788
ENSG00000226232	RP11-419C5.2	pseudogene	0.0191605
ENSG00000252305	SNORA74	snoRNA	0.00225817
ENSG00000233327	USP32P2	pseudogene	0.00835798
ENSG00000270091	RP11-78O7.2	lincRNA	0.026892	89	29	22.3496
ENSG00000253064	RNU6-711P	snRNA	0.0121117
ENSG00000222494	AC091178.1	miRNA	0.00596425
ENSG00000131484	RP11-798G7.5	antisense	0.0197168
ENSG00000251550	RP11-501C14.7	pseudogene	0.0226788	89	169	47.7273
ENSG00000186244	RP11-1079K10.1	pseudogene	0.00596425	90	164	40.5914
ENSG00000252212	RNU2-58P	snRNA	0.0226788
ENSG00000266701	AC005702.4	miRNA	0.0226788
ENSG00000264546	RP11-464D20.6	sense_intronic	0.0108066
ENSG00000228979	CTD-2501B8.5	pseudogene	0.0473844
ENSG00000264840	RN7SL404P	misc_RNA	0.0216251
ENSG00000207943	MIR634	miRNA	0.026892
ENSG00000265052	RN7SL622P	misc_RNA	0.0478197
ENSG00000267355	RPL9P29	pseudogene	0.0242669
ENSG00000238403	snoU13	snoRNA	0.0226788
ENSG00000232938	AC139099.3	pseudogene	0.00582236	89	7	1.51711
ENSG00000265204	RP11-403A21.3	antisense	0.0312362
ENSG00000265229	RN7SL112P	misc_RNA	0.0226788
ENSG00000268670	CTD-2622I13.3	sense_intronic	0.0473844	90,115,89	681,668.402869757175,352	54.8898678414097,79.8237885462555,54.8898678414097
ENSG00000223201	AC004699.1	miRNA	0.0478197
ENSG00000268731	CTD-2561J22.1	pseudogene	0.0292278
ENSG00000206674	RNU6-945P	snRNA	0.0226788
ENSG00000235681	AC008746.5	pseudogene	0.0121117
ENSG00000269600	AC016629.3	antisense	0.0112077
ENSG00000221417	MIR1257	miRNA	0.0121117
ENSG00000227874	GRAMD4P1	pseudogene	0.0478197
ENSG00000230471	LA16c-2F2.8	lincRNA	0.00724569
ENSG00000241717	VWFP1	pseudogene	0.0298237	90,89,115	141.16301703163,147.196055684455,112.205735660848	8.57739130434782,5.99652173913043,5.5791304347826
ENSG00000197421	GGT3P	pseudogene	5.32908e-06				671	144	0.491862
ENSG00000254308	IGLVIV-59	IG_V_pseudogene	0.026892	89	44	31.2
ENSG00000226595	KB-288A10.19	pseudogene	0.0216251
ENSG00000272942	CTA-246H3.12	lincRNA	0.00603492
ENSG00000266503	RN7SL162P	misc_RNA	0.0226788
ENSG00000234449	RP11-706O15.3	lincRNA	0.000860201
ENSG00000231217	RP11-1M18.1	lincRNA	4.62345e-05	90	87	0.318554
ENSG00000227042	RP6-1O2.1	lincRNA	2.27175e-08	90,115,89	164,218,96.0620985010707	0.204089929666219,0.204089929666219,0.379721104199699	14671	124627	0.381347318778713,0.381347318778713
ENSG00000226985	RP11-142G7.2	lincRNA	0.0175236	89	59	0.914205
ENSG00000233535	RP1-122K4.2	lincRNA	0.0199889
ENSG00000235929	TPT1P14	pseudogene	0.00270269
ENSG00000225882	RP3-410B11.1	lincRNA	6.36278e-05	115,89	230.406130268199,79.0952380952381	0.388254194930382,0.343627275972866
ENSG00000225037	EIF1AX-AS1	antisense	0.0226788
ENSG00000233571	RP11-545D19.1	lincRNA	0.0428614	115,89	249117	0.113019783251043,0.113019783251043	671,14	511.249751737835,242.65855143031	0.96449933672712,0.786828406277387
ENSG00000214047	RPS11P7	pseudogene	0.0343531
ENSG00000238426	Y_RNA	misc_RNA	0.0226788
ENSG00000229491	RP11-342D14.1	antisense	0.000893378	90,115,89	271.649406688242,701,123.467165419784	0.615264125521846,0.458627303921894,0.798449560952299	14671	583.192339038305,1000	0.814378729250599,0.814378729250599
ENSG00000213997	PGAM1P7	pseudogene	0.0478197
ENSG00000237351	CTD-2522E6.4	pseudogene	0.0292278
ENSG00000230241	RP11-38O23.3	pseudogene	0.0343531
ENSG00000235350	AF196972.3	pseudogene	0.026912	90	87	2.98135
ENSG00000230317	RP11-104D21.3	lincRNA	0.00388416	90,115,89	164.219123505976,193.149425287356,132.094674556213	0.996783288987729,0.690997180413804,0.671140939597316	14671	237.689102564102,506.451121794872	1.65203923593185,1.65203923593185
ENSG00000225508	SSXP5	pseudogene	0.026892
ENSG00000270497	RP1-290F12.3	pseudogene	0.026892
ENSG00000227329	RP11-258C19.4	pseudogene	0.0226788
ENSG00000244006	RN7SL799P	misc_RNA	0.0226788
ENSG00000231944	PHKA1-AS1	antisense	0.0195845
ENSG00000234969	RP13-33H18.1	pseudogene	0.0404658
ENSG00000234557	RP1-164F3.8	pseudogene	0.0122618
ENSG00000227649	RP11-522L3.9	pseudogene	0.026892
ENSG00000200662	Y_RNA	misc_RNA	0.0226788
ENSG00000225381	RPS5P7	pseudogene	0.026892
ENSG00000224142	AMMECR1-IT1	sense_intronic	0.00416351
ENSG00000241743	RP5-964N17.1	lincRNA	0.0205271	90,115,89	233.190721649484,265,128.013745704467	0.180790258449304,0.102820576540755,0.180790258449304	671,14	584.90243902439,374	0.267457753479126,0.134816103379722
ENSG00000227881	ASS1P5	pseudogene	0.00599162
ENSG00000250995	RP13-128O4.3	pseudogene	0.0404658
ENSG00000225689	RP1-30E17.2	lincRNA	1.48766e-08	89	33.6064	0.235869	14671	234.125615763547,717.06527093596	0.293300680154164,0.293300680154164
ENSG00000228372	RP11-85L21.4	lincRNA	0.0414562	90,89,115	445.071139386929,229.236552920763,645.85501489573	2.69457345011377,2.69457345011377,1.56936695446186	14671	469.524590163934,1000	1.90131845525668,1.90131845525668
ENSG00000241150	RP11-308D16.2	pseudogene	5.7787e-06
ENSG00000224533	TMLHE-AS1	antisense	8.68212e-05				671	127	0.291801
MSTRG.356.1		lncRNA_rnaAtlas	0.0478197	90,115,89	469764360	83.7121212121212,83.7121212121212,83.7121212121212
MSTRG.1314.1		lncRNA_rnaAtlas	0.011718	90,115,89	228.638013371538,261.212586719524,190.5	68.7233344273055,66.2290777814243,3.34755497210371
ENST00000623024		lncRNA_rnaAtlas	0.0218494
MSTRG.6797.1		lncRNA_rnaAtlas	0.0255429	89	470	3.36523	671	242	6.77831
MSTRG.7765.1		lncRNA_rnaAtlas	0.0084815	89	161	27.0224
MSTRG.7864.1		lncRNA_rnaAtlas	0.026892	90,115,89	626.571428571429,505.571428571429,352.285714285714	100100100
MSTRG.7884.1		lncRNA_rnaAtlas	0.0116
MSTRG.7921.1		lncRNA_rnaAtlas	0.0478197
MSTRG.8431.1		lncRNA_rnaAtlas	0.0478197
MSTRG.8594.1		lncRNA_rnaAtlas	0.0244591	89,90,115	733.177842565598,164,218	29.0677966101695,16.9491525423729,16.9491525423729
MSTRG.9817.1		lncRNA_rnaAtlas	0.0347185	90	109	3.53391
MSTRG.10032.1		lncRNA_rnaAtlas	0.000405134
MSTRG.16433.1		lncRNA_rnaAtlas	0.026892
MSTRG.17620.1		lncRNA_rnaAtlas	0.0473844
MSTRG.19551.1		lncRNA_rnaAtlas	0.026892	90,115,89	337.666666666667,561,103	84.6486486486486,84.6486486486486,84.6486486486486
MSTRG.20766.1		lncRNA_rnaAtlas	0.0226788
MSTRG.20923.1		lncRNA_rnaAtlas	0.00603492	90,115,89	796748279	14.3349753694581,14.3349753694581,14.3349753694581	14671	6601000	30.1970443349754,30.1970443349754
MSTRG.21090.1		lncRNA_rnaAtlas	0.026892
MSTRG.22276.1		lncRNA_rnaAtlas	0.0473844	89	94.44	30.8866
MSTRG.24651.1		lncRNA_rnaAtlas	0.0226788
MSTRG.25510.1		lncRNA_rnaAtlas	0.026892
MSTRG.29111.1		lncRNA_rnaAtlas	0.0121117
MSTRG.29138.1		lncRNA_rnaAtlas	0.026892	115,89	218132	12.6086956521739,12.6086956521739
MSTRG.30868.1		lncRNA_rnaAtlas	0.0343531
MSTRG.31877.1		lncRNA_rnaAtlas	0.0478197
MSTRG.33242.1		lncRNA_rnaAtlas	0.033917	89,90	117131	0.330539672593405,0.236547348633195
MSTRG.33600.1		lncRNA_rnaAtlas	0.0226788
MSTRG.34438.1		lncRNA_rnaAtlas	0.00265569
MSTRG.37334.1		lncRNA_rnaAtlas	0.0216251	90,115,89	305343202	25.7231404958678,25.7231404958678,25.7231404958678
MSTRG.38684.1		lncRNA_rnaAtlas	0.00596425	90,89	158161	100100	671	180	69.344
MSTRG.38709.1		lncRNA_rnaAtlas	0.0425374	90,115,89	207436161	28.6417322834646,28.6417322834646,28.6417322834646	14671	337634	61.5157480314961,61.5157480314961
MSTRG.39726.1		lncRNA_rnaAtlas	0.00842856	90	251	23.3286
MSTRG.40435.1		lncRNA_rnaAtlas	0.0100226
MSTRG.40864.7		lncRNA_rnaAtlas	0.0329683	90,89,115	510.724082934609,154.850423330198,625.350078492935	5.884561238855,9.97653683716565,5.9784138901924	671	143	4.10136
MSTRG.46690.1		lncRNA_rnaAtlas	0.0478197
MSTRG.49292.1		lncRNA_rnaAtlas	0.0216251
MSTRG.49534.1		lncRNA_rnaAtlas	0.00441008	90,115,89	487.70945083014,552.334610472541,368.563218390805	35.884509624198,35.884509624198,35.884509624198	14671	140401	19.4775435380385,19.4775435380385
MSTRG.50123.1		lncRNA_rnaAtlas	0.0121117
MSTRG.50422.1		lncRNA_rnaAtlas	0.026892
MSTRG.51469.1		lncRNA_rnaAtlas	0.0374541	115,89	514,66	32.3512747875354,32.3512747875354
MSTRG.51739.1		lncRNA_rnaAtlas	0.0254992
MSTRG.54198.1		lncRNA_rnaAtlas	0.0261269	90,115,89	369.68058968059,1000,433	8.45099667774086,5.3156146179402,5.3156146179402
MSTRG.55757.1		lncRNA_rnaAtlas	0.0013564
MSTRG.57392.1		lncRNA_rnaAtlas	0.0226788	90,115,89	164,234,66	85.9335038363171,85.9335038363171,85.9335038363171
MSTRG.60701.1		lncRNA_rnaAtlas	0.0478197	90,115,89	120857110	100100100
MSTRG.60936.1		lncRNA_rnaAtlas	0.0121117	89	88	62.8075
MSTRG.61519.1		lncRNA_rnaAtlas	0.0478197
MSTRG.64188.1		lncRNA_rnaAtlas	0.0100226
MSTRG.72821.1		lncRNA_rnaAtlas	0.0478197	90115	185358	100100
MSTRG.73980.1		lncRNA_rnaAtlas	0.0216251
MSTRG.75139.1		lncRNA_rnaAtlas	0.0216251
MSTRG.83233.1		lncRNA_rnaAtlas	0.026892
MSTRG.84541.1		lncRNA_rnaAtlas	0.0242669
MSTRG.85833.1		lncRNA_rnaAtlas	0.026892
MSTRG.92387.1		lncRNA_rnaAtlas	0.0478197
MSTRG.92786.1		lncRNA_rnaAtlas	0.026892
MSTRG.94149.1		lncRNA_rnaAtlas	0.026892	90,115,89	164499213	37.5,37.5,37.5
MSTRG.94507.1		lncRNA_rnaAtlas	0.0478197
MSTRG.96518.1		lncRNA_rnaAtlas	0.0216251
MSTRG.96784.1		lncRNA_rnaAtlas	0.0478197	115	218	78.7129
MSTRG.97904.11		lncRNA_rnaAtlas	0.0251148	115	148.475	3.50393
MSTRG.98024.1		lncRNA_rnaAtlas	0.0239185	115	265	58.2734	14671	5801000	10.1918465227818,10.1918465227818
MSTRG.99107.1		lncRNA_rnaAtlas	0.000115286	90,115,89	361.771263669502,313.412204534491,245.350036576445	64.4479248238057,54.1111981205951,53.5238841033672
MSTRG.99377.1		lncRNA_rnaAtlas	0.0244591	89	88	3.86473
MSTRG.99385.1		lncRNA_rnaAtlas	0.0121117
MSTRG.100198.1		lncRNA_rnaAtlas	0.0148242	90,115,89	350.734146341463,277.109756097561,38.2731707317073	1.07230191837428,1.07230191837428,1.07230191837428	671	188.006	1.12853
MSTRG.100235.1		lncRNA_rnaAtlas	0.012873
MSTRG.100216.1		lncRNA_rnaAtlas	0.0373861	90,115,89	98,219.067196090409,63.3335369578497	18.8833775521975,18.8833775521975,18.8833775521975	671	257	5.11016
MSTRG.100551.1		lncRNA_rnaAtlas	0.0473844	90,115,89	109187191	7.17963386727689,7.17963386727689,7.17963386727689
MSTRG.101425.1		lncRNA_rnaAtlas	0.00571502				14671	112306	59.48406676783,59.48406676783
MSTRG.101725.1		lncRNA_rnaAtlas	0.026892	90,115,89	392483227	16.6666666666667,16.6666666666667,16.6666666666667	14671	130851	4.89417989417989,4.89417989417989
MSTRG.102074.1		lncRNA_rnaAtlas	0.00337412
MSTRG.102132.1		lncRNA_rnaAtlas	0.0473844

## Sheet: Details for DNase Clusters
Table S9.1: Details for DNase Clusters
https://genome.ucsc.edu/cgi-bin/hgc?hgsid=727674529_xQClXvciXaa1VMSYJWe3aauldj82&g=htcListItemsAssayed&table=wgEncodeRegDnaseClustered
ID	Cell Type
1	8988T
2	A549
3	Adult_CD4_Th0
4	AG04449
5	AG04450
6	AG09309
7	AG09319
8	AG10803
9	AoAF
10	AoSMC
11	BE2_C
12	BJ
13	Caco-2
14	CD20+
15	CD34+_Mobilized
16	Chorion
17	CLL
18	CMK
19	Fibrobl
20	FibroP
21	Gliobla
22	GM06990
23	GM12864
24	GM12865
25	GM12878
26	GM12891
27	GM12892
28	GM18507
29	GM19238
30	GM19239
31	GM19240
32	H1-hESC
33	H7-hESC
34	H9ES
35	HA-h
36	HA-sp
37	HAc
38	HAEpiC
39	HBMEC
40	HCF
41	HCFaa
42	HCM
43	HConF
44	HCPEpiC
45	HCT-116
46	HEEpiC
47	HeLa-S3
48	HeLa-S3
49	Hepatocytes
50	HepG2
51	HFF
52	HFF-Myc
53	HGF
54	HIPEpiC
55	HL-60
56	HMEC
57	HMF
58	HMVEC-dAd
59	HMVEC-dBl-Ad
60	HMVEC-dBl-Neo
61	HMVEC-dLy-Ad
62	HMVEC-dLy-Neo
63	HMVEC-dNeo
64	HMVEC-LBl
65	HMVEC-LLy
66	HNPCEpiC
67	HPAEC
68	HPAF
69	HPDE6-E6E7
70	HPdLF
71	HPF
72	HRCEpiC
73	HRE
74	HRGEC
75	HRPEpiC
76	HSMM
77	HSMMtube
78	HSMM_emb
79	HTR8svn
80	Huh-7
81	Huh-7.5
82	HUVEC
83	HVMF
84	iPS
85	Ishikawa
86	Ishikawa
87	Jurkat
88	K562
89	LNCaP
90	LNCaP
91	MCF-7
92	MCF-7
93	Medullo
94	Melano
95	Monocytes-CD14+_RO01746
96	Myometr
97	NB4
98	NH-A
99	NHDF-Ad
100	NHDF-neo
101	NHEK
102	NHLF
103	NT2-D1
104	Osteobl
105	PANC-1
106	PanIsletD
107	PanIslets
108	pHTE
109	PrEC
110	ProgFib
111	RPTEC
112	RWPE1
113	SAEC
114	SK-N-MC
115	SK-N-SH_RA
116	SKMC
117	Stellate
118	T-47D
119	Th1
120	Th2
121	Urothelia
122	Urothelia
123	WERI-Rb-1
124	WI-38
125	WI-38
